# Supplementary material for: Time trajectories in the transcriptomic response to exercise - a meta-analysis
Source: Nat Commun. 2021 Jun 9;12:3471. doi: 10.1038/s41467-021-23579-x (PMC8190306; doi:10.1038/s41467-021-23579-x)
Supplement: Supplementary file 2 — Dataset 1 [file 41467_2021_23579_MOESM2_ESM.xlsx]

## Sheet: Sheet1
Cohort_ID	GSE	Tissue	Training	Nsample	Nsubject	Time_points	Avg_age	Prop_males	Additional Info	Analysis_group
GE_A_1	GSE59088	muscle	endurance	18	6	Pre,2.5,5	23.9	1	NA	acute,muscle
GE_A_2	GSE59088	muscle	resistance	18	6	Pre,2.5,5	23.9	1	NA	acute,muscle
GE_A_6	GSE27285	muscle	endurance	24	8	Pre,3,48	32.8	1	NA	acute,muscle
GE_A_7	GSE28998	muscle	resistance	14	7	Pre,4	23.5	0.571429	NA	acute,muscle
GE_A_9	GSE28392	muscle	resistance	20	13	Pre,4	47.8	0	before long term	acute,muscle
GE_A_10	GSE28392	muscle	resistance	25	14	Pre,4	47.8	0	after long term	acute,muscle
GE_A_11	GSE41769	muscle	endurance	18	9	Pre,0	52.1111	1	trained leg	acute,muscle
GE_A_18	GSE45426	muscle	resistance	19	7	Pre,24,72	22	1	NA	acute,muscle
GE_A_25	GSE106865	muscle	resistance	20	10	Pre,24	26	1	NA	acute,muscle
GE_A_26	GSE107934	muscle	endurance	17	6	Pre,1,4	27	1	NA	acute,muscle
GE_A_27	GSE107934	muscle	resistance	12	6	Pre,4	27	1	NA	acute,muscle
GE_A_29	GSE19062	muscle	resistance	24	8	Pre,3,48	21.375	1	NA	acute,muscle
GE_A_33	GSE43219	muscle	endurance	28	14	Pre,0.5	33	0.642857	NA	acute,muscle
GE_A_34	GSE43856	muscle	endurance	32	8	Pre,3,48,96	25	1	NA	acute,muscle
GE_A_24	GSE87749	muscle	endurance	20	10	Pre,4	22.6	1	NA	acute,muscle
GE_A_4	GSE61225	blood	endurance	66	33	Pre,0	31.4262	0.363636	NA	acute,blood
GE_A_15	GSE46075	blood	endurance	32	8	Pre,0,0.5,1	21.7	1	endurance - mt	acute,blood
GE_A_16	GSE46075	blood	endurance	24	8	Pre,0,0.5	21.7	1	endurance - rte	acute,blood
GE_A_20	GSE51216	blood	endurance	24	8	Pre,0,24	55.625	1	NA	acute,blood
GE_A_28	GSE101931	blood	endurance	20	5	Pre,1,6,24	31.2	0.35	NA	acute,blood
GE_A_30	GSE14642	blood	endurance	40	20	Pre,0	12.8	0	NA	acute,blood
GE_A_31	GSE11761	blood	endurance	40	20	Pre,0	13.7	1	NA	acute,blood
GE_L_1	GSE59088	muscle	endurance	12	6	Pre,70	23.9	1	NA	longterm,muscle
GE_L_2	GSE59088	muscle	resistance	12	6	Pre,70	23.9	1	NA	longterm,muscle
GE_L_5	GSE28998	muscle	resistance	14	7	Pre,84	23.5	0.571429	NA	longterm,muscle
GE_L_7	GSE28392	muscle	resistance	20	10	Pre,84	54	0	NA	longterm,muscle
GE_L_12	GSE47881	muscle	resistance	89	45	Pre,140	51.5955	0.550562	NA	longterm,muscle
GE_L_13	GSE53598	muscle	both	36	18	Pre,84	59.1111	1	NA	longterm,muscle
GE_L_14	GSE48278	muscle	endurance	20	10	Pre,270	55.4	0.5	endurance	longterm,muscle
GE_L_16	GSE48278	muscle	endurance	20	10	Pre,270	52.4	0.5	endurance	longterm,muscle
GE_L_17	GSE48278	muscle	endurance	20	10	Pre,270	50.6	0.5	endurance	longterm,muscle
GE_L_18	GSE48278	muscle	both	16	8	Pre,270	47.875	0.5	endurance	longterm,muscle
GE_L_19	GSE48278	muscle	resistance	18	9	Pre,270	52.1111	0.444444	endurance	longterm,muscle
GE_L_20	GSE58250	muscle	endurance	14	7	Pre,112	51.2857	0.285714	NA	longterm,muscle
GE_L_21	GSE58250	muscle	resistance	16	8	Pre,112	48.25	0.25	NA	longterm,muscle
GE_L_25	GSE83352	muscle	endurance	84	42	Pre,240	50.6429	0.452381	NA	longterm,muscle
GE_L_29	GSE106865	muscle	resistance	20	10	Pre,70	26	1	NA	longterm,muscle
GE_L_30	GSE109657	muscle	endurance	22	11	Pre,42	23	1	HIIT	longterm,muscle
GE_L_31	GSE117525	muscle	resistance	62	31	Pre,180	76.5484	0.354839	frail	longterm,muscle
GE_L_32	GSE117525	muscle	resistance	82	41	Pre,180	69.8537	0.634146	healthy	longterm,muscle
GE_L_33	GSE117070	muscle	endurance	82	41	Pre,140	34.28	0.585366	NA	longterm,muscle
GE_L_35	GSE27536	muscle	endurance	24	12	Pre,56	65	0.833333	healthy	longterm,muscle
GE_L_36	GSE60833	muscle	endurance	47	26	Pre,84	27.5106	0.531915	NA	longterm,muscle
GE_L_37	GSE60591	muscle	endurance	33	22	Pre,84	26.9697	0.515152	NA	longterm,muscle
GE_L_26	GSE97084	muscle	both	29	15	Pre,84	46.7241	0.448276	NA	longterm,muscle
GE_L_27	GSE97084	muscle	endurance	38	19	Pre,84	43.9474	0.578947	NA	longterm,muscle
GE_L_28	GSE97084	muscle	resistance	36	18	Pre,84	45	0.555556	NA	longterm,muscle
GE_L_34	GSE72462	muscle	endurance	36	18	Pre,56	46.4	NaN	NA	longterm,muscle
GE_L_4	GSE12385	blood	endurance	24	12	Pre,168	52.5833	1	NA	longterm,blood
GE_L_8	GSE34788	blood	both	120	60	Pre,84	43	0	NA	longterm,blood
GE_L_22	GSE57999	blood	endurance	26	13	Pre,126	25	1	NA	longterm,blood
GE_A_3	GSE59088	muscle	untrained	18	6	Pre,2.5,5	23.9	1	NA	acute,muscle,untrained
GE_A_12	GSE41769	muscle	untrained	18	9	Pre,0	52.1111	1	untrained leg	acute,muscle,untrained
GE_A_17	GSE45426	muscle	untrained	21	8	Pre,24,72	22	1	NA	acute,muscle,untrained
GE_A_13	GSE44777	blood	untrained	20	10	Pre,0	34	1	control: relaxing activity	acute,blood,untrained
GE_A_14	GSE44777	blood	yoga	20	10	Pre,0	34	1	Yoga	acute,blood,untrained
GE_L_3	GSE59088	muscle	untrained	12	6	Pre,70	23.9	1	NA	longterm,muscle,untrained
GE_L_15	GSE48278	muscle	untrained	20	10	Pre,270	47.4	0.5	endurance	longterm,muscle,untrained
GE_A_5	GSE8668	blood	endurance	24	12	Pre,0	22.8333	1	NA	Not used in meta-analysis
GE_A_8	GSE25941	muscle	untrained	36	36	Pre	NA	NA	NA	Not used in meta-analysis
GE_A_19	GSE51835	blood	endurance	12	12	Pre	NA	NA	NA	Not used in meta-analysis
GE_A_21	GSE60591	muscle	untrained	24	12	Pre	NA	NA	NA	Not used in meta-analysis
GE_A_22	GSE47969	muscle	untrained	125	125	Pre	NA	NA	NA	Not used in meta-analysis
GE_A_23	GSE71972	muscle	endurance_treatment	8	8	Pre	NA	NA	subject group: received combined H1/H2-histamine receptor blockade prior to exercise	Not used in meta-analysis
GE_A_32	GSE71972	muscle	endurance	8	8	Pre	NA	NA	NA	Not used in meta-analysis
GE_L_6	GSE25941	muscle	untrained	36	36	Pre	NA	NA	NA	Not used in meta-analysis
GE_L_9	GSE43471	fat	untrained	25	17	Pre,180	58.5	0	NA	Not used in meta-analysis
GE_L_10	GSE43471	fat	endurance	60	30	Pre,180	58.5	0	NA	Not used in meta-analysis
GE_L_11	GSE43471	fat	other	9	9	Pre	NA	NA	NA	Not used in meta-analysis
GE_L_23	GSE47969	muscle		125	125	Pre	NA	NA	NA	Not used in meta-analysis
GE_L_24	GSE58559	fat	endurance	170	85	Pre,112	28	0	NA	Not used in meta-analysis
