# Supplementary material for: Time trajectories in the transcriptomic response to exercise - a meta-analysis
Source: Nat Commun. 2021 Jun 9;12:3471. doi: 10.1038/s41467-021-23579-x (PMC8190306; doi:10.1038/s41467-021-23579-x)
Supplement: Supplementary file 3 — Dataset 2 [file 41467_2021_23579_MOESM3_ESM.xlsx]

## Sheet: Sheet1
GSM	GSE	Type	platform_id	pmid	Last author	Contact email/name	Organization	Sample title in GEO	Replicate info	Subject id	Study Type	Training program before baseline measurments	Training program during experiment type	Training program during experiment - specific description	Study subgroup	Time point	Acute: Standardized Time (hours, -1 is baseline)	Acute: bout length (minutes)	Tissue	Subtissue1	Age	Gender	Diet	Disease state	Obesity	Sedentary	Exercise group	Additional comments	Numeric_Age	Race	Ethnicity	VO2	Heart rate	Composite score	biopsy location	Height	Weight	BMI	IL-6	exhaled bromoform	metabolic equivalents	Exercise desc from GEO description
GSM1427079	GSE59088	RNA	GPL6244	PMID: 25984345		Peter,,Schjerling:Peter@mRNA.dk	Bispebjerg Hospital	1B_E_2.5h		Subj1	long term + acute	10 weeks	Endurance	prior to a single-bout exercise trial aiming to study acute gene expression responses, subjects were habituated through a prior 10 week training phase, Exercise groups completed either 10 weeks of progressive endurance training (ET) on a cycle ergometers or 10 weeks of progressive conventional resistance training (ST) for lower extremity muscle groups. ET was performed on stationary bicycles (Ket…		2.5h	2.5		tissue: Vastus lateralis		Young (23.9+-0.8)	M						3 weekly sessions consisted of one session each of continuous cycling of 30 to 45 min at 60–75% of Watt-max, a second session consisting of two intervals of 20 min at 70–80% of Watt-max, and a third session consisting of 8×4 min intervals at 80–90% of Watt-max. The RT group completed a conventional progressive overload training program, similar to that previously described 27 , consisting of thre…	23.9													Endurance
GSM1427082	GSE59088	RNA	GPL6244	PMID: 25984345		Peter,,Schjerling:Peter@mRNA.dk	Bispebjerg Hospital	2B_S_2.5h		Subj2	long term + acute	10 weeks	Strength	prior to a single-bout exercise trial aiming to study acute gene expression responses, subjects were habituated through a prior 10 week training phase, Exercise groups completed either 10 weeks of progressive endurance training (ET) on a cycle ergometers or 10 weeks of progressive conventional resistance training (ST) for lower extremity muscle groups. ET was performed on stationary bicycles (Ket…		2.5h	2.5		tissue: Vastus lateralis		Young (23.9+-0.8)	M						3 weekly sessions consisted of one session each of continuous cycling of 30 to 45 min at 60–75% of Watt-max, a second session consisting of two intervals of 20 min at 70–80% of Watt-max, and a third session consisting of 8×4 min intervals at 80–90% of Watt-max. The RT group completed a conventional progressive overload training program, similar to that previously described 27 , consisting of thre…	23.9													Strength
GSM1427085	GSE59088	RNA	GPL6244	PMID: 25984345		Peter,,Schjerling:Peter@mRNA.dk	Bispebjerg Hospital	3B_C_2.5h		Subj3	long term + acute	10 weeks	untrained	prior to a single-bout exercise trial aiming to study acute gene expression responses, subjects were habituated through a prior 10 week training phase, Exercise groups completed either 10 weeks of progressive endurance training (ET) on a cycle ergometers or 10 weeks of progressive conventional resistance training (ST) for lower extremity muscle groups. ET was performed on stationary bicycles (Ket…		2.5h	2.5		tissue: Vastus lateralis		Young (23.9+-0.8)	M						3 weekly sessions consisted of one session each of continuous cycling of 30 to 45 min at 60–75% of Watt-max, a second session consisting of two intervals of 20 min at 70–80% of Watt-max, and a third session consisting of 8×4 min intervals at 80–90% of Watt-max. The RT group completed a conventional progressive overload training program, similar to that previously described 27 , consisting of thre…	23.9													Control
GSM1427088	GSE59088	RNA	GPL6244	PMID: 25984345		Peter,,Schjerling:Peter@mRNA.dk	Bispebjerg Hospital	4B_S_2.5h		Subj4	long term + acute	10 weeks	Strength	prior to a single-bout exercise trial aiming to study acute gene expression responses, subjects were habituated through a prior 10 week training phase, Exercise groups completed either 10 weeks of progressive endurance training (ET) on a cycle ergometers or 10 weeks of progressive conventional resistance training (ST) for lower extremity muscle groups. ET was performed on stationary bicycles (Ket…		2.5h	2.5		tissue: Vastus lateralis		Young (23.9+-0.8)	M						3 weekly sessions consisted of one session each of continuous cycling of 30 to 45 min at 60–75% of Watt-max, a second session consisting of two intervals of 20 min at 70–80% of Watt-max, and a third session consisting of 8×4 min intervals at 80–90% of Watt-max. The RT group completed a conventional progressive overload training program, similar to that previously described 27 , consisting of thre…	23.9													Strength
GSM1427091	GSE59088	RNA	GPL6244	PMID: 25984345		Peter,,Schjerling:Peter@mRNA.dk	Bispebjerg Hospital	6B_E_2.5h		Subj6	long term + acute	10 weeks	Endurance	prior to a single-bout exercise trial aiming to study acute gene expression responses, subjects were habituated through a prior 10 week training phase, Exercise groups completed either 10 weeks of progressive endurance training (ET) on a cycle ergometers or 10 weeks of progressive conventional resistance training (ST) for lower extremity muscle groups. ET was performed on stationary bicycles (Ket…		2.5h	2.5		tissue: Vastus lateralis		Young (23.9+-0.8)	M						3 weekly sessions consisted of one session each of continuous cycling of 30 to 45 min at 60–75% of Watt-max, a second session consisting of two intervals of 20 min at 70–80% of Watt-max, and a third session consisting of 8×4 min intervals at 80–90% of Watt-max. The RT group completed a conventional progressive overload training program, similar to that previously described 27 , consisting of thre…	23.9													Endurance
GSM1427094	GSE59088	RNA	GPL6244	PMID: 25984345		Peter,,Schjerling:Peter@mRNA.dk	Bispebjerg Hospital	7B_C_2.5h		Subj7	long term + acute	10 weeks	untrained	prior to a single-bout exercise trial aiming to study acute gene expression responses, subjects were habituated through a prior 10 week training phase, Exercise groups completed either 10 weeks of progressive endurance training (ET) on a cycle ergometers or 10 weeks of progressive conventional resistance training (ST) for lower extremity muscle groups. ET was performed on stationary bicycles (Ket…		2.5h	2.5		tissue: Vastus lateralis		Young (23.9+-0.8)	M						3 weekly sessions consisted of one session each of continuous cycling of 30 to 45 min at 60–75% of Watt-max, a second session consisting of two intervals of 20 min at 70–80% of Watt-max, and a third session consisting of 8×4 min intervals at 80–90% of Watt-max. The RT group completed a conventional progressive overload training program, similar to that previously described 27 , consisting of thre…	23.9													Control
GSM1427097	GSE59088	RNA	GPL6244	PMID: 25984345		Peter,,Schjerling:Peter@mRNA.dk	Bispebjerg Hospital	8B_S_2.5h		Subj8	long term + acute	10 weeks	Strength	prior to a single-bout exercise trial aiming to study acute gene expression responses, subjects were habituated through a prior 10 week training phase, Exercise groups completed either 10 weeks of progressive endurance training (ET) on a cycle ergometers or 10 weeks of progressive conventional resistance training (ST) for lower extremity muscle groups. ET was performed on stationary bicycles (Ket…		2.5h	2.5		tissue: Vastus lateralis		Young (23.9+-0.8)	M						3 weekly sessions consisted of one session each of continuous cycling of 30 to 45 min at 60–75% of Watt-max, a second session consisting of two intervals of 20 min at 70–80% of Watt-max, and a third session consisting of 8×4 min intervals at 80–90% of Watt-max. The RT group completed a conventional progressive overload training program, similar to that previously described 27 , consisting of thre…	23.9													Strength
GSM1427100	GSE59088	RNA	GPL6244	PMID: 25984345		Peter,,Schjerling:Peter@mRNA.dk	Bispebjerg Hospital	9B_C_2.5h		Subj9	long term + acute	10 weeks	untrained	prior to a single-bout exercise trial aiming to study acute gene expression responses, subjects were habituated through a prior 10 week training phase, Exercise groups completed either 10 weeks of progressive endurance training (ET) on a cycle ergometers or 10 weeks of progressive conventional resistance training (ST) for lower extremity muscle groups. ET was performed on stationary bicycles (Ket…		2.5h	2.5		tissue: Vastus lateralis		Young (23.9+-0.8)	M						3 weekly sessions consisted of one session each of continuous cycling of 30 to 45 min at 60–75% of Watt-max, a second session consisting of two intervals of 20 min at 70–80% of Watt-max, and a third session consisting of 8×4 min intervals at 80–90% of Watt-max. The RT group completed a conventional progressive overload training program, similar to that previously described 27 , consisting of thre…	23.9													Control
GSM1427103	GSE59088	RNA	GPL6244	PMID: 25984345		Peter,,Schjerling:Peter@mRNA.dk	Bispebjerg Hospital	10B_S_2.5h		Subj10	long term + acute	10 weeks	Strength	prior to a single-bout exercise trial aiming to study acute gene expression responses, subjects were habituated through a prior 10 week training phase, Exercise groups completed either 10 weeks of progressive endurance training (ET) on a cycle ergometers or 10 weeks of progressive conventional resistance training (ST) for lower extremity muscle groups. ET was performed on stationary bicycles (Ket…		2.5h	2.5		tissue: Vastus lateralis		Young (23.9+-0.8)	M						3 weekly sessions consisted of one session each of continuous cycling of 30 to 45 min at 60–75% of Watt-max, a second session consisting of two intervals of 20 min at 70–80% of Watt-max, and a third session consisting of 8×4 min intervals at 80–90% of Watt-max. The RT group completed a conventional progressive overload training program, similar to that previously described 27 , consisting of thre…	23.9													Strength
GSM1427106	GSE59088	RNA	GPL6244	PMID: 25984345		Peter,,Schjerling:Peter@mRNA.dk	Bispebjerg Hospital	11B_S_2.5h		Subj11	long term + acute	10 weeks	Strength	prior to a single-bout exercise trial aiming to study acute gene expression responses, subjects were habituated through a prior 10 week training phase, Exercise groups completed either 10 weeks of progressive endurance training (ET) on a cycle ergometers or 10 weeks of progressive conventional resistance training (ST) for lower extremity muscle groups. ET was performed on stationary bicycles (Ket…		2.5h	2.5		tissue: Vastus lateralis		Young (23.9+-0.8)	M						3 weekly sessions consisted of one session each of continuous cycling of 30 to 45 min at 60–75% of Watt-max, a second session consisting of two intervals of 20 min at 70–80% of Watt-max, and a third session consisting of 8×4 min intervals at 80–90% of Watt-max. The RT group completed a conventional progressive overload training program, similar to that previously described 27 , consisting of thre…	23.9													Strength
GSM1427109	GSE59088	RNA	GPL6244	PMID: 25984345		Peter,,Schjerling:Peter@mRNA.dk	Bispebjerg Hospital	12B_C_2.5h		Subj12	long term + acute	10 weeks	untrained	prior to a single-bout exercise trial aiming to study acute gene expression responses, subjects were habituated through a prior 10 week training phase, Exercise groups completed either 10 weeks of progressive endurance training (ET) on a cycle ergometers or 10 weeks of progressive conventional resistance training (ST) for lower extremity muscle groups. ET was performed on stationary bicycles (Ket…		2.5h	2.5		tissue: Vastus lateralis		Young (23.9+-0.8)	M						3 weekly sessions consisted of one session each of continuous cycling of 30 to 45 min at 60–75% of Watt-max, a second session consisting of two intervals of 20 min at 70–80% of Watt-max, and a third session consisting of 8×4 min intervals at 80–90% of Watt-max. The RT group completed a conventional progressive overload training program, similar to that previously described 27 , consisting of thre…	23.9													Control
GSM1427112	GSE59088	RNA	GPL6244	PMID: 25984345		Peter,,Schjerling:Peter@mRNA.dk	Bispebjerg Hospital	13B_S_2.5h		Subj13	long term + acute	10 weeks	Strength	prior to a single-bout exercise trial aiming to study acute gene expression responses, subjects were habituated through a prior 10 week training phase, Exercise groups completed either 10 weeks of progressive endurance training (ET) on a cycle ergometers or 10 weeks of progressive conventional resistance training (ST) for lower extremity muscle groups. ET was performed on stationary bicycles (Ket…		2.5h	2.5		tissue: Vastus lateralis		Young (23.9+-0.8)	M						3 weekly sessions consisted of one session each of continuous cycling of 30 to 45 min at 60–75% of Watt-max, a second session consisting of two intervals of 20 min at 70–80% of Watt-max, and a third session consisting of 8×4 min intervals at 80–90% of Watt-max. The RT group completed a conventional progressive overload training program, similar to that previously described 27 , consisting of thre…	23.9													Strength
GSM1427115	GSE59088	RNA	GPL6244	PMID: 25984345		Peter,,Schjerling:Peter@mRNA.dk	Bispebjerg Hospital	14B_E_2.5h		Subj14	long term + acute	10 weeks	Endurance	prior to a single-bout exercise trial aiming to study acute gene expression responses, subjects were habituated through a prior 10 week training phase, Exercise groups completed either 10 weeks of progressive endurance training (ET) on a cycle ergometers or 10 weeks of progressive conventional resistance training (ST) for lower extremity muscle groups. ET was performed on stationary bicycles (Ket…		2.5h	2.5		tissue: Vastus lateralis		Young (23.9+-0.8)	M						3 weekly sessions consisted of one session each of continuous cycling of 30 to 45 min at 60–75% of Watt-max, a second session consisting of two intervals of 20 min at 70–80% of Watt-max, and a third session consisting of 8×4 min intervals at 80–90% of Watt-max. The RT group completed a conventional progressive overload training program, similar to that previously described 27 , consisting of thre…	23.9													Endurance
GSM1427118	GSE59088	RNA	GPL6244	PMID: 25984345		Peter,,Schjerling:Peter@mRNA.dk	Bispebjerg Hospital	15B_C_2.5h		Subj15	long term + acute	10 weeks	untrained	prior to a single-bout exercise trial aiming to study acute gene expression responses, subjects were habituated through a prior 10 week training phase, Exercise groups completed either 10 weeks of progressive endurance training (ET) on a cycle ergometers or 10 weeks of progressive conventional resistance training (ST) for lower extremity muscle groups. ET was performed on stationary bicycles (Ket…		2.5h	2.5		tissue: Vastus lateralis		Young (23.9+-0.8)	M						3 weekly sessions consisted of one session each of continuous cycling of 30 to 45 min at 60–75% of Watt-max, a second session consisting of two intervals of 20 min at 70–80% of Watt-max, and a third session consisting of 8×4 min intervals at 80–90% of Watt-max. The RT group completed a conventional progressive overload training program, similar to that previously described 27 , consisting of thre…	23.9													Control
GSM1427121	GSE59088	RNA	GPL6244	PMID: 25984345		Peter,,Schjerling:Peter@mRNA.dk	Bispebjerg Hospital	16B_E_2.5h		Subj16	long term + acute	10 weeks	Endurance	prior to a single-bout exercise trial aiming to study acute gene expression responses, subjects were habituated through a prior 10 week training phase, Exercise groups completed either 10 weeks of progressive endurance training (ET) on a cycle ergometers or 10 weeks of progressive conventional resistance training (ST) for lower extremity muscle groups. ET was performed on stationary bicycles (Ket…		2.5h	2.5		tissue: Vastus lateralis		Young (23.9+-0.8)	M						3 weekly sessions consisted of one session each of continuous cycling of 30 to 45 min at 60–75% of Watt-max, a second session consisting of two intervals of 20 min at 70–80% of Watt-max, and a third session consisting of 8×4 min intervals at 80–90% of Watt-max. The RT group completed a conventional progressive overload training program, similar to that previously described 27 , consisting of thre…	23.9													Endurance
GSM1427124	GSE59088	RNA	GPL6244	PMID: 25984345		Peter,,Schjerling:Peter@mRNA.dk	Bispebjerg Hospital	17B_E_2.5h		Subj17	long term + acute	10 weeks	Endurance	prior to a single-bout exercise trial aiming to study acute gene expression responses, subjects were habituated through a prior 10 week training phase, Exercise groups completed either 10 weeks of progressive endurance training (ET) on a cycle ergometers or 10 weeks of progressive conventional resistance training (ST) for lower extremity muscle groups. ET was performed on stationary bicycles (Ket…		2.5h	2.5		tissue: Vastus lateralis		Young (23.9+-0.8)	M						3 weekly sessions consisted of one session each of continuous cycling of 30 to 45 min at 60–75% of Watt-max, a second session consisting of two intervals of 20 min at 70–80% of Watt-max, and a third session consisting of 8×4 min intervals at 80–90% of Watt-max. The RT group completed a conventional progressive overload training program, similar to that previously described 27 , consisting of thre…	23.9													Endurance
GSM1427127	GSE59088	RNA	GPL6244	PMID: 25984345		Peter,,Schjerling:Peter@mRNA.dk	Bispebjerg Hospital	18B_C_2.5h		Subj18	long term + acute	10 weeks	untrained	prior to a single-bout exercise trial aiming to study acute gene expression responses, subjects were habituated through a prior 10 week training phase, Exercise groups completed either 10 weeks of progressive endurance training (ET) on a cycle ergometers or 10 weeks of progressive conventional resistance training (ST) for lower extremity muscle groups. ET was performed on stationary bicycles (Ket…		2.5h	2.5		tissue: Vastus lateralis		Young (23.9+-0.8)	M						3 weekly sessions consisted of one session each of continuous cycling of 30 to 45 min at 60–75% of Watt-max, a second session consisting of two intervals of 20 min at 70–80% of Watt-max, and a third session consisting of 8×4 min intervals at 80–90% of Watt-max. The RT group completed a conventional progressive overload training program, similar to that previously described 27 , consisting of thre…	23.9													Control
GSM1427130	GSE59088	RNA	GPL6244	PMID: 25984345		Peter,,Schjerling:Peter@mRNA.dk	Bispebjerg Hospital	19B_E_2.5h		Subj19	long term + acute	10 weeks	Endurance	prior to a single-bout exercise trial aiming to study acute gene expression responses, subjects were habituated through a prior 10 week training phase, Exercise groups completed either 10 weeks of progressive endurance training (ET) on a cycle ergometers or 10 weeks of progressive conventional resistance training (ST) for lower extremity muscle groups. ET was performed on stationary bicycles (Ket…		2.5h	2.5		tissue: Vastus lateralis		Young (23.9+-0.8)	M						3 weekly sessions consisted of one session each of continuous cycling of 30 to 45 min at 60–75% of Watt-max, a second session consisting of two intervals of 20 min at 70–80% of Watt-max, and a third session consisting of 8×4 min intervals at 80–90% of Watt-max. The RT group completed a conventional progressive overload training program, similar to that previously described 27 , consisting of thre…	23.9													Endurance
GSM1427080	GSE59088	RNA	GPL6244	PMID: 25984345		Peter,,Schjerling:Peter@mRNA.dk	Bispebjerg Hospital	1C_E_5h		Subj1	long term + acute	10 weeks	Endurance	prior to a single-bout exercise trial aiming to study acute gene expression responses, subjects were habituated through a prior 10 week training phase, Exercise groups completed either 10 weeks of progressive endurance training (ET) on a cycle ergometers or 10 weeks of progressive conventional resistance training (ST) for lower extremity muscle groups. ET was performed on stationary bicycles (Ket…		5h	5		tissue: Vastus lateralis		Young (23.9+-0.8)	M						3 weekly sessions consisted of one session each of continuous cycling of 30 to 45 min at 60–75% of Watt-max, a second session consisting of two intervals of 20 min at 70–80% of Watt-max, and a third session consisting of 8×4 min intervals at 80–90% of Watt-max. The RT group completed a conventional progressive overload training program, similar to that previously described 27 , consisting of thre…	23.9													Endurance
GSM1427083	GSE59088	RNA	GPL6244	PMID: 25984345		Peter,,Schjerling:Peter@mRNA.dk	Bispebjerg Hospital	2C_S_5h		Subj2	long term + acute	10 weeks	Strength	prior to a single-bout exercise trial aiming to study acute gene expression responses, subjects were habituated through a prior 10 week training phase, Exercise groups completed either 10 weeks of progressive endurance training (ET) on a cycle ergometers or 10 weeks of progressive conventional resistance training (ST) for lower extremity muscle groups. ET was performed on stationary bicycles (Ket…		5h	5		tissue: Vastus lateralis		Young (23.9+-0.8)	M						3 weekly sessions consisted of one session each of continuous cycling of 30 to 45 min at 60–75% of Watt-max, a second session consisting of two intervals of 20 min at 70–80% of Watt-max, and a third session consisting of 8×4 min intervals at 80–90% of Watt-max. The RT group completed a conventional progressive overload training program, similar to that previously described 27 , consisting of thre…	23.9													Strength
GSM1427086	GSE59088	RNA	GPL6244	PMID: 25984345		Peter,,Schjerling:Peter@mRNA.dk	Bispebjerg Hospital	3C_C_5h		Subj3	long term + acute	10 weeks	untrained	prior to a single-bout exercise trial aiming to study acute gene expression responses, subjects were habituated through a prior 10 week training phase, Exercise groups completed either 10 weeks of progressive endurance training (ET) on a cycle ergometers or 10 weeks of progressive conventional resistance training (ST) for lower extremity muscle groups. ET was performed on stationary bicycles (Ket…		5h	5		tissue: Vastus lateralis		Young (23.9+-0.8)	M						3 weekly sessions consisted of one session each of continuous cycling of 30 to 45 min at 60–75% of Watt-max, a second session consisting of two intervals of 20 min at 70–80% of Watt-max, and a third session consisting of 8×4 min intervals at 80–90% of Watt-max. The RT group completed a conventional progressive overload training program, similar to that previously described 27 , consisting of thre…	23.9													Control
GSM1427089	GSE59088	RNA	GPL6244	PMID: 25984345		Peter,,Schjerling:Peter@mRNA.dk	Bispebjerg Hospital	4C_S_5h		Subj4	long term + acute	10 weeks	Strength	prior to a single-bout exercise trial aiming to study acute gene expression responses, subjects were habituated through a prior 10 week training phase, Exercise groups completed either 10 weeks of progressive endurance training (ET) on a cycle ergometers or 10 weeks of progressive conventional resistance training (ST) for lower extremity muscle groups. ET was performed on stationary bicycles (Ket…		5h	5		tissue: Vastus lateralis		Young (23.9+-0.8)	M						3 weekly sessions consisted of one session each of continuous cycling of 30 to 45 min at 60–75% of Watt-max, a second session consisting of two intervals of 20 min at 70–80% of Watt-max, and a third session consisting of 8×4 min intervals at 80–90% of Watt-max. The RT group completed a conventional progressive overload training program, similar to that previously described 27 , consisting of thre…	23.9													Strength
GSM1427092	GSE59088	RNA	GPL6244	PMID: 25984345		Peter,,Schjerling:Peter@mRNA.dk	Bispebjerg Hospital	6C_E_5h		Subj6	long term + acute	10 weeks	Endurance	prior to a single-bout exercise trial aiming to study acute gene expression responses, subjects were habituated through a prior 10 week training phase, Exercise groups completed either 10 weeks of progressive endurance training (ET) on a cycle ergometers or 10 weeks of progressive conventional resistance training (ST) for lower extremity muscle groups. ET was performed on stationary bicycles (Ket…		5h	5		tissue: Vastus lateralis		Young (23.9+-0.8)	M						3 weekly sessions consisted of one session each of continuous cycling of 30 to 45 min at 60–75% of Watt-max, a second session consisting of two intervals of 20 min at 70–80% of Watt-max, and a third session consisting of 8×4 min intervals at 80–90% of Watt-max. The RT group completed a conventional progressive overload training program, similar to that previously described 27 , consisting of thre…	23.9													Endurance
GSM1427095	GSE59088	RNA	GPL6244	PMID: 25984345		Peter,,Schjerling:Peter@mRNA.dk	Bispebjerg Hospital	7C_C_5h		Subj7	long term + acute	10 weeks	untrained	prior to a single-bout exercise trial aiming to study acute gene expression responses, subjects were habituated through a prior 10 week training phase, Exercise groups completed either 10 weeks of progressive endurance training (ET) on a cycle ergometers or 10 weeks of progressive conventional resistance training (ST) for lower extremity muscle groups. ET was performed on stationary bicycles (Ket…		5h	5		tissue: Vastus lateralis		Young (23.9+-0.8)	M						3 weekly sessions consisted of one session each of continuous cycling of 30 to 45 min at 60–75% of Watt-max, a second session consisting of two intervals of 20 min at 70–80% of Watt-max, and a third session consisting of 8×4 min intervals at 80–90% of Watt-max. The RT group completed a conventional progressive overload training program, similar to that previously described 27 , consisting of thre…	23.9													Control
GSM1427098	GSE59088	RNA	GPL6244	PMID: 25984345		Peter,,Schjerling:Peter@mRNA.dk	Bispebjerg Hospital	8C_S_5h		Subj8	long term + acute	10 weeks	Strength	prior to a single-bout exercise trial aiming to study acute gene expression responses, subjects were habituated through a prior 10 week training phase, Exercise groups completed either 10 weeks of progressive endurance training (ET) on a cycle ergometers or 10 weeks of progressive conventional resistance training (ST) for lower extremity muscle groups. ET was performed on stationary bicycles (Ket…		5h	5		tissue: Vastus lateralis		Young (23.9+-0.8)	M						3 weekly sessions consisted of one session each of continuous cycling of 30 to 45 min at 60–75% of Watt-max, a second session consisting of two intervals of 20 min at 70–80% of Watt-max, and a third session consisting of 8×4 min intervals at 80–90% of Watt-max. The RT group completed a conventional progressive overload training program, similar to that previously described 27 , consisting of thre…	23.9													Strength
GSM1427101	GSE59088	RNA	GPL6244	PMID: 25984345		Peter,,Schjerling:Peter@mRNA.dk	Bispebjerg Hospital	9C_C_5h		Subj9	long term + acute	10 weeks	untrained	prior to a single-bout exercise trial aiming to study acute gene expression responses, subjects were habituated through a prior 10 week training phase, Exercise groups completed either 10 weeks of progressive endurance training (ET) on a cycle ergometers or 10 weeks of progressive conventional resistance training (ST) for lower extremity muscle groups. ET was performed on stationary bicycles (Ket…		5h	5		tissue: Vastus lateralis		Young (23.9+-0.8)	M						3 weekly sessions consisted of one session each of continuous cycling of 30 to 45 min at 60–75% of Watt-max, a second session consisting of two intervals of 20 min at 70–80% of Watt-max, and a third session consisting of 8×4 min intervals at 80–90% of Watt-max. The RT group completed a conventional progressive overload training program, similar to that previously described 27 , consisting of thre…	23.9													Control
GSM1427104	GSE59088	RNA	GPL6244	PMID: 25984345		Peter,,Schjerling:Peter@mRNA.dk	Bispebjerg Hospital	10C_S_5h		Subj10	long term + acute	10 weeks	Strength	prior to a single-bout exercise trial aiming to study acute gene expression responses, subjects were habituated through a prior 10 week training phase, Exercise groups completed either 10 weeks of progressive endurance training (ET) on a cycle ergometers or 10 weeks of progressive conventional resistance training (ST) for lower extremity muscle groups. ET was performed on stationary bicycles (Ket…		5h	5		tissue: Vastus lateralis		Young (23.9+-0.8)	M						3 weekly sessions consisted of one session each of continuous cycling of 30 to 45 min at 60–75% of Watt-max, a second session consisting of two intervals of 20 min at 70–80% of Watt-max, and a third session consisting of 8×4 min intervals at 80–90% of Watt-max. The RT group completed a conventional progressive overload training program, similar to that previously described 27 , consisting of thre…	23.9													Strength
GSM1427107	GSE59088	RNA	GPL6244	PMID: 25984345		Peter,,Schjerling:Peter@mRNA.dk	Bispebjerg Hospital	11C_S_5h		Subj11	long term + acute	10 weeks	Strength	prior to a single-bout exercise trial aiming to study acute gene expression responses, subjects were habituated through a prior 10 week training phase, Exercise groups completed either 10 weeks of progressive endurance training (ET) on a cycle ergometers or 10 weeks of progressive conventional resistance training (ST) for lower extremity muscle groups. ET was performed on stationary bicycles (Ket…		5h	5		tissue: Vastus lateralis		Young (23.9+-0.8)	M						3 weekly sessions consisted of one session each of continuous cycling of 30 to 45 min at 60–75% of Watt-max, a second session consisting of two intervals of 20 min at 70–80% of Watt-max, and a third session consisting of 8×4 min intervals at 80–90% of Watt-max. The RT group completed a conventional progressive overload training program, similar to that previously described 27 , consisting of thre…	23.9													Strength
GSM1427110	GSE59088	RNA	GPL6244	PMID: 25984345		Peter,,Schjerling:Peter@mRNA.dk	Bispebjerg Hospital	12C_C_5h		Subj12	long term + acute	10 weeks	untrained	prior to a single-bout exercise trial aiming to study acute gene expression responses, subjects were habituated through a prior 10 week training phase, Exercise groups completed either 10 weeks of progressive endurance training (ET) on a cycle ergometers or 10 weeks of progressive conventional resistance training (ST) for lower extremity muscle groups. ET was performed on stationary bicycles (Ket…		5h	5		tissue: Vastus lateralis		Young (23.9+-0.8)	M						3 weekly sessions consisted of one session each of continuous cycling of 30 to 45 min at 60–75% of Watt-max, a second session consisting of two intervals of 20 min at 70–80% of Watt-max, and a third session consisting of 8×4 min intervals at 80–90% of Watt-max. The RT group completed a conventional progressive overload training program, similar to that previously described 27 , consisting of thre…	23.9													Control
GSM1427113	GSE59088	RNA	GPL6244	PMID: 25984345		Peter,,Schjerling:Peter@mRNA.dk	Bispebjerg Hospital	13C_S_5h		Subj13	long term + acute	10 weeks	Strength	prior to a single-bout exercise trial aiming to study acute gene expression responses, subjects were habituated through a prior 10 week training phase, Exercise groups completed either 10 weeks of progressive endurance training (ET) on a cycle ergometers or 10 weeks of progressive conventional resistance training (ST) for lower extremity muscle groups. ET was performed on stationary bicycles (Ket…		5h	5		tissue: Vastus lateralis		Young (23.9+-0.8)	M						3 weekly sessions consisted of one session each of continuous cycling of 30 to 45 min at 60–75% of Watt-max, a second session consisting of two intervals of 20 min at 70–80% of Watt-max, and a third session consisting of 8×4 min intervals at 80–90% of Watt-max. The RT group completed a conventional progressive overload training program, similar to that previously described 27 , consisting of thre…	23.9													Strength
GSM1427116	GSE59088	RNA	GPL6244	PMID: 25984345		Peter,,Schjerling:Peter@mRNA.dk	Bispebjerg Hospital	14C_E_5h		Subj14	long term + acute	10 weeks	Endurance	prior to a single-bout exercise trial aiming to study acute gene expression responses, subjects were habituated through a prior 10 week training phase, Exercise groups completed either 10 weeks of progressive endurance training (ET) on a cycle ergometers or 10 weeks of progressive conventional resistance training (ST) for lower extremity muscle groups. ET was performed on stationary bicycles (Ket…		5h	5		tissue: Vastus lateralis		Young (23.9+-0.8)	M						3 weekly sessions consisted of one session each of continuous cycling of 30 to 45 min at 60–75% of Watt-max, a second session consisting of two intervals of 20 min at 70–80% of Watt-max, and a third session consisting of 8×4 min intervals at 80–90% of Watt-max. The RT group completed a conventional progressive overload training program, similar to that previously described 27 , consisting of thre…	23.9													Endurance
GSM1427119	GSE59088	RNA	GPL6244	PMID: 25984345		Peter,,Schjerling:Peter@mRNA.dk	Bispebjerg Hospital	15C_C_5h		Subj15	long term + acute	10 weeks	untrained	prior to a single-bout exercise trial aiming to study acute gene expression responses, subjects were habituated through a prior 10 week training phase, Exercise groups completed either 10 weeks of progressive endurance training (ET) on a cycle ergometers or 10 weeks of progressive conventional resistance training (ST) for lower extremity muscle groups. ET was performed on stationary bicycles (Ket…		5h	5		tissue: Vastus lateralis		Young (23.9+-0.8)	M						3 weekly sessions consisted of one session each of continuous cycling of 30 to 45 min at 60–75% of Watt-max, a second session consisting of two intervals of 20 min at 70–80% of Watt-max, and a third session consisting of 8×4 min intervals at 80–90% of Watt-max. The RT group completed a conventional progressive overload training program, similar to that previously described 27 , consisting of thre…	23.9													Control
GSM1427122	GSE59088	RNA	GPL6244	PMID: 25984345		Peter,,Schjerling:Peter@mRNA.dk	Bispebjerg Hospital	16C_E_5h		Subj16	long term + acute	10 weeks	Endurance	prior to a single-bout exercise trial aiming to study acute gene expression responses, subjects were habituated through a prior 10 week training phase, Exercise groups completed either 10 weeks of progressive endurance training (ET) on a cycle ergometers or 10 weeks of progressive conventional resistance training (ST) for lower extremity muscle groups. ET was performed on stationary bicycles (Ket…		5h	5		tissue: Vastus lateralis		Young (23.9+-0.8)	M						3 weekly sessions consisted of one session each of continuous cycling of 30 to 45 min at 60–75% of Watt-max, a second session consisting of two intervals of 20 min at 70–80% of Watt-max, and a third session consisting of 8×4 min intervals at 80–90% of Watt-max. The RT group completed a conventional progressive overload training program, similar to that previously described 27 , consisting of thre…	23.9													Endurance
GSM1427125	GSE59088	RNA	GPL6244	PMID: 25984345		Peter,,Schjerling:Peter@mRNA.dk	Bispebjerg Hospital	17C_E_5h		Subj17	long term + acute	10 weeks	Endurance	prior to a single-bout exercise trial aiming to study acute gene expression responses, subjects were habituated through a prior 10 week training phase, Exercise groups completed either 10 weeks of progressive endurance training (ET) on a cycle ergometers or 10 weeks of progressive conventional resistance training (ST) for lower extremity muscle groups. ET was performed on stationary bicycles (Ket…		5h	5		tissue: Vastus lateralis		Young (23.9+-0.8)	M						3 weekly sessions consisted of one session each of continuous cycling of 30 to 45 min at 60–75% of Watt-max, a second session consisting of two intervals of 20 min at 70–80% of Watt-max, and a third session consisting of 8×4 min intervals at 80–90% of Watt-max. The RT group completed a conventional progressive overload training program, similar to that previously described 27 , consisting of thre…	23.9													Endurance
GSM1427128	GSE59088	RNA	GPL6244	PMID: 25984345		Peter,,Schjerling:Peter@mRNA.dk	Bispebjerg Hospital	18C_C_5h		Subj18	long term + acute	10 weeks	untrained	prior to a single-bout exercise trial aiming to study acute gene expression responses, subjects were habituated through a prior 10 week training phase, Exercise groups completed either 10 weeks of progressive endurance training (ET) on a cycle ergometers or 10 weeks of progressive conventional resistance training (ST) for lower extremity muscle groups. ET was performed on stationary bicycles (Ket…		5h	5		tissue: Vastus lateralis		Young (23.9+-0.8)	M						3 weekly sessions consisted of one session each of continuous cycling of 30 to 45 min at 60–75% of Watt-max, a second session consisting of two intervals of 20 min at 70–80% of Watt-max, and a third session consisting of 8×4 min intervals at 80–90% of Watt-max. The RT group completed a conventional progressive overload training program, similar to that previously described 27 , consisting of thre…	23.9													Control
GSM1427078	GSE59088	RNA	GPL6244	PMID: 25984345		Peter,,Schjerling:Peter@mRNA.dk	Bispebjerg Hospital	1A_E_Pre		Subj1	long term + acute		Endurance	prior to a single-bout exercise trial aiming to study acute gene expression responses, subjects were habituated through a prior 10 week training phase		Pre	-1		tissue: Vastus lateralis		Young (23.9+-0.8)	M							23.9													Endurance
GSM1427081	GSE59088	RNA	GPL6244	PMID: 25984345		Peter,,Schjerling:Peter@mRNA.dk	Bispebjerg Hospital	2A_S_Pre		Subj2	long term + acute		Strength	prior to a single-bout exercise trial aiming to study acute gene expression responses, subjects were habituated through a prior 10 week training phase		Pre	-1		tissue: Vastus lateralis		Young (23.9+-0.8)	M							23.9													Strength
GSM1427084	GSE59088	RNA	GPL6244	PMID: 25984345		Peter,,Schjerling:Peter@mRNA.dk	Bispebjerg Hospital	3A_C_Pre		Subj3	long term + acute		untrained	prior to a single-bout exercise trial aiming to study acute gene expression responses, subjects were habituated through a prior 10 week training phase		Pre	-1		tissue: Vastus lateralis		Young (23.9+-0.8)	M							23.9													Control
GSM1427087	GSE59088	RNA	GPL6244	PMID: 25984345		Peter,,Schjerling:Peter@mRNA.dk	Bispebjerg Hospital	4A_S_Pre		Subj4	long term + acute		Strength	prior to a single-bout exercise trial aiming to study acute gene expression responses, subjects were habituated through a prior 10 week training phase		Pre	-1		tissue: Vastus lateralis		Young (23.9+-0.8)	M							23.9													Strength
GSM1427090	GSE59088	RNA	GPL6244	PMID: 25984345		Peter,,Schjerling:Peter@mRNA.dk	Bispebjerg Hospital	6A_E_Pre		Subj6	long term + acute		Endurance	prior to a single-bout exercise trial aiming to study acute gene expression responses, subjects were habituated through a prior 10 week training phase		Pre	-1		tissue: Vastus lateralis		Young (23.9+-0.8)	M							23.9													Endurance
GSM1427093	GSE59088	RNA	GPL6244	PMID: 25984345		Peter,,Schjerling:Peter@mRNA.dk	Bispebjerg Hospital	7A_C_Pre		Subj7	long term + acute		untrained	prior to a single-bout exercise trial aiming to study acute gene expression responses, subjects were habituated through a prior 10 week training phase		Pre	-1		tissue: Vastus lateralis		Young (23.9+-0.8)	M							23.9													Control
GSM1427096	GSE59088	RNA	GPL6244	PMID: 25984345		Peter,,Schjerling:Peter@mRNA.dk	Bispebjerg Hospital	8A_S_Pre		Subj8	long term + acute		Strength	prior to a single-bout exercise trial aiming to study acute gene expression responses, subjects were habituated through a prior 10 week training phase		Pre	-1		tissue: Vastus lateralis		Young (23.9+-0.8)	M							23.9													Strength
GSM1427099	GSE59088	RNA	GPL6244	PMID: 25984345		Peter,,Schjerling:Peter@mRNA.dk	Bispebjerg Hospital	9A_C_Pre		Subj9	long term + acute		untrained	prior to a single-bout exercise trial aiming to study acute gene expression responses, subjects were habituated through a prior 10 week training phase		Pre	-1		tissue: Vastus lateralis		Young (23.9+-0.8)	M							23.9													Control
GSM1427102	GSE59088	RNA	GPL6244	PMID: 25984345		Peter,,Schjerling:Peter@mRNA.dk	Bispebjerg Hospital	10A_S_Pre		Subj10	long term + acute		Strength	prior to a single-bout exercise trial aiming to study acute gene expression responses, subjects were habituated through a prior 10 week training phase		Pre	-1		tissue: Vastus lateralis		Young (23.9+-0.8)	M							23.9													Strength
GSM1427105	GSE59088	RNA	GPL6244	PMID: 25984345		Peter,,Schjerling:Peter@mRNA.dk	Bispebjerg Hospital	11A_S_Pre		Subj11	long term + acute		Strength	prior to a single-bout exercise trial aiming to study acute gene expression responses, subjects were habituated through a prior 10 week training phase		Pre	-1		tissue: Vastus lateralis		Young (23.9+-0.8)	M							23.9													Strength
GSM1427108	GSE59088	RNA	GPL6244	PMID: 25984345		Peter,,Schjerling:Peter@mRNA.dk	Bispebjerg Hospital	12A_C_Pre		Subj12	long term + acute		untrained	prior to a single-bout exercise trial aiming to study acute gene expression responses, subjects were habituated through a prior 10 week training phase		Pre	-1		tissue: Vastus lateralis		Young (23.9+-0.8)	M							23.9													Control
GSM1427111	GSE59088	RNA	GPL6244	PMID: 25984345		Peter,,Schjerling:Peter@mRNA.dk	Bispebjerg Hospital	13A_S_Pre		Subj13	long term + acute		Strength	prior to a single-bout exercise trial aiming to study acute gene expression responses, subjects were habituated through a prior 10 week training phase		Pre	-1		tissue: Vastus lateralis		Young (23.9+-0.8)	M							23.9													Strength
GSM1427114	GSE59088	RNA	GPL6244	PMID: 25984345		Peter,,Schjerling:Peter@mRNA.dk	Bispebjerg Hospital	14A_E_Pre		Subj14	long term + acute		Endurance	prior to a single-bout exercise trial aiming to study acute gene expression responses, subjects were habituated through a prior 10 week training phase		Pre	-1		tissue: Vastus lateralis		Young (23.9+-0.8)	M							23.9													Endurance
GSM1427117	GSE59088	RNA	GPL6244	PMID: 25984345		Peter,,Schjerling:Peter@mRNA.dk	Bispebjerg Hospital	15A_C_Pre		Subj15	long term + acute		untrained	prior to a single-bout exercise trial aiming to study acute gene expression responses, subjects were habituated through a prior 10 week training phase		Pre	-1		tissue: Vastus lateralis		Young (23.9+-0.8)	M							23.9													Control
GSM1427120	GSE59088	RNA	GPL6244	PMID: 25984345		Peter,,Schjerling:Peter@mRNA.dk	Bispebjerg Hospital	16A_E_Pre		Subj16	long term + acute		Endurance	prior to a single-bout exercise trial aiming to study acute gene expression responses, subjects were habituated through a prior 10 week training phase		Pre	-1		tissue: Vastus lateralis		Young (23.9+-0.8)	M							23.9													Endurance
GSM1427123	GSE59088	RNA	GPL6244	PMID: 25984345		Peter,,Schjerling:Peter@mRNA.dk	Bispebjerg Hospital	17A_E_Pre		Subj17	long term + acute		Endurance	prior to a single-bout exercise trial aiming to study acute gene expression responses, subjects were habituated through a prior 10 week training phase		Pre	-1		tissue: Vastus lateralis		Young (23.9+-0.8)	M							23.9													Endurance
GSM1427126	GSE59088	RNA	GPL6244	PMID: 25984345		Peter,,Schjerling:Peter@mRNA.dk	Bispebjerg Hospital	18A_C_Pre		Subj18	long term + acute		untrained	prior to a single-bout exercise trial aiming to study acute gene expression responses, subjects were habituated through a prior 10 week training phase		Pre	-1		tissue: Vastus lateralis		Young (23.9+-0.8)	M							23.9													Control
GSM1427129	GSE59088	RNA	GPL6244	PMID: 25984345		Peter,,Schjerling:Peter@mRNA.dk	Bispebjerg Hospital	19A_E_Pre		Subj19	long term + acute		Endurance	prior to a single-bout exercise trial aiming to study acute gene expression responses, subjects were habituated through a prior 10 week training phase		Pre	-1		tissue: Vastus lateralis		Young (23.9+-0.8)	M							23.9													Endurance
GSM1427131	GSE59088	RNA	GPL6244	PMID: 25984345		Peter,,Schjerling:Peter@mRNA.dk	Bispebjerg Hospital	19C_E_5h		Subj19	long term + acute		Endurance	prior to a single-bout exercise trial aiming to study acute gene expression responses, subjects were habituated through a prior 10 week training phase		5h	5		tissue: Vastus lateralis		Young (23.9+-0.8)	M							23.9													Endurance
GSM712217	GSE28745	RNA-miRNA	GPL8227			Shlomit,,Radom-Aizik:saizik@uci.edu	University of California, Irvine	miRNA_PBMCs_PEAK exercise_01		1	Acute		Endurance	10 2-min bouts of cycle ergometer exercise interspersed with 1-min rest at a constant work equivalent to about 76% of VO2max. A baseline blood sample was taken before and immediately after the exercise.		exercise state: 30 after	0	30	PBMC																							Blood sample was drawn before and immediately after 30 min of exercise.
GSM712220	GSE28745	RNA-miRNA	GPL8227			Shlomit,,Radom-Aizik:saizik@uci.edu	University of California, Irvine	miRNA_PBMCs_PEAK exercise_02		2	Acute		Endurance	10 2-min bouts of cycle ergometer exercise interspersed with 1-min rest at a constant work equivalent to about 76% of VO2max. A baseline blood sample was taken before and immediately after the exercise.		exercise state: 30 after	0	30	PBMC																							Blood sample was drawn before and immediately after 30 min of exercise.
GSM712223	GSE28745	RNA-miRNA	GPL8227			Shlomit,,Radom-Aizik:saizik@uci.edu	University of California, Irvine	miRNA_PBMCs_PEAK exercise_03		3	Acute		Endurance	10 2-min bouts of cycle ergometer exercise interspersed with 1-min rest at a constant work equivalent to about 76% of VO2max. A baseline blood sample was taken before and immediately after the exercise.		exercise state: 30 after	0	30	PBMC																							Blood sample was drawn before and immediately after 30 min of exercise.
GSM712227	GSE28745	RNA-miRNA	GPL8227			Shlomit,,Radom-Aizik:saizik@uci.edu	University of California, Irvine	miRNA_PBMCs_PEAK exercise_04		4	Acute		Endurance	10 2-min bouts of cycle ergometer exercise interspersed with 1-min rest at a constant work equivalent to about 76% of VO2max. A baseline blood sample was taken before and immediately after the exercise.		exercise state: 30 after	0	30	PBMC																							Blood sample was drawn before and immediately after 30 min of exercise.
GSM712230	GSE28745	RNA-miRNA	GPL8227			Shlomit,,Radom-Aizik:saizik@uci.edu	University of California, Irvine	miRNA_PBMCs_PEAK exercise_05		5	Acute		Endurance	10 2-min bouts of cycle ergometer exercise interspersed with 1-min rest at a constant work equivalent to about 76% of VO2max. A baseline blood sample was taken before and immediately after the exercise.		exercise state: 30 after	0	30	PBMC																							Blood sample was drawn before and immediately after 30 min of exercise.
GSM712233	GSE28745	RNA-miRNA	GPL8227			Shlomit,,Radom-Aizik:saizik@uci.edu	University of California, Irvine	miRNA_PBMCs_PEAK exercise_06		6	Acute		Endurance	10 2-min bouts of cycle ergometer exercise interspersed with 1-min rest at a constant work equivalent to about 76% of VO2max. A baseline blood sample was taken before and immediately after the exercise.		exercise state: 30 after	0	30	PBMC																							Blood sample was drawn before and immediately after 30 min of exercise.
GSM712236	GSE28745	RNA-miRNA	GPL8227			Shlomit,,Radom-Aizik:saizik@uci.edu	University of California, Irvine	miRNA_PBMCs_PEAK exercise_07		7	Acute		Endurance	10 2-min bouts of cycle ergometer exercise interspersed with 1-min rest at a constant work equivalent to about 76% of VO2max. A baseline blood sample was taken before and immediately after the exercise.		exercise state: 30 after	0	30	PBMC																							Blood sample was drawn before and immediately after 30 min of exercise.
GSM712240	GSE28745	RNA-miRNA	GPL8227			Shlomit,,Radom-Aizik:saizik@uci.edu	University of California, Irvine	miRNA_PBMCs_PEAK exercise_08		8	Acute		Endurance	10 2-min bouts of cycle ergometer exercise interspersed with 1-min rest at a constant work equivalent to about 76% of VO2max. A baseline blood sample was taken before and immediately after the exercise.		exercise state: 30 after	0	30	PBMC																							Blood sample was drawn before and immediately after 30 min of exercise.
GSM712244	GSE28745	RNA-miRNA	GPL8227			Shlomit,,Radom-Aizik:saizik@uci.edu	University of California, Irvine	miRNA_PBMCs_PEAK exercise_09		9	Acute		Endurance	10 2-min bouts of cycle ergometer exercise interspersed with 1-min rest at a constant work equivalent to about 76% of VO2max. A baseline blood sample was taken before and immediately after the exercise.		exercise state: 30 after	0	30	PBMC																							Blood sample was drawn before and immediately after 30 min of exercise.
GSM712247	GSE28745	RNA-miRNA	GPL8227			Shlomit,,Radom-Aizik:saizik@uci.edu	University of California, Irvine	miRNA_PBMCs_PEAK exercise_10		10	Acute		Endurance	10 2-min bouts of cycle ergometer exercise interspersed with 1-min rest at a constant work equivalent to about 76% of VO2max. A baseline blood sample was taken before and immediately after the exercise.		exercise state: 30 after	0	30	PBMC																							Blood sample was drawn before and immediately after 30 min of exercise.
GSM712250	GSE28745	RNA-miRNA	GPL8227			Shlomit,,Radom-Aizik:saizik@uci.edu	University of California, Irvine	miRNA_PBMCs_PEAK exercise_11		11	Acute		Endurance	10 2-min bouts of cycle ergometer exercise interspersed with 1-min rest at a constant work equivalent to about 76% of VO2max. A baseline blood sample was taken before and immediately after the exercise.		exercise state: 30 after	0	30	PBMC																							Blood sample was drawn before and immediately after 30 min of exercise.
GSM712254	GSE28745	RNA-miRNA	GPL8227			Shlomit,,Radom-Aizik:saizik@uci.edu	University of California, Irvine	miRNA_PBMCs_PEAK exercise_12		12	Acute		Endurance	10 2-min bouts of cycle ergometer exercise interspersed with 1-min rest at a constant work equivalent to about 76% of VO2max. A baseline blood sample was taken before and immediately after the exercise.		exercise state: 30 after	0	30	PBMC																							Blood sample was drawn before and immediately after 30 min of exercise.
GSM712219	GSE28745	RNA-miRNA	GPL8227			Shlomit,,Radom-Aizik:saizik@uci.edu	University of California, Irvine	miRNA_PBMCs_PRE exercise_01		1	Acute		Endurance	10 2-min bouts of cycle ergometer exercise interspersed with 1-min rest at a constant work equivalent to about 76% of VO2max. A baseline blood sample was taken before and immediately after the exercise.		exercise state: 30 before	-1		PBMC																							Blood sample was drawn before and immediately after 30 min of exercise.
GSM712222	GSE28745	RNA-miRNA	GPL8227			Shlomit,,Radom-Aizik:saizik@uci.edu	University of California, Irvine	miRNA_PBMCs_PRE exercise_02		2	Acute		Endurance	10 2-min bouts of cycle ergometer exercise interspersed with 1-min rest at a constant work equivalent to about 76% of VO2max. A baseline blood sample was taken before and immediately after the exercise.		exercise state: 30 before	-1		PBMC																							Blood sample was drawn before and immediately after 30 min of exercise.
GSM712225	GSE28745	RNA-miRNA	GPL8227			Shlomit,,Radom-Aizik:saizik@uci.edu	University of California, Irvine	miRNA_PBMCs_PRE exercise_03		3	Acute		Endurance	10 2-min bouts of cycle ergometer exercise interspersed with 1-min rest at a constant work equivalent to about 76% of VO2max. A baseline blood sample was taken before and immediately after the exercise.		exercise state: 30 before	-1		PBMC																							Blood sample was drawn before and immediately after 30 min of exercise.
GSM712229	GSE28745	RNA-miRNA	GPL8227			Shlomit,,Radom-Aizik:saizik@uci.edu	University of California, Irvine	miRNA_PBMCs_PRE exercise_04		4	Acute		Endurance	10 2-min bouts of cycle ergometer exercise interspersed with 1-min rest at a constant work equivalent to about 76% of VO2max. A baseline blood sample was taken before and immediately after the exercise.		exercise state: 30 before	-1		PBMC																							Blood sample was drawn before and immediately after 30 min of exercise.
GSM712232	GSE28745	RNA-miRNA	GPL8227			Shlomit,,Radom-Aizik:saizik@uci.edu	University of California, Irvine	miRNA_PBMCs_PRE exercise_05		5	Acute		Endurance	10 2-min bouts of cycle ergometer exercise interspersed with 1-min rest at a constant work equivalent to about 76% of VO2max. A baseline blood sample was taken before and immediately after the exercise.		exercise state: 30 before	-1		PBMC																							Blood sample was drawn before and immediately after 30 min of exercise.
GSM712235	GSE28745	RNA-miRNA	GPL8227			Shlomit,,Radom-Aizik:saizik@uci.edu	University of California, Irvine	miRNA_PBMCs_PRE exercise_06		6	Acute		Endurance	10 2-min bouts of cycle ergometer exercise interspersed with 1-min rest at a constant work equivalent to about 76% of VO2max. A baseline blood sample was taken before and immediately after the exercise.		exercise state: 30 before	-1		PBMC																							Blood sample was drawn before and immediately after 30 min of exercise.
GSM712239	GSE28745	RNA-miRNA	GPL8227			Shlomit,,Radom-Aizik:saizik@uci.edu	University of California, Irvine	miRNA_PBMCs_PRE exercise_07		7	Acute		Endurance	10 2-min bouts of cycle ergometer exercise interspersed with 1-min rest at a constant work equivalent to about 76% of VO2max. A baseline blood sample was taken before and immediately after the exercise.		exercise state: 30 before	-1		PBMC																							Blood sample was drawn before and immediately after 30 min of exercise.
GSM712242	GSE28745	RNA-miRNA	GPL8227			Shlomit,,Radom-Aizik:saizik@uci.edu	University of California, Irvine	miRNA_PBMCs_PRE exercise_08		8	Acute		Endurance	10 2-min bouts of cycle ergometer exercise interspersed with 1-min rest at a constant work equivalent to about 76% of VO2max. A baseline blood sample was taken before and immediately after the exercise.		exercise state: 30 before	-1		PBMC																							Blood sample was drawn before and immediately after 30 min of exercise.
GSM712246	GSE28745	RNA-miRNA	GPL8227			Shlomit,,Radom-Aizik:saizik@uci.edu	University of California, Irvine	miRNA_PBMCs_PRE exercise_09		9	Acute		Endurance	10 2-min bouts of cycle ergometer exercise interspersed with 1-min rest at a constant work equivalent to about 76% of VO2max. A baseline blood sample was taken before and immediately after the exercise.		exercise state: 30 before	-1		PBMC																							Blood sample was drawn before and immediately after 30 min of exercise.
GSM712249	GSE28745	RNA-miRNA	GPL8227			Shlomit,,Radom-Aizik:saizik@uci.edu	University of California, Irvine	miRNA_PBMCs_PRE exercise_10		10	Acute		Endurance	10 2-min bouts of cycle ergometer exercise interspersed with 1-min rest at a constant work equivalent to about 76% of VO2max. A baseline blood sample was taken before and immediately after the exercise.		exercise state: 30 before	-1		PBMC																							Blood sample was drawn before and immediately after 30 min of exercise.
GSM712252	GSE28745	RNA-miRNA	GPL8227			Shlomit,,Radom-Aizik:saizik@uci.edu	University of California, Irvine	miRNA_PBMCs_PRE exercise_11		11	Acute		Endurance	10 2-min bouts of cycle ergometer exercise interspersed with 1-min rest at a constant work equivalent to about 76% of VO2max. A baseline blood sample was taken before and immediately after the exercise.		exercise state: 30 before	-1		PBMC																							Blood sample was drawn before and immediately after 30 min of exercise.
GSM712256	GSE28745	RNA-miRNA	GPL8227			Shlomit,,Radom-Aizik:saizik@uci.edu	University of California, Irvine	miRNA_PBMCs_PRE exercise_12		12	Acute		Endurance	10 2-min bouts of cycle ergometer exercise interspersed with 1-min rest at a constant work equivalent to about 76% of VO2max. A baseline blood sample was taken before and immediately after the exercise.		exercise state: 30 before	-1		PBMC																							Blood sample was drawn before and immediately after 30 min of exercise.
GSM1499829	GSE61225	RNA	GPL19169			Lauro,,Sumoy:lsumoy@imppc.org	IMPPC	pre_1		subject: 1	Acute		Endurance - swimming	Adult volunteers (18-50 years, non-smokers, non-asthmatics) swam 40 minutes in an indoor chlorinated pool in Barcelona. Blood samples and THM measurements in exhaled breath were collected before and 5 min/1h after swimming, respectively. Physical activity intensity was calculated as metabolic equivalents (METs).		swimming pool water exposure time: 0 minutes	-1		peripheral blood		age: 31.60849	F							31.6085											exhaled bromoform: 0.0930239	metabolic equivalents: 0.681873816522757
GSM1499831	GSE61225	RNA	GPL19169			Lauro,,Sumoy:lsumoy@imppc.org	IMPPC	pre_2		subject: 2	Acute		Endurance - swimming	Adult volunteers (18-50 years, non-smokers, non-asthmatics) swam 40 minutes in an indoor chlorinated pool in Barcelona. Blood samples and THM measurements in exhaled breath were collected before and 5 min/1h after swimming, respectively. Physical activity intensity was calculated as metabolic equivalents (METs).		swimming pool water exposure time: 0 minutes	-1		peripheral blood		age: 24.39425	F							24.3942											exhaled bromoform: 0.1290846	metabolic equivalents: 0.665104620956877
GSM1499833	GSE61225	RNA	GPL19169			Lauro,,Sumoy:lsumoy@imppc.org	IMPPC	pre_10		subject: 10	Acute		Endurance - swimming	Adult volunteers (18-50 years, non-smokers, non-asthmatics) swam 40 minutes in an indoor chlorinated pool in Barcelona. Blood samples and THM measurements in exhaled breath were collected before and 5 min/1h after swimming, respectively. Physical activity intensity was calculated as metabolic equivalents (METs).		swimming pool water exposure time: 0 minutes	-1		peripheral blood		age: 51.2115	M							51.2115											exhaled bromoform: 0.1330082	metabolic equivalents: 0.786010716020953
GSM1499835	GSE61225	RNA	GPL19169			Lauro,,Sumoy:lsumoy@imppc.org	IMPPC	pre_32.1		subject: 32	Acute		Endurance - swimming	Adult volunteers (18-50 years, non-smokers, non-asthmatics) swam 40 minutes in an indoor chlorinated pool in Barcelona. Blood samples and THM measurements in exhaled breath were collected before and 5 min/1h after swimming, respectively. Physical activity intensity was calculated as metabolic equivalents (METs).		swimming pool water exposure time: 0 minutes	-1		peripheral blood		age: 30.16838	M							30.1684											exhaled bromoform: 0.2909702	metabolic equivalents: 0.744848045678339
GSM1499837	GSE61225	RNA	GPL19169			Lauro,,Sumoy:lsumoy@imppc.org	IMPPC	pre_48.1		subject: 48	Acute		Endurance - swimming	Adult volunteers (18-50 years, non-smokers, non-asthmatics) swam 40 minutes in an indoor chlorinated pool in Barcelona. Blood samples and THM measurements in exhaled breath were collected before and 5 min/1h after swimming, respectively. Physical activity intensity was calculated as metabolic equivalents (METs).		swimming pool water exposure time: 0 minutes	-1		peripheral blood		age: 26.02053	F							26.0205											exhaled bromoform: 0.126657	metabolic equivalents: 0.814710221540659
GSM1499839	GSE61225	RNA	GPL19169			Lauro,,Sumoy:lsumoy@imppc.org	IMPPC	pre_16.1		subject: 16	Acute		Endurance - swimming	Adult volunteers (18-50 years, non-smokers, non-asthmatics) swam 40 minutes in an indoor chlorinated pool in Barcelona. Blood samples and THM measurements in exhaled breath were collected before and 5 min/1h after swimming, respectively. Physical activity intensity was calculated as metabolic equivalents (METs).		swimming pool water exposure time: 0 minutes	-1		peripheral blood		age: 29.64819	M							29.6482											exhaled bromoform: 0.1347233	metabolic equivalents: 0.709058218744461
GSM1499841	GSE61225	RNA	GPL19169			Lauro,,Sumoy:lsumoy@imppc.org	IMPPC	pre_49.1		subject: 49	Acute		Endurance - swimming	Adult volunteers (18-50 years, non-smokers, non-asthmatics) swam 40 minutes in an indoor chlorinated pool in Barcelona. Blood samples and THM measurements in exhaled breath were collected before and 5 min/1h after swimming, respectively. Physical activity intensity was calculated as metabolic equivalents (METs).		swimming pool water exposure time: 0 minutes	-1		peripheral blood		age: 33.63176	M							33.6318											exhaled bromoform: 0.1832405	metabolic equivalents: 0.733268847575824
GSM1499843	GSE61225	RNA	GPL19169			Lauro,,Sumoy:lsumoy@imppc.org	IMPPC	pre_57		subject: 57	Acute		Endurance - swimming	Adult volunteers (18-50 years, non-smokers, non-asthmatics) swam 40 minutes in an indoor chlorinated pool in Barcelona. Blood samples and THM measurements in exhaled breath were collected before and 5 min/1h after swimming, respectively. Physical activity intensity was calculated as metabolic equivalents (METs).		swimming pool water exposure time: 0 minutes	-1		peripheral blood		age: 28.3258	M							28.3258											exhaled bromoform: 0.1475746	metabolic equivalents: 0.728783827412329
GSM1499845	GSE61225	RNA	GPL19169			Lauro,,Sumoy:lsumoy@imppc.org	IMPPC	pre_3		subject: 3	Acute		Endurance - swimming	Adult volunteers (18-50 years, non-smokers, non-asthmatics) swam 40 minutes in an indoor chlorinated pool in Barcelona. Blood samples and THM measurements in exhaled breath were collected before and 5 min/1h after swimming, respectively. Physical activity intensity was calculated as metabolic equivalents (METs).		swimming pool water exposure time: 0 minutes	-1		peripheral blood		age: 27.32101	F							27.321											exhaled bromoform: 0.5277591	metabolic equivalents: 0.759969166965226
GSM1499847	GSE61225	RNA	GPL19169			Lauro,,Sumoy:lsumoy@imppc.org	IMPPC	pre_4		subject: 4	Acute		Endurance - swimming	Adult volunteers (18-50 years, non-smokers, non-asthmatics) swam 40 minutes in an indoor chlorinated pool in Barcelona. Blood samples and THM measurements in exhaled breath were collected before and 5 min/1h after swimming, respectively. Physical activity intensity was calculated as metabolic equivalents (METs).		swimming pool water exposure time: 0 minutes	-1		peripheral blood		age: 26.20945	F							26.2095											exhaled bromoform: 0.4507793	metabolic equivalents: 0.863847192835992
GSM1499849	GSE61225	RNA	GPL19169			Lauro,,Sumoy:lsumoy@imppc.org	IMPPC	pre_5		subject: 5	Acute		Endurance - swimming	Adult volunteers (18-50 years, non-smokers, non-asthmatics) swam 40 minutes in an indoor chlorinated pool in Barcelona. Blood samples and THM measurements in exhaled breath were collected before and 5 min/1h after swimming, respectively. Physical activity intensity was calculated as metabolic equivalents (METs).		swimming pool water exposure time: 0 minutes	-1		peripheral blood		age: 30.19576	F							30.1958											exhaled bromoform: 0.4502333	metabolic equivalents: 0.732301833893021
GSM1499851	GSE61225	RNA	GPL19169			Lauro,,Sumoy:lsumoy@imppc.org	IMPPC	pre_6		subject: 6	Acute		Endurance - swimming	Adult volunteers (18-50 years, non-smokers, non-asthmatics) swam 40 minutes in an indoor chlorinated pool in Barcelona. Blood samples and THM measurements in exhaled breath were collected before and 5 min/1h after swimming, respectively. Physical activity intensity was calculated as metabolic equivalents (METs).		swimming pool water exposure time: 0 minutes	-1		peripheral blood		age: 35.37851	F							35.3785											exhaled bromoform: 0.4006408	metabolic equivalents: 0.755339902416559
GSM1499853	GSE61225	RNA	GPL19169			Lauro,,Sumoy:lsumoy@imppc.org	IMPPC	pre_7		subject: 7	Acute		Endurance - swimming	Adult volunteers (18-50 years, non-smokers, non-asthmatics) swam 40 minutes in an indoor chlorinated pool in Barcelona. Blood samples and THM measurements in exhaled breath were collected before and 5 min/1h after swimming, respectively. Physical activity intensity was calculated as metabolic equivalents (METs).		swimming pool water exposure time: 0 minutes	-1		peripheral blood		age: 23.36208	M							23.3621											exhaled bromoform: 0.2518291	metabolic equivalents: 0.757193473208602
GSM1499855	GSE61225	RNA	GPL19169			Lauro,,Sumoy:lsumoy@imppc.org	IMPPC	pre_16.2	GSM1499839	subject: 16	Acute		Endurance - swimming	Adult volunteers (18-50 years, non-smokers, non-asthmatics) swam 40 minutes in an indoor chlorinated pool in Barcelona. Blood samples and THM measurements in exhaled breath were collected before and 5 min/1h after swimming, respectively. Physical activity intensity was calculated as metabolic equivalents (METs).		swimming pool water exposure time: 0 minutes	-1		peripheral blood		age: 29.64819	M							29.6482											exhaled bromoform: 0.4291167	metabolic equivalents: 0.709058218744461
GSM1499857	GSE61225	RNA	GPL19169			Lauro,,Sumoy:lsumoy@imppc.org	IMPPC	pre_17		subject: 17	Acute		Endurance - swimming	Adult volunteers (18-50 years, non-smokers, non-asthmatics) swam 40 minutes in an indoor chlorinated pool in Barcelona. Blood samples and THM measurements in exhaled breath were collected before and 5 min/1h after swimming, respectively. Physical activity intensity was calculated as metabolic equivalents (METs).		swimming pool water exposure time: 0 minutes	-1		peripheral blood		age: 38.17112	F							38.1711											exhaled bromoform: 0.4480595	metabolic equivalents: 0.812838481910338
GSM1499859	GSE61225	RNA	GPL19169			Lauro,,Sumoy:lsumoy@imppc.org	IMPPC	pre_22		subject: 22	Acute		Endurance - swimming	Adult volunteers (18-50 years, non-smokers, non-asthmatics) swam 40 minutes in an indoor chlorinated pool in Barcelona. Blood samples and THM measurements in exhaled breath were collected before and 5 min/1h after swimming, respectively. Physical activity intensity was calculated as metabolic equivalents (METs).		swimming pool water exposure time: 0 minutes	-1		peripheral blood		age: 41.41821	F							41.4182											exhaled bromoform: 0.0554773	metabolic equivalents: 0.915727555354096
GSM1499861	GSE61225	RNA	GPL19169			Lauro,,Sumoy:lsumoy@imppc.org	IMPPC	pre_23		subject: 23	Acute		Endurance - swimming	Adult volunteers (18-50 years, non-smokers, non-asthmatics) swam 40 minutes in an indoor chlorinated pool in Barcelona. Blood samples and THM measurements in exhaled breath were collected before and 5 min/1h after swimming, respectively. Physical activity intensity was calculated as metabolic equivalents (METs).		swimming pool water exposure time: 0 minutes	-1		peripheral blood		age: 40.75838	M							40.7584											exhaled bromoform: 0.0483552	metabolic equivalents: 0.736619878676601
GSM1499863	GSE61225	RNA	GPL19169			Lauro,,Sumoy:lsumoy@imppc.org	IMPPC	pre_24		subject: 24	Acute		Endurance - swimming	Adult volunteers (18-50 years, non-smokers, non-asthmatics) swam 40 minutes in an indoor chlorinated pool in Barcelona. Blood samples and THM measurements in exhaled breath were collected before and 5 min/1h after swimming, respectively. Physical activity intensity was calculated as metabolic equivalents (METs).		swimming pool water exposure time: 0 minutes	-1		peripheral blood		age: 22.71869	F							22.7187											exhaled bromoform: 0.0211168	metabolic equivalents: 0.73853661923046
GSM1499865	GSE61225	RNA	GPL19169			Lauro,,Sumoy:lsumoy@imppc.org	IMPPC	pre_26		subject: 26	Acute		Endurance - swimming	Adult volunteers (18-50 years, non-smokers, non-asthmatics) swam 40 minutes in an indoor chlorinated pool in Barcelona. Blood samples and THM measurements in exhaled breath were collected before and 5 min/1h after swimming, respectively. Physical activity intensity was calculated as metabolic equivalents (METs).		swimming pool water exposure time: 0 minutes	-1		peripheral blood		age: 37.81246	M							37.8125											exhaled bromoform: 0.1005702	metabolic equivalents: 0.705031456992829
GSM1499867	GSE61225	RNA	GPL19169			Lauro,,Sumoy:lsumoy@imppc.org	IMPPC	pre_27		subject: 27	Acute		Endurance - swimming	Adult volunteers (18-50 years, non-smokers, non-asthmatics) swam 40 minutes in an indoor chlorinated pool in Barcelona. Blood samples and THM measurements in exhaled breath were collected before and 5 min/1h after swimming, respectively. Physical activity intensity was calculated as metabolic equivalents (METs).		swimming pool water exposure time: 0 minutes	-1		peripheral blood		age: 30.9076	M							30.9076											exhaled bromoform: 0.0961128	metabolic equivalents: 0.660887301626415
GSM1499869	GSE61225	RNA	GPL19169			Lauro,,Sumoy:lsumoy@imppc.org	IMPPC	pre_29		subject: 29	Acute		Endurance - swimming	Adult volunteers (18-50 years, non-smokers, non-asthmatics) swam 40 minutes in an indoor chlorinated pool in Barcelona. Blood samples and THM measurements in exhaled breath were collected before and 5 min/1h after swimming, respectively. Physical activity intensity was calculated as metabolic equivalents (METs).		swimming pool water exposure time: 0 minutes	-1		peripheral blood		age: 29.45654	F							29.4565											exhaled bromoform: 0.0963244	metabolic equivalents: 0.760896527420428
GSM1499871	GSE61225	RNA	GPL19169			Lauro,,Sumoy:lsumoy@imppc.org	IMPPC	pre_30		subject: 30	Acute		Endurance - swimming	Adult volunteers (18-50 years, non-smokers, non-asthmatics) swam 40 minutes in an indoor chlorinated pool in Barcelona. Blood samples and THM measurements in exhaled breath were collected before and 5 min/1h after swimming, respectively. Physical activity intensity was calculated as metabolic equivalents (METs).		swimming pool water exposure time: 0 minutes	-1		peripheral blood		age: 33.64271	F							33.6427											exhaled bromoform: 0.0541148	metabolic equivalents: 0.740808706999891
GSM1499873	GSE61225	RNA	GPL19169			Lauro,,Sumoy:lsumoy@imppc.org	IMPPC	pre_32.2	GSM1499835	subject: 32	Acute		Endurance - swimming	Adult volunteers (18-50 years, non-smokers, non-asthmatics) swam 40 minutes in an indoor chlorinated pool in Barcelona. Blood samples and THM measurements in exhaled breath were collected before and 5 min/1h after swimming, respectively. Physical activity intensity was calculated as metabolic equivalents (METs).		swimming pool water exposure time: 0 minutes	-1		peripheral blood		age: 30.16838	M							30.1684											exhaled bromoform: 0.0629169	metabolic equivalents: 0.744848045678339
GSM1499875	GSE61225	RNA	GPL19169			Lauro,,Sumoy:lsumoy@imppc.org	IMPPC	pre_37		subject: 37	Acute		Endurance - swimming	Adult volunteers (18-50 years, non-smokers, non-asthmatics) swam 40 minutes in an indoor chlorinated pool in Barcelona. Blood samples and THM measurements in exhaled breath were collected before and 5 min/1h after swimming, respectively. Physical activity intensity was calculated as metabolic equivalents (METs).		swimming pool water exposure time: 0 minutes	-1		peripheral blood		age: 30.43669	F							30.4367											exhaled bromoform: 0.0790538	metabolic equivalents: 0.74715416981939
GSM1499877	GSE61225	RNA	GPL19169			Lauro,,Sumoy:lsumoy@imppc.org	IMPPC	pre_38		subject: 38	Acute		Endurance - swimming	Adult volunteers (18-50 years, non-smokers, non-asthmatics) swam 40 minutes in an indoor chlorinated pool in Barcelona. Blood samples and THM measurements in exhaled breath were collected before and 5 min/1h after swimming, respectively. Physical activity intensity was calculated as metabolic equivalents (METs).		swimming pool water exposure time: 0 minutes	-1		peripheral blood		age: 32.33949	M							32.3395											exhaled bromoform: 0.0620486	metabolic equivalents: 0.813342819234442
GSM1499879	GSE61225	RNA	GPL19169			Lauro,,Sumoy:lsumoy@imppc.org	IMPPC	pre_39		subject: 39	Acute		Endurance - swimming	Adult volunteers (18-50 years, non-smokers, non-asthmatics) swam 40 minutes in an indoor chlorinated pool in Barcelona. Blood samples and THM measurements in exhaled breath were collected before and 5 min/1h after swimming, respectively. Physical activity intensity was calculated as metabolic equivalents (METs).		swimming pool water exposure time: 0 minutes	-1		peripheral blood		age: 24.53114	F							24.5311											exhaled bromoform: 0.1135455	metabolic equivalents: 0.718701917558319
GSM1499881	GSE61225	RNA	GPL19169			Lauro,,Sumoy:lsumoy@imppc.org	IMPPC	pre_40		subject: 40	Acute		Endurance - swimming	Adult volunteers (18-50 years, non-smokers, non-asthmatics) swam 40 minutes in an indoor chlorinated pool in Barcelona. Blood samples and THM measurements in exhaled breath were collected before and 5 min/1h after swimming, respectively. Physical activity intensity was calculated as metabolic equivalents (METs).		swimming pool water exposure time: 0 minutes	-1		peripheral blood		age: 30.20671	M							30.2067											exhaled bromoform: 0.0683018	metabolic equivalents: 0.734934524683196
GSM1499883	GSE61225	RNA	GPL19169			Lauro,,Sumoy:lsumoy@imppc.org	IMPPC	pre_41		subject: 41	Acute		Endurance - swimming	Adult volunteers (18-50 years, non-smokers, non-asthmatics) swam 40 minutes in an indoor chlorinated pool in Barcelona. Blood samples and THM measurements in exhaled breath were collected before and 5 min/1h after swimming, respectively. Physical activity intensity was calculated as metabolic equivalents (METs).		swimming pool water exposure time: 0 minutes	-1		peripheral blood		age: 39.97262	F							39.9726											exhaled bromoform: 0.0519705	metabolic equivalents: 0.720948083807537
GSM1499885	GSE61225	RNA	GPL19169			Lauro,,Sumoy:lsumoy@imppc.org	IMPPC	pre_42		subject: 42	Acute		Endurance - swimming	Adult volunteers (18-50 years, non-smokers, non-asthmatics) swam 40 minutes in an indoor chlorinated pool in Barcelona. Blood samples and THM measurements in exhaled breath were collected before and 5 min/1h after swimming, respectively. Physical activity intensity was calculated as metabolic equivalents (METs).		swimming pool water exposure time: 0 minutes	-1		peripheral blood		age: 39.2334	F							39.2334											exhaled bromoform: 0.0438882	metabolic equivalents: 0.881592993199644
GSM1499887	GSE61225	RNA	GPL19169			Lauro,,Sumoy:lsumoy@imppc.org	IMPPC	pre_43		subject: 43	Acute		Endurance - swimming	Adult volunteers (18-50 years, non-smokers, non-asthmatics) swam 40 minutes in an indoor chlorinated pool in Barcelona. Blood samples and THM measurements in exhaled breath were collected before and 5 min/1h after swimming, respectively. Physical activity intensity was calculated as metabolic equivalents (METs).		swimming pool water exposure time: 0 minutes	-1		peripheral blood		age: 25.21013	M							25.2101											exhaled bromoform: 0.0476432	metabolic equivalents: 0.595372813525237
GSM1499889	GSE61225	RNA	GPL19169			Lauro,,Sumoy:lsumoy@imppc.org	IMPPC	pre_44		subject: 44	Acute		Endurance - swimming	Adult volunteers (18-50 years, non-smokers, non-asthmatics) swam 40 minutes in an indoor chlorinated pool in Barcelona. Blood samples and THM measurements in exhaled breath were collected before and 5 min/1h after swimming, respectively. Physical activity intensity was calculated as metabolic equivalents (METs).		swimming pool water exposure time: 0 minutes	-1		peripheral blood		age: 25.42916	F							25.4292											exhaled bromoform: 0.1846966	metabolic equivalents: 0.948882866645629
GSM1499891	GSE61225	RNA	GPL19169			Lauro,,Sumoy:lsumoy@imppc.org	IMPPC	pre_45		subject: 45	Acute		Endurance - swimming	Adult volunteers (18-50 years, non-smokers, non-asthmatics) swam 40 minutes in an indoor chlorinated pool in Barcelona. Blood samples and THM measurements in exhaled breath were collected before and 5 min/1h after swimming, respectively. Physical activity intensity was calculated as metabolic equivalents (METs).		swimming pool water exposure time: 0 minutes	-1		peripheral blood		age: 28.46544	F							28.4654											exhaled bromoform: 0.1717813	metabolic equivalents: 0.638827477795041
GSM1499893	GSE61225	RNA	GPL19169			Lauro,,Sumoy:lsumoy@imppc.org	IMPPC	pre_46		subject: 46	Acute		Endurance - swimming	Adult volunteers (18-50 years, non-smokers, non-asthmatics) swam 40 minutes in an indoor chlorinated pool in Barcelona. Blood samples and THM measurements in exhaled breath were collected before and 5 min/1h after swimming, respectively. Physical activity intensity was calculated as metabolic equivalents (METs).		swimming pool water exposure time: 0 minutes	-1		peripheral blood		age: 28.7885	F							28.7885											exhaled bromoform: 0.2860324	metabolic equivalents: 0.711721049272041
GSM1499895	GSE61225	RNA	GPL19169			Lauro,,Sumoy:lsumoy@imppc.org	IMPPC	pre_47		subject: 47	Acute		Endurance - swimming	Adult volunteers (18-50 years, non-smokers, non-asthmatics) swam 40 minutes in an indoor chlorinated pool in Barcelona. Blood samples and THM measurements in exhaled breath were collected before and 5 min/1h after swimming, respectively. Physical activity intensity was calculated as metabolic equivalents (METs).		swimming pool water exposure time: 0 minutes	-1		peripheral blood		age: 31.49897	F							31.499											exhaled bromoform: 0.205771	metabolic equivalents: 0.6815901810508
GSM1499897	GSE61225	RNA	GPL19169			Lauro,,Sumoy:lsumoy@imppc.org	IMPPC	pre_48.2	GSM1499838	subject: 48	Acute		Endurance - swimming	Adult volunteers (18-50 years, non-smokers, non-asthmatics) swam 40 minutes in an indoor chlorinated pool in Barcelona. Blood samples and THM measurements in exhaled breath were collected before and 5 min/1h after swimming, respectively. Physical activity intensity was calculated as metabolic equivalents (METs).		swimming pool water exposure time: 0 minutes	-1		peripheral blood		age: 26.02053	F							26.0205											exhaled bromoform: 0.1035238	metabolic equivalents: 0.814710221540659
GSM1499899	GSE61225	RNA	GPL19169			Lauro,,Sumoy:lsumoy@imppc.org	IMPPC	pre_49.2	GSM1499842	subject: 49	Acute		Endurance - swimming	Adult volunteers (18-50 years, non-smokers, non-asthmatics) swam 40 minutes in an indoor chlorinated pool in Barcelona. Blood samples and THM measurements in exhaled breath were collected before and 5 min/1h after swimming, respectively. Physical activity intensity was calculated as metabolic equivalents (METs).		swimming pool water exposure time: 0 minutes	-1		peripheral blood		age: 33.63176	M							33.6318											exhaled bromoform: 0.2247492	metabolic equivalents: 0.733268847575824
GSM1499901	GSE61225	RNA	GPL19169			Lauro,,Sumoy:lsumoy@imppc.org	IMPPC	pre_50		subject: 50	Acute		Endurance - swimming	Adult volunteers (18-50 years, non-smokers, non-asthmatics) swam 40 minutes in an indoor chlorinated pool in Barcelona. Blood samples and THM measurements in exhaled breath were collected before and 5 min/1h after swimming, respectively. Physical activity intensity was calculated as metabolic equivalents (METs).		swimming pool water exposure time: 0 minutes	-1		peripheral blood		age: 28.59138	F							28.5914											exhaled bromoform: 0.1130051	metabolic equivalents: 0.74230759890745
GSM1499830	GSE61225	RNA	GPL19169			Lauro,,Sumoy:lsumoy@imppc.org	IMPPC	post_1		subject: 1	Acute		Endurance - swimming	Adult volunteers (18-50 years, non-smokers, non-asthmatics) swam 40 minutes in an indoor chlorinated pool in Barcelona. Blood samples and THM measurements in exhaled breath were collected before and 5 min/1h after swimming, respectively. Physical activity intensity was calculated as metabolic equivalents (METs).		swimming pool water exposure time: 40 minutes	0	40	peripheral blood		age: 31.60849	F							31.6085											exhaled bromoform: 0.1312782	metabolic equivalents: 0.8523423
GSM1499832	GSE61225	RNA	GPL19169			Lauro,,Sumoy:lsumoy@imppc.org	IMPPC	post_2		subject: 2	Acute		Endurance - swimming	Adult volunteers (18-50 years, non-smokers, non-asthmatics) swam 40 minutes in an indoor chlorinated pool in Barcelona. Blood samples and THM measurements in exhaled breath were collected before and 5 min/1h after swimming, respectively. Physical activity intensity was calculated as metabolic equivalents (METs).		swimming pool water exposure time: 40 minutes	0	40	peripheral blood		age: 24.39425	F							24.3942											exhaled bromoform: 0.3099453	metabolic equivalents: 0.8313807
GSM1499834	GSE61225	RNA	GPL19169			Lauro,,Sumoy:lsumoy@imppc.org	IMPPC	post_10		subject: 10	Acute		Endurance - swimming	Adult volunteers (18-50 years, non-smokers, non-asthmatics) swam 40 minutes in an indoor chlorinated pool in Barcelona. Blood samples and THM measurements in exhaled breath were collected before and 5 min/1h after swimming, respectively. Physical activity intensity was calculated as metabolic equivalents (METs).		swimming pool water exposure time: 40 minutes	0	40	peripheral blood		age: 51.2115	M							51.2115											exhaled bromoform: 0.181454	metabolic equivalents: 0.9825132
GSM1499836	GSE61225	RNA	GPL19169			Lauro,,Sumoy:lsumoy@imppc.org	IMPPC	post_32.1		subject: 32	Acute		Endurance - swimming	Adult volunteers (18-50 years, non-smokers, non-asthmatics) swam 40 minutes in an indoor chlorinated pool in Barcelona. Blood samples and THM measurements in exhaled breath were collected before and 5 min/1h after swimming, respectively. Physical activity intensity was calculated as metabolic equivalents (METs).		swimming pool water exposure time: 40 minutes	0	40	peripheral blood		age: 30.16838	M							30.1684											exhaled bromoform: 0.2331693	metabolic equivalents: 0.9310601
GSM1499838	GSE61225	RNA	GPL19169			Lauro,,Sumoy:lsumoy@imppc.org	IMPPC	post_48.1		subject: 48	Acute		Endurance - swimming	Adult volunteers (18-50 years, non-smokers, non-asthmatics) swam 40 minutes in an indoor chlorinated pool in Barcelona. Blood samples and THM measurements in exhaled breath were collected before and 5 min/1h after swimming, respectively. Physical activity intensity was calculated as metabolic equivalents (METs).		swimming pool water exposure time: 40 minutes	0	40	peripheral blood		age: 26.02053	F							26.0205											exhaled bromoform: 0.1524894	metabolic equivalents: 1.018388
GSM1499840	GSE61225	RNA	GPL19169			Lauro,,Sumoy:lsumoy@imppc.org	IMPPC	post_16.1		subject: 16	Acute		Endurance - swimming	Adult volunteers (18-50 years, non-smokers, non-asthmatics) swam 40 minutes in an indoor chlorinated pool in Barcelona. Blood samples and THM measurements in exhaled breath were collected before and 5 min/1h after swimming, respectively. Physical activity intensity was calculated as metabolic equivalents (METs).		swimming pool water exposure time: 40 minutes	0	40	peripheral blood		age: 29.64819	M							29.6482											exhaled bromoform: 0.1412609	metabolic equivalents: 0.8863227
GSM1499842	GSE61225	RNA	GPL19169			Lauro,,Sumoy:lsumoy@imppc.org	IMPPC	post_49.1		subject: 49	Acute		Endurance - swimming	Adult volunteers (18-50 years, non-smokers, non-asthmatics) swam 40 minutes in an indoor chlorinated pool in Barcelona. Blood samples and THM measurements in exhaled breath were collected before and 5 min/1h after swimming, respectively. Physical activity intensity was calculated as metabolic equivalents (METs).		swimming pool water exposure time: 40 minutes	0	40	peripheral blood		age: 33.63176	M							33.6318											exhaled bromoform: 0.1198945	metabolic equivalents: 0.9165859
GSM1499844	GSE61225	RNA	GPL19169			Lauro,,Sumoy:lsumoy@imppc.org	IMPPC	post_57		subject: 57	Acute		Endurance - swimming	Adult volunteers (18-50 years, non-smokers, non-asthmatics) swam 40 minutes in an indoor chlorinated pool in Barcelona. Blood samples and THM measurements in exhaled breath were collected before and 5 min/1h after swimming, respectively. Physical activity intensity was calculated as metabolic equivalents (METs).		swimming pool water exposure time: 40 minutes	0	40	peripheral blood		age: 28.3258	M							28.3258											exhaled bromoform: 0.1465823	metabolic equivalents: 0.9109797
GSM1499846	GSE61225	RNA	GPL19169			Lauro,,Sumoy:lsumoy@imppc.org	IMPPC	post_3		subject: 3	Acute		Endurance - swimming	Adult volunteers (18-50 years, non-smokers, non-asthmatics) swam 40 minutes in an indoor chlorinated pool in Barcelona. Blood samples and THM measurements in exhaled breath were collected before and 5 min/1h after swimming, respectively. Physical activity intensity was calculated as metabolic equivalents (METs).		swimming pool water exposure time: 40 minutes	0	40	peripheral blood		age: 27.32101	F							27.321											exhaled bromoform: 0.6841336	metabolic equivalents: 2.277797
GSM1499848	GSE61225	RNA	GPL19169			Lauro,,Sumoy:lsumoy@imppc.org	IMPPC	post_4		subject: 4	Acute		Endurance - swimming	Adult volunteers (18-50 years, non-smokers, non-asthmatics) swam 40 minutes in an indoor chlorinated pool in Barcelona. Blood samples and THM measurements in exhaled breath were collected before and 5 min/1h after swimming, respectively. Physical activity intensity was calculated as metabolic equivalents (METs).		swimming pool water exposure time: 40 minutes	0	40	peripheral blood		age: 26.20945	F							26.2095											exhaled bromoform: 0.5180801	metabolic equivalents: 2.987472
GSM1499850	GSE61225	RNA	GPL19169			Lauro,,Sumoy:lsumoy@imppc.org	IMPPC	post_5		subject: 5	Acute		Endurance - swimming	Adult volunteers (18-50 years, non-smokers, non-asthmatics) swam 40 minutes in an indoor chlorinated pool in Barcelona. Blood samples and THM measurements in exhaled breath were collected before and 5 min/1h after swimming, respectively. Physical activity intensity was calculated as metabolic equivalents (METs).		swimming pool water exposure time: 40 minutes	0	40	peripheral blood		age: 30.19576	F							30.1958											exhaled bromoform: 0.5977831	metabolic equivalents: 4.727416
GSM1499852	GSE61225	RNA	GPL19169			Lauro,,Sumoy:lsumoy@imppc.org	IMPPC	post_6		subject: 6	Acute		Endurance - swimming	Adult volunteers (18-50 years, non-smokers, non-asthmatics) swam 40 minutes in an indoor chlorinated pool in Barcelona. Blood samples and THM measurements in exhaled breath were collected before and 5 min/1h after swimming, respectively. Physical activity intensity was calculated as metabolic equivalents (METs).		swimming pool water exposure time: 40 minutes	0	40	peripheral blood		age: 35.37851	F							35.3785											exhaled bromoform: 0.4996128	metabolic equivalents: 3.308808
GSM1499854	GSE61225	RNA	GPL19169			Lauro,,Sumoy:lsumoy@imppc.org	IMPPC	post_7		subject: 7	Acute		Endurance - swimming	Adult volunteers (18-50 years, non-smokers, non-asthmatics) swam 40 minutes in an indoor chlorinated pool in Barcelona. Blood samples and THM measurements in exhaled breath were collected before and 5 min/1h after swimming, respectively. Physical activity intensity was calculated as metabolic equivalents (METs).		swimming pool water exposure time: 40 minutes	0	40	peripheral blood		age: 23.36208	M							23.3621											exhaled bromoform: 0.15765	metabolic equivalents: 0.9464918
GSM1499856	GSE61225	RNA	GPL19169			Lauro,,Sumoy:lsumoy@imppc.org	IMPPC	post_16.2	GSM1499840	subject: 16	Acute		Endurance - swimming	Adult volunteers (18-50 years, non-smokers, non-asthmatics) swam 40 minutes in an indoor chlorinated pool in Barcelona. Blood samples and THM measurements in exhaled breath were collected before and 5 min/1h after swimming, respectively. Physical activity intensity was calculated as metabolic equivalents (METs).		swimming pool water exposure time: 40 minutes	0	40	peripheral blood		age: 29.64819	M							29.6482											exhaled bromoform: 0.3315417	metabolic equivalents: 1.471296
GSM1499858	GSE61225	RNA	GPL19169			Lauro,,Sumoy:lsumoy@imppc.org	IMPPC	post_17		subject: 17	Acute		Endurance - swimming	Adult volunteers (18-50 years, non-smokers, non-asthmatics) swam 40 minutes in an indoor chlorinated pool in Barcelona. Blood samples and THM measurements in exhaled breath were collected before and 5 min/1h after swimming, respectively. Physical activity intensity was calculated as metabolic equivalents (METs).		swimming pool water exposure time: 40 minutes	0	40	peripheral blood		age: 38.17112	F							38.1711											exhaled bromoform: 0.4557298	metabolic equivalents: 3.748088
GSM1499860	GSE61225	RNA	GPL19169			Lauro,,Sumoy:lsumoy@imppc.org	IMPPC	post_22		subject: 22	Acute		Endurance - swimming	Adult volunteers (18-50 years, non-smokers, non-asthmatics) swam 40 minutes in an indoor chlorinated pool in Barcelona. Blood samples and THM measurements in exhaled breath were collected before and 5 min/1h after swimming, respectively. Physical activity intensity was calculated as metabolic equivalents (METs).		swimming pool water exposure time: 40 minutes	0	40	peripheral blood		age: 41.41821	F							41.4182											exhaled bromoform: 0.2245695	metabolic equivalents: 4.644773
GSM1499862	GSE61225	RNA	GPL19169			Lauro,,Sumoy:lsumoy@imppc.org	IMPPC	post_23		subject: 23	Acute		Endurance - swimming	Adult volunteers (18-50 years, non-smokers, non-asthmatics) swam 40 minutes in an indoor chlorinated pool in Barcelona. Blood samples and THM measurements in exhaled breath were collected before and 5 min/1h after swimming, respectively. Physical activity intensity was calculated as metabolic equivalents (METs).		swimming pool water exposure time: 40 minutes	0	40	peripheral blood		age: 40.75838	M							40.7584											exhaled bromoform: 0.4713862	metabolic equivalents: 4.075963
GSM1499864	GSE61225	RNA	GPL19169			Lauro,,Sumoy:lsumoy@imppc.org	IMPPC	post_24		subject: 24	Acute		Endurance - swimming	Adult volunteers (18-50 years, non-smokers, non-asthmatics) swam 40 minutes in an indoor chlorinated pool in Barcelona. Blood samples and THM measurements in exhaled breath were collected before and 5 min/1h after swimming, respectively. Physical activity intensity was calculated as metabolic equivalents (METs).		swimming pool water exposure time: 40 minutes	0	40	peripheral blood		age: 22.71869	F							22.7187											exhaled bromoform: 0.5002665	metabolic equivalents: 3.064927
GSM1499866	GSE61225	RNA	GPL19169			Lauro,,Sumoy:lsumoy@imppc.org	IMPPC	post_26		subject: 26	Acute		Endurance - swimming	Adult volunteers (18-50 years, non-smokers, non-asthmatics) swam 40 minutes in an indoor chlorinated pool in Barcelona. Blood samples and THM measurements in exhaled breath were collected before and 5 min/1h after swimming, respectively. Physical activity intensity was calculated as metabolic equivalents (METs).		swimming pool water exposure time: 40 minutes	0	40	peripheral blood		age: 37.81246	M							37.8125											exhaled bromoform: 0.8165298	metabolic equivalents: 3.250978
GSM1499868	GSE61225	RNA	GPL19169			Lauro,,Sumoy:lsumoy@imppc.org	IMPPC	post_27		subject: 27	Acute		Endurance - swimming	Adult volunteers (18-50 years, non-smokers, non-asthmatics) swam 40 minutes in an indoor chlorinated pool in Barcelona. Blood samples and THM measurements in exhaled breath were collected before and 5 min/1h after swimming, respectively. Physical activity intensity was calculated as metabolic equivalents (METs).		swimming pool water exposure time: 40 minutes	0	40	peripheral blood		age: 30.9076	M							30.9076											exhaled bromoform: 0.4500849	metabolic equivalents: 3.047425
GSM1499870	GSE61225	RNA	GPL19169			Lauro,,Sumoy:lsumoy@imppc.org	IMPPC	post_29		subject: 29	Acute		Endurance - swimming	Adult volunteers (18-50 years, non-smokers, non-asthmatics) swam 40 minutes in an indoor chlorinated pool in Barcelona. Blood samples and THM measurements in exhaled breath were collected before and 5 min/1h after swimming, respectively. Physical activity intensity was calculated as metabolic equivalents (METs).		swimming pool water exposure time: 40 minutes	0	40	peripheral blood		age: 29.45654	F							29.4565											exhaled bromoform: 0.3460464	metabolic equivalents: 0.9511205
GSM1499872	GSE61225	RNA	GPL19169			Lauro,,Sumoy:lsumoy@imppc.org	IMPPC	post_30		subject: 30	Acute		Endurance - swimming	Adult volunteers (18-50 years, non-smokers, non-asthmatics) swam 40 minutes in an indoor chlorinated pool in Barcelona. Blood samples and THM measurements in exhaled breath were collected before and 5 min/1h after swimming, respectively. Physical activity intensity was calculated as metabolic equivalents (METs).		swimming pool water exposure time: 40 minutes	0	40	peripheral blood		age: 33.64271	F							33.6427											exhaled bromoform: 0.3718362	metabolic equivalents: 2.220368
GSM1499874	GSE61225	RNA	GPL19169			Lauro,,Sumoy:lsumoy@imppc.org	IMPPC	post_32.2	GSM1499836	subject: 32	Acute		Endurance - swimming	Adult volunteers (18-50 years, non-smokers, non-asthmatics) swam 40 minutes in an indoor chlorinated pool in Barcelona. Blood samples and THM measurements in exhaled breath were collected before and 5 min/1h after swimming, respectively. Physical activity intensity was calculated as metabolic equivalents (METs).		swimming pool water exposure time: 40 minutes	0	40	peripheral blood		age: 30.16838	M							30.1684											exhaled bromoform: 0.3696113	metabolic equivalents: 1.889017
GSM1499876	GSE61225	RNA	GPL19169			Lauro,,Sumoy:lsumoy@imppc.org	IMPPC	post_37		subject: 37	Acute		Endurance - swimming	Adult volunteers (18-50 years, non-smokers, non-asthmatics) swam 40 minutes in an indoor chlorinated pool in Barcelona. Blood samples and THM measurements in exhaled breath were collected before and 5 min/1h after swimming, respectively. Physical activity intensity was calculated as metabolic equivalents (METs).		swimming pool water exposure time: 40 minutes	0	40	peripheral blood		age: 30.43669	F							30.4367											exhaled bromoform: 0.3251342	metabolic equivalents: 1.722605
GSM1499878	GSE61225	RNA	GPL19169			Lauro,,Sumoy:lsumoy@imppc.org	IMPPC	post_38		subject: 38	Acute		Endurance - swimming	Adult volunteers (18-50 years, non-smokers, non-asthmatics) swam 40 minutes in an indoor chlorinated pool in Barcelona. Blood samples and THM measurements in exhaled breath were collected before and 5 min/1h after swimming, respectively. Physical activity intensity was calculated as metabolic equivalents (METs).		swimming pool water exposure time: 40 minutes	0	40	peripheral blood		age: 32.33949	M							32.3395											exhaled bromoform: 0.3402816	metabolic equivalents: 2.062728
GSM1499880	GSE61225	RNA	GPL19169			Lauro,,Sumoy:lsumoy@imppc.org	IMPPC	post_39		subject: 39	Acute		Endurance - swimming	Adult volunteers (18-50 years, non-smokers, non-asthmatics) swam 40 minutes in an indoor chlorinated pool in Barcelona. Blood samples and THM measurements in exhaled breath were collected before and 5 min/1h after swimming, respectively. Physical activity intensity was calculated as metabolic equivalents (METs).		swimming pool water exposure time: 40 minutes	0	40	peripheral blood		age: 24.53114	F							24.5311											exhaled bromoform: 0.5310878	metabolic equivalents: 2.899763
GSM1499882	GSE61225	RNA	GPL19169			Lauro,,Sumoy:lsumoy@imppc.org	IMPPC	post_40		subject: 40	Acute		Endurance - swimming	Adult volunteers (18-50 years, non-smokers, non-asthmatics) swam 40 minutes in an indoor chlorinated pool in Barcelona. Blood samples and THM measurements in exhaled breath were collected before and 5 min/1h after swimming, respectively. Physical activity intensity was calculated as metabolic equivalents (METs).		swimming pool water exposure time: 40 minutes	0	40	peripheral blood		age: 30.20671	M							30.2067											exhaled bromoform: 0.172396	metabolic equivalents: 3.727751
GSM1499884	GSE61225	RNA	GPL19169			Lauro,,Sumoy:lsumoy@imppc.org	IMPPC	post_41		subject: 41	Acute		Endurance - swimming	Adult volunteers (18-50 years, non-smokers, non-asthmatics) swam 40 minutes in an indoor chlorinated pool in Barcelona. Blood samples and THM measurements in exhaled breath were collected before and 5 min/1h after swimming, respectively. Physical activity intensity was calculated as metabolic equivalents (METs).		swimming pool water exposure time: 40 minutes	0	40	peripheral blood		age: 39.97262	F							39.9726											exhaled bromoform: 0.3877994	metabolic equivalents: 4.487902
GSM1499886	GSE61225	RNA	GPL19169			Lauro,,Sumoy:lsumoy@imppc.org	IMPPC	post_42		subject: 42	Acute		Endurance - swimming	Adult volunteers (18-50 years, non-smokers, non-asthmatics) swam 40 minutes in an indoor chlorinated pool in Barcelona. Blood samples and THM measurements in exhaled breath were collected before and 5 min/1h after swimming, respectively. Physical activity intensity was calculated as metabolic equivalents (METs).		swimming pool water exposure time: 40 minutes	0	40	peripheral blood		age: 39.2334	F							39.2334											exhaled bromoform: 0.1866372	metabolic equivalents: 2.235817
GSM1499888	GSE61225	RNA	GPL19169			Lauro,,Sumoy:lsumoy@imppc.org	IMPPC	post_43		subject: 43	Acute		Endurance - swimming	Adult volunteers (18-50 years, non-smokers, non-asthmatics) swam 40 minutes in an indoor chlorinated pool in Barcelona. Blood samples and THM measurements in exhaled breath were collected before and 5 min/1h after swimming, respectively. Physical activity intensity was calculated as metabolic equivalents (METs).		swimming pool water exposure time: 40 minutes	0	40	peripheral blood		age: 25.21013	M							25.2101											exhaled bromoform: 0.2598408	metabolic equivalents: 2.33353
GSM1499890	GSE61225	RNA	GPL19169			Lauro,,Sumoy:lsumoy@imppc.org	IMPPC	post_44		subject: 44	Acute		Endurance - swimming	Adult volunteers (18-50 years, non-smokers, non-asthmatics) swam 40 minutes in an indoor chlorinated pool in Barcelona. Blood samples and THM measurements in exhaled breath were collected before and 5 min/1h after swimming, respectively. Physical activity intensity was calculated as metabolic equivalents (METs).		swimming pool water exposure time: 40 minutes	0	40	peripheral blood		age: 25.42916	F							25.4292											exhaled bromoform: 0.4533845	metabolic equivalents: 4.375404
GSM1499892	GSE61225	RNA	GPL19169			Lauro,,Sumoy:lsumoy@imppc.org	IMPPC	post_45		subject: 45	Acute		Endurance - swimming	Adult volunteers (18-50 years, non-smokers, non-asthmatics) swam 40 minutes in an indoor chlorinated pool in Barcelona. Blood samples and THM measurements in exhaled breath were collected before and 5 min/1h after swimming, respectively. Physical activity intensity was calculated as metabolic equivalents (METs).		swimming pool water exposure time: 40 minutes	0	40	peripheral blood		age: 28.46544	F							28.4654											exhaled bromoform: 0.6693526	metabolic equivalents: 2.945704
GSM1499894	GSE61225	RNA	GPL19169			Lauro,,Sumoy:lsumoy@imppc.org	IMPPC	post_46		subject: 46	Acute		Endurance - swimming	Adult volunteers (18-50 years, non-smokers, non-asthmatics) swam 40 minutes in an indoor chlorinated pool in Barcelona. Blood samples and THM measurements in exhaled breath were collected before and 5 min/1h after swimming, respectively. Physical activity intensity was calculated as metabolic equivalents (METs).		swimming pool water exposure time: 40 minutes	0	40	peripheral blood		age: 28.7885	F							28.7885											exhaled bromoform: 0.605841	metabolic equivalents: 2.461369
GSM1499896	GSE61225	RNA	GPL19169			Lauro,,Sumoy:lsumoy@imppc.org	IMPPC	post_47		subject: 47	Acute		Endurance - swimming	Adult volunteers (18-50 years, non-smokers, non-asthmatics) swam 40 minutes in an indoor chlorinated pool in Barcelona. Blood samples and THM measurements in exhaled breath were collected before and 5 min/1h after swimming, respectively. Physical activity intensity was calculated as metabolic equivalents (METs).		swimming pool water exposure time: 40 minutes	0	40	peripheral blood		age: 31.49897	F							31.499											exhaled bromoform: 0.5567157	metabolic equivalents: 2.200022
GSM1499898	GSE61225	RNA	GPL19169			Lauro,,Sumoy:lsumoy@imppc.org	IMPPC	post_48.2	GSM1499838	subject: 48	Acute		Endurance - swimming	Adult volunteers (18-50 years, non-smokers, non-asthmatics) swam 40 minutes in an indoor chlorinated pool in Barcelona. Blood samples and THM measurements in exhaled breath were collected before and 5 min/1h after swimming, respectively. Physical activity intensity was calculated as metabolic equivalents (METs).		swimming pool water exposure time: 40 minutes	0	40	peripheral blood		age: 26.02053	F							26.0205											exhaled bromoform: 0.5519027	metabolic equivalents: 1.40877
GSM1499900	GSE61225	RNA	GPL19169			Lauro,,Sumoy:lsumoy@imppc.org	IMPPC	post_49.2	GSM1499842	subject: 49	Acute		Endurance - swimming	Adult volunteers (18-50 years, non-smokers, non-asthmatics) swam 40 minutes in an indoor chlorinated pool in Barcelona. Blood samples and THM measurements in exhaled breath were collected before and 5 min/1h after swimming, respectively. Physical activity intensity was calculated as metabolic equivalents (METs).		swimming pool water exposure time: 40 minutes	0	40	peripheral blood		age: 33.63176	M							33.6318											exhaled bromoform: 1.124919	metabolic equivalents: 5.917071
GSM1499902	GSE61225	RNA	GPL19169			Lauro,,Sumoy:lsumoy@imppc.org	IMPPC	post_50		subject: 50	Acute		Endurance - swimming	Adult volunteers (18-50 years, non-smokers, non-asthmatics) swam 40 minutes in an indoor chlorinated pool in Barcelona. Blood samples and THM measurements in exhaled breath were collected before and 5 min/1h after swimming, respectively. Physical activity intensity was calculated as metabolic equivalents (METs).		swimming pool water exposure time: 40 minutes	0	40	peripheral blood		age: 28.59138	F							28.5914											exhaled bromoform: 0.7773182	metabolic equivalents: 3.936292
GSM1619937	GSE66334	SRA-miRNA	GPL11154			Lawrence,J,Mandarino:lawrence.mandarino@asu.edu	Mayo Clinic in Arizona	s_AC30-30min		AC30	Acute		Endurance	30 min after a single acute exercise bout _muscle		time point: 30 minutes after a single acute exercise bout	0	30	tissue: muscle					subject status: healthy participant																		30 min after a single acute exercise bout _muscle
GSM1619939	GSE66334	SRA-miRNA	GPL11154			Lawrence,J,Mandarino:lawrence.mandarino@asu.edu	Mayo Clinic in Arizona	s_GC48-30min		GC48	Acute		Endurance	30 min after a single acute exercise bout _muscle		time point: 30 minutes after a single acute exercise bout	0	30	tissue: muscle					subject status: healthy participant																		30 min after a single acute exercise bout _muscle
GSM1619941	GSE66334	SRA-miRNA	GPL11154			Lawrence,J,Mandarino:lawrence.mandarino@asu.edu	Mayo Clinic in Arizona	s_JG34-30min		JG34	Acute		Endurance	30 min after a single acute exercise bout _muscle		time point: 30 minutes after a single acute exercise bout	0	30	tissue: muscle					subject status: healthy participant																		30 min after a single acute exercise bout _muscle
GSM1619943	GSE66334	SRA-miRNA	GPL11154			Lawrence,J,Mandarino:lawrence.mandarino@asu.edu	Mayo Clinic in Arizona	s_JN32-30min		JN32	Acute		Endurance	30 min after a single acute exercise bout _muscle		time point: 30 minutes after a single acute exercise bout	0	30	tissue: muscle					subject status: healthy participant																		30 min after a single acute exercise bout _muscle
GSM1619945	GSE66334	SRA-miRNA	GPL11154			Lawrence,J,Mandarino:lawrence.mandarino@asu.edu	Mayo Clinic in Arizona	s_RL26_30min		RL26	Acute		Endurance	30 min after a single acute exercise bout _muscle		time point: 30 minutes after a single acute exercise bout	0	30	tissue: muscle					subject status: healthy participant																		30 min after a single acute exercise bout _muscle
GSM1619947	GSE66334	SRA-miRNA	GPL11154			Lawrence,J,Mandarino:lawrence.mandarino@asu.edu	Mayo Clinic in Arizona	s_RM27_30min		RM27	Acute		Endurance	30 min after a single acute exercise bout _muscle		time point: 30 minutes after a single acute exercise bout	0	30	tissue: muscle					subject status: healthy participant																		30 min after a single acute exercise bout _muscle
GSM1619938	GSE66334	SRA-miRNA	GPL11154			Lawrence,J,Mandarino:lawrence.mandarino@asu.edu	Mayo Clinic in Arizona	s_AC30-bas		AC30	Acute		Endurance	at rest (0 min)_muscle		time point: at rest (0 min)	-1		tissue: muscle					subject status: healthy participant																		at rest (0 min)_muscle
GSM1619940	GSE66334	SRA-miRNA	GPL11154			Lawrence,J,Mandarino:lawrence.mandarino@asu.edu	Mayo Clinic in Arizona	s_GC48-bas		GC48	Acute		Endurance	at rest (0 min)_muscle		time point: at rest (0 min)	-1		tissue: muscle					subject status: healthy participant																		at rest (0 min)_muscle
GSM1619942	GSE66334	SRA-miRNA	GPL11154			Lawrence,J,Mandarino:lawrence.mandarino@asu.edu	Mayo Clinic in Arizona	s_JG34-bas		JG34	Acute		Endurance	at rest (0 min)_muscle		time point: at rest (0 min)	-1		tissue: muscle					subject status: healthy participant																		at rest (0 min)_muscle
GSM1619944	GSE66334	SRA-miRNA	GPL11154			Lawrence,J,Mandarino:lawrence.mandarino@asu.edu	Mayo Clinic in Arizona	s_JN32-bas		JN32	Acute		Endurance	at rest (0 min)_muscle		time point: at rest (0 min)	-1		tissue: muscle					subject status: healthy participant																		at rest (0 min)_muscle
GSM1619946	GSE66334	SRA-miRNA	GPL11154			Lawrence,J,Mandarino:lawrence.mandarino@asu.edu	Mayo Clinic in Arizona	s_RL26_bas		RL26	Acute		Endurance	at rest (0 min)_muscle		time point: at rest (0 min)	-1		tissue: muscle					subject status: healthy participant																		at rest (0 min)_muscle
GSM1619948	GSE66334	SRA-miRNA	GPL11154			Lawrence,J,Mandarino:lawrence.mandarino@asu.edu	Mayo Clinic in Arizona	s_RM27_bas		RM27	Acute		Endurance	at rest (0 min)_muscle		time point: at rest (0 min)	-1		tissue: muscle					subject status: healthy participant																		at rest (0 min)_muscle
GSM214983	GSE8668	RNA	GPL570	PMID: 18006867	Cooper DM	Shlomit,,Radom-Aizik:saizik@uci.edu	University of California, Irvine	Neutrophils after exercise 01		1	Acute		Endurance	30-min of constant, heavy (about 80% peak O2 uptake) cycle-ergometer exercise in 12 healthy men (19-29 yr old) of average fitness		after-exercise	0	30	neutrophil		24	M		healthy					24													Human netrophils after 30 min bout of exercise
GSM214985	GSE8668	RNA	GPL570	PMID: 18006867	Cooper DM	Shlomit,,Radom-Aizik:saizik@uci.edu	University of California, Irvine	Neutrophils after exercise 02		2	Acute		Endurance	30-min of constant, heavy (about 80% peak O2 uptake) cycle-ergometer exercise in 12 healthy men (19-29 yr old) of average fitness		after-exercise	0	30	neutrophil		23	M		healthy					23													Human netrophils after 30 min bout of exercise
GSM214987	GSE8668	RNA	GPL570	PMID: 18006867	Cooper DM	Shlomit,,Radom-Aizik:saizik@uci.edu	University of California, Irvine	Neutrophils after exercise 03		3	Acute		Endurance	30-min of constant, heavy (about 80% peak O2 uptake) cycle-ergometer exercise in 12 healthy men (19-29 yr old) of average fitness		after-exercise	0	30	neutrophil		26	M		healthy					26													Human netrophils after 30 min bout of exercise
GSM214989	GSE8668	RNA	GPL570	PMID: 18006867	Cooper DM	Shlomit,,Radom-Aizik:saizik@uci.edu	University of California, Irvine	Neutrophils after exercise 04		4	Acute		Endurance	30-min of constant, heavy (about 80% peak O2 uptake) cycle-ergometer exercise in 12 healthy men (19-29 yr old) of average fitness		after-exercise	0	30	neutrophil		22	M		healthy					22													Human netrophils after 30 min bout of exercise
GSM214991	GSE8668	RNA	GPL570	PMID: 18006867	Cooper DM	Shlomit,,Radom-Aizik:saizik@uci.edu	University of California, Irvine	Neutrophils after exercise 05		5	Acute		Endurance	30-min of constant, heavy (about 80% peak O2 uptake) cycle-ergometer exercise in 12 healthy men (19-29 yr old) of average fitness		after-exercise	0	30	neutrophil		19	M		healthy					19													Human netrophils after 30 min bout of exercise
GSM214993	GSE8668	RNA	GPL570	PMID: 18006867	Cooper DM	Shlomit,,Radom-Aizik:saizik@uci.edu	University of California, Irvine	Neutrophils after exercise 06		6	Acute		Endurance	30-min of constant, heavy (about 80% peak O2 uptake) cycle-ergometer exercise in 12 healthy men (19-29 yr old) of average fitness		after-exercise	0	30	neutrophil		19	M		healthy					19													Human netrophils after 30 min bout of exercise
GSM214995	GSE8668	RNA	GPL570	PMID: 18006867	Cooper DM	Shlomit,,Radom-Aizik:saizik@uci.edu	University of California, Irvine	Neutrophils after exercise 07		7	Acute		Endurance	30-min of constant, heavy (about 80% peak O2 uptake) cycle-ergometer exercise in 12 healthy men (19-29 yr old) of average fitness		after-exercise	0	30	neutrophil		27	M		healthy					27													Human netrophils after 30 min bout of exercise
GSM214997	GSE8668	RNA	GPL570	PMID: 18006867	Cooper DM	Shlomit,,Radom-Aizik:saizik@uci.edu	University of California, Irvine	Neutrophils after exercise 08		8	Acute		Endurance	30-min of constant, heavy (about 80% peak O2 uptake) cycle-ergometer exercise in 12 healthy men (19-29 yr old) of average fitness		after-exercise	0	30	neutrophil		22	M		healthy					22													Human netrophils after 30 min bout of exercise
GSM214999	GSE8668	RNA	GPL570	PMID: 18006867	Cooper DM	Shlomit,,Radom-Aizik:saizik@uci.edu	University of California, Irvine	Neutrophils after exercise 09		9	Acute		Endurance	30-min of constant, heavy (about 80% peak O2 uptake) cycle-ergometer exercise in 12 healthy men (19-29 yr old) of average fitness		after-exercise	0	30	neutrophil		20	M		healthy					20													Human netrophils after 30 min bout of exercise
GSM215001	GSE8668	RNA	GPL570	PMID: 18006867	Cooper DM	Shlomit,,Radom-Aizik:saizik@uci.edu	University of California, Irvine	Neutrophils after exercise 10		10	Acute		Endurance	30-min of constant, heavy (about 80% peak O2 uptake) cycle-ergometer exercise in 12 healthy men (19-29 yr old) of average fitness		after-exercise	0	30	neutrophil		19	M		healthy					19													Human netrophils after 30 min bout of exercise
GSM215003	GSE8668	RNA	GPL570	PMID: 18006867	Cooper DM	Shlomit,,Radom-Aizik:saizik@uci.edu	University of California, Irvine	Neutrophils after exercise 11		11	Acute		Endurance	30-min of constant, heavy (about 80% peak O2 uptake) cycle-ergometer exercise in 12 healthy men (19-29 yr old) of average fitness		after-exercise	0	30	neutrophil		29	M		healthy					29													Human netrophils after 30 min bout of exercise
GSM215005	GSE8668	RNA	GPL570	PMID: 18006867	Cooper DM	Shlomit,,Radom-Aizik:saizik@uci.edu	University of California, Irvine	Neutrophils after exercise 12		12	Acute		Endurance	30-min of constant, heavy (about 80% peak O2 uptake) cycle-ergometer exercise in 12 healthy men (19-29 yr old) of average fitness		after-exercise	0	30	neutrophil		24	M		healthy					24													Human netrophils after 30 min bout of exercise
GSM214982	GSE8668	RNA	GPL570	PMID: 18006867	Cooper DM	Shlomit,,Radom-Aizik:saizik@uci.edu	University of California, Irvine	Neutrophils before exercise 01		1	Acute		Endurance	30-min of constant, heavy (about 80% peak O2 uptake) cycle-ergometer exercise in 12 healthy men (19-29 yr old) of average fitness		before-exercise	-1		neutrophil		24	M		healthy					24													Human netrophils before exercise
GSM214984	GSE8668	RNA	GPL570	PMID: 18006867	Cooper DM	Shlomit,,Radom-Aizik:saizik@uci.edu	University of California, Irvine	Neutrophils before exercise 02		2	Acute		Endurance	30-min of constant, heavy (about 80% peak O2 uptake) cycle-ergometer exercise in 12 healthy men (19-29 yr old) of average fitness		before-exercise	-1		neutrophil		23	M		healthy					23													Human netrophils before exercise
GSM214986	GSE8668	RNA	GPL570	PMID: 18006867	Cooper DM	Shlomit,,Radom-Aizik:saizik@uci.edu	University of California, Irvine	Neutrophils before exercise 03		3	Acute		Endurance	30-min of constant, heavy (about 80% peak O2 uptake) cycle-ergometer exercise in 12 healthy men (19-29 yr old) of average fitness		before-exercise	-1		neutrophil		26	M		healthy					26													Human netrophils before exercise
GSM214988	GSE8668	RNA	GPL570	PMID: 18006867	Cooper DM	Shlomit,,Radom-Aizik:saizik@uci.edu	University of California, Irvine	Neutrophils before exercise 04		4	Acute		Endurance	30-min of constant, heavy (about 80% peak O2 uptake) cycle-ergometer exercise in 12 healthy men (19-29 yr old) of average fitness		before-exercise	-1		neutrophil		22	M		healthy					22													Human netrophils before exercise
GSM214990	GSE8668	RNA	GPL570	PMID: 18006867	Cooper DM	Shlomit,,Radom-Aizik:saizik@uci.edu	University of California, Irvine	Neutrophils before exercise 05		5	Acute		Endurance	30-min of constant, heavy (about 80% peak O2 uptake) cycle-ergometer exercise in 12 healthy men (19-29 yr old) of average fitness		before-exercise	-1		neutrophil		19	M		healthy					19													Human netrophils before exercise
GSM214992	GSE8668	RNA	GPL570	PMID: 18006867	Cooper DM	Shlomit,,Radom-Aizik:saizik@uci.edu	University of California, Irvine	Neutrophils before exercise 06		6	Acute		Endurance	30-min of constant, heavy (about 80% peak O2 uptake) cycle-ergometer exercise in 12 healthy men (19-29 yr old) of average fitness		before-exercise	-1		neutrophil		19	M		healthy					19													Human netrophils before exercise
GSM214994	GSE8668	RNA	GPL570	PMID: 18006867	Cooper DM	Shlomit,,Radom-Aizik:saizik@uci.edu	University of California, Irvine	Neutrophils before exercise 07		7	Acute		Endurance	30-min of constant, heavy (about 80% peak O2 uptake) cycle-ergometer exercise in 12 healthy men (19-29 yr old) of average fitness		before-exercise	-1		neutrophil		27	M		healthy					27													Human netrophils before exercise
GSM214996	GSE8668	RNA	GPL570	PMID: 18006867	Cooper DM	Shlomit,,Radom-Aizik:saizik@uci.edu	University of California, Irvine	Neutrophils before exercise 08		8	Acute		Endurance	30-min of constant, heavy (about 80% peak O2 uptake) cycle-ergometer exercise in 12 healthy men (19-29 yr old) of average fitness		before-exercise	-1		neutrophil		22	M		healthy					22													Human netrophils before exercise
GSM214998	GSE8668	RNA	GPL570	PMID: 18006867	Cooper DM	Shlomit,,Radom-Aizik:saizik@uci.edu	University of California, Irvine	Neutrophils before exercise 09		9	Acute		Endurance	30-min of constant, heavy (about 80% peak O2 uptake) cycle-ergometer exercise in 12 healthy men (19-29 yr old) of average fitness		before-exercise	-1		neutrophil		20	M		healthy					20													Human netrophils before exercise
GSM215000	GSE8668	RNA	GPL570	PMID: 18006867	Cooper DM	Shlomit,,Radom-Aizik:saizik@uci.edu	University of California, Irvine	Neutrophils before exercise 10		10	Acute		Endurance	30-min of constant, heavy (about 80% peak O2 uptake) cycle-ergometer exercise in 12 healthy men (19-29 yr old) of average fitness		before-exercise	-1		neutrophil		19	M		healthy					19													Human netrophils before exercise
GSM215002	GSE8668	RNA	GPL570	PMID: 18006867	Cooper DM	Shlomit,,Radom-Aizik:saizik@uci.edu	University of California, Irvine	Neutrophils before exercise 11		11	Acute		Endurance	30-min of constant, heavy (about 80% peak O2 uptake) cycle-ergometer exercise in 12 healthy men (19-29 yr old) of average fitness		before-exercise	-1		neutrophil		29	M		healthy					29													Human netrophils before exercise
GSM215004	GSE8668	RNA	GPL570	PMID: 18006867	Cooper DM	Shlomit,,Radom-Aizik:saizik@uci.edu	University of California, Irvine	Neutrophils before exercise 12		12	Acute		Endurance	30-min of constant, heavy (about 80% peak O2 uptake) cycle-ergometer exercise in 12 healthy men (19-29 yr old) of average fitness		before-exercise	-1		neutrophil		24	M		healthy					24													Human netrophils before exercise
GSM470028	GSE18999	RNA - miRNA	GPL7731	PMID: 20110541		Shlomit,,Radom-Aizik:saizik@uci.edu	University of California, Irvine	miRNA_neutrophils_after exercise_01		1	Acute	none	Endurance	10 2-min bouts of cycle ergometer exercise interspersed with 1-min rest at a constant work equivalent to about 76% of VO2max. A baseline blood sample was taken before the and immediately after the exercise		Human netrophils after 20 min bout of exercise	0	30	cell type: neutrophils		19-30	M							22.2													Blood sample was drawn before and immediately after 20 min of exercise.
GSM470030	GSE18999	RNA - miRNA	GPL7731	PMID: 20110541		Shlomit,,Radom-Aizik:saizik@uci.edu	University of California, Irvine	miRNA_neutrophils_after exercise_02		2	Acute	none	Endurance	10 2-min bouts of cycle ergometer exercise interspersed with 1-min rest at a constant work equivalent to about 76% of VO2max. A baseline blood sample was taken before the and immediately after the exercise		Human netrophils after 20 min bout of exercise	0	30	cell type: neutrophils		19-30	M							22.2													Blood sample was drawn before and immediately after 20 min of exercise.
GSM470032	GSE18999	RNA - miRNA	GPL7731	PMID: 20110541		Shlomit,,Radom-Aizik:saizik@uci.edu	University of California, Irvine	miRNA_neutrophils_after exercise_03		3	Acute	none	Endurance	10 2-min bouts of cycle ergometer exercise interspersed with 1-min rest at a constant work equivalent to about 76% of VO2max. A baseline blood sample was taken before the and immediately after the exercise		Human netrophils after 20 min bout of exercise	0	30	cell type: neutrophils		19-30	M							22.2													Blood sample was drawn before and immediately after 20 min of exercise.
GSM470034	GSE18999	RNA - miRNA	GPL7731	PMID: 20110541		Shlomit,,Radom-Aizik:saizik@uci.edu	University of California, Irvine	miRNA_neutrophils_after exercise_04		4	Acute	none	Endurance	10 2-min bouts of cycle ergometer exercise interspersed with 1-min rest at a constant work equivalent to about 76% of VO2max. A baseline blood sample was taken before the and immediately after the exercise		Human netrophils after 20 min bout of exercise	0	30	cell type: neutrophils		19-30	M							22.2													Blood sample was drawn before and immediately after 20 min of exercise.
GSM470036	GSE18999	RNA - miRNA	GPL7731	PMID: 20110541		Shlomit,,Radom-Aizik:saizik@uci.edu	University of California, Irvine	miRNA_neutrophils_after exercise_05		5	Acute	none	Endurance	10 2-min bouts of cycle ergometer exercise interspersed with 1-min rest at a constant work equivalent to about 76% of VO2max. A baseline blood sample was taken before the and immediately after the exercise		Human netrophils after 20 min bout of exercise	0	30	cell type: neutrophils		19-30	M							22.2													Blood sample was drawn before and immediately after 20 min of exercise.
GSM470038	GSE18999	RNA - miRNA	GPL7731	PMID: 20110541		Shlomit,,Radom-Aizik:saizik@uci.edu	University of California, Irvine	miRNA_neutrophils_after exercise_06		6	Acute	none	Endurance	10 2-min bouts of cycle ergometer exercise interspersed with 1-min rest at a constant work equivalent to about 76% of VO2max. A baseline blood sample was taken before the and immediately after the exercise		Human netrophils after 20 min bout of exercise	0	30	cell type: neutrophils		19-30	M							22.2													Blood sample was drawn before and immediately after 20 min of exercise.
GSM470040	GSE18999	RNA - miRNA	GPL7731	PMID: 20110541		Shlomit,,Radom-Aizik:saizik@uci.edu	University of California, Irvine	miRNA_neutrophils_after exercise_07		7	Acute	none	Endurance	10 2-min bouts of cycle ergometer exercise interspersed with 1-min rest at a constant work equivalent to about 76% of VO2max. A baseline blood sample was taken before the and immediately after the exercise		Human netrophils after 20 min bout of exercise	0	30	cell type: neutrophils		19-30	M							22.2													Blood sample was drawn before and immediately after 20 min of exercise.
GSM470042	GSE18999	RNA - miRNA	GPL7731	PMID: 20110541		Shlomit,,Radom-Aizik:saizik@uci.edu	University of California, Irvine	miRNA_neutrophils_after exercise_08		8	Acute	none	Endurance	10 2-min bouts of cycle ergometer exercise interspersed with 1-min rest at a constant work equivalent to about 76% of VO2max. A baseline blood sample was taken before the and immediately after the exercise		Human netrophils after 20 min bout of exercise	0	30	cell type: neutrophils		19-30	M							22.2													Blood sample was drawn before and immediately after 20 min of exercise.
GSM470044	GSE18999	RNA - miRNA	GPL7731	PMID: 20110541		Shlomit,,Radom-Aizik:saizik@uci.edu	University of California, Irvine	miRNA_neutrophils_after exercise_09		9	Acute	none	Endurance	10 2-min bouts of cycle ergometer exercise interspersed with 1-min rest at a constant work equivalent to about 76% of VO2max. A baseline blood sample was taken before the and immediately after the exercise		Human netrophils after 20 min bout of exercise	0	30	cell type: neutrophils		19-30	M							22.2													Blood sample was drawn before and immediately after 20 min of exercise.
GSM470046	GSE18999	RNA - miRNA	GPL7731	PMID: 20110541		Shlomit,,Radom-Aizik:saizik@uci.edu	University of California, Irvine	miRNA_neutrophils_after exercise_10		10	Acute	none	Endurance	10 2-min bouts of cycle ergometer exercise interspersed with 1-min rest at a constant work equivalent to about 76% of VO2max. A baseline blood sample was taken before the and immediately after the exercise		Human netrophils after 20 min bout of exercise	0	30	cell type: neutrophils		19-30	M							22.2													Blood sample was drawn before and immediately after 20 min of exercise.
GSM470048	GSE18999	RNA - miRNA	GPL7731	PMID: 20110541		Shlomit,,Radom-Aizik:saizik@uci.edu	University of California, Irvine	miRNA_neutrophils_after exercise_11		11	Acute	none	Endurance	10 2-min bouts of cycle ergometer exercise interspersed with 1-min rest at a constant work equivalent to about 76% of VO2max. A baseline blood sample was taken before the and immediately after the exercise		Human netrophils after 20 min bout of exercise	0	30	cell type: neutrophils		19-30	M							22.2													Blood sample was drawn before and immediately after 20 min of exercise.
GSM470027	GSE18999	RNA - miRNA	GPL7731	PMID: 20110541		Shlomit,,Radom-Aizik:saizik@uci.edu	University of California, Irvine	miRNA_neutrophils_before exercise_01		1	Acute	none	Endurance	10 2-min bouts of cycle ergometer exercise interspersed with 1-min rest at a constant work equivalent to about 76% of VO2max. A baseline blood sample was taken before the and immediately after the exercise		Human netrophils before exercise	-1		cell type: neutrophils		19-30	M							22.2													Blood sample was drawn before and immediately after 20 min of exercise.
GSM470029	GSE18999	RNA - miRNA	GPL7731	PMID: 20110541		Shlomit,,Radom-Aizik:saizik@uci.edu	University of California, Irvine	miRNA_neutrophils_before exercise_02		2	Acute	none	Endurance	10 2-min bouts of cycle ergometer exercise interspersed with 1-min rest at a constant work equivalent to about 76% of VO2max. A baseline blood sample was taken before the and immediately after the exercise		Human netrophils before exercise	-1		cell type: neutrophils		19-30	M							22.2													Blood sample was drawn before and immediately after 20 min of exercise.
GSM470031	GSE18999	RNA - miRNA	GPL7731	PMID: 20110541		Shlomit,,Radom-Aizik:saizik@uci.edu	University of California, Irvine	miRNA_neutrophils_before exercise_03		3	Acute	none	Endurance	10 2-min bouts of cycle ergometer exercise interspersed with 1-min rest at a constant work equivalent to about 76% of VO2max. A baseline blood sample was taken before the and immediately after the exercise		Human netrophils before exercise	-1		cell type: neutrophils		19-30	M							22.2													Blood sample was drawn before and immediately after 20 min of exercise.
GSM470033	GSE18999	RNA - miRNA	GPL7731	PMID: 20110541		Shlomit,,Radom-Aizik:saizik@uci.edu	University of California, Irvine	miRNA_neutrophils_before exercise_04		4	Acute	none	Endurance	10 2-min bouts of cycle ergometer exercise interspersed with 1-min rest at a constant work equivalent to about 76% of VO2max. A baseline blood sample was taken before the and immediately after the exercise		Human netrophils before exercise	-1		cell type: neutrophils		19-30	M							22.2													Blood sample was drawn before and immediately after 20 min of exercise.
GSM470035	GSE18999	RNA - miRNA	GPL7731	PMID: 20110541		Shlomit,,Radom-Aizik:saizik@uci.edu	University of California, Irvine	miRNA_neutrophils_before exercise_05		5	Acute	none	Endurance	10 2-min bouts of cycle ergometer exercise interspersed with 1-min rest at a constant work equivalent to about 76% of VO2max. A baseline blood sample was taken before the and immediately after the exercise		Human netrophils before exercise	-1		cell type: neutrophils		19-30	M							22.2													Blood sample was drawn before and immediately after 20 min of exercise.
GSM470037	GSE18999	RNA - miRNA	GPL7731	PMID: 20110541		Shlomit,,Radom-Aizik:saizik@uci.edu	University of California, Irvine	miRNA_neutrophils_before exercise_06		6	Acute	none	Endurance	10 2-min bouts of cycle ergometer exercise interspersed with 1-min rest at a constant work equivalent to about 76% of VO2max. A baseline blood sample was taken before the and immediately after the exercise		Human netrophils before exercise	-1		cell type: neutrophils		19-30	M							22.2													Blood sample was drawn before and immediately after 20 min of exercise.
GSM470039	GSE18999	RNA - miRNA	GPL7731	PMID: 20110541		Shlomit,,Radom-Aizik:saizik@uci.edu	University of California, Irvine	miRNA_neutrophils_before exercise_07		7	Acute	none	Endurance	10 2-min bouts of cycle ergometer exercise interspersed with 1-min rest at a constant work equivalent to about 76% of VO2max. A baseline blood sample was taken before the and immediately after the exercise		Human netrophils before exercise	-1		cell type: neutrophils		19-30	M							22.2													Blood sample was drawn before and immediately after 20 min of exercise.
GSM470041	GSE18999	RNA - miRNA	GPL7731	PMID: 20110541		Shlomit,,Radom-Aizik:saizik@uci.edu	University of California, Irvine	miRNA_neutrophils_before exercise_08		8	Acute	none	Endurance	10 2-min bouts of cycle ergometer exercise interspersed with 1-min rest at a constant work equivalent to about 76% of VO2max. A baseline blood sample was taken before the and immediately after the exercise		Human netrophils before exercise	-1		cell type: neutrophils		19-30	M							22.2													Blood sample was drawn before and immediately after 20 min of exercise.
GSM470043	GSE18999	RNA - miRNA	GPL7731	PMID: 20110541		Shlomit,,Radom-Aizik:saizik@uci.edu	University of California, Irvine	miRNA_neutrophils_before exercise_09		9	Acute	none	Endurance	10 2-min bouts of cycle ergometer exercise interspersed with 1-min rest at a constant work equivalent to about 76% of VO2max. A baseline blood sample was taken before the and immediately after the exercise		Human netrophils before exercise	-1		cell type: neutrophils		19-30	M							22.2													Blood sample was drawn before and immediately after 20 min of exercise.
GSM470045	GSE18999	RNA - miRNA	GPL7731	PMID: 20110541		Shlomit,,Radom-Aizik:saizik@uci.edu	University of California, Irvine	miRNA_neutrophils_before exercise_10		10	Acute	none	Endurance	10 2-min bouts of cycle ergometer exercise interspersed with 1-min rest at a constant work equivalent to about 76% of VO2max. A baseline blood sample was taken before the and immediately after the exercise		Human netrophils before exercise	-1		cell type: neutrophils		19-30	M							22.2													Blood sample was drawn before and immediately after 20 min of exercise.
GSM470047	GSE18999	RNA - miRNA	GPL7731	PMID: 20110541		Shlomit,,Radom-Aizik:saizik@uci.edu	University of California, Irvine	miRNA_neutrophils_before exercise_11		11	Acute	none	Endurance	10 2-min bouts of cycle ergometer exercise interspersed with 1-min rest at a constant work equivalent to about 76% of VO2max. A baseline blood sample was taken before the and immediately after the exercise		Human netrophils before exercise	-1		cell type: neutrophils		19-30	M							22.2													Blood sample was drawn before and immediately after 20 min of exercise.
GSM674720	GSE27285	RNA	GPL6104	PMID: 21730029		Frederic,,Raymond:frederic.raymond@rd.nestle.com	Nestle Institute of Health Sciences	Diet A. Biopsy sample collected 3 hours after exercice S1		subject id: S1	Acute		Endurance	1 h intense cycling		time: 3 hours after exercise	3	1	tissue: vastus lateralis (quadriceps femoris)			M						diet: Diet A - Control	32.8													treatment: exercise for 1 h
GSM674721	GSE27285	RNA	GPL6104	PMID: 21730029		Frederic,,Raymond:frederic.raymond@rd.nestle.com	Nestle Institute of Health Sciences	Diet A. Biopsy sample collected 3 hours after exercice S2		subject id: S2	Acute		Endurance	1 h intense cycling		time: 3 hours after exercise	3	1	tissue: vastus lateralis (quadriceps femoris)			M						diet: Diet A - Control	32.8													treatment: exercise for 1 h
GSM674722	GSE27285	RNA	GPL6104	PMID: 21730029		Frederic,,Raymond:frederic.raymond@rd.nestle.com	Nestle Institute of Health Sciences	Diet A. Biopsy sample collected 3 hours after exercice S3		subject id: S3	Acute		Endurance	1 h intense cycling		time: 3 hours after exercise	3	1	tissue: vastus lateralis (quadriceps femoris)			M						diet: Diet A - Control	32.8													treatment: exercise for 1 h
GSM674723	GSE27285	RNA	GPL6104	PMID: 21730029		Frederic,,Raymond:frederic.raymond@rd.nestle.com	Nestle Institute of Health Sciences	Diet A. Biopsy sample collected 3 hours after exercice S5		subject id: S5	Acute		Endurance	1 h intense cycling		time: 3 hours after exercise	3	1	tissue: vastus lateralis (quadriceps femoris)			M						diet: Diet A - Control	32.8													treatment: exercise for 1 h
GSM674724	GSE27285	RNA	GPL6104	PMID: 21730029		Frederic,,Raymond:frederic.raymond@rd.nestle.com	Nestle Institute of Health Sciences	Diet A. Biopsy sample collected 3 hours after exercice S6		subject id: S6	Acute		Endurance	1 h intense cycling		time: 3 hours after exercise	3	1	tissue: vastus lateralis (quadriceps femoris)			M						diet: Diet A - Control	32.8													treatment: exercise for 1 h
GSM674725	GSE27285	RNA	GPL6104	PMID: 21730029		Frederic,,Raymond:frederic.raymond@rd.nestle.com	Nestle Institute of Health Sciences	Diet A. Biopsy sample collected 3 hours after exercice S7		subject id: S7	Acute		Endurance	1 h intense cycling		time: 3 hours after exercise	3	1	tissue: vastus lateralis (quadriceps femoris)			M						diet: Diet A - Control	32.8													treatment: exercise for 1 h
GSM674726	GSE27285	RNA	GPL6104	PMID: 21730029		Frederic,,Raymond:frederic.raymond@rd.nestle.com	Nestle Institute of Health Sciences	Diet A. Biopsy sample collected 3 hours after exercice S8		subject id: S8	Acute		Endurance	1 h intense cycling		time: 3 hours after exercise	3	1	tissue: vastus lateralis (quadriceps femoris)			M						diet: Diet A - Control	32.8													treatment: exercise for 1 h
GSM674727	GSE27285	RNA	GPL6104	PMID: 21730029		Frederic,,Raymond:frederic.raymond@rd.nestle.com	Nestle Institute of Health Sciences	Diet A. Biopsy sample collected 3 hours after exercice S9		subject id: S9	Acute		Endurance	1 h intense cycling		time: 3 hours after exercise	3	1	tissue: vastus lateralis (quadriceps femoris)			M						diet: Diet A - Control	32.8													treatment: exercise for 1 h
GSM674728	GSE27285	RNA	GPL6104	PMID: 21730029		Frederic,,Raymond:frederic.raymond@rd.nestle.com	Nestle Institute of Health Sciences	Diet B. Biopsy sample collected 3 hours after exercice S1		subject id: S1	Acute		Endurance	1 h intense cycling		time: 3 hours after exercise			tissue: vastus lateralis (quadriceps femoris)			M						diet: Diet B - Protein enriched	32.8													treatment: exercise for 1 h
GSM674729	GSE27285	RNA	GPL6104	PMID: 21730029		Frederic,,Raymond:frederic.raymond@rd.nestle.com	Nestle Institute of Health Sciences	Diet B. Biopsy sample collected 3 hours after exercice S2		subject id: S2	Acute		Endurance	1 h intense cycling		time: 3 hours after exercise			tissue: vastus lateralis (quadriceps femoris)			M						diet: Diet B - Protein enriched	32.8													treatment: exercise for 1 h
GSM674730	GSE27285	RNA	GPL6104	PMID: 21730029		Frederic,,Raymond:frederic.raymond@rd.nestle.com	Nestle Institute of Health Sciences	Diet B. Biopsy sample collected 3 hours after exercice S3		subject id: S3	Acute		Endurance	1 h intense cycling		time: 3 hours after exercise			tissue: vastus lateralis (quadriceps femoris)			M						diet: Diet B - Protein enriched	32.8													treatment: exercise for 1 h
GSM674731	GSE27285	RNA	GPL6104	PMID: 21730029		Frederic,,Raymond:frederic.raymond@rd.nestle.com	Nestle Institute of Health Sciences	Diet B. Biopsy sample collected 3 hours after exercice S5		subject id: S5	Acute		Endurance	1 h intense cycling		time: 3 hours after exercise			tissue: vastus lateralis (quadriceps femoris)			M						diet: Diet B - Protein enriched	32.8													treatment: exercise for 1 h
GSM674732	GSE27285	RNA	GPL6104	PMID: 21730029		Frederic,,Raymond:frederic.raymond@rd.nestle.com	Nestle Institute of Health Sciences	Diet B. Biopsy sample collected 3 hours after exercice S6		subject id: S6	Acute		Endurance	1 h intense cycling		time: 3 hours after exercise			tissue: vastus lateralis (quadriceps femoris)			M						diet: Diet B - Protein enriched	32.8													treatment: exercise for 1 h
GSM674733	GSE27285	RNA	GPL6104	PMID: 21730029		Frederic,,Raymond:frederic.raymond@rd.nestle.com	Nestle Institute of Health Sciences	Diet B. Biopsy sample collected 3 hours after exercice S7		subject id: S7	Acute		Endurance	1 h intense cycling		time: 3 hours after exercise			tissue: vastus lateralis (quadriceps femoris)			M						diet: Diet B - Protein enriched	32.8													treatment: exercise for 1 h
GSM674734	GSE27285	RNA	GPL6104	PMID: 21730029		Frederic,,Raymond:frederic.raymond@rd.nestle.com	Nestle Institute of Health Sciences	Diet B. Biopsy sample collected 3 hours after exercice S8		subject id: S8	Acute		Endurance	1 h intense cycling		time: 3 hours after exercise			tissue: vastus lateralis (quadriceps femoris)			M						diet: Diet B - Protein enriched	32.8													treatment: exercise for 1 h
GSM674735	GSE27285	RNA	GPL6104	PMID: 21730029		Frederic,,Raymond:frederic.raymond@rd.nestle.com	Nestle Institute of Health Sciences	Diet B. Biopsy sample collected 3 hours after exercice S9		subject id: S9	Acute		Endurance	1 h intense cycling		time: 3 hours after exercise			tissue: vastus lateralis (quadriceps femoris)			M						diet: Diet B - Protein enriched	32.8													treatment: exercise for 1 h
GSM674736	GSE27285	RNA	GPL6104	PMID: 21730029		Frederic,,Raymond:frederic.raymond@rd.nestle.com	Nestle Institute of Health Sciences	Diet A. Biopsy sample collected 48 hours after exercice S1		subject id: S1	Acute		Endurance	1 h intense cycling		time: 48 hours after exercise	48	1	tissue: vastus lateralis (quadriceps femoris)			M						diet: Diet A - Control	32.8													treatment: exercise for 1 h
GSM674737	GSE27285	RNA	GPL6104	PMID: 21730029		Frederic,,Raymond:frederic.raymond@rd.nestle.com	Nestle Institute of Health Sciences	Diet A. Biopsy sample collected 48 hours after exercice S2		subject id: S2	Acute		Endurance	1 h intense cycling		time: 48 hours after exercise	48	1	tissue: vastus lateralis (quadriceps femoris)			M						diet: Diet A - Control	32.8													treatment: exercise for 1 h
GSM674738	GSE27285	RNA	GPL6104	PMID: 21730029		Frederic,,Raymond:frederic.raymond@rd.nestle.com	Nestle Institute of Health Sciences	Diet A. Biopsy sample collected 48 hours after exercice S3		subject id: S3	Acute		Endurance	1 h intense cycling		time: 48 hours after exercise	48	1	tissue: vastus lateralis (quadriceps femoris)			M						diet: Diet A - Control	32.8													treatment: exercise for 1 h
GSM674739	GSE27285	RNA	GPL6104	PMID: 21730029		Frederic,,Raymond:frederic.raymond@rd.nestle.com	Nestle Institute of Health Sciences	Diet A. Biopsy sample collected 48 hours after exercice S5		subject id: S5	Acute		Endurance	1 h intense cycling		time: 48 hours after exercise	48	1	tissue: vastus lateralis (quadriceps femoris)			M						diet: Diet A - Control	32.8													treatment: exercise for 1 h
GSM674740	GSE27285	RNA	GPL6104	PMID: 21730029		Frederic,,Raymond:frederic.raymond@rd.nestle.com	Nestle Institute of Health Sciences	Diet A. Biopsy sample collected 48 hours after exercice S6		subject id: S6	Acute		Endurance	1 h intense cycling		time: 48 hours after exercise	48	1	tissue: vastus lateralis (quadriceps femoris)			M						diet: Diet A - Control	32.8													treatment: exercise for 1 h
GSM674741	GSE27285	RNA	GPL6104	PMID: 21730029		Frederic,,Raymond:frederic.raymond@rd.nestle.com	Nestle Institute of Health Sciences	Diet A. Biopsy sample collected 48 hours after exercice S7		subject id: S7	Acute		Endurance	1 h intense cycling		time: 48 hours after exercise	48	1	tissue: vastus lateralis (quadriceps femoris)			M						diet: Diet A - Control	32.8													treatment: exercise for 1 h
GSM674742	GSE27285	RNA	GPL6104	PMID: 21730029		Frederic,,Raymond:frederic.raymond@rd.nestle.com	Nestle Institute of Health Sciences	Diet A. Biopsy sample collected 48 hours after exercice S8		subject id: S8	Acute		Endurance	1 h intense cycling		time: 48 hours after exercise	48	1	tissue: vastus lateralis (quadriceps femoris)			M						diet: Diet A - Control	32.8													treatment: exercise for 1 h
GSM674743	GSE27285	RNA	GPL6104	PMID: 21730029		Frederic,,Raymond:frederic.raymond@rd.nestle.com	Nestle Institute of Health Sciences	Diet A. Biopsy sample collected 48 hours after exercice S9		subject id: S9	Acute		Endurance	1 h intense cycling		time: 48 hours after exercise	48	1	tissue: vastus lateralis (quadriceps femoris)			M						diet: Diet A - Control	32.8													treatment: exercise for 1 h
GSM674744	GSE27285	RNA	GPL6104	PMID: 21730029		Frederic,,Raymond:frederic.raymond@rd.nestle.com	Nestle Institute of Health Sciences	Diet B. Biopsy sample collected 48 hours after exercice S1		subject id: S1	Acute		Endurance	1 h intense cycling		time: 48 hours after exercise			tissue: vastus lateralis (quadriceps femoris)			M						diet: Diet B - Protein enriched	32.8													treatment: exercise for 1 h
GSM674745	GSE27285	RNA	GPL6104	PMID: 21730029		Frederic,,Raymond:frederic.raymond@rd.nestle.com	Nestle Institute of Health Sciences	Diet B. Biopsy sample collected 48 hours after exercice S2		subject id: S2	Acute		Endurance	1 h intense cycling		time: 48 hours after exercise			tissue: vastus lateralis (quadriceps femoris)			M						diet: Diet B - Protein enriched	32.8													treatment: exercise for 1 h
GSM674746	GSE27285	RNA	GPL6104	PMID: 21730029		Frederic,,Raymond:frederic.raymond@rd.nestle.com	Nestle Institute of Health Sciences	Diet B. Biopsy sample collected 48 hours after exercice S3		subject id: S3	Acute		Endurance	1 h intense cycling		time: 48 hours after exercise			tissue: vastus lateralis (quadriceps femoris)			M						diet: Diet B - Protein enriched	32.8													treatment: exercise for 1 h
GSM674747	GSE27285	RNA	GPL6104	PMID: 21730029		Frederic,,Raymond:frederic.raymond@rd.nestle.com	Nestle Institute of Health Sciences	Diet B. Biopsy sample collected 48 hours after exercice S5		subject id: S5	Acute		Endurance	1 h intense cycling		time: 48 hours after exercise			tissue: vastus lateralis (quadriceps femoris)			M						diet: Diet B - Protein enriched	32.8													treatment: exercise for 1 h
GSM674748	GSE27285	RNA	GPL6104	PMID: 21730029		Frederic,,Raymond:frederic.raymond@rd.nestle.com	Nestle Institute of Health Sciences	Diet B. Biopsy sample collected 48 hours after exercice S6		subject id: S6	Acute		Endurance	1 h intense cycling		time: 48 hours after exercise			tissue: vastus lateralis (quadriceps femoris)			M						diet: Diet B - Protein enriched	32.8													treatment: exercise for 1 h
GSM674749	GSE27285	RNA	GPL6104	PMID: 21730029		Frederic,,Raymond:frederic.raymond@rd.nestle.com	Nestle Institute of Health Sciences	Diet B. Biopsy sample collected 48 hours after exercice S7		subject id: S7	Acute		Endurance	1 h intense cycling		time: 48 hours after exercise			tissue: vastus lateralis (quadriceps femoris)			M						diet: Diet B - Protein enriched	32.8													treatment: exercise for 1 h
GSM674750	GSE27285	RNA	GPL6104	PMID: 21730029		Frederic,,Raymond:frederic.raymond@rd.nestle.com	Nestle Institute of Health Sciences	Diet B. Biopsy sample collected 48 hours after exercice S9		subject id: S9	Acute		Endurance	1 h intense cycling		time: 48 hours after exercise			tissue: vastus lateralis (quadriceps femoris)			M						diet: Diet B - Protein enriched	32.8													treatment: exercise for 1 h
GSM674712	GSE27285	RNA	GPL6104	PMID: 21730029		Frederic,,Raymond:frederic.raymond@rd.nestle.com	Nestle Institute of Health Sciences	Biopsy sample collected at rest after baseline exercise S1		subject id: S1	Acute		Endurance	1 h intense cycling		time: baseline	-1		tissue: vastus lateralis (quadriceps femoris)			M						diet: N/A	32.8													treatment: baseline exercise
GSM674713	GSE27285	RNA	GPL6104	PMID: 21730029		Frederic,,Raymond:frederic.raymond@rd.nestle.com	Nestle Institute of Health Sciences	Biopsy sample collected at rest after baseline exercise S2		subject id: S2	Acute		Endurance	1 h intense cycling		time: baseline	-1		tissue: vastus lateralis (quadriceps femoris)			M						diet: N/A	32.8													treatment: baseline exercise
GSM674714	GSE27285	RNA	GPL6104	PMID: 21730029		Frederic,,Raymond:frederic.raymond@rd.nestle.com	Nestle Institute of Health Sciences	Biopsy sample collected at rest after baseline exercise S3		subject id: S3	Acute		Endurance	1 h intense cycling		time: baseline	-1		tissue: vastus lateralis (quadriceps femoris)			M						diet: N/A	32.8													treatment: baseline exercise
GSM674715	GSE27285	RNA	GPL6104	PMID: 21730029		Frederic,,Raymond:frederic.raymond@rd.nestle.com	Nestle Institute of Health Sciences	Biopsy sample collected at rest after baseline exercise S5		subject id: S5	Acute		Endurance	1 h intense cycling		time: baseline	-1		tissue: vastus lateralis (quadriceps femoris)			M						diet: N/A	32.8													treatment: baseline exercise
GSM674716	GSE27285	RNA	GPL6104	PMID: 21730029		Frederic,,Raymond:frederic.raymond@rd.nestle.com	Nestle Institute of Health Sciences	Biopsy sample collected at rest after baseline exercise S6		subject id: S6	Acute		Endurance	1 h intense cycling		time: baseline	-1		tissue: vastus lateralis (quadriceps femoris)			M						diet: N/A	32.8													treatment: baseline exercise
GSM674717	GSE27285	RNA	GPL6104	PMID: 21730029		Frederic,,Raymond:frederic.raymond@rd.nestle.com	Nestle Institute of Health Sciences	Biopsy sample collected at rest after baseline exercise S7		subject id: S7	Acute		Endurance	1 h intense cycling		time: baseline	-1		tissue: vastus lateralis (quadriceps femoris)			M						diet: N/A	32.8													treatment: baseline exercise
GSM674718	GSE27285	RNA	GPL6104	PMID: 21730029		Frederic,,Raymond:frederic.raymond@rd.nestle.com	Nestle Institute of Health Sciences	Biopsy sample collected at rest after baseline exercise S8		subject id: S8	Acute		Endurance	1 h intense cycling		time: baseline	-1		tissue: vastus lateralis (quadriceps femoris)			M						diet: N/A	32.8													treatment: baseline exercise
GSM674719	GSE27285	RNA	GPL6104	PMID: 21730029		Frederic,,Raymond:frederic.raymond@rd.nestle.com	Nestle Institute of Health Sciences	Biopsy sample collected at rest after baseline exercise S9		subject id: S9	Acute		Endurance	1 h intense cycling		time: baseline	-1		tissue: vastus lateralis (quadriceps femoris)			M						diet: N/A	32.8													treatment: baseline exercise
GSM718509	GSE28998	RNA	GPL570	PMID: 22052873	Hoffman E	GORDON,,PAUL:gordonp@med.umich.edu	University of Michigan	Muscle_Trained_Female_Rep1		subject identifier: 1324	Acute	For acute analysis: 12 wk of resistance exercise	Resistance	12-week supervised progressive unilateral arm resistance exercise (RE) training program. One week after the last session of training, subjects performed an acute bout of bilateral arm RE in which the trained and the untrained arm exercised at the same relative intensity. A muscle biopsy was obtained 4h post exercise from the biceps brachii of the trained and untrained arm.		4h post-exercise	4		tissue: biceps			F		disease state: healthy			training status: trained arm	Each exercise was performed for three sets of six repetitions using the six repetition maximum (RM) weight. Before the first biceps and the first triceps exercise, subjects completed two warm-up sets and then rested for 3 min. Subjects rested for 2 min between sets.	23.5													trained arm: acute bout of resistance exercise
GSM718510	GSE28998	RNA	GPL570	PMID: 22052873	Hoffman E	GORDON,,PAUL:gordonp@med.umich.edu	University of Michigan	Muscle_Trained_Female_Rep2		subject identifier: 1333	Acute	For acute analysis: 12 wk of resistance exercise	Resistance	12-week supervised progressive unilateral arm resistance exercise (RE) training program. One week after the last session of training, subjects performed an acute bout of bilateral arm RE in which the trained and the untrained arm exercised at the same relative intensity. A muscle biopsy was obtained 4h post exercise from the biceps brachii of the trained and untrained arm.		4h post-exercise	4		tissue: biceps			F		disease state: healthy			training status: trained arm	Each exercise was performed for three sets of six repetitions using the six repetition maximum (RM) weight. Before the first biceps and the first triceps exercise, subjects completed two warm-up sets and then rested for 3 min. Subjects rested for 2 min between sets.	23.5													trained arm: acute bout of resistance exercise
GSM718511	GSE28998	RNA	GPL570	PMID: 22052873	Hoffman E	GORDON,,PAUL:gordonp@med.umich.edu	University of Michigan	Muscle_Trained_Female_Rep3		subject identifier: 1340	Acute	For acute analysis: 12 wk of resistance exercise	Resistance	12-week supervised progressive unilateral arm resistance exercise (RE) training program. One week after the last session of training, subjects performed an acute bout of bilateral arm RE in which the trained and the untrained arm exercised at the same relative intensity. A muscle biopsy was obtained 4h post exercise from the biceps brachii of the trained and untrained arm.		4h post-exercise	4		tissue: biceps			F		disease state: healthy			training status: trained arm	Each exercise was performed for three sets of six repetitions using the six repetition maximum (RM) weight. Before the first biceps and the first triceps exercise, subjects completed two warm-up sets and then rested for 3 min. Subjects rested for 2 min between sets.	23.5													trained arm: acute bout of resistance exercise
GSM718517	GSE28998	RNA	GPL570	PMID: 22052873	Hoffman E	GORDON,,PAUL:gordonp@med.umich.edu	University of Michigan	Muscle_Trained_Male_Rep1		subject identifier: 1335	Acute	For acute analysis: 12 wk of resistance exercise	Resistance	12-week supervised progressive unilateral arm resistance exercise (RE) training program. One week after the last session of training, subjects performed an acute bout of bilateral arm RE in which the trained and the untrained arm exercised at the same relative intensity. A muscle biopsy was obtained 4h post exercise from the biceps brachii of the trained and untrained arm.		4h post-exercise	4		tissue: biceps			M		disease state: healthy			training status: trained arm	Each exercise was performed for three sets of six repetitions using the six repetition maximum (RM) weight. Before the first biceps and the first triceps exercise, subjects completed two warm-up sets and then rested for 3 min. Subjects rested for 2 min between sets.	23.5													trained arm: acute bout of resistance exercise
GSM718519	GSE28998	RNA	GPL570	PMID: 22052873	Hoffman E	GORDON,,PAUL:gordonp@med.umich.edu	University of Michigan	Muscle_Trained_Male_Rep2		subject identifier: 1327	Acute	For acute analysis: 12 wk of resistance exercise	Resistance	12-week supervised progressive unilateral arm resistance exercise (RE) training program. One week after the last session of training, subjects performed an acute bout of bilateral arm RE in which the trained and the untrained arm exercised at the same relative intensity. A muscle biopsy was obtained 4h post exercise from the biceps brachii of the trained and untrained arm.		4h post-exercise	4		tissue: biceps			M		disease state: healthy			training status: trained arm	Each exercise was performed for three sets of six repetitions using the six repetition maximum (RM) weight. Before the first biceps and the first triceps exercise, subjects completed two warm-up sets and then rested for 3 min. Subjects rested for 2 min between sets.	23.5													trained arm: acute bout of resistance exercise
GSM718520	GSE28998	RNA	GPL570	PMID: 22052873	Hoffman E	GORDON,,PAUL:gordonp@med.umich.edu	University of Michigan	Muscle_Trained_Male_Rep3		subject identifier: 1330	Acute	For acute analysis: 12 wk of resistance exercise	Resistance	12-week supervised progressive unilateral arm resistance exercise (RE) training program. One week after the last session of training, subjects performed an acute bout of bilateral arm RE in which the trained and the untrained arm exercised at the same relative intensity. A muscle biopsy was obtained 4h post exercise from the biceps brachii of the trained and untrained arm.		4h post-exercise	4		tissue: biceps			M		disease state: healthy			training status: trained arm	Each exercise was performed for three sets of six repetitions using the six repetition maximum (RM) weight. Before the first biceps and the first triceps exercise, subjects completed two warm-up sets and then rested for 3 min. Subjects rested for 2 min between sets.	23.5													trained arm: acute bout of resistance exercise
GSM718522	GSE28998	RNA	GPL570	PMID: 22052873	Hoffman E	GORDON,,PAUL:gordonp@med.umich.edu	University of Michigan	Muscle_Trained_Male_Rep4		subject identifier: 1342	Acute	For acute analysis: 12 wk of resistance exercise	Resistance	12-week supervised progressive unilateral arm resistance exercise (RE) training program. One week after the last session of training, subjects performed an acute bout of bilateral arm RE in which the trained and the untrained arm exercised at the same relative intensity. A muscle biopsy was obtained 4h post exercise from the biceps brachii of the trained and untrained arm.		4h post-exercise	4		tissue: biceps			M		disease state: healthy			training status: trained arm	Each exercise was performed for three sets of six repetitions using the six repetition maximum (RM) weight. Before the first biceps and the first triceps exercise, subjects completed two warm-up sets and then rested for 3 min. Subjects rested for 2 min between sets.	23.5													trained arm: acute bout of resistance exercise
GSM718512	GSE28998	RNA	GPL570	PMID: 22052873	Hoffman E	GORDON,,PAUL:gordonp@med.umich.edu	University of Michigan	Muscle_UnTrained_Female_Rep1		subject identifier: 1324	Acute	For acute analysis: 12 wk of resistance exercise	Resistance	12-week supervised progressive unilateral arm resistance exercise (RE) training program. One week after the last session of training, subjects performed an acute bout of bilateral arm RE in which the trained and the untrained arm exercised at the same relative intensity. A muscle biopsy was obtained 4h post exercise from the biceps brachii of the trained and untrained arm.		4h post-exercise	-1		tissue: biceps			F		disease state: healthy			training status: untrained arm	Each exercise was performed for three sets of six repetitions using the six repetition maximum (RM) weight. Before the first biceps and the first triceps exercise, subjects completed two warm-up sets and then rested for 3 min. Subjects rested for 2 min between sets.	23.5													untrained arm
GSM718513	GSE28998	RNA	GPL570	PMID: 22052873	Hoffman E	GORDON,,PAUL:gordonp@med.umich.edu	University of Michigan	Muscle_UnTrained_Female_Rep2		subject identifier: 1333	Acute	For acute analysis: 12 wk of resistance exercise	Resistance	12-week supervised progressive unilateral arm resistance exercise (RE) training program. One week after the last session of training, subjects performed an acute bout of bilateral arm RE in which the trained and the untrained arm exercised at the same relative intensity. A muscle biopsy was obtained 4h post exercise from the biceps brachii of the trained and untrained arm.		4h post-exercise	-1		tissue: biceps			F		disease state: healthy			training status: untrained arm	Each exercise was performed for three sets of six repetitions using the six repetition maximum (RM) weight. Before the first biceps and the first triceps exercise, subjects completed two warm-up sets and then rested for 3 min. Subjects rested for 2 min between sets.	23.5													untrained arm
GSM718514	GSE28998	RNA	GPL570	PMID: 22052873	Hoffman E	GORDON,,PAUL:gordonp@med.umich.edu	University of Michigan	Muscle_UnTrained_Female_Rep3		subject identifier: 1340	Acute	For acute analysis: 12 wk of resistance exercise	Resistance	12-week supervised progressive unilateral arm resistance exercise (RE) training program. One week after the last session of training, subjects performed an acute bout of bilateral arm RE in which the trained and the untrained arm exercised at the same relative intensity. A muscle biopsy was obtained 4h post exercise from the biceps brachii of the trained and untrained arm.		4h post-exercise	-1		tissue: biceps			F		disease state: healthy			training status: untrained arm	Each exercise was performed for three sets of six repetitions using the six repetition maximum (RM) weight. Before the first biceps and the first triceps exercise, subjects completed two warm-up sets and then rested for 3 min. Subjects rested for 2 min between sets.	23.5													untrained arm
GSM718515	GSE28998	RNA	GPL570	PMID: 22052873	Hoffman E	GORDON,,PAUL:gordonp@med.umich.edu	University of Michigan	Muscle_UnTrained_Male_Rep1		subject identifier: 1327	Acute	For acute analysis: 12 wk of resistance exercise	Resistance	12-week supervised progressive unilateral arm resistance exercise (RE) training program. One week after the last session of training, subjects performed an acute bout of bilateral arm RE in which the trained and the untrained arm exercised at the same relative intensity. A muscle biopsy was obtained 4h post exercise from the biceps brachii of the trained and untrained arm.		4h post-exercise	-1		tissue: biceps			M		disease state: healthy			training status: untrained arm	Each exercise was performed for three sets of six repetitions using the six repetition maximum (RM) weight. Before the first biceps and the first triceps exercise, subjects completed two warm-up sets and then rested for 3 min. Subjects rested for 2 min between sets.	23.5													untrained arm
GSM718516	GSE28998	RNA	GPL570	PMID: 22052873	Hoffman E	GORDON,,PAUL:gordonp@med.umich.edu	University of Michigan	Muscle_UnTrained_Male_Rep2		subject identifier: 1330	Acute	For acute analysis: 12 wk of resistance exercise	Resistance	12-week supervised progressive unilateral arm resistance exercise (RE) training program. One week after the last session of training, subjects performed an acute bout of bilateral arm RE in which the trained and the untrained arm exercised at the same relative intensity. A muscle biopsy was obtained 4h post exercise from the biceps brachii of the trained and untrained arm.		4h post-exercise	-1		tissue: biceps			M		disease state: healthy			training status: untrained arm	Each exercise was performed for three sets of six repetitions using the six repetition maximum (RM) weight. Before the first biceps and the first triceps exercise, subjects completed two warm-up sets and then rested for 3 min. Subjects rested for 2 min between sets.	23.5													untrained arm
GSM718518	GSE28998	RNA	GPL570	PMID: 22052873	Hoffman E	GORDON,,PAUL:gordonp@med.umich.edu	University of Michigan	Muscle_UnTrained_Male_Rep3		subject identifier: 1342	Acute	For acute analysis: 12 wk of resistance exercise	Resistance	12-week supervised progressive unilateral arm resistance exercise (RE) training program. One week after the last session of training, subjects performed an acute bout of bilateral arm RE in which the trained and the untrained arm exercised at the same relative intensity. A muscle biopsy was obtained 4h post exercise from the biceps brachii of the trained and untrained arm.		4h post-exercise	-1		tissue: biceps			M		disease state: healthy			training status: untrained arm	Each exercise was performed for three sets of six repetitions using the six repetition maximum (RM) weight. Before the first biceps and the first triceps exercise, subjects completed two warm-up sets and then rested for 3 min. Subjects rested for 2 min between sets.	23.5													untrained arm
GSM718521	GSE28998	RNA	GPL570	PMID: 22052873	Hoffman E	GORDON,,PAUL:gordonp@med.umich.edu	University of Michigan	Muscle_UnTrained_Male_Rep4		subject identifier: 1335	Acute	For acute analysis: 12 wk of resistance exercise	Resistance	12-week supervised progressive unilateral arm resistance exercise (RE) training program. One week after the last session of training, subjects performed an acute bout of bilateral arm RE in which the trained and the untrained arm exercised at the same relative intensity. A muscle biopsy was obtained 4h post exercise from the biceps brachii of the trained and untrained arm.		4h post-exercise	-1		tissue: biceps			M		disease state: healthy			training status: untrained arm	Each exercise was performed for three sets of six repetitions using the six repetition maximum (RM) weight. Before the first biceps and the first triceps exercise, subjects completed two warm-up sets and then rested for 3 min. Subjects rested for 2 min between sets.	23.5													untrained arm
GSM637513	GSE25941	RNA	GPL570	PMID: 22302958	Trappe S	Shawn,T.,Estrem:	Eli Lilly and Company	Muscle_Young_Female_16.0		16	No exercise		No training program			0 - basal state	-1		tissue: Vastus lateralis muscle		age: Young	F							25													No exercise
GSM637514	GSE25941	RNA	GPL570	PMID: 22302958	Trappe S	Shawn,T.,Estrem:	Eli Lilly and Company	Muscle_Young_Female_9.0		9	No exercise		No training program			0 - basal state	-1		tissue: Vastus lateralis muscle		age: Young	F							25													No exercise
GSM637515	GSE25941	RNA	GPL570	PMID: 22302958	Trappe S	Shawn,T.,Estrem:	Eli Lilly and Company	Muscle_Young_Female_6.0		6	No exercise		No training program			0 - basal state	-1		tissue: Vastus lateralis muscle		age: Young	F							25													No exercise
GSM637516	GSE25941	RNA	GPL570	PMID: 22302958	Trappe S	Shawn,T.,Estrem:	Eli Lilly and Company	Muscle_Young_Female_18.0		18	No exercise		No training program			0 - basal state	-1		tissue: Vastus lateralis muscle		age: Young	F							25													No exercise
GSM637517	GSE25941	RNA	GPL570	PMID: 22302958	Trappe S	Shawn,T.,Estrem:	Eli Lilly and Company	Muscle_Young_Female_3.0		3	No exercise		No training program			0 - basal state	-1		tissue: Vastus lateralis muscle		age: Young	F							25													No exercise
GSM637518	GSE25941	RNA	GPL570	PMID: 22302958	Trappe S	Shawn,T.,Estrem:	Eli Lilly and Company	Muscle_Young_Female_30.0		30	No exercise		No training program			0 - basal state	-1		tissue: Vastus lateralis muscle		age: Young	F							25													No exercise
GSM637519	GSE25941	RNA	GPL570	PMID: 22302958	Trappe S	Shawn,T.,Estrem:	Eli Lilly and Company	Muscle_Young_Female_21.0		21	No exercise		No training program			0 - basal state	-1		tissue: Vastus lateralis muscle		age: Young	F							25													No exercise
GSM637520	GSE25941	RNA	GPL570	PMID: 22302958	Trappe S	Shawn,T.,Estrem:	Eli Lilly and Company	Muscle_Young_Female_28.0		28	No exercise		No training program			0 - basal state	-1		tissue: Vastus lateralis muscle		age: Young	F							25													No exercise
GSM637521	GSE25941	RNA	GPL570	PMID: 22302958	Trappe S	Shawn,T.,Estrem:	Eli Lilly and Company	Muscle_Old_Female_4.0		4	No exercise		No training program			0 - basal state	-1		tissue: Vastus lateralis muscle		age: Old	F							78													No exercise
GSM637522	GSE25941	RNA	GPL570	PMID: 22302958	Trappe S	Shawn,T.,Estrem:	Eli Lilly and Company	Muscle_Old_Female_13.0		13	No exercise		No training program			0 - basal state	-1		tissue: Vastus lateralis muscle		age: Old	F							78													No exercise
GSM637523	GSE25941	RNA	GPL570	PMID: 22302958	Trappe S	Shawn,T.,Estrem:	Eli Lilly and Company	Muscle_Old_Female_29.0		29	No exercise		No training program			0 - basal state	-1		tissue: Vastus lateralis muscle		age: Old	F							78													No exercise
GSM637524	GSE25941	RNA	GPL570	PMID: 22302958	Trappe S	Shawn,T.,Estrem:	Eli Lilly and Company	Muscle_Old_Female_36.0		36	No exercise		No training program			0 - basal state	-1		tissue: Vastus lateralis muscle		age: Old	F							78													No exercise
GSM637525	GSE25941	RNA	GPL570	PMID: 22302958	Trappe S	Shawn,T.,Estrem:	Eli Lilly and Company	Muscle_Old_Female_10.0		10	No exercise		No training program			0 - basal state	-1		tissue: Vastus lateralis muscle		age: Old	F							78													No exercise
GSM637526	GSE25941	RNA	GPL570	PMID: 22302958	Trappe S	Shawn,T.,Estrem:	Eli Lilly and Company	Muscle_Old_Female_7.0		7	No exercise		No training program			0 - basal state	-1		tissue: Vastus lateralis muscle		age: Old	F							78													No exercise
GSM637527	GSE25941	RNA	GPL570	PMID: 22302958	Trappe S	Shawn,T.,Estrem:	Eli Lilly and Company	Muscle_Old_Female_34.0		34	No exercise		No training program			0 - basal state	-1		tissue: Vastus lateralis muscle		age: Old	F							78													No exercise
GSM637528	GSE25941	RNA	GPL570	PMID: 22302958	Trappe S	Shawn,T.,Estrem:	Eli Lilly and Company	Muscle_Old_Female_27.0		27	No exercise		No training program			0 - basal state	-1		tissue: Vastus lateralis muscle		age: Old	F							78													No exercise
GSM637529	GSE25941	RNA	GPL570	PMID: 22302958	Trappe S	Shawn,T.,Estrem:	Eli Lilly and Company	Muscle_Old_Female_24.0		24	No exercise		No training program			0 - basal state	-1		tissue: Vastus lateralis muscle		age: Old	F							78													No exercise
GSM637530	GSE25941	RNA	GPL570	PMID: 22302958	Trappe S	Shawn,T.,Estrem:	Eli Lilly and Company	Muscle_Old_Female_31.0		31	No exercise		No training program			0 - basal state	-1		tissue: Vastus lateralis muscle		age: Old	F							78													No exercise
GSM637531	GSE25941	RNA	GPL570	PMID: 22302958	Trappe S	Shawn,T.,Estrem:	Eli Lilly and Company	Muscle_Old_Female_17.0		17	No exercise		No training program			0 - basal state	-1		tissue: Vastus lateralis muscle		age: Old	F							78													No exercise
GSM637532	GSE25941	RNA	GPL570	PMID: 22302958	Trappe S	Shawn,T.,Estrem:	Eli Lilly and Company	Muscle_Young_Men_26.0		26	No exercise		No training program			0 - basal state	-1		tissue: Vastus lateralis muscle		age: Young	M							25													No exercise
GSM637533	GSE25941	RNA	GPL570	PMID: 22302958	Trappe S	Shawn,T.,Estrem:	Eli Lilly and Company	Muscle_Young_Men_1.0		1	No exercise		No training program			0 - basal state	-1		tissue: Vastus lateralis muscle		age: Young	M							25													No exercise
GSM637534	GSE25941	RNA	GPL570	PMID: 22302958	Trappe S	Shawn,T.,Estrem:	Eli Lilly and Company	Muscle_Young_Men_11.0		11	No exercise		No training program			0 - basal state	-1		tissue: Vastus lateralis muscle		age: Young	M							25													No exercise
GSM637535	GSE25941	RNA	GPL570	PMID: 22302958	Trappe S	Shawn,T.,Estrem:	Eli Lilly and Company	Muscle_Young_Men_20.0		20	No exercise		No training program			0 - basal state	-1		tissue: Vastus lateralis muscle		age: Young	M							25													No exercise
GSM637536	GSE25941	RNA	GPL570	PMID: 22302958	Trappe S	Shawn,T.,Estrem:	Eli Lilly and Company	Muscle_Young_Men_23.0		23	No exercise		No training program			0 - basal state	-1		tissue: Vastus lateralis muscle		age: Young	M							25													No exercise
GSM637537	GSE25941	RNA	GPL570	PMID: 22302958	Trappe S	Shawn,T.,Estrem:	Eli Lilly and Company	Muscle_Young_Men_8.0		8	No exercise		No training program			0 - basal state	-1		tissue: Vastus lateralis muscle		age: Young	M							25													No exercise
GSM637538	GSE25941	RNA	GPL570	PMID: 22302958	Trappe S	Shawn,T.,Estrem:	Eli Lilly and Company	Muscle_Young_Men_14.0		14	No exercise		No training program			0 - basal state	-1		tissue: Vastus lateralis muscle		age: Young	M							25													No exercise
GSM637539	GSE25941	RNA	GPL570	PMID: 22302958	Trappe S	Shawn,T.,Estrem:	Eli Lilly and Company	Muscle_Old_Men_25.0		25	No exercise		No training program			0 - basal state	-1		tissue: Vastus lateralis muscle		age: Old	M							78													No exercise
GSM637540	GSE25941	RNA	GPL570	PMID: 22302958	Trappe S	Shawn,T.,Estrem:	Eli Lilly and Company	Muscle_Old_Men_35.0		35	No exercise		No training program			0 - basal state	-1		tissue: Vastus lateralis muscle		age: Old	M							78													No exercise
GSM637541	GSE25941	RNA	GPL570	PMID: 22302958	Trappe S	Shawn,T.,Estrem:	Eli Lilly and Company	Muscle_Old_Men_2.0		2	No exercise		No training program			0 - basal state	-1		tissue: Vastus lateralis muscle		age: Old	M							78													No exercise
GSM637542	GSE25941	RNA	GPL570	PMID: 22302958	Trappe S	Shawn,T.,Estrem:	Eli Lilly and Company	Muscle_Old_Men_32.0		32	No exercise		No training program			0 - basal state	-1		tissue: Vastus lateralis muscle		age: Old	M							78													No exercise
GSM637543	GSE25941	RNA	GPL570	PMID: 22302958	Trappe S	Shawn,T.,Estrem:	Eli Lilly and Company	Muscle_Old_Men_12.0		12	No exercise		No training program			0 - basal state	-1		tissue: Vastus lateralis muscle		age: Old	M							78													No exercise
GSM637544	GSE25941	RNA	GPL570	PMID: 22302958	Trappe S	Shawn,T.,Estrem:	Eli Lilly and Company	Muscle_Old_Men_5.0		5	No exercise		No training program			0 - basal state	-1		tissue: Vastus lateralis muscle		age: Old	M							78													No exercise
GSM637545	GSE25941	RNA	GPL570	PMID: 22302958	Trappe S	Shawn,T.,Estrem:	Eli Lilly and Company	Muscle_Old_Men_33.0		33	No exercise		No training program			0 - basal state	-1		tissue: Vastus lateralis muscle		age: Old	M							78													No exercise
GSM637546	GSE25941	RNA	GPL570	PMID: 22302958	Trappe S	Shawn,T.,Estrem:	Eli Lilly and Company	Muscle_Old_Men_15.0		15	No exercise		No training program			0 - basal state	-1		tissue: Vastus lateralis muscle		age: Old	M							78													No exercise
GSM637547	GSE25941	RNA	GPL570	PMID: 22302958	Trappe S	Shawn,T.,Estrem:	Eli Lilly and Company	Muscle_Old_Men_22.0		22	No exercise		No training program			0 - basal state	-1		tissue: Vastus lateralis muscle		age: Old	M							78													No exercise
GSM637548	GSE25941	RNA	GPL570	PMID: 22302958	Trappe S	Shawn,T.,Estrem:	Eli Lilly and Company	Muscle_Old_Men_19.0		19	No exercise		No training program			0 - basal state	-1		tissue: Vastus lateralis muscle		age: Old	M							78													No exercise
GSM701823	GSE28392	RNA	GPL570	PMID: 22302958	Trappe S	Shawn,T.,Estrem:	Eli Lilly and Company	T1_Pre_OF_10_2A_10B		subject: old female 10 (OF_10)	long term + acute	Resistance	Resistance before long term program	12 wks of progressive resistance training consisting of bilateral knee extensions with 3x10 reps at 70% of 1-RM, and 3d/wk for a total of 36 training sessions	before long term	time point: 0 - before training program, 4h before first session	-1		tissue: Vastus lateralis muscle	fiber type: fast-twitch (MHC IIa)	age: Old (85Â±1y)	F					training state: Untrained		85													12 wks of progressive resistance training consisting of bilateral knee extensions with 3x10 reps at 70% of 1-RM, and 3d/wk for a total of 36 training sessions
GSM701787	GSE28392	RNA	GPL570	PMID: 22302958	Trappe S	Shawn,T.,Estrem:	Eli Lilly and Company	T1_Pre_OF_11_1_11A	GSM701824	subject: old female 11 (OF_11)	long term + acute	Resistance	Resistance before long term program	12 wks of progressive resistance training consisting of bilateral knee extensions with 3x10 reps at 70% of 1-RM, and 3d/wk for a total of 36 training sessions	before long term	time point: 0 - before training program, 4h before first session	-1		tissue: Vastus lateralis muscle	fiber type: slow-twitch (MHC I)	age: Old (85Â±1y)	F					training state: Untrained		85													12 wks of progressive resistance training consisting of bilateral knee extensions with 3x10 reps at 70% of 1-RM, and 3d/wk for a total of 36 training sessions
GSM701824	GSE28392	RNA	GPL570	PMID: 22302958	Trappe S	Shawn,T.,Estrem:	Eli Lilly and Company	T1_Pre_OF_11_2A_11B		subject: old female 11 (OF_11)	long term + acute	Resistance	Resistance before long term program	12 wks of progressive resistance training consisting of bilateral knee extensions with 3x10 reps at 70% of 1-RM, and 3d/wk for a total of 36 training sessions	before long term	time point: 0 - before training program, 4h before first session	-1		tissue: Vastus lateralis muscle	fiber type: fast-twitch (MHC IIa)	age: Old (85Â±1y)	F					training state: Untrained		85													12 wks of progressive resistance training consisting of bilateral knee extensions with 3x10 reps at 70% of 1-RM, and 3d/wk for a total of 36 training sessions
GSM701788	GSE28392	RNA	GPL570	PMID: 22302958	Trappe S	Shawn,T.,Estrem:	Eli Lilly and Company	T1_Pre_OF_12_1_12A		subject: old female 12 (OF_12)	long term + acute	Resistance	Resistance before long term program	12 wks of progressive resistance training consisting of bilateral knee extensions with 3x10 reps at 70% of 1-RM, and 3d/wk for a total of 36 training sessions	before long term	time point: 0 - before training program, 4h before first session	-1		tissue: Vastus lateralis muscle	fiber type: slow-twitch (MHC I)	age: Old (85Â±1y)	F					training state: Untrained		85													12 wks of progressive resistance training consisting of bilateral knee extensions with 3x10 reps at 70% of 1-RM, and 3d/wk for a total of 36 training sessions
GSM701789	GSE28392	RNA	GPL570	PMID: 22302958	Trappe S	Shawn,T.,Estrem:	Eli Lilly and Company	T1_Pre_OF_13_1_13A		subject: old female 13 (OF_13)	long term + acute	Resistance	Resistance before long term program	12 wks of progressive resistance training consisting of bilateral knee extensions with 3x10 reps at 70% of 1-RM, and 3d/wk for a total of 36 training sessions	before long term	time point: 0 - before training program, 4h before first session	-1		tissue: Vastus lateralis muscle	fiber type: slow-twitch (MHC I)	age: Old (85Â±1y)	F					training state: Untrained		85													12 wks of progressive resistance training consisting of bilateral knee extensions with 3x10 reps at 70% of 1-RM, and 3d/wk for a total of 36 training sessions
GSM701790	GSE28392	RNA	GPL570	PMID: 22302958	Trappe S	Shawn,T.,Estrem:	Eli Lilly and Company	T1_Pre_OF_14_1_14A		subject: old female 14 (OF_14)	long term + acute	Resistance	Resistance before long term program	12 wks of progressive resistance training consisting of bilateral knee extensions with 3x10 reps at 70% of 1-RM, and 3d/wk for a total of 36 training sessions	before long term	time point: 0 - before training program, 4h before first session	-1		tissue: Vastus lateralis muscle	fiber type: slow-twitch (MHC I)	age: Old (85Â±1y)	F					training state: Untrained		85													12 wks of progressive resistance training consisting of bilateral knee extensions with 3x10 reps at 70% of 1-RM, and 3d/wk for a total of 36 training sessions
GSM701803	GSE28392	RNA	GPL570	PMID: 22302958	Trappe S	Shawn,T.,Estrem:	Eli Lilly and Company	T1_Pre_YF_1_2A_1B		subject: young female 1 (YF_1)	long term + acute	Resistance	Resistance before long term program	12 wks of progressive resistance training consisting of bilateral knee extensions with 3x10 reps at 70% of 1-RM, and 3d/wk for a total of 36 training sessions	before long term	time point: 0 - before training program, 4h before first session	-1		tissue: Vastus lateralis muscle	fiber type: fast-twitch (MHC IIa)	age: Young (23Â±2y)	F					training state: Untrained		23													12 wks of progressive resistance training consisting of bilateral knee extensions with 3x10 reps at 70% of 1-RM, and 3d/wk for a total of 36 training sessions
GSM701766	GSE28392	RNA	GPL570	PMID: 22302958	Trappe S	Shawn,T.,Estrem:	Eli Lilly and Company	T1_Pre_YF_2_1_2A	GSM701804	subject: young female 2 (YF_2)	long term + acute	Resistance	Resistance before long term program	12 wks of progressive resistance training consisting of bilateral knee extensions with 3x10 reps at 70% of 1-RM, and 3d/wk for a total of 36 training sessions	before long term	time point: 0 - before training program, 4h before first session	-1		tissue: Vastus lateralis muscle	fiber type: slow-twitch (MHC I)	age: Young (23Â±2y)	F					training state: Untrained		23													12 wks of progressive resistance training consisting of bilateral knee extensions with 3x10 reps at 70% of 1-RM, and 3d/wk for a total of 36 training sessions
GSM701804	GSE28392	RNA	GPL570	PMID: 22302958	Trappe S	Shawn,T.,Estrem:	Eli Lilly and Company	T1_Pre_YF_2_2A_2B		subject: young female 2 (YF_2)	long term + acute	Resistance	Resistance before long term program	12 wks of progressive resistance training consisting of bilateral knee extensions with 3x10 reps at 70% of 1-RM, and 3d/wk for a total of 36 training sessions	before long term	time point: 0 - before training program, 4h before first session	-1		tissue: Vastus lateralis muscle	fiber type: fast-twitch (MHC IIa)	age: Young (23Â±2y)	F					training state: Untrained		23													12 wks of progressive resistance training consisting of bilateral knee extensions with 3x10 reps at 70% of 1-RM, and 3d/wk for a total of 36 training sessions
GSM701767	GSE28392	RNA	GPL570	PMID: 22302958	Trappe S	Shawn,T.,Estrem:	Eli Lilly and Company	T1_Pre_YF_3_1_3A	GSM701805	subject: young female 3 (YF_3)	long term + acute	Resistance	Resistance before long term program	12 wks of progressive resistance training consisting of bilateral knee extensions with 3x10 reps at 70% of 1-RM, and 3d/wk for a total of 36 training sessions	before long term	time point: 0 - before training program, 4h before first session	-1		tissue: Vastus lateralis muscle	fiber type: slow-twitch (MHC I)	age: Young (23Â±2y)	F					training state: Untrained		23													12 wks of progressive resistance training consisting of bilateral knee extensions with 3x10 reps at 70% of 1-RM, and 3d/wk for a total of 36 training sessions
GSM701805	GSE28392	RNA	GPL570	PMID: 22302958	Trappe S	Shawn,T.,Estrem:	Eli Lilly and Company	T1_Pre_YF_3_2A_3B		subject: young female 3 (YF_3)	long term + acute	Resistance	Resistance before long term program	12 wks of progressive resistance training consisting of bilateral knee extensions with 3x10 reps at 70% of 1-RM, and 3d/wk for a total of 36 training sessions	before long term	time point: 0 - before training program, 4h before first session	-1		tissue: Vastus lateralis muscle	fiber type: fast-twitch (MHC IIa)	age: Young (23Â±2y)	F					training state: Untrained		23													12 wks of progressive resistance training consisting of bilateral knee extensions with 3x10 reps at 70% of 1-RM, and 3d/wk for a total of 36 training sessions
GSM701768	GSE28392	RNA	GPL570	PMID: 22302958	Trappe S	Shawn,T.,Estrem:	Eli Lilly and Company	T1_Pre_YF_4_1_4A		subject: young female 4 (YF_4)	long term + acute	Resistance	Resistance before long term program	12 wks of progressive resistance training consisting of bilateral knee extensions with 3x10 reps at 70% of 1-RM, and 3d/wk for a total of 36 training sessions	before long term	time point: 0 - before training program, 4h before first session	-1		tissue: Vastus lateralis muscle	fiber type: slow-twitch (MHC I)	age: Young (23Â±2y)	F					training state: Untrained		23													12 wks of progressive resistance training consisting of bilateral knee extensions with 3x10 reps at 70% of 1-RM, and 3d/wk for a total of 36 training sessions
GSM701769	GSE28392	RNA	GPL570	PMID: 22302958	Trappe S	Shawn,T.,Estrem:	Eli Lilly and Company	T1_Pre_YF_6_1_6A	GSM701806	subject: young female 6 (YF_6)	long term + acute	Resistance	Resistance before long term program	12 wks of progressive resistance training consisting of bilateral knee extensions with 3x10 reps at 70% of 1-RM, and 3d/wk for a total of 36 training sessions	before long term	time point: 0 - before training program, 4h before first session	-1		tissue: Vastus lateralis muscle	fiber type: slow-twitch (MHC I)	age: Young (23Â±2y)	F					training state: Untrained		23													12 wks of progressive resistance training consisting of bilateral knee extensions with 3x10 reps at 70% of 1-RM, and 3d/wk for a total of 36 training sessions
GSM701806	GSE28392	RNA	GPL570	PMID: 22302958	Trappe S	Shawn,T.,Estrem:	Eli Lilly and Company	T1_Pre_YF_6_2A_6B		subject: young female 6 (YF_6)	long term + acute	Resistance	Resistance before long term program	12 wks of progressive resistance training consisting of bilateral knee extensions with 3x10 reps at 70% of 1-RM, and 3d/wk for a total of 36 training sessions	before long term	time point: 0 - before training program, 4h before first session	-1		tissue: Vastus lateralis muscle	fiber type: fast-twitch (MHC IIa)	age: Young (23Â±2y)	F					training state: Untrained		23													12 wks of progressive resistance training consisting of bilateral knee extensions with 3x10 reps at 70% of 1-RM, and 3d/wk for a total of 36 training sessions
GSM701770	GSE28392	RNA	GPL570	PMID: 22302958	Trappe S	Shawn,T.,Estrem:	Eli Lilly and Company	T1_Pre_YF_8_1_8A		subject: young female 8 (YF_8)	long term + acute	Resistance	Resistance before long term program	12 wks of progressive resistance training consisting of bilateral knee extensions with 3x10 reps at 70% of 1-RM, and 3d/wk for a total of 36 training sessions	before long term	time point: 0 - before training program, 4h before first session	-1		tissue: Vastus lateralis muscle	fiber type: slow-twitch (MHC I)	age: Young (23Â±2y)	F					training state: Untrained		23													12 wks of progressive resistance training consisting of bilateral knee extensions with 3x10 reps at 70% of 1-RM, and 3d/wk for a total of 36 training sessions
GSM701792	GSE28392	RNA	GPL570	PMID: 22302958	Trappe S	Shawn,T.,Estrem:	Eli Lilly and Company	T2_Post_OF_11_1_11C	GSM701826	subject: old female 11 (OF_11)	long term + acute	Resistance	Resistance before long term program	12 wks of progressive resistance training consisting of bilateral knee extensions with 3x10 reps at 70% of 1-RM, and 3d/wk for a total of 36 training sessions	before long term	time point: 1 - before training program, 4h after first session	4		tissue: Vastus lateralis muscle	fiber type: slow-twitch (MHC I)	age: Old (85Â±1y)	F					training state: Untrained		85													12 wks of progressive resistance training consisting of bilateral knee extensions with 3x10 reps at 70% of 1-RM, and 3d/wk for a total of 36 training sessions
GSM701826	GSE28392	RNA	GPL570	PMID: 22302958	Trappe S	Shawn,T.,Estrem:	Eli Lilly and Company	T2_Post_OF_11_2A_11D		subject: old female 11 (OF_11)	long term + acute	Resistance	Resistance before long term program	12 wks of progressive resistance training consisting of bilateral knee extensions with 3x10 reps at 70% of 1-RM, and 3d/wk for a total of 36 training sessions	before long term	time point: 1 - before training program, 4h after first session	4		tissue: Vastus lateralis muscle	fiber type: fast-twitch (MHC IIa)	age: Old (85Â±1y)	F					training state: Untrained		85													12 wks of progressive resistance training consisting of bilateral knee extensions with 3x10 reps at 70% of 1-RM, and 3d/wk for a total of 36 training sessions
GSM701793	GSE28392	RNA	GPL570	PMID: 22302958	Trappe S	Shawn,T.,Estrem:	Eli Lilly and Company	T2_Post_OF_13_1_13C	GSM701827	subject: old female 13 (OF_13)	long term + acute	Resistance	Resistance before long term program	12 wks of progressive resistance training consisting of bilateral knee extensions with 3x10 reps at 70% of 1-RM, and 3d/wk for a total of 36 training sessions	before long term	time point: 1 - before training program, 4h after first session	4		tissue: Vastus lateralis muscle	fiber type: slow-twitch (MHC I)	age: Old (85Â±1y)	F					training state: Untrained		85													12 wks of progressive resistance training consisting of bilateral knee extensions with 3x10 reps at 70% of 1-RM, and 3d/wk for a total of 36 training sessions
GSM701827	GSE28392	RNA	GPL570	PMID: 22302958	Trappe S	Shawn,T.,Estrem:	Eli Lilly and Company	T2_Post_OF_13_2A_13D		subject: old female 13 (OF_13)	long term + acute	Resistance	Resistance before long term program	12 wks of progressive resistance training consisting of bilateral knee extensions with 3x10 reps at 70% of 1-RM, and 3d/wk for a total of 36 training sessions	before long term	time point: 1 - before training program, 4h after first session	4		tissue: Vastus lateralis muscle	fiber type: fast-twitch (MHC IIa)	age: Old (85Â±1y)	F					training state: Untrained		85													12 wks of progressive resistance training consisting of bilateral knee extensions with 3x10 reps at 70% of 1-RM, and 3d/wk for a total of 36 training sessions
GSM701791	GSE28392	RNA	GPL570	PMID: 22302958	Trappe S	Shawn,T.,Estrem:	Eli Lilly and Company	T2_Post_OF_9_1_9C	GSM701825	subject: old female 9 (OF_9)	long term + acute	Resistance	Resistance before long term program	12 wks of progressive resistance training consisting of bilateral knee extensions with 3x10 reps at 70% of 1-RM, and 3d/wk for a total of 36 training sessions	before long term	time point: 1 - before training program, 4h after first session	4		tissue: Vastus lateralis muscle	fiber type: slow-twitch (MHC I)	age: Old (85Â±1y)	F					training state: Untrained		85													12 wks of progressive resistance training consisting of bilateral knee extensions with 3x10 reps at 70% of 1-RM, and 3d/wk for a total of 36 training sessions
GSM701825	GSE28392	RNA	GPL570	PMID: 22302958	Trappe S	Shawn,T.,Estrem:	Eli Lilly and Company	T2_Post_OF_9_2A_9D		subject: old female 9 (OF_9)	long term + acute	Resistance	Resistance before long term program	12 wks of progressive resistance training consisting of bilateral knee extensions with 3x10 reps at 70% of 1-RM, and 3d/wk for a total of 36 training sessions	before long term	time point: 1 - before training program, 4h after first session	4		tissue: Vastus lateralis muscle	fiber type: fast-twitch (MHC IIa)	age: Old (85Â±1y)	F					training state: Untrained		85													12 wks of progressive resistance training consisting of bilateral knee extensions with 3x10 reps at 70% of 1-RM, and 3d/wk for a total of 36 training sessions
GSM701771	GSE28392	RNA	GPL570	PMID: 22302958	Trappe S	Shawn,T.,Estrem:	Eli Lilly and Company	T2_Post_YF_1_1_1C	GSM701807	subject: young female 1 (YF_1)	long term + acute	Resistance	Resistance before long term program	12 wks of progressive resistance training consisting of bilateral knee extensions with 3x10 reps at 70% of 1-RM, and 3d/wk for a total of 36 training sessions	before long term	time point: 1 - before training program, 4h after first session	4		tissue: Vastus lateralis muscle	fiber type: slow-twitch (MHC I)	age: Young (23Â±2y)	F					training state: Untrained		23													12 wks of progressive resistance training consisting of bilateral knee extensions with 3x10 reps at 70% of 1-RM, and 3d/wk for a total of 36 training sessions
GSM701807	GSE28392	RNA	GPL570	PMID: 22302958	Trappe S	Shawn,T.,Estrem:	Eli Lilly and Company	T2_Post_YF_1_2A_1D		subject: young female 1 (YF_1)	long term + acute	Resistance	Resistance before long term program	12 wks of progressive resistance training consisting of bilateral knee extensions with 3x10 reps at 70% of 1-RM, and 3d/wk for a total of 36 training sessions	before long term	time point: 1 - before training program, 4h after first session	4		tissue: Vastus lateralis muscle	fiber type: fast-twitch (MHC IIa)	age: Young (23Â±2y)	F					training state: Untrained		23													12 wks of progressive resistance training consisting of bilateral knee extensions with 3x10 reps at 70% of 1-RM, and 3d/wk for a total of 36 training sessions
GSM701772	GSE28392	RNA	GPL570	PMID: 22302958	Trappe S	Shawn,T.,Estrem:	Eli Lilly and Company	T2_Post_YF_2_1_2C	GSM701808	subject: young female 2 (YF_2)	long term + acute	Resistance	Resistance before long term program	12 wks of progressive resistance training consisting of bilateral knee extensions with 3x10 reps at 70% of 1-RM, and 3d/wk for a total of 36 training sessions	before long term	time point: 1 - before training program, 4h after first session	4		tissue: Vastus lateralis muscle	fiber type: slow-twitch (MHC I)	age: Young (23Â±2y)	F					training state: Untrained		23													12 wks of progressive resistance training consisting of bilateral knee extensions with 3x10 reps at 70% of 1-RM, and 3d/wk for a total of 36 training sessions
GSM701808	GSE28392	RNA	GPL570	PMID: 22302958	Trappe S	Shawn,T.,Estrem:	Eli Lilly and Company	T2_Post_YF_2_2A_2D		subject: young female 2 (YF_2)	long term + acute	Resistance	Resistance before long term program	12 wks of progressive resistance training consisting of bilateral knee extensions with 3x10 reps at 70% of 1-RM, and 3d/wk for a total of 36 training sessions	before long term	time point: 1 - before training program, 4h after first session	4		tissue: Vastus lateralis muscle	fiber type: fast-twitch (MHC IIa)	age: Young (23Â±2y)	F					training state: Untrained		23													12 wks of progressive resistance training consisting of bilateral knee extensions with 3x10 reps at 70% of 1-RM, and 3d/wk for a total of 36 training sessions
GSM701809	GSE28392	RNA	GPL570	PMID: 22302958	Trappe S	Shawn,T.,Estrem:	Eli Lilly and Company	T2_Post_YF_3_2A_3D		subject: young female 3 (YF_3)	long term + acute	Resistance	Resistance before long term program	12 wks of progressive resistance training consisting of bilateral knee extensions with 3x10 reps at 70% of 1-RM, and 3d/wk for a total of 36 training sessions	before long term	time point: 1 - before training program, 4h after first session	4		tissue: Vastus lateralis muscle	fiber type: fast-twitch (MHC IIa)	age: Young (23Â±2y)	F					training state: Untrained		23													12 wks of progressive resistance training consisting of bilateral knee extensions with 3x10 reps at 70% of 1-RM, and 3d/wk for a total of 36 training sessions
GSM701773	GSE28392	RNA	GPL570	PMID: 22302958	Trappe S	Shawn,T.,Estrem:	Eli Lilly and Company	T2_Post_YF_6_1_6C		subject: young female 6 (YF_6)	long term + acute	Resistance	Resistance before long term program	12 wks of progressive resistance training consisting of bilateral knee extensions with 3x10 reps at 70% of 1-RM, and 3d/wk for a total of 36 training sessions	before long term	time point: 1 - before training program, 4h after first session	4		tissue: Vastus lateralis muscle	fiber type: slow-twitch (MHC I)	age: Young (23Â±2y)	F					training state: Untrained		23													12 wks of progressive resistance training consisting of bilateral knee extensions with 3x10 reps at 70% of 1-RM, and 3d/wk for a total of 36 training sessions
GSM701774	GSE28392	RNA	GPL570	PMID: 22302958	Trappe S	Shawn,T.,Estrem:	Eli Lilly and Company	T2_Post_YF_7_1_7C		subject: young female 7 (YF_7)	long term + acute	Resistance	Resistance before long term program	12 wks of progressive resistance training consisting of bilateral knee extensions with 3x10 reps at 70% of 1-RM, and 3d/wk for a total of 36 training sessions	before long term	time point: 1 - before training program, 4h after first session	4		tissue: Vastus lateralis muscle	fiber type: slow-twitch (MHC I)	age: Young (23Â±2y)	F					training state: Untrained		23													12 wks of progressive resistance training consisting of bilateral knee extensions with 3x10 reps at 70% of 1-RM, and 3d/wk for a total of 36 training sessions
GSM701810	GSE28392	RNA	GPL570	PMID: 22302958	Trappe S	Shawn,T.,Estrem:	Eli Lilly and Company	T2_Post_YF_7_2A_7D	GSM701774	subject: young female 7 (YF_7)	long term + acute	Resistance	Resistance before long term program	12 wks of progressive resistance training consisting of bilateral knee extensions with 3x10 reps at 70% of 1-RM, and 3d/wk for a total of 36 training sessions	before long term	time point: 1 - before training program, 4h after first session	4		tissue: Vastus lateralis muscle	fiber type: fast-twitch (MHC IIa)	age: Young (23Â±2y)	F					training state: Untrained		23													12 wks of progressive resistance training consisting of bilateral knee extensions with 3x10 reps at 70% of 1-RM, and 3d/wk for a total of 36 training sessions
GSM701775	GSE28392	RNA	GPL570	PMID: 22302958	Trappe S	Shawn,T.,Estrem:	Eli Lilly and Company	T2_Post_YF_8_1_8C		subject: young female 8 (YF_8)	long term + acute	Resistance	Resistance before long term program	12 wks of progressive resistance training consisting of bilateral knee extensions with 3x10 reps at 70% of 1-RM, and 3d/wk for a total of 36 training sessions	before long term	time point: 1 - before training program, 4h after first session	4		tissue: Vastus lateralis muscle	fiber type: slow-twitch (MHC I)	age: Young (23Â±2y)	F					training state: Untrained		23													12 wks of progressive resistance training consisting of bilateral knee extensions with 3x10 reps at 70% of 1-RM, and 3d/wk for a total of 36 training sessions
GSM701794	GSE28392	RNA	GPL570	PMID: 22302958	Trappe S	Shawn,T.,Estrem:	Eli Lilly and Company	T3_Pre_OF_10_1_10E		subject: old female 10 (OF_10)	long term + acute	Resistance	Resistance after long term program	12 wks of progressive resistance training consisting of bilateral knee extensions with 3x10 reps at 70% of 1-RM, and 3d/wk for a total of 36 training sessions	after long term	time point: 2 - after training program, 4h before last session	-1		tissue: Vastus lateralis muscle	fiber type: slow-twitch (MHC I)	age: Old (85Â±1y)	F					training state: Trained		85													12 wks of progressive resistance training consisting of bilateral knee extensions with 3x10 reps at 70% of 1-RM, and 3d/wk for a total of 36 training sessions
GSM701828	GSE28392	RNA	GPL570	PMID: 22302958	Trappe S	Shawn,T.,Estrem:	Eli Lilly and Company	T3_Pre_OF_10_2A_10F	GSM701794	subject: old female 10 (OF_10)	long term + acute	Resistance	Resistance after long term program	12 wks of progressive resistance training consisting of bilateral knee extensions with 3x10 reps at 70% of 1-RM, and 3d/wk for a total of 36 training sessions	after long term	time point: 2 - after training program, 4h before last session	-1		tissue: Vastus lateralis muscle	fiber type: fast-twitch (MHC IIa)	age: Old (85Â±1y)	F					training state: Trained		85													12 wks of progressive resistance training consisting of bilateral knee extensions with 3x10 reps at 70% of 1-RM, and 3d/wk for a total of 36 training sessions
GSM701795	GSE28392	RNA	GPL570	PMID: 22302958	Trappe S	Shawn,T.,Estrem:	Eli Lilly and Company	T3_Pre_OF_11_1_11E		subject: old female 11 (OF_11)	long term + acute	Resistance	Resistance after long term program	12 wks of progressive resistance training consisting of bilateral knee extensions with 3x10 reps at 70% of 1-RM, and 3d/wk for a total of 36 training sessions	after long term	time point: 2 - after training program, 4h before last session	-1		tissue: Vastus lateralis muscle	fiber type: slow-twitch (MHC I)	age: Old (85Â±1y)	F					training state: Trained		85													12 wks of progressive resistance training consisting of bilateral knee extensions with 3x10 reps at 70% of 1-RM, and 3d/wk for a total of 36 training sessions
GSM701829	GSE28392	RNA	GPL570	PMID: 22302958	Trappe S	Shawn,T.,Estrem:	Eli Lilly and Company	T3_Pre_OF_11_2A_11F	GSM701795	subject: old female 11 (OF_11)	long term + acute	Resistance	Resistance after long term program	12 wks of progressive resistance training consisting of bilateral knee extensions with 3x10 reps at 70% of 1-RM, and 3d/wk for a total of 36 training sessions	after long term	time point: 2 - after training program, 4h before last session	-1		tissue: Vastus lateralis muscle	fiber type: fast-twitch (MHC IIa)	age: Old (85Â±1y)	F					training state: Trained		85													12 wks of progressive resistance training consisting of bilateral knee extensions with 3x10 reps at 70% of 1-RM, and 3d/wk for a total of 36 training sessions
GSM701796	GSE28392	RNA	GPL570	PMID: 22302958	Trappe S	Shawn,T.,Estrem:	Eli Lilly and Company	T3_Pre_OF_12_1_12E		subject: old female 12 (OF_12)	long term + acute	Resistance	Resistance after long term program	12 wks of progressive resistance training consisting of bilateral knee extensions with 3x10 reps at 70% of 1-RM, and 3d/wk for a total of 36 training sessions	after long term	time point: 2 - after training program, 4h before last session	-1		tissue: Vastus lateralis muscle	fiber type: slow-twitch (MHC I)	age: Old (85Â±1y)	F					training state: Trained		85													12 wks of progressive resistance training consisting of bilateral knee extensions with 3x10 reps at 70% of 1-RM, and 3d/wk for a total of 36 training sessions
GSM701797	GSE28392	RNA	GPL570	PMID: 22302958	Trappe S	Shawn,T.,Estrem:	Eli Lilly and Company	T3_Pre_OF_13_1_13E		subject: old female 13 (OF_13)	long term + acute	Resistance	Resistance after long term program	12 wks of progressive resistance training consisting of bilateral knee extensions with 3x10 reps at 70% of 1-RM, and 3d/wk for a total of 36 training sessions	after long term	time point: 2 - after training program, 4h before last session	-1		tissue: Vastus lateralis muscle	fiber type: slow-twitch (MHC I)	age: Old (85Â±1y)	F					training state: Trained		85													12 wks of progressive resistance training consisting of bilateral knee extensions with 3x10 reps at 70% of 1-RM, and 3d/wk for a total of 36 training sessions
GSM701830	GSE28392	RNA	GPL570	PMID: 22302958	Trappe S	Shawn,T.,Estrem:	Eli Lilly and Company	T3_Pre_OF_13_2A_13F	GSM701797	subject: old female 13 (OF_13)	long term + acute	Resistance	Resistance after long term program	12 wks of progressive resistance training consisting of bilateral knee extensions with 3x10 reps at 70% of 1-RM, and 3d/wk for a total of 36 training sessions	after long term	time point: 2 - after training program, 4h before last session	-1		tissue: Vastus lateralis muscle	fiber type: fast-twitch (MHC IIa)	age: Old (85Â±1y)	F					training state: Trained		85													12 wks of progressive resistance training consisting of bilateral knee extensions with 3x10 reps at 70% of 1-RM, and 3d/wk for a total of 36 training sessions
GSM701831	GSE28392	RNA	GPL570	PMID: 22302958	Trappe S	Shawn,T.,Estrem:	Eli Lilly and Company	T3_Pre_OF_14_2A_14F		subject: old female 14 (OF_14)	long term + acute	Resistance	Resistance after long term program	12 wks of progressive resistance training consisting of bilateral knee extensions with 3x10 reps at 70% of 1-RM, and 3d/wk for a total of 36 training sessions	after long term	time point: 2 - after training program, 4h before last session	-1		tissue: Vastus lateralis muscle	fiber type: fast-twitch (MHC IIa)	age: Old (85Â±1y)	F					training state: Trained		85													12 wks of progressive resistance training consisting of bilateral knee extensions with 3x10 reps at 70% of 1-RM, and 3d/wk for a total of 36 training sessions
GSM701776	GSE28392	RNA	GPL570	PMID: 22302958	Trappe S	Shawn,T.,Estrem:	Eli Lilly and Company	T3_Pre_YF_1_1_1E		subject: young female 1 (YF_1)	long term + acute	Resistance	Resistance after long term program	12 wks of progressive resistance training consisting of bilateral knee extensions with 3x10 reps at 70% of 1-RM, and 3d/wk for a total of 36 training sessions	after long term	time point: 2 - after training program, 4h before last session	-1		tissue: Vastus lateralis muscle	fiber type: slow-twitch (MHC I)	age: Young (23Â±2y)	F					training state: Trained		23													12 wks of progressive resistance training consisting of bilateral knee extensions with 3x10 reps at 70% of 1-RM, and 3d/wk for a total of 36 training sessions
GSM701811	GSE28392	RNA	GPL570	PMID: 22302958	Trappe S	Shawn,T.,Estrem:	Eli Lilly and Company	T3_Pre_YF_1_2A_1F	GSM701776	subject: young female 1 (YF_1)	long term + acute	Resistance	Resistance after long term program	12 wks of progressive resistance training consisting of bilateral knee extensions with 3x10 reps at 70% of 1-RM, and 3d/wk for a total of 36 training sessions	after long term	time point: 2 - after training program, 4h before last session	-1		tissue: Vastus lateralis muscle	fiber type: fast-twitch (MHC IIa)	age: Young (23Â±2y)	F					training state: Trained		23													12 wks of progressive resistance training consisting of bilateral knee extensions with 3x10 reps at 70% of 1-RM, and 3d/wk for a total of 36 training sessions
GSM701777	GSE28392	RNA	GPL570	PMID: 22302958	Trappe S	Shawn,T.,Estrem:	Eli Lilly and Company	T3_Pre_YF_2_1_2E		subject: young female 2 (YF_2)	long term + acute	Resistance	Resistance after long term program	12 wks of progressive resistance training consisting of bilateral knee extensions with 3x10 reps at 70% of 1-RM, and 3d/wk for a total of 36 training sessions	after long term	time point: 2 - after training program, 4h before last session	-1		tissue: Vastus lateralis muscle	fiber type: slow-twitch (MHC I)	age: Young (23Â±2y)	F					training state: Trained		23													12 wks of progressive resistance training consisting of bilateral knee extensions with 3x10 reps at 70% of 1-RM, and 3d/wk for a total of 36 training sessions
GSM701812	GSE28392	RNA	GPL570	PMID: 22302958	Trappe S	Shawn,T.,Estrem:	Eli Lilly and Company	T3_Pre_YF_2_2A_2F	GSM701777	subject: young female 2 (YF_2)	long term + acute	Resistance	Resistance after long term program	12 wks of progressive resistance training consisting of bilateral knee extensions with 3x10 reps at 70% of 1-RM, and 3d/wk for a total of 36 training sessions	after long term	time point: 2 - after training program, 4h before last session	-1		tissue: Vastus lateralis muscle	fiber type: fast-twitch (MHC IIa)	age: Young (23Â±2y)	F					training state: Trained		23													12 wks of progressive resistance training consisting of bilateral knee extensions with 3x10 reps at 70% of 1-RM, and 3d/wk for a total of 36 training sessions
GSM701778	GSE28392	RNA	GPL570	PMID: 22302958	Trappe S	Shawn,T.,Estrem:	Eli Lilly and Company	T3_Pre_YF_3_1_3E		subject: young female 3 (YF_3)	long term + acute	Resistance	Resistance after long term program	12 wks of progressive resistance training consisting of bilateral knee extensions with 3x10 reps at 70% of 1-RM, and 3d/wk for a total of 36 training sessions	after long term	time point: 2 - after training program, 4h before last session	-1		tissue: Vastus lateralis muscle	fiber type: slow-twitch (MHC I)	age: Young (23Â±2y)	F					training state: Trained		23													12 wks of progressive resistance training consisting of bilateral knee extensions with 3x10 reps at 70% of 1-RM, and 3d/wk for a total of 36 training sessions
GSM701813	GSE28392	RNA	GPL570	PMID: 22302958	Trappe S	Shawn,T.,Estrem:	Eli Lilly and Company	T3_Pre_YF_3_2A_3F	GSM701778	subject: young female 3 (YF_3)	long term + acute	Resistance	Resistance after long term program	12 wks of progressive resistance training consisting of bilateral knee extensions with 3x10 reps at 70% of 1-RM, and 3d/wk for a total of 36 training sessions	after long term	time point: 2 - after training program, 4h before last session	-1		tissue: Vastus lateralis muscle	fiber type: fast-twitch (MHC IIa)	age: Young (23Â±2y)	F					training state: Trained		23													12 wks of progressive resistance training consisting of bilateral knee extensions with 3x10 reps at 70% of 1-RM, and 3d/wk for a total of 36 training sessions
GSM701779	GSE28392	RNA	GPL570	PMID: 22302958	Trappe S	Shawn,T.,Estrem:	Eli Lilly and Company	T3_Pre_YF_4_1_4E		subject: young female 4 (YF_4)	long term + acute	Resistance	Resistance after long term program	12 wks of progressive resistance training consisting of bilateral knee extensions with 3x10 reps at 70% of 1-RM, and 3d/wk for a total of 36 training sessions	after long term	time point: 2 - after training program, 4h before last session	-1		tissue: Vastus lateralis muscle	fiber type: slow-twitch (MHC I)	age: Young (23Â±2y)	F					training state: Trained		23													12 wks of progressive resistance training consisting of bilateral knee extensions with 3x10 reps at 70% of 1-RM, and 3d/wk for a total of 36 training sessions
GSM701814	GSE28392	RNA	GPL570	PMID: 22302958	Trappe S	Shawn,T.,Estrem:	Eli Lilly and Company	T3_Pre_YF_5_2A_5F		subject: young female 5 (YF_5)	long term + acute	Resistance	Resistance after long term program	12 wks of progressive resistance training consisting of bilateral knee extensions with 3x10 reps at 70% of 1-RM, and 3d/wk for a total of 36 training sessions	after long term	time point: 2 - after training program, 4h before last session	-1		tissue: Vastus lateralis muscle	fiber type: fast-twitch (MHC IIa)	age: Young (23Â±2y)	F					training state: Trained		23													12 wks of progressive resistance training consisting of bilateral knee extensions with 3x10 reps at 70% of 1-RM, and 3d/wk for a total of 36 training sessions
GSM701815	GSE28392	RNA	GPL570	PMID: 22302958	Trappe S	Shawn,T.,Estrem:	Eli Lilly and Company	T3_Pre_YF_6_2A_6F		subject: young female 6 (YF_6)	long term + acute	Resistance	Resistance after long term program	12 wks of progressive resistance training consisting of bilateral knee extensions with 3x10 reps at 70% of 1-RM, and 3d/wk for a total of 36 training sessions	after long term	time point: 2 - after training program, 4h before last session	-1		tissue: Vastus lateralis muscle	fiber type: fast-twitch (MHC IIa)	age: Young (23Â±2y)	F					training state: Trained		23													12 wks of progressive resistance training consisting of bilateral knee extensions with 3x10 reps at 70% of 1-RM, and 3d/wk for a total of 36 training sessions
GSM701780	GSE28392	RNA	GPL570	PMID: 22302958	Trappe S	Shawn,T.,Estrem:	Eli Lilly and Company	T3_Pre_YF_7_1_7E		subject: young female 7 (YF_7)	long term + acute	Resistance	Resistance after long term program	12 wks of progressive resistance training consisting of bilateral knee extensions with 3x10 reps at 70% of 1-RM, and 3d/wk for a total of 36 training sessions	after long term	time point: 2 - after training program, 4h before last session	-1		tissue: Vastus lateralis muscle	fiber type: slow-twitch (MHC I)	age: Young (23Â±2y)	F					training state: Trained		23													12 wks of progressive resistance training consisting of bilateral knee extensions with 3x10 reps at 70% of 1-RM, and 3d/wk for a total of 36 training sessions
GSM701816	GSE28392	RNA	GPL570	PMID: 22302958	Trappe S	Shawn,T.,Estrem:	Eli Lilly and Company	T3_Pre_YF_8_2A_8F		subject: young female 8 (YF_8)	long term + acute	Resistance	Resistance after long term program	12 wks of progressive resistance training consisting of bilateral knee extensions with 3x10 reps at 70% of 1-RM, and 3d/wk for a total of 36 training sessions	after long term	time point: 2 - after training program, 4h before last session	-1		tissue: Vastus lateralis muscle	fiber type: fast-twitch (MHC IIa)	age: Young (23Â±2y)	F					training state: Trained		23													12 wks of progressive resistance training consisting of bilateral knee extensions with 3x10 reps at 70% of 1-RM, and 3d/wk for a total of 36 training sessions
GSM701799	GSE28392	RNA	GPL570	PMID: 22302958	Trappe S	Shawn,T.,Estrem:	Eli Lilly and Company	T4_Post_OF_10_1_10G	GSM701833	subject: old female 10 (OF_10)	long term + acute	Resistance	Resistance after long term program	12 wks of progressive resistance training consisting of bilateral knee extensions with 3x10 reps at 70% of 1-RM, and 3d/wk for a total of 36 training sessions	after long term	time point: 3 - after training program, 4h after last session	4		tissue: Vastus lateralis muscle	fiber type: slow-twitch (MHC I)	age: Old (85Â±1y)	F					training state: Trained		85													12 wks of progressive resistance training consisting of bilateral knee extensions with 3x10 reps at 70% of 1-RM, and 3d/wk for a total of 36 training sessions
GSM701833	GSE28392	RNA	GPL570	PMID: 22302958	Trappe S	Shawn,T.,Estrem:	Eli Lilly and Company	T4_Post_OF_10_2A_10H		subject: old female 10 (OF_10)	long term + acute	Resistance	Resistance after long term program	12 wks of progressive resistance training consisting of bilateral knee extensions with 3x10 reps at 70% of 1-RM, and 3d/wk for a total of 36 training sessions	after long term	time point: 3 - after training program, 4h after last session	4		tissue: Vastus lateralis muscle	fiber type: fast-twitch (MHC IIa)	age: Old (85Â±1y)	F					training state: Trained		85													12 wks of progressive resistance training consisting of bilateral knee extensions with 3x10 reps at 70% of 1-RM, and 3d/wk for a total of 36 training sessions
GSM701800	GSE28392	RNA	GPL570	PMID: 22302958	Trappe S	Shawn,T.,Estrem:	Eli Lilly and Company	T4_Post_OF_11_1_11G		subject: old female 11 (OF_11)	long term + acute	Resistance	Resistance after long term program	12 wks of progressive resistance training consisting of bilateral knee extensions with 3x10 reps at 70% of 1-RM, and 3d/wk for a total of 36 training sessions	after long term	time point: 3 - after training program, 4h after last session	4		tissue: Vastus lateralis muscle	fiber type: slow-twitch (MHC I)	age: Old (85Â±1y)	F					training state: Trained		85													12 wks of progressive resistance training consisting of bilateral knee extensions with 3x10 reps at 70% of 1-RM, and 3d/wk for a total of 36 training sessions
GSM701834	GSE28392	RNA	GPL570	PMID: 22302958	Trappe S	Shawn,T.,Estrem:	Eli Lilly and Company	T4_Post_OF_11_2A_11H	GSM701800	subject: old female 11 (OF_11)	long term + acute	Resistance	Resistance after long term program	12 wks of progressive resistance training consisting of bilateral knee extensions with 3x10 reps at 70% of 1-RM, and 3d/wk for a total of 36 training sessions	after long term	time point: 3 - after training program, 4h after last session	4		tissue: Vastus lateralis muscle	fiber type: fast-twitch (MHC IIa)	age: Old (85Â±1y)	F					training state: Trained		85													12 wks of progressive resistance training consisting of bilateral knee extensions with 3x10 reps at 70% of 1-RM, and 3d/wk for a total of 36 training sessions
GSM701801	GSE28392	RNA	GPL570	PMID: 22302958	Trappe S	Shawn,T.,Estrem:	Eli Lilly and Company	T4_Post_OF_12_1_12G		subject: old female 12 (OF_12)	long term + acute	Resistance	Resistance after long term program	12 wks of progressive resistance training consisting of bilateral knee extensions with 3x10 reps at 70% of 1-RM, and 3d/wk for a total of 36 training sessions	after long term	time point: 3 - after training program, 4h after last session	4		tissue: Vastus lateralis muscle	fiber type: slow-twitch (MHC I)	age: Old (85Â±1y)	F					training state: Trained		85													12 wks of progressive resistance training consisting of bilateral knee extensions with 3x10 reps at 70% of 1-RM, and 3d/wk for a total of 36 training sessions
GSM701802	GSE28392	RNA	GPL570	PMID: 22302958	Trappe S	Shawn,T.,Estrem:	Eli Lilly and Company	T4_Post_OF_13_1_13G		subject: old female 13 (OF_13)	long term + acute	Resistance	Resistance after long term program	12 wks of progressive resistance training consisting of bilateral knee extensions with 3x10 reps at 70% of 1-RM, and 3d/wk for a total of 36 training sessions	after long term	time point: 3 - after training program, 4h after last session	4		tissue: Vastus lateralis muscle	fiber type: slow-twitch (MHC I)	age: Old (85Â±1y)	F					training state: Trained		85													12 wks of progressive resistance training consisting of bilateral knee extensions with 3x10 reps at 70% of 1-RM, and 3d/wk for a total of 36 training sessions
GSM701835	GSE28392	RNA	GPL570	PMID: 22302958	Trappe S	Shawn,T.,Estrem:	Eli Lilly and Company	T4_Post_OF_13_2A_13H	GSM701802	subject: old female 13 (OF_13)	long term + acute	Resistance	Resistance after long term program	12 wks of progressive resistance training consisting of bilateral knee extensions with 3x10 reps at 70% of 1-RM, and 3d/wk for a total of 36 training sessions	after long term	time point: 3 - after training program, 4h after last session	4		tissue: Vastus lateralis muscle	fiber type: fast-twitch (MHC IIa)	age: Old (85Â±1y)	F					training state: Trained		85													12 wks of progressive resistance training consisting of bilateral knee extensions with 3x10 reps at 70% of 1-RM, and 3d/wk for a total of 36 training sessions
GSM701798	GSE28392	RNA	GPL570	PMID: 22302958	Trappe S	Shawn,T.,Estrem:	Eli Lilly and Company	T4_Post_OF_9_1_9G		subject: old female 9 (OF_9)	long term + acute	Resistance	Resistance after long term program	12 wks of progressive resistance training consisting of bilateral knee extensions with 3x10 reps at 70% of 1-RM, and 3d/wk for a total of 36 training sessions	after long term	time point: 3 - after training program, 4h after last session	4		tissue: Vastus lateralis muscle	fiber type: slow-twitch (MHC I)	age: Old (85Â±1y)	F					training state: Trained		85													12 wks of progressive resistance training consisting of bilateral knee extensions with 3x10 reps at 70% of 1-RM, and 3d/wk for a total of 36 training sessions
GSM701832	GSE28392	RNA	GPL570	PMID: 22302958	Trappe S	Shawn,T.,Estrem:	Eli Lilly and Company	T4_Post_OF_9_2A_9H	GSM701798	subject: old female 9 (OF_9)	long term + acute	Resistance	Resistance after long term program	12 wks of progressive resistance training consisting of bilateral knee extensions with 3x10 reps at 70% of 1-RM, and 3d/wk for a total of 36 training sessions	after long term	time point: 3 - after training program, 4h after last session	4		tissue: Vastus lateralis muscle	fiber type: fast-twitch (MHC IIa)	age: Old (85Â±1y)	F					training state: Trained		85													12 wks of progressive resistance training consisting of bilateral knee extensions with 3x10 reps at 70% of 1-RM, and 3d/wk for a total of 36 training sessions
GSM701781	GSE28392	RNA	GPL570	PMID: 22302958	Trappe S	Shawn,T.,Estrem:	Eli Lilly and Company	T4_Post_YF_1_1_1G		subject: young female 1 (YF_1)	long term + acute	Resistance	Resistance after long term program	12 wks of progressive resistance training consisting of bilateral knee extensions with 3x10 reps at 70% of 1-RM, and 3d/wk for a total of 36 training sessions	after long term	time point: 3 - after training program, 4h after last session	4		tissue: Vastus lateralis muscle	fiber type: slow-twitch (MHC I)	age: Young (23Â±2y)	F					training state: Trained		23													12 wks of progressive resistance training consisting of bilateral knee extensions with 3x10 reps at 70% of 1-RM, and 3d/wk for a total of 36 training sessions
GSM701817	GSE28392	RNA	GPL570	PMID: 22302958	Trappe S	Shawn,T.,Estrem:	Eli Lilly and Company	T4_Post_YF_1_2A_1H	GSM701781	subject: young female 1 (YF_1)	long term + acute	Resistance	Resistance after long term program	12 wks of progressive resistance training consisting of bilateral knee extensions with 3x10 reps at 70% of 1-RM, and 3d/wk for a total of 36 training sessions	after long term	time point: 3 - after training program, 4h after last session	4		tissue: Vastus lateralis muscle	fiber type: fast-twitch (MHC IIa)	age: Young (23Â±2y)	F					training state: Trained		23													12 wks of progressive resistance training consisting of bilateral knee extensions with 3x10 reps at 70% of 1-RM, and 3d/wk for a total of 36 training sessions
GSM701782	GSE28392	RNA	GPL570	PMID: 22302958	Trappe S	Shawn,T.,Estrem:	Eli Lilly and Company	T4_Post_YF_2_1_2G	GSM701818	subject: young female 2 (YF_2)	long term + acute	Resistance	Resistance after long term program	12 wks of progressive resistance training consisting of bilateral knee extensions with 3x10 reps at 70% of 1-RM, and 3d/wk for a total of 36 training sessions	after long term	time point: 3 - after training program, 4h after last session	4		tissue: Vastus lateralis muscle	fiber type: slow-twitch (MHC I)	age: Young (23Â±2y)	F					training state: Trained		23													12 wks of progressive resistance training consisting of bilateral knee extensions with 3x10 reps at 70% of 1-RM, and 3d/wk for a total of 36 training sessions
GSM701818	GSE28392	RNA	GPL570	PMID: 22302958	Trappe S	Shawn,T.,Estrem:	Eli Lilly and Company	T4_Post_YF_2_2A_2H		subject: young female 2 (YF_2)	long term + acute	Resistance	Resistance after long term program	12 wks of progressive resistance training consisting of bilateral knee extensions with 3x10 reps at 70% of 1-RM, and 3d/wk for a total of 36 training sessions	after long term	time point: 3 - after training program, 4h after last session	4		tissue: Vastus lateralis muscle	fiber type: fast-twitch (MHC IIa)	age: Young (23Â±2y)	F					training state: Trained		23													12 wks of progressive resistance training consisting of bilateral knee extensions with 3x10 reps at 70% of 1-RM, and 3d/wk for a total of 36 training sessions
GSM701783	GSE28392	RNA	GPL570	PMID: 22302958	Trappe S	Shawn,T.,Estrem:	Eli Lilly and Company	T4_Post_YF_3_1_3G	GSM701819	subject: young female 3 (YF_3)	long term + acute	Resistance	Resistance after long term program	12 wks of progressive resistance training consisting of bilateral knee extensions with 3x10 reps at 70% of 1-RM, and 3d/wk for a total of 36 training sessions	after long term	time point: 3 - after training program, 4h after last session	4		tissue: Vastus lateralis muscle	fiber type: slow-twitch (MHC I)	age: Young (23Â±2y)	F					training state: Trained		23													12 wks of progressive resistance training consisting of bilateral knee extensions with 3x10 reps at 70% of 1-RM, and 3d/wk for a total of 36 training sessions
GSM701819	GSE28392	RNA	GPL570	PMID: 22302958	Trappe S	Shawn,T.,Estrem:	Eli Lilly and Company	T4_Post_YF_3_2A_3H		subject: young female 3 (YF_3)	long term + acute	Resistance	Resistance after long term program	12 wks of progressive resistance training consisting of bilateral knee extensions with 3x10 reps at 70% of 1-RM, and 3d/wk for a total of 36 training sessions	after long term	time point: 3 - after training program, 4h after last session	4		tissue: Vastus lateralis muscle	fiber type: fast-twitch (MHC IIa)	age: Young (23Â±2y)	F					training state: Trained		23													12 wks of progressive resistance training consisting of bilateral knee extensions with 3x10 reps at 70% of 1-RM, and 3d/wk for a total of 36 training sessions
GSM701784	GSE28392	RNA	GPL570	PMID: 22302958	Trappe S	Shawn,T.,Estrem:	Eli Lilly and Company	T4_Post_YF_4_1_4G	GSM701820	subject: young female 4 (YF_4)	long term + acute	Resistance	Resistance after long term program	12 wks of progressive resistance training consisting of bilateral knee extensions with 3x10 reps at 70% of 1-RM, and 3d/wk for a total of 36 training sessions	after long term	time point: 3 - after training program, 4h after last session	4		tissue: Vastus lateralis muscle	fiber type: slow-twitch (MHC I)	age: Young (23Â±2y)	F					training state: Trained		23													12 wks of progressive resistance training consisting of bilateral knee extensions with 3x10 reps at 70% of 1-RM, and 3d/wk for a total of 36 training sessions
GSM701820	GSE28392	RNA	GPL570	PMID: 22302958	Trappe S	Shawn,T.,Estrem:	Eli Lilly and Company	T4_Post_YF_4_2A_4H		subject: young female 4 (YF_4)	long term + acute	Resistance	Resistance after long term program	12 wks of progressive resistance training consisting of bilateral knee extensions with 3x10 reps at 70% of 1-RM, and 3d/wk for a total of 36 training sessions	after long term	time point: 3 - after training program, 4h after last session	4		tissue: Vastus lateralis muscle	fiber type: fast-twitch (MHC IIa)	age: Young (23Â±2y)	F					training state: Trained		23													12 wks of progressive resistance training consisting of bilateral knee extensions with 3x10 reps at 70% of 1-RM, and 3d/wk for a total of 36 training sessions
GSM701821	GSE28392	RNA	GPL570	PMID: 22302958	Trappe S	Shawn,T.,Estrem:	Eli Lilly and Company	T4_Post_YF_5_2A_5H		subject: young female 5 (YF_5)	long term + acute	Resistance	Resistance after long term program	12 wks of progressive resistance training consisting of bilateral knee extensions with 3x10 reps at 70% of 1-RM, and 3d/wk for a total of 36 training sessions	after long term	time point: 3 - after training program, 4h after last session	4		tissue: Vastus lateralis muscle	fiber type: fast-twitch (MHC IIa)	age: Young (23Â±2y)	F					training state: Trained		23													12 wks of progressive resistance training consisting of bilateral knee extensions with 3x10 reps at 70% of 1-RM, and 3d/wk for a total of 36 training sessions
GSM701785	GSE28392	RNA	GPL570	PMID: 22302958	Trappe S	Shawn,T.,Estrem:	Eli Lilly and Company	T4_Post_YF_6_1_6G	GSM701822	subject: young female 6 (YF_6)	long term + acute	Resistance	Resistance after long term program	12 wks of progressive resistance training consisting of bilateral knee extensions with 3x10 reps at 70% of 1-RM, and 3d/wk for a total of 36 training sessions	after long term	time point: 3 - after training program, 4h after last session	4		tissue: Vastus lateralis muscle	fiber type: slow-twitch (MHC I)	age: Young (23Â±2y)	F					training state: Trained		23													12 wks of progressive resistance training consisting of bilateral knee extensions with 3x10 reps at 70% of 1-RM, and 3d/wk for a total of 36 training sessions
GSM701822	GSE28392	RNA	GPL570	PMID: 22302958	Trappe S	Shawn,T.,Estrem:	Eli Lilly and Company	T4_Post_YF_6_2A_6H		subject: young female 6 (YF_6)	long term + acute	Resistance	Resistance after long term program	12 wks of progressive resistance training consisting of bilateral knee extensions with 3x10 reps at 70% of 1-RM, and 3d/wk for a total of 36 training sessions	after long term	time point: 3 - after training program, 4h after last session	4		tissue: Vastus lateralis muscle	fiber type: fast-twitch (MHC IIa)	age: Young (23Â±2y)	F					training state: Trained		23													12 wks of progressive resistance training consisting of bilateral knee extensions with 3x10 reps at 70% of 1-RM, and 3d/wk for a total of 36 training sessions
GSM701786	GSE28392	RNA	GPL570	PMID: 22302958	Trappe S	Shawn,T.,Estrem:	Eli Lilly and Company	T4_Post_YF_7_1_7G		subject: young female 7 (YF_7)	long term + acute	Resistance	Resistance after long term program	12 wks of progressive resistance training consisting of bilateral knee extensions with 3x10 reps at 70% of 1-RM, and 3d/wk for a total of 36 training sessions	after long term	time point: 3 - after training program, 4h after last session	4		tissue: Vastus lateralis muscle	fiber type: slow-twitch (MHC I)	age: Young (23Â±2y)	F					training state: Trained		23													12 wks of progressive resistance training consisting of bilateral knee extensions with 3x10 reps at 70% of 1-RM, and 3d/wk for a total of 36 training sessions
GSM702381	GSE28422	RNA	GPL570	PMID: 22302958	Trappe S	Shawn,T.,Estrem:	Eli Lilly and Company	T4_Post_Male_Young (81370)			long term + acute	Resistance	12 wks of resistance training	12 wks of progressive resistance training consisting of bilateral knee extensions with 3x10 reps at 70% of 1-RM, and 3d/wk for a total of 36 training sessions.	post longterm	time point: 4hrs post exercise	4		tissue: Vastus lateralis muscle		age: Young	M					training state: Trained		24													12 wks of progressive resistance training consisting of bilateral knee extensions with 3x10 reps at 70% of 1-RM, and 3d/wk for a total of 36 training sessions.
GSM702382	GSE28422	RNA	GPL570	PMID: 22302958	Trappe S	Shawn,T.,Estrem:	Eli Lilly and Company	T4_Post_Male_Young (81380)			long term + acute	Resistance	12 wks of resistance training	12 wks of progressive resistance training consisting of bilateral knee extensions with 3x10 reps at 70% of 1-RM, and 3d/wk for a total of 36 training sessions.	post longterm	time point: 4hrs post exercise	4		tissue: Vastus lateralis muscle		age: Young	M					training state: Trained		24													12 wks of progressive resistance training consisting of bilateral knee extensions with 3x10 reps at 70% of 1-RM, and 3d/wk for a total of 36 training sessions.
GSM702383	GSE28422	RNA	GPL570	PMID: 22302958	Trappe S	Shawn,T.,Estrem:	Eli Lilly and Company	T4_Post_Male_Young (81393)			long term + acute	Resistance	12 wks of resistance training	12 wks of progressive resistance training consisting of bilateral knee extensions with 3x10 reps at 70% of 1-RM, and 3d/wk for a total of 36 training sessions.	post longterm	time point: 4hrs post exercise	4		tissue: Vastus lateralis muscle		age: Young	M					training state: Trained		24													12 wks of progressive resistance training consisting of bilateral knee extensions with 3x10 reps at 70% of 1-RM, and 3d/wk for a total of 36 training sessions.
GSM702384	GSE28422	RNA	GPL570	PMID: 22302958	Trappe S	Shawn,T.,Estrem:	Eli Lilly and Company	T4_Post_Male_Young (81411)			long term + acute	Resistance	12 wks of resistance training	12 wks of progressive resistance training consisting of bilateral knee extensions with 3x10 reps at 70% of 1-RM, and 3d/wk for a total of 36 training sessions.	post longterm	time point: 4hrs post exercise	4		tissue: Vastus lateralis muscle		age: Young	M					training state: Trained		24													12 wks of progressive resistance training consisting of bilateral knee extensions with 3x10 reps at 70% of 1-RM, and 3d/wk for a total of 36 training sessions.
GSM702385	GSE28422	RNA	GPL570	PMID: 22302958	Trappe S	Shawn,T.,Estrem:	Eli Lilly and Company	T4_Post_Male_Young (81425)			long term + acute	Resistance	12 wks of resistance training	12 wks of progressive resistance training consisting of bilateral knee extensions with 3x10 reps at 70% of 1-RM, and 3d/wk for a total of 36 training sessions.	post longterm	time point: 4hrs post exercise	4		tissue: Vastus lateralis muscle		age: Young	M					training state: Trained		24													12 wks of progressive resistance training consisting of bilateral knee extensions with 3x10 reps at 70% of 1-RM, and 3d/wk for a total of 36 training sessions.
GSM702386	GSE28422	RNA	GPL570	PMID: 22302958	Trappe S	Shawn,T.,Estrem:	Eli Lilly and Company	T4_Post_Male_Young (81431)			long term + acute	Resistance	12 wks of resistance training	12 wks of progressive resistance training consisting of bilateral knee extensions with 3x10 reps at 70% of 1-RM, and 3d/wk for a total of 36 training sessions.	post longterm	time point: 4hrs post exercise	4		tissue: Vastus lateralis muscle		age: Young	M					training state: Trained		24													12 wks of progressive resistance training consisting of bilateral knee extensions with 3x10 reps at 70% of 1-RM, and 3d/wk for a total of 36 training sessions.
GSM702387	GSE28422	RNA	GPL570	PMID: 22302958	Trappe S	Shawn,T.,Estrem:	Eli Lilly and Company	T4_Post_Male_Young (81450)			long term + acute	Resistance	12 wks of resistance training	12 wks of progressive resistance training consisting of bilateral knee extensions with 3x10 reps at 70% of 1-RM, and 3d/wk for a total of 36 training sessions.	post longterm	time point: 4hrs post exercise	4		tissue: Vastus lateralis muscle		age: Young	M					training state: Trained		24													12 wks of progressive resistance training consisting of bilateral knee extensions with 3x10 reps at 70% of 1-RM, and 3d/wk for a total of 36 training sessions.
GSM702388	GSE28422	RNA	GPL570	PMID: 22302958	Trappe S	Shawn,T.,Estrem:	Eli Lilly and Company	T4_Post_Male_Young (81468)			long term + acute	Resistance	12 wks of resistance training	12 wks of progressive resistance training consisting of bilateral knee extensions with 3x10 reps at 70% of 1-RM, and 3d/wk for a total of 36 training sessions.	post longterm	time point: 4hrs post exercise	4		tissue: Vastus lateralis muscle		age: Young	M					training state: Trained		24													12 wks of progressive resistance training consisting of bilateral knee extensions with 3x10 reps at 70% of 1-RM, and 3d/wk for a total of 36 training sessions.
GSM702407	GSE28422	RNA	GPL570	PMID: 22302958	Trappe S	Shawn,T.,Estrem:	Eli Lilly and Company	T4_Post_Male_Old (81362)			long term + acute	Resistance	12 wks of resistance training	12 wks of progressive resistance training consisting of bilateral knee extensions with 3x10 reps at 70% of 1-RM, and 3d/wk for a total of 36 training sessions.	post longterm	time point: 4hrs post exercise	4		tissue: Vastus lateralis muscle		age: Old	M					training state: Trained		84													12 wks of progressive resistance training consisting of bilateral knee extensions with 3x10 reps at 70% of 1-RM, and 3d/wk for a total of 36 training sessions.
GSM702408	GSE28422	RNA	GPL570	PMID: 22302958	Trappe S	Shawn,T.,Estrem:	Eli Lilly and Company	T4_Post_Male_Old (81376)			long term + acute	Resistance	12 wks of resistance training	12 wks of progressive resistance training consisting of bilateral knee extensions with 3x10 reps at 70% of 1-RM, and 3d/wk for a total of 36 training sessions.	post longterm	time point: 4hrs post exercise	4		tissue: Vastus lateralis muscle		age: Old	M					training state: Trained		84													12 wks of progressive resistance training consisting of bilateral knee extensions with 3x10 reps at 70% of 1-RM, and 3d/wk for a total of 36 training sessions.
GSM702409	GSE28422	RNA	GPL570	PMID: 22302958	Trappe S	Shawn,T.,Estrem:	Eli Lilly and Company	T4_Post_Male_Old (81401)			long term + acute	Resistance	12 wks of resistance training	12 wks of progressive resistance training consisting of bilateral knee extensions with 3x10 reps at 70% of 1-RM, and 3d/wk for a total of 36 training sessions.	post longterm	time point: 4hrs post exercise	4		tissue: Vastus lateralis muscle		age: Old	M					training state: Trained		84													12 wks of progressive resistance training consisting of bilateral knee extensions with 3x10 reps at 70% of 1-RM, and 3d/wk for a total of 36 training sessions.
GSM702410	GSE28422	RNA	GPL570	PMID: 22302958	Trappe S	Shawn,T.,Estrem:	Eli Lilly and Company	T4_Post_Male_Old (81417)			long term + acute	Resistance	12 wks of resistance training	12 wks of progressive resistance training consisting of bilateral knee extensions with 3x10 reps at 70% of 1-RM, and 3d/wk for a total of 36 training sessions.	post longterm	time point: 4hrs post exercise	4		tissue: Vastus lateralis muscle		age: Old	M					training state: Trained		84													12 wks of progressive resistance training consisting of bilateral knee extensions with 3x10 reps at 70% of 1-RM, and 3d/wk for a total of 36 training sessions.
GSM702411	GSE28422	RNA	GPL570	PMID: 22302958	Trappe S	Shawn,T.,Estrem:	Eli Lilly and Company	T4_Post_Male_Old (81435)			long term + acute	Resistance	12 wks of resistance training	12 wks of progressive resistance training consisting of bilateral knee extensions with 3x10 reps at 70% of 1-RM, and 3d/wk for a total of 36 training sessions.	post longterm	time point: 4hrs post exercise	4		tissue: Vastus lateralis muscle		age: Old	M					training state: Trained		84													12 wks of progressive resistance training consisting of bilateral knee extensions with 3x10 reps at 70% of 1-RM, and 3d/wk for a total of 36 training sessions.
GSM702412	GSE28422	RNA	GPL570	PMID: 22302958	Trappe S	Shawn,T.,Estrem:	Eli Lilly and Company	T4_Post_Male_Old (81458)			long term + acute	Resistance	12 wks of resistance training	12 wks of progressive resistance training consisting of bilateral knee extensions with 3x10 reps at 70% of 1-RM, and 3d/wk for a total of 36 training sessions.	post longterm	time point: 4hrs post exercise	4		tissue: Vastus lateralis muscle		age: Old	M					training state: Trained		84													12 wks of progressive resistance training consisting of bilateral knee extensions with 3x10 reps at 70% of 1-RM, and 3d/wk for a total of 36 training sessions.
GSM702435	GSE28422	RNA	GPL570	PMID: 22302958	Trappe S	Shawn,T.,Estrem:	Eli Lilly and Company	T4_Post_Female_Young (81369N2)			long term + acute	Resistance	12 wks of resistance training	12 wks of progressive resistance training consisting of bilateral knee extensions with 3x10 reps at 70% of 1-RM, and 3d/wk for a total of 36 training sessions.	post longterm	time point: 4hrs post exercise	4		tissue: Vastus lateralis muscle		age: Young	F					training state: Trained		24													12 wks of progressive resistance training consisting of bilateral knee extensions with 3x10 reps at 70% of 1-RM, and 3d/wk for a total of 36 training sessions.
GSM702436	GSE28422	RNA	GPL570	PMID: 22302958	Trappe S	Shawn,T.,Estrem:	Eli Lilly and Company	T4_Post_Female_Young (81387)			long term + acute	Resistance	12 wks of resistance training	12 wks of progressive resistance training consisting of bilateral knee extensions with 3x10 reps at 70% of 1-RM, and 3d/wk for a total of 36 training sessions.	post longterm	time point: 4hrs post exercise	4		tissue: Vastus lateralis muscle		age: Young	F					training state: Trained		24													12 wks of progressive resistance training consisting of bilateral knee extensions with 3x10 reps at 70% of 1-RM, and 3d/wk for a total of 36 training sessions.
GSM702437	GSE28422	RNA	GPL570	PMID: 22302958	Trappe S	Shawn,T.,Estrem:	Eli Lilly and Company	T4_Post_Female_Young (81394)			long term + acute	Resistance	12 wks of resistance training	12 wks of progressive resistance training consisting of bilateral knee extensions with 3x10 reps at 70% of 1-RM, and 3d/wk for a total of 36 training sessions.	post longterm	time point: 4hrs post exercise	4		tissue: Vastus lateralis muscle		age: Young	F					training state: Trained		24													12 wks of progressive resistance training consisting of bilateral knee extensions with 3x10 reps at 70% of 1-RM, and 3d/wk for a total of 36 training sessions.
GSM702438	GSE28422	RNA	GPL570	PMID: 22302958	Trappe S	Shawn,T.,Estrem:	Eli Lilly and Company	T4_Post_Female_Young (81408)			long term + acute	Resistance	12 wks of resistance training	12 wks of progressive resistance training consisting of bilateral knee extensions with 3x10 reps at 70% of 1-RM, and 3d/wk for a total of 36 training sessions.	post longterm	time point: 4hrs post exercise	4		tissue: Vastus lateralis muscle		age: Young	F					training state: Trained		24													12 wks of progressive resistance training consisting of bilateral knee extensions with 3x10 reps at 70% of 1-RM, and 3d/wk for a total of 36 training sessions.
GSM702439	GSE28422	RNA	GPL570	PMID: 22302958	Trappe S	Shawn,T.,Estrem:	Eli Lilly and Company	T4_Post_Female_Young (81418)			long term + acute	Resistance	12 wks of resistance training	12 wks of progressive resistance training consisting of bilateral knee extensions with 3x10 reps at 70% of 1-RM, and 3d/wk for a total of 36 training sessions.	post longterm	time point: 4hrs post exercise	4		tissue: Vastus lateralis muscle		age: Young	F					training state: Trained		24													12 wks of progressive resistance training consisting of bilateral knee extensions with 3x10 reps at 70% of 1-RM, and 3d/wk for a total of 36 training sessions.
GSM702440	GSE28422	RNA	GPL570	PMID: 22302958	Trappe S	Shawn,T.,Estrem:	Eli Lilly and Company	T4_Post_Female_Young (81444)			long term + acute	Resistance	12 wks of resistance training	12 wks of progressive resistance training consisting of bilateral knee extensions with 3x10 reps at 70% of 1-RM, and 3d/wk for a total of 36 training sessions.	post longterm	time point: 4hrs post exercise	4		tissue: Vastus lateralis muscle		age: Young	F					training state: Trained		24													12 wks of progressive resistance training consisting of bilateral knee extensions with 3x10 reps at 70% of 1-RM, and 3d/wk for a total of 36 training sessions.
GSM702441	GSE28422	RNA	GPL570	PMID: 22302958	Trappe S	Shawn,T.,Estrem:	Eli Lilly and Company	T4_Post_Female_Young (81457)			long term + acute	Resistance	12 wks of resistance training	12 wks of progressive resistance training consisting of bilateral knee extensions with 3x10 reps at 70% of 1-RM, and 3d/wk for a total of 36 training sessions.	post longterm	time point: 4hrs post exercise	4		tissue: Vastus lateralis muscle		age: Young	F					training state: Trained		24													12 wks of progressive resistance training consisting of bilateral knee extensions with 3x10 reps at 70% of 1-RM, and 3d/wk for a total of 36 training sessions.
GSM702442	GSE28422	RNA	GPL570	PMID: 22302958	Trappe S	Shawn,T.,Estrem:	Eli Lilly and Company	T4_Post_Female_Young (81463)			long term + acute	Resistance	12 wks of resistance training	12 wks of progressive resistance training consisting of bilateral knee extensions with 3x10 reps at 70% of 1-RM, and 3d/wk for a total of 36 training sessions.	post longterm	time point: 4hrs post exercise	4		tissue: Vastus lateralis muscle		age: Young	F					training state: Trained		24													12 wks of progressive resistance training consisting of bilateral knee extensions with 3x10 reps at 70% of 1-RM, and 3d/wk for a total of 36 training sessions.
GSM702461	GSE28422	RNA	GPL570	PMID: 22302958	Trappe S	Shawn,T.,Estrem:	Eli Lilly and Company	T4_Post_Female_Old (81361)			long term + acute	Resistance	12 wks of resistance training	12 wks of progressive resistance training consisting of bilateral knee extensions with 3x10 reps at 70% of 1-RM, and 3d/wk for a total of 36 training sessions.	post longterm	time point: 4hrs post exercise	4		tissue: Vastus lateralis muscle		age: Old	F					training state: Trained		84													12 wks of progressive resistance training consisting of bilateral knee extensions with 3x10 reps at 70% of 1-RM, and 3d/wk for a total of 36 training sessions.
GSM702462	GSE28422	RNA	GPL570	PMID: 22302958	Trappe S	Shawn,T.,Estrem:	Eli Lilly and Company	T4_Post_Female_Old (81383)			long term + acute	Resistance	12 wks of resistance training	12 wks of progressive resistance training consisting of bilateral knee extensions with 3x10 reps at 70% of 1-RM, and 3d/wk for a total of 36 training sessions.	post longterm	time point: 4hrs post exercise	4		tissue: Vastus lateralis muscle		age: Old	F					training state: Trained		84													12 wks of progressive resistance training consisting of bilateral knee extensions with 3x10 reps at 70% of 1-RM, and 3d/wk for a total of 36 training sessions.
GSM702463	GSE28422	RNA	GPL570	PMID: 22302958	Trappe S	Shawn,T.,Estrem:	Eli Lilly and Company	T4_Post_Female_Old (81402)			long term + acute	Resistance	12 wks of resistance training	12 wks of progressive resistance training consisting of bilateral knee extensions with 3x10 reps at 70% of 1-RM, and 3d/wk for a total of 36 training sessions.	post longterm	time point: 4hrs post exercise	4		tissue: Vastus lateralis muscle		age: Old	F					training state: Trained		84													12 wks of progressive resistance training consisting of bilateral knee extensions with 3x10 reps at 70% of 1-RM, and 3d/wk for a total of 36 training sessions.
GSM702464	GSE28422	RNA	GPL570	PMID: 22302958	Trappe S	Shawn,T.,Estrem:	Eli Lilly and Company	T4_Post_Female_Old (81426)			long term + acute	Resistance	12 wks of resistance training	12 wks of progressive resistance training consisting of bilateral knee extensions with 3x10 reps at 70% of 1-RM, and 3d/wk for a total of 36 training sessions.	post longterm	time point: 4hrs post exercise	4		tissue: Vastus lateralis muscle		age: Old	F					training state: Trained		84													12 wks of progressive resistance training consisting of bilateral knee extensions with 3x10 reps at 70% of 1-RM, and 3d/wk for a total of 36 training sessions.
GSM702465	GSE28422	RNA	GPL570	PMID: 22302958	Trappe S	Shawn,T.,Estrem:	Eli Lilly and Company	T4_Post_Female_Old (81440)			long term + acute	Resistance	12 wks of resistance training	12 wks of progressive resistance training consisting of bilateral knee extensions with 3x10 reps at 70% of 1-RM, and 3d/wk for a total of 36 training sessions.	post longterm	time point: 4hrs post exercise	4		tissue: Vastus lateralis muscle		age: Old	F					training state: Trained		84													12 wks of progressive resistance training consisting of bilateral knee extensions with 3x10 reps at 70% of 1-RM, and 3d/wk for a total of 36 training sessions.
GSM702466	GSE28422	RNA	GPL570	PMID: 22302958	Trappe S	Shawn,T.,Estrem:	Eli Lilly and Company	T4_Post_Female_Old (81449)			long term + acute	Resistance	12 wks of resistance training	12 wks of progressive resistance training consisting of bilateral knee extensions with 3x10 reps at 70% of 1-RM, and 3d/wk for a total of 36 training sessions.	post longterm	time point: 4hrs post exercise	4		tissue: Vastus lateralis muscle		age: Old	F					training state: Trained		84													12 wks of progressive resistance training consisting of bilateral knee extensions with 3x10 reps at 70% of 1-RM, and 3d/wk for a total of 36 training sessions.
GSM702365	GSE28422	RNA	GPL570	PMID: 22302958	Trappe S	Shawn,T.,Estrem:	Eli Lilly and Company	T2_Post_Male_Young (81372)			long term + acute	Resistance	12 wks of resistance training	12 wks of progressive resistance training consisting of bilateral knee extensions with 3x10 reps at 70% of 1-RM, and 3d/wk for a total of 36 training sessions.	pre longterm	time point: 4hrs post exercise	4		tissue: Vastus lateralis muscle		age: Young	M					training state: Untrained		24													12 wks of progressive resistance training consisting of bilateral knee extensions with 3x10 reps at 70% of 1-RM, and 3d/wk for a total of 36 training sessions.
GSM702366	GSE28422	RNA	GPL570	PMID: 22302958	Trappe S	Shawn,T.,Estrem:	Eli Lilly and Company	T2_Post_Male_Young (81381)			long term + acute	Resistance	12 wks of resistance training	12 wks of progressive resistance training consisting of bilateral knee extensions with 3x10 reps at 70% of 1-RM, and 3d/wk for a total of 36 training sessions.	pre longterm	time point: 4hrs post exercise	4		tissue: Vastus lateralis muscle		age: Young	M					training state: Untrained		24													12 wks of progressive resistance training consisting of bilateral knee extensions with 3x10 reps at 70% of 1-RM, and 3d/wk for a total of 36 training sessions.
GSM702367	GSE28422	RNA	GPL570	PMID: 22302958	Trappe S	Shawn,T.,Estrem:	Eli Lilly and Company	T2_Post_Male_Young (81391)			long term + acute	Resistance	12 wks of resistance training	12 wks of progressive resistance training consisting of bilateral knee extensions with 3x10 reps at 70% of 1-RM, and 3d/wk for a total of 36 training sessions.	pre longterm	time point: 4hrs post exercise	4		tissue: Vastus lateralis muscle		age: Young	M					training state: Untrained		24													12 wks of progressive resistance training consisting of bilateral knee extensions with 3x10 reps at 70% of 1-RM, and 3d/wk for a total of 36 training sessions.
GSM702368	GSE28422	RNA	GPL570	PMID: 22302958	Trappe S	Shawn,T.,Estrem:	Eli Lilly and Company	T2_Post_Male_Young (81410)			long term + acute	Resistance	12 wks of resistance training	12 wks of progressive resistance training consisting of bilateral knee extensions with 3x10 reps at 70% of 1-RM, and 3d/wk for a total of 36 training sessions.	pre longterm	time point: 4hrs post exercise	4		tissue: Vastus lateralis muscle		age: Young	M					training state: Untrained		24													12 wks of progressive resistance training consisting of bilateral knee extensions with 3x10 reps at 70% of 1-RM, and 3d/wk for a total of 36 training sessions.
GSM702369	GSE28422	RNA	GPL570	PMID: 22302958	Trappe S	Shawn,T.,Estrem:	Eli Lilly and Company	T2_Post_Male_Young (81423)			long term + acute	Resistance	12 wks of resistance training	12 wks of progressive resistance training consisting of bilateral knee extensions with 3x10 reps at 70% of 1-RM, and 3d/wk for a total of 36 training sessions.	pre longterm	time point: 4hrs post exercise	4		tissue: Vastus lateralis muscle		age: Young	M					training state: Untrained		24													12 wks of progressive resistance training consisting of bilateral knee extensions with 3x10 reps at 70% of 1-RM, and 3d/wk for a total of 36 training sessions.
GSM702370	GSE28422	RNA	GPL570	PMID: 22302958	Trappe S	Shawn,T.,Estrem:	Eli Lilly and Company	T2_Post_Male_Young (81430)			long term + acute	Resistance	12 wks of resistance training	12 wks of progressive resistance training consisting of bilateral knee extensions with 3x10 reps at 70% of 1-RM, and 3d/wk for a total of 36 training sessions.	pre longterm	time point: 4hrs post exercise	4		tissue: Vastus lateralis muscle		age: Young	M					training state: Untrained		24													12 wks of progressive resistance training consisting of bilateral knee extensions with 3x10 reps at 70% of 1-RM, and 3d/wk for a total of 36 training sessions.
GSM702371	GSE28422	RNA	GPL570	PMID: 22302958	Trappe S	Shawn,T.,Estrem:	Eli Lilly and Company	T2_Post_Male_Young (81452)			long term + acute	Resistance	12 wks of resistance training	12 wks of progressive resistance training consisting of bilateral knee extensions with 3x10 reps at 70% of 1-RM, and 3d/wk for a total of 36 training sessions.	pre longterm	time point: 4hrs post exercise	4		tissue: Vastus lateralis muscle		age: Young	M					training state: Untrained		24													12 wks of progressive resistance training consisting of bilateral knee extensions with 3x10 reps at 70% of 1-RM, and 3d/wk for a total of 36 training sessions.
GSM702372	GSE28422	RNA	GPL570	PMID: 22302958	Trappe S	Shawn,T.,Estrem:	Eli Lilly and Company	T2_Post_Male_Young (81469)			long term + acute	Resistance	12 wks of resistance training	12 wks of progressive resistance training consisting of bilateral knee extensions with 3x10 reps at 70% of 1-RM, and 3d/wk for a total of 36 training sessions.	pre longterm	time point: 4hrs post exercise	4		tissue: Vastus lateralis muscle		age: Young	M					training state: Untrained		24													12 wks of progressive resistance training consisting of bilateral knee extensions with 3x10 reps at 70% of 1-RM, and 3d/wk for a total of 36 training sessions.
GSM702395	GSE28422	RNA	GPL570	PMID: 22302958	Trappe S	Shawn,T.,Estrem:	Eli Lilly and Company	T2_Post_Male_Old (81364)			long term + acute	Resistance	12 wks of resistance training	12 wks of progressive resistance training consisting of bilateral knee extensions with 3x10 reps at 70% of 1-RM, and 3d/wk for a total of 36 training sessions.	pre longterm	time point: 4hrs post exercise	4		tissue: Vastus lateralis muscle		age: Old	M					training state: Untrained		84													12 wks of progressive resistance training consisting of bilateral knee extensions with 3x10 reps at 70% of 1-RM, and 3d/wk for a total of 36 training sessions.
GSM702396	GSE28422	RNA	GPL570	PMID: 22302958	Trappe S	Shawn,T.,Estrem:	Eli Lilly and Company	T2_Post_Male_Old (81377)			long term + acute	Resistance	12 wks of resistance training	12 wks of progressive resistance training consisting of bilateral knee extensions with 3x10 reps at 70% of 1-RM, and 3d/wk for a total of 36 training sessions.	pre longterm	time point: 4hrs post exercise	4		tissue: Vastus lateralis muscle		age: Old	M					training state: Untrained		84													12 wks of progressive resistance training consisting of bilateral knee extensions with 3x10 reps at 70% of 1-RM, and 3d/wk for a total of 36 training sessions.
GSM702397	GSE28422	RNA	GPL570	PMID: 22302958	Trappe S	Shawn,T.,Estrem:	Eli Lilly and Company	T2_Post_Male_Old (81399)			long term + acute	Resistance	12 wks of resistance training	12 wks of progressive resistance training consisting of bilateral knee extensions with 3x10 reps at 70% of 1-RM, and 3d/wk for a total of 36 training sessions.	pre longterm	time point: 4hrs post exercise	4		tissue: Vastus lateralis muscle		age: Old	M					training state: Untrained		84													12 wks of progressive resistance training consisting of bilateral knee extensions with 3x10 reps at 70% of 1-RM, and 3d/wk for a total of 36 training sessions.
GSM702398	GSE28422	RNA	GPL570	PMID: 22302958	Trappe S	Shawn,T.,Estrem:	Eli Lilly and Company	T2_Post_Male_Old (81415)			long term + acute	Resistance	12 wks of resistance training	12 wks of progressive resistance training consisting of bilateral knee extensions with 3x10 reps at 70% of 1-RM, and 3d/wk for a total of 36 training sessions.	pre longterm	time point: 4hrs post exercise	4		tissue: Vastus lateralis muscle		age: Old	M					training state: Untrained		84													12 wks of progressive resistance training consisting of bilateral knee extensions with 3x10 reps at 70% of 1-RM, and 3d/wk for a total of 36 training sessions.
GSM702399	GSE28422	RNA	GPL570	PMID: 22302958	Trappe S	Shawn,T.,Estrem:	Eli Lilly and Company	T2_Post_Male_Old (81434)			long term + acute	Resistance	12 wks of resistance training	12 wks of progressive resistance training consisting of bilateral knee extensions with 3x10 reps at 70% of 1-RM, and 3d/wk for a total of 36 training sessions.	pre longterm	time point: 4hrs post exercise	4		tissue: Vastus lateralis muscle		age: Old	M					training state: Untrained		84													12 wks of progressive resistance training consisting of bilateral knee extensions with 3x10 reps at 70% of 1-RM, and 3d/wk for a total of 36 training sessions.
GSM702400	GSE28422	RNA	GPL570	PMID: 22302958	Trappe S	Shawn,T.,Estrem:	Eli Lilly and Company	T2_Post_Male_Old (81460)			long term + acute	Resistance	12 wks of resistance training	12 wks of progressive resistance training consisting of bilateral knee extensions with 3x10 reps at 70% of 1-RM, and 3d/wk for a total of 36 training sessions.	pre longterm	time point: 4hrs post exercise	4		tissue: Vastus lateralis muscle		age: Old	M					training state: Untrained		84													12 wks of progressive resistance training consisting of bilateral knee extensions with 3x10 reps at 70% of 1-RM, and 3d/wk for a total of 36 training sessions.
GSM702420	GSE28422	RNA	GPL570	PMID: 22302958	Trappe S	Shawn,T.,Estrem:	Eli Lilly and Company	T2_Post_Female_Young (81367)			long term + acute	Resistance	12 wks of resistance training	12 wks of progressive resistance training consisting of bilateral knee extensions with 3x10 reps at 70% of 1-RM, and 3d/wk for a total of 36 training sessions.	pre longterm	time point: 4hrs post exercise	4		tissue: Vastus lateralis muscle		age: Young	F					training state: Untrained		24													12 wks of progressive resistance training consisting of bilateral knee extensions with 3x10 reps at 70% of 1-RM, and 3d/wk for a total of 36 training sessions.
GSM702421	GSE28422	RNA	GPL570	PMID: 22302958	Trappe S	Shawn,T.,Estrem:	Eli Lilly and Company	T2_Post_Female_Young (81386)			long term + acute	Resistance	12 wks of resistance training	12 wks of progressive resistance training consisting of bilateral knee extensions with 3x10 reps at 70% of 1-RM, and 3d/wk for a total of 36 training sessions.	pre longterm	time point: 4hrs post exercise	4		tissue: Vastus lateralis muscle		age: Young	F					training state: Untrained		24													12 wks of progressive resistance training consisting of bilateral knee extensions with 3x10 reps at 70% of 1-RM, and 3d/wk for a total of 36 training sessions.
GSM702422	GSE28422	RNA	GPL570	PMID: 22302958	Trappe S	Shawn,T.,Estrem:	Eli Lilly and Company	T2_Post_Female_Young (81396)			long term + acute	Resistance	12 wks of resistance training	12 wks of progressive resistance training consisting of bilateral knee extensions with 3x10 reps at 70% of 1-RM, and 3d/wk for a total of 36 training sessions.	pre longterm	time point: 4hrs post exercise	4		tissue: Vastus lateralis muscle		age: Young	F					training state: Untrained		24													12 wks of progressive resistance training consisting of bilateral knee extensions with 3x10 reps at 70% of 1-RM, and 3d/wk for a total of 36 training sessions.
GSM702423	GSE28422	RNA	GPL570	PMID: 22302958	Trappe S	Shawn,T.,Estrem:	Eli Lilly and Company	T2_Post_Female_Young (81409)			long term + acute	Resistance	12 wks of resistance training	12 wks of progressive resistance training consisting of bilateral knee extensions with 3x10 reps at 70% of 1-RM, and 3d/wk for a total of 36 training sessions.	pre longterm	time point: 4hrs post exercise	4		tissue: Vastus lateralis muscle		age: Young	F					training state: Untrained		24													12 wks of progressive resistance training consisting of bilateral knee extensions with 3x10 reps at 70% of 1-RM, and 3d/wk for a total of 36 training sessions.
GSM702424	GSE28422	RNA	GPL570	PMID: 22302958	Trappe S	Shawn,T.,Estrem:	Eli Lilly and Company	T2_Post_Female_Young (81420)			long term + acute	Resistance	12 wks of resistance training	12 wks of progressive resistance training consisting of bilateral knee extensions with 3x10 reps at 70% of 1-RM, and 3d/wk for a total of 36 training sessions.	pre longterm	time point: 4hrs post exercise	4		tissue: Vastus lateralis muscle		age: Young	F					training state: Untrained		24													12 wks of progressive resistance training consisting of bilateral knee extensions with 3x10 reps at 70% of 1-RM, and 3d/wk for a total of 36 training sessions.
GSM702425	GSE28422	RNA	GPL570	PMID: 22302958	Trappe S	Shawn,T.,Estrem:	Eli Lilly and Company	T2_Post_Female_Young (81445)			long term + acute	Resistance	12 wks of resistance training	12 wks of progressive resistance training consisting of bilateral knee extensions with 3x10 reps at 70% of 1-RM, and 3d/wk for a total of 36 training sessions.	pre longterm	time point: 4hrs post exercise	4		tissue: Vastus lateralis muscle		age: Young	F					training state: Untrained		24													12 wks of progressive resistance training consisting of bilateral knee extensions with 3x10 reps at 70% of 1-RM, and 3d/wk for a total of 36 training sessions.
GSM702426	GSE28422	RNA	GPL570	PMID: 22302958	Trappe S	Shawn,T.,Estrem:	Eli Lilly and Company	T2_Post_Female_Young (81455)			long term + acute	Resistance	12 wks of resistance training	12 wks of progressive resistance training consisting of bilateral knee extensions with 3x10 reps at 70% of 1-RM, and 3d/wk for a total of 36 training sessions.	pre longterm	time point: 4hrs post exercise	4		tissue: Vastus lateralis muscle		age: Young	F					training state: Untrained		24													12 wks of progressive resistance training consisting of bilateral knee extensions with 3x10 reps at 70% of 1-RM, and 3d/wk for a total of 36 training sessions.
GSM702427	GSE28422	RNA	GPL570	PMID: 22302958	Trappe S	Shawn,T.,Estrem:	Eli Lilly and Company	T2_Post_Female_Young (81462)			long term + acute	Resistance	12 wks of resistance training	12 wks of progressive resistance training consisting of bilateral knee extensions with 3x10 reps at 70% of 1-RM, and 3d/wk for a total of 36 training sessions.	pre longterm	time point: 4hrs post exercise	4		tissue: Vastus lateralis muscle		age: Young	F					training state: Untrained		24													12 wks of progressive resistance training consisting of bilateral knee extensions with 3x10 reps at 70% of 1-RM, and 3d/wk for a total of 36 training sessions.
GSM702449	GSE28422	RNA	GPL570	PMID: 22302958	Trappe S	Shawn,T.,Estrem:	Eli Lilly and Company	T2_Post_Female_Old (81359)			long term + acute	Resistance	12 wks of resistance training	12 wks of progressive resistance training consisting of bilateral knee extensions with 3x10 reps at 70% of 1-RM, and 3d/wk for a total of 36 training sessions.	pre longterm	time point: 4hrs post exercise	4		tissue: Vastus lateralis muscle		age: Old	F					training state: Untrained		84													12 wks of progressive resistance training consisting of bilateral knee extensions with 3x10 reps at 70% of 1-RM, and 3d/wk for a total of 36 training sessions.
GSM702450	GSE28422	RNA	GPL570	PMID: 22302958	Trappe S	Shawn,T.,Estrem:	Eli Lilly and Company	T2_Post_Female_Old (81382)			long term + acute	Resistance	12 wks of resistance training	12 wks of progressive resistance training consisting of bilateral knee extensions with 3x10 reps at 70% of 1-RM, and 3d/wk for a total of 36 training sessions.	pre longterm	time point: 4hrs post exercise	4		tissue: Vastus lateralis muscle		age: Old	F					training state: Untrained		84													12 wks of progressive resistance training consisting of bilateral knee extensions with 3x10 reps at 70% of 1-RM, and 3d/wk for a total of 36 training sessions.
GSM702451	GSE28422	RNA	GPL570	PMID: 22302958	Trappe S	Shawn,T.,Estrem:	Eli Lilly and Company	T2_Post_Female_Old (81404)			long term + acute	Resistance	12 wks of resistance training	12 wks of progressive resistance training consisting of bilateral knee extensions with 3x10 reps at 70% of 1-RM, and 3d/wk for a total of 36 training sessions.	pre longterm	time point: 4hrs post exercise	4		tissue: Vastus lateralis muscle		age: Old	F					training state: Untrained		84													12 wks of progressive resistance training consisting of bilateral knee extensions with 3x10 reps at 70% of 1-RM, and 3d/wk for a total of 36 training sessions.
GSM702452	GSE28422	RNA	GPL570	PMID: 22302958	Trappe S	Shawn,T.,Estrem:	Eli Lilly and Company	T2_Post_Female_Old (81428)			long term + acute	Resistance	12 wks of resistance training	12 wks of progressive resistance training consisting of bilateral knee extensions with 3x10 reps at 70% of 1-RM, and 3d/wk for a total of 36 training sessions.	pre longterm	time point: 4hrs post exercise	4		tissue: Vastus lateralis muscle		age: Old	F					training state: Untrained		84													12 wks of progressive resistance training consisting of bilateral knee extensions with 3x10 reps at 70% of 1-RM, and 3d/wk for a total of 36 training sessions.
GSM702453	GSE28422	RNA	GPL570	PMID: 22302958	Trappe S	Shawn,T.,Estrem:	Eli Lilly and Company	T2_Post_Female_Old (81441)			long term + acute	Resistance	12 wks of resistance training	12 wks of progressive resistance training consisting of bilateral knee extensions with 3x10 reps at 70% of 1-RM, and 3d/wk for a total of 36 training sessions.	pre longterm	time point: 4hrs post exercise	4		tissue: Vastus lateralis muscle		age: Old	F					training state: Untrained		84													12 wks of progressive resistance training consisting of bilateral knee extensions with 3x10 reps at 70% of 1-RM, and 3d/wk for a total of 36 training sessions.
GSM702454	GSE28422	RNA	GPL570	PMID: 22302958	Trappe S	Shawn,T.,Estrem:	Eli Lilly and Company	T2_Post_Female_Old (81447)			long term + acute	Resistance	12 wks of resistance training	12 wks of progressive resistance training consisting of bilateral knee extensions with 3x10 reps at 70% of 1-RM, and 3d/wk for a total of 36 training sessions.	pre longterm	time point: 4hrs post exercise	4		tissue: Vastus lateralis muscle		age: Old	F					training state: Untrained		84													12 wks of progressive resistance training consisting of bilateral knee extensions with 3x10 reps at 70% of 1-RM, and 3d/wk for a total of 36 training sessions.
GSM702373	GSE28422	RNA	GPL570	PMID: 22302958	Trappe S	Shawn,T.,Estrem:	Eli Lilly and Company	T3_Pre_Male_Young (81371)			long term + acute	Resistance	12 wks of resistance training	12 wks of progressive resistance training consisting of bilateral knee extensions with 3x10 reps at 70% of 1-RM, and 3d/wk for a total of 36 training sessions.	post longterm	time point: Basal	-1		tissue: Vastus lateralis muscle		age: Young	M					training state: Trained		24													12 wks of progressive resistance training consisting of bilateral knee extensions with 3x10 reps at 70% of 1-RM, and 3d/wk for a total of 36 training sessions.
GSM702374	GSE28422	RNA	GPL570	PMID: 22302958	Trappe S	Shawn,T.,Estrem:	Eli Lilly and Company	T3_Pre_Male_Young (81378)			long term + acute	Resistance	12 wks of resistance training	12 wks of progressive resistance training consisting of bilateral knee extensions with 3x10 reps at 70% of 1-RM, and 3d/wk for a total of 36 training sessions.	post longterm	time point: Basal	-1		tissue: Vastus lateralis muscle		age: Young	M					training state: Trained		24													12 wks of progressive resistance training consisting of bilateral knee extensions with 3x10 reps at 70% of 1-RM, and 3d/wk for a total of 36 training sessions.
GSM702375	GSE28422	RNA	GPL570	PMID: 22302958	Trappe S	Shawn,T.,Estrem:	Eli Lilly and Company	T3_Pre_Male_Young (81392)			long term + acute	Resistance	12 wks of resistance training	12 wks of progressive resistance training consisting of bilateral knee extensions with 3x10 reps at 70% of 1-RM, and 3d/wk for a total of 36 training sessions.	post longterm	time point: Basal	-1		tissue: Vastus lateralis muscle		age: Young	M					training state: Trained		24													12 wks of progressive resistance training consisting of bilateral knee extensions with 3x10 reps at 70% of 1-RM, and 3d/wk for a total of 36 training sessions.
GSM702376	GSE28422	RNA	GPL570	PMID: 22302958	Trappe S	Shawn,T.,Estrem:	Eli Lilly and Company	T3_Pre_Male_Young (81413)			long term + acute	Resistance	12 wks of resistance training	12 wks of progressive resistance training consisting of bilateral knee extensions with 3x10 reps at 70% of 1-RM, and 3d/wk for a total of 36 training sessions.	post longterm	time point: Basal	-1		tissue: Vastus lateralis muscle		age: Young	M					training state: Trained		24													12 wks of progressive resistance training consisting of bilateral knee extensions with 3x10 reps at 70% of 1-RM, and 3d/wk for a total of 36 training sessions.
GSM702377	GSE28422	RNA	GPL570	PMID: 22302958	Trappe S	Shawn,T.,Estrem:	Eli Lilly and Company	T3_Pre_Male_Young (81424)			long term + acute	Resistance	12 wks of resistance training	12 wks of progressive resistance training consisting of bilateral knee extensions with 3x10 reps at 70% of 1-RM, and 3d/wk for a total of 36 training sessions.	post longterm	time point: Basal	-1		tissue: Vastus lateralis muscle		age: Young	M					training state: Trained		24													12 wks of progressive resistance training consisting of bilateral knee extensions with 3x10 reps at 70% of 1-RM, and 3d/wk for a total of 36 training sessions.
GSM702378	GSE28422	RNA	GPL570	PMID: 22302958	Trappe S	Shawn,T.,Estrem:	Eli Lilly and Company	T3_Pre_Male_Young (81433)			long term + acute	Resistance	12 wks of resistance training	12 wks of progressive resistance training consisting of bilateral knee extensions with 3x10 reps at 70% of 1-RM, and 3d/wk for a total of 36 training sessions.	post longterm	time point: Basal	-1		tissue: Vastus lateralis muscle		age: Young	M					training state: Trained		24													12 wks of progressive resistance training consisting of bilateral knee extensions with 3x10 reps at 70% of 1-RM, and 3d/wk for a total of 36 training sessions.
GSM702379	GSE28422	RNA	GPL570	PMID: 22302958	Trappe S	Shawn,T.,Estrem:	Eli Lilly and Company	T3_Pre_Male_Young (81451)			long term + acute	Resistance	12 wks of resistance training	12 wks of progressive resistance training consisting of bilateral knee extensions with 3x10 reps at 70% of 1-RM, and 3d/wk for a total of 36 training sessions.	post longterm	time point: Basal	-1		tissue: Vastus lateralis muscle		age: Young	M					training state: Trained		24													12 wks of progressive resistance training consisting of bilateral knee extensions with 3x10 reps at 70% of 1-RM, and 3d/wk for a total of 36 training sessions.
GSM702380	GSE28422	RNA	GPL570	PMID: 22302958	Trappe S	Shawn,T.,Estrem:	Eli Lilly and Company	T3_Pre_Male_Young (81466)			long term + acute	Resistance	12 wks of resistance training	12 wks of progressive resistance training consisting of bilateral knee extensions with 3x10 reps at 70% of 1-RM, and 3d/wk for a total of 36 training sessions.	post longterm	time point: Basal	-1		tissue: Vastus lateralis muscle		age: Young	M					training state: Trained		24													12 wks of progressive resistance training consisting of bilateral knee extensions with 3x10 reps at 70% of 1-RM, and 3d/wk for a total of 36 training sessions.
GSM702401	GSE28422	RNA	GPL570	PMID: 22302958	Trappe S	Shawn,T.,Estrem:	Eli Lilly and Company	T3_Pre_Male_Old (81363)			long term + acute	Resistance	12 wks of resistance training	12 wks of progressive resistance training consisting of bilateral knee extensions with 3x10 reps at 70% of 1-RM, and 3d/wk for a total of 36 training sessions.	post longterm	time point: Basal	-1		tissue: Vastus lateralis muscle		age: Old	M					training state: Trained		84													12 wks of progressive resistance training consisting of bilateral knee extensions with 3x10 reps at 70% of 1-RM, and 3d/wk for a total of 36 training sessions.
GSM702402	GSE28422	RNA	GPL570	PMID: 22302958	Trappe S	Shawn,T.,Estrem:	Eli Lilly and Company	T3_Pre_Male_Old (81374)			long term + acute	Resistance	12 wks of resistance training	12 wks of progressive resistance training consisting of bilateral knee extensions with 3x10 reps at 70% of 1-RM, and 3d/wk for a total of 36 training sessions.	post longterm	time point: Basal	-1		tissue: Vastus lateralis muscle		age: Old	M					training state: Trained		84													12 wks of progressive resistance training consisting of bilateral knee extensions with 3x10 reps at 70% of 1-RM, and 3d/wk for a total of 36 training sessions.
GSM702403	GSE28422	RNA	GPL570	PMID: 22302958	Trappe S	Shawn,T.,Estrem:	Eli Lilly and Company	T3_Pre_Male_Old (81400)			long term + acute	Resistance	12 wks of resistance training	12 wks of progressive resistance training consisting of bilateral knee extensions with 3x10 reps at 70% of 1-RM, and 3d/wk for a total of 36 training sessions.	post longterm	time point: Basal	-1		tissue: Vastus lateralis muscle		age: Old	M					training state: Trained		84													12 wks of progressive resistance training consisting of bilateral knee extensions with 3x10 reps at 70% of 1-RM, and 3d/wk for a total of 36 training sessions.
GSM702404	GSE28422	RNA	GPL570	PMID: 22302958	Trappe S	Shawn,T.,Estrem:	Eli Lilly and Company	T3_Pre_Male_Old (81416)			long term + acute	Resistance	12 wks of resistance training	12 wks of progressive resistance training consisting of bilateral knee extensions with 3x10 reps at 70% of 1-RM, and 3d/wk for a total of 36 training sessions.	post longterm	time point: Basal	-1		tissue: Vastus lateralis muscle		age: Old	M					training state: Trained		84													12 wks of progressive resistance training consisting of bilateral knee extensions with 3x10 reps at 70% of 1-RM, and 3d/wk for a total of 36 training sessions.
GSM702405	GSE28422	RNA	GPL570	PMID: 22302958	Trappe S	Shawn,T.,Estrem:	Eli Lilly and Company	T3_Pre_Male_Old (81437)			long term + acute	Resistance	12 wks of resistance training	12 wks of progressive resistance training consisting of bilateral knee extensions with 3x10 reps at 70% of 1-RM, and 3d/wk for a total of 36 training sessions.	post longterm	time point: Basal	-1		tissue: Vastus lateralis muscle		age: Old	M					training state: Trained		84													12 wks of progressive resistance training consisting of bilateral knee extensions with 3x10 reps at 70% of 1-RM, and 3d/wk for a total of 36 training sessions.
GSM702406	GSE28422	RNA	GPL570	PMID: 22302958	Trappe S	Shawn,T.,Estrem:	Eli Lilly and Company	T3_Pre_Male_Old (81459)			long term + acute	Resistance	12 wks of resistance training	12 wks of progressive resistance training consisting of bilateral knee extensions with 3x10 reps at 70% of 1-RM, and 3d/wk for a total of 36 training sessions.	post longterm	time point: Basal	-1		tissue: Vastus lateralis muscle		age: Old	M					training state: Trained		84													12 wks of progressive resistance training consisting of bilateral knee extensions with 3x10 reps at 70% of 1-RM, and 3d/wk for a total of 36 training sessions.
GSM702428	GSE28422	RNA	GPL570	PMID: 22302958	Trappe S	Shawn,T.,Estrem:	Eli Lilly and Company	T3_Pre_Female_Young (81368)			long term + acute	Resistance	12 wks of resistance training	12 wks of progressive resistance training consisting of bilateral knee extensions with 3x10 reps at 70% of 1-RM, and 3d/wk for a total of 36 training sessions.	post longterm	time point: Basal	-1		tissue: Vastus lateralis muscle		age: Young	F					training state: Trained		24													12 wks of progressive resistance training consisting of bilateral knee extensions with 3x10 reps at 70% of 1-RM, and 3d/wk for a total of 36 training sessions.
GSM702429	GSE28422	RNA	GPL570	PMID: 22302958	Trappe S	Shawn,T.,Estrem:	Eli Lilly and Company	T3_Pre_Female_Young (81395)			long term + acute	Resistance	12 wks of resistance training	12 wks of progressive resistance training consisting of bilateral knee extensions with 3x10 reps at 70% of 1-RM, and 3d/wk for a total of 36 training sessions.	post longterm	time point: Basal	-1		tissue: Vastus lateralis muscle		age: Young	F					training state: Trained		24													12 wks of progressive resistance training consisting of bilateral knee extensions with 3x10 reps at 70% of 1-RM, and 3d/wk for a total of 36 training sessions.
GSM702430	GSE28422	RNA	GPL570	PMID: 22302958	Trappe S	Shawn,T.,Estrem:	Eli Lilly and Company	T3_Pre_Female_Young (81406)			long term + acute	Resistance	12 wks of resistance training	12 wks of progressive resistance training consisting of bilateral knee extensions with 3x10 reps at 70% of 1-RM, and 3d/wk for a total of 36 training sessions.	post longterm	time point: Basal	-1		tissue: Vastus lateralis muscle		age: Young	F					training state: Trained		24													12 wks of progressive resistance training consisting of bilateral knee extensions with 3x10 reps at 70% of 1-RM, and 3d/wk for a total of 36 training sessions.
GSM702431	GSE28422	RNA	GPL570	PMID: 22302958	Trappe S	Shawn,T.,Estrem:	Eli Lilly and Company	T3_Pre_Female_Young (81419)			long term + acute	Resistance	12 wks of resistance training	12 wks of progressive resistance training consisting of bilateral knee extensions with 3x10 reps at 70% of 1-RM, and 3d/wk for a total of 36 training sessions.	post longterm	time point: Basal	-1		tissue: Vastus lateralis muscle		age: Young	F					training state: Trained		24													12 wks of progressive resistance training consisting of bilateral knee extensions with 3x10 reps at 70% of 1-RM, and 3d/wk for a total of 36 training sessions.
GSM702432	GSE28422	RNA	GPL570	PMID: 22302958	Trappe S	Shawn,T.,Estrem:	Eli Lilly and Company	T3_Pre_Female_Young (81442)			long term + acute	Resistance	12 wks of resistance training	12 wks of progressive resistance training consisting of bilateral knee extensions with 3x10 reps at 70% of 1-RM, and 3d/wk for a total of 36 training sessions.	post longterm	time point: Basal	-1		tissue: Vastus lateralis muscle		age: Young	F					training state: Trained		24													12 wks of progressive resistance training consisting of bilateral knee extensions with 3x10 reps at 70% of 1-RM, and 3d/wk for a total of 36 training sessions.
GSM702433	GSE28422	RNA	GPL570	PMID: 22302958	Trappe S	Shawn,T.,Estrem:	Eli Lilly and Company	T3_Pre_Female_Young (81456)			long term + acute	Resistance	12 wks of resistance training	12 wks of progressive resistance training consisting of bilateral knee extensions with 3x10 reps at 70% of 1-RM, and 3d/wk for a total of 36 training sessions.	post longterm	time point: Basal	-1		tissue: Vastus lateralis muscle		age: Young	F					training state: Trained		24													12 wks of progressive resistance training consisting of bilateral knee extensions with 3x10 reps at 70% of 1-RM, and 3d/wk for a total of 36 training sessions.
GSM702434	GSE28422	RNA	GPL570	PMID: 22302958	Trappe S	Shawn,T.,Estrem:	Eli Lilly and Company	T3_Pre_Female_Young (81465)			long term + acute	Resistance	12 wks of resistance training	12 wks of progressive resistance training consisting of bilateral knee extensions with 3x10 reps at 70% of 1-RM, and 3d/wk for a total of 36 training sessions.	post longterm	time point: Basal	-1		tissue: Vastus lateralis muscle		age: Young	F					training state: Trained		24													12 wks of progressive resistance training consisting of bilateral knee extensions with 3x10 reps at 70% of 1-RM, and 3d/wk for a total of 36 training sessions.
GSM702455	GSE28422	RNA	GPL570	PMID: 22302958	Trappe S	Shawn,T.,Estrem:	Eli Lilly and Company	T3_Pre_Female_Old (81360)			long term + acute	Resistance	12 wks of resistance training	12 wks of progressive resistance training consisting of bilateral knee extensions with 3x10 reps at 70% of 1-RM, and 3d/wk for a total of 36 training sessions.	post longterm	time point: Basal	-1		tissue: Vastus lateralis muscle		age: Old	F					training state: Trained		84													12 wks of progressive resistance training consisting of bilateral knee extensions with 3x10 reps at 70% of 1-RM, and 3d/wk for a total of 36 training sessions.
GSM702456	GSE28422	RNA	GPL570	PMID: 22302958	Trappe S	Shawn,T.,Estrem:	Eli Lilly and Company	T3_Pre_Female_Old (81385)			long term + acute	Resistance	12 wks of resistance training	12 wks of progressive resistance training consisting of bilateral knee extensions with 3x10 reps at 70% of 1-RM, and 3d/wk for a total of 36 training sessions.	post longterm	time point: Basal	-1		tissue: Vastus lateralis muscle		age: Old	F					training state: Trained		84													12 wks of progressive resistance training consisting of bilateral knee extensions with 3x10 reps at 70% of 1-RM, and 3d/wk for a total of 36 training sessions.
GSM702457	GSE28422	RNA	GPL570	PMID: 22302958	Trappe S	Shawn,T.,Estrem:	Eli Lilly and Company	T3_Pre_Female_Old (81403)			long term + acute	Resistance	12 wks of resistance training	12 wks of progressive resistance training consisting of bilateral knee extensions with 3x10 reps at 70% of 1-RM, and 3d/wk for a total of 36 training sessions.	post longterm	time point: Basal	-1		tissue: Vastus lateralis muscle		age: Old	F					training state: Trained		84													12 wks of progressive resistance training consisting of bilateral knee extensions with 3x10 reps at 70% of 1-RM, and 3d/wk for a total of 36 training sessions.
GSM702458	GSE28422	RNA	GPL570	PMID: 22302958	Trappe S	Shawn,T.,Estrem:	Eli Lilly and Company	T3_Pre_Female_Old (81427)			long term + acute	Resistance	12 wks of resistance training	12 wks of progressive resistance training consisting of bilateral knee extensions with 3x10 reps at 70% of 1-RM, and 3d/wk for a total of 36 training sessions.	post longterm	time point: Basal	-1		tissue: Vastus lateralis muscle		age: Old	F					training state: Trained		84													12 wks of progressive resistance training consisting of bilateral knee extensions with 3x10 reps at 70% of 1-RM, and 3d/wk for a total of 36 training sessions.
GSM702459	GSE28422	RNA	GPL570	PMID: 22302958	Trappe S	Shawn,T.,Estrem:	Eli Lilly and Company	T3_Pre_Female_Old (81438)			long term + acute	Resistance	12 wks of resistance training	12 wks of progressive resistance training consisting of bilateral knee extensions with 3x10 reps at 70% of 1-RM, and 3d/wk for a total of 36 training sessions.	post longterm	time point: Basal	-1		tissue: Vastus lateralis muscle		age: Old	F					training state: Trained		84													12 wks of progressive resistance training consisting of bilateral knee extensions with 3x10 reps at 70% of 1-RM, and 3d/wk for a total of 36 training sessions.
GSM702460	GSE28422	RNA	GPL570	PMID: 22302958	Trappe S	Shawn,T.,Estrem:	Eli Lilly and Company	T3_Pre_Female_Old (81448)			long term + acute	Resistance	12 wks of resistance training	12 wks of progressive resistance training consisting of bilateral knee extensions with 3x10 reps at 70% of 1-RM, and 3d/wk for a total of 36 training sessions.	post longterm	time point: Basal	-1		tissue: Vastus lateralis muscle		age: Old	F					training state: Trained		84													12 wks of progressive resistance training consisting of bilateral knee extensions with 3x10 reps at 70% of 1-RM, and 3d/wk for a total of 36 training sessions.
GSM702357	GSE28422	RNA	GPL570	PMID: 22302958	Trappe S	Shawn,T.,Estrem:	Eli Lilly and Company	T1_Pre_Male_Young (81373)			long term + acute	Resistance	12 wks of resistance training	12 wks of progressive resistance training consisting of bilateral knee extensions with 3x10 reps at 70% of 1-RM, and 3d/wk for a total of 36 training sessions.	pre longterm	time point: Basal	-1		tissue: Vastus lateralis muscle		age: Young	M					training state: Untrained		24													12 wks of progressive resistance training consisting of bilateral knee extensions with 3x10 reps at 70% of 1-RM, and 3d/wk for a total of 36 training sessions.
GSM702358	GSE28422	RNA	GPL570	PMID: 22302958	Trappe S	Shawn,T.,Estrem:	Eli Lilly and Company	T1_Pre_Male_Young (81379)			long term + acute	Resistance	12 wks of resistance training	12 wks of progressive resistance training consisting of bilateral knee extensions with 3x10 reps at 70% of 1-RM, and 3d/wk for a total of 36 training sessions.	pre longterm	time point: Basal	-1		tissue: Vastus lateralis muscle		age: Young	M					training state: Untrained		24													12 wks of progressive resistance training consisting of bilateral knee extensions with 3x10 reps at 70% of 1-RM, and 3d/wk for a total of 36 training sessions.
GSM702359	GSE28422	RNA	GPL570	PMID: 22302958	Trappe S	Shawn,T.,Estrem:	Eli Lilly and Company	T1_Pre_Male_Young (81390)			long term + acute	Resistance	12 wks of resistance training	12 wks of progressive resistance training consisting of bilateral knee extensions with 3x10 reps at 70% of 1-RM, and 3d/wk for a total of 36 training sessions.	pre longterm	time point: Basal	-1		tissue: Vastus lateralis muscle		age: Young	M					training state: Untrained		24													12 wks of progressive resistance training consisting of bilateral knee extensions with 3x10 reps at 70% of 1-RM, and 3d/wk for a total of 36 training sessions.
GSM702360	GSE28422	RNA	GPL570	PMID: 22302958	Trappe S	Shawn,T.,Estrem:	Eli Lilly and Company	T1_Pre_Male_Young (81412)			long term + acute	Resistance	12 wks of resistance training	12 wks of progressive resistance training consisting of bilateral knee extensions with 3x10 reps at 70% of 1-RM, and 3d/wk for a total of 36 training sessions.	pre longterm	time point: Basal	-1		tissue: Vastus lateralis muscle		age: Young	M					training state: Untrained		24													12 wks of progressive resistance training consisting of bilateral knee extensions with 3x10 reps at 70% of 1-RM, and 3d/wk for a total of 36 training sessions.
GSM702361	GSE28422	RNA	GPL570	PMID: 22302958	Trappe S	Shawn,T.,Estrem:	Eli Lilly and Company	T1_Pre_Male_Young (81422)			long term + acute	Resistance	12 wks of resistance training	12 wks of progressive resistance training consisting of bilateral knee extensions with 3x10 reps at 70% of 1-RM, and 3d/wk for a total of 36 training sessions.	pre longterm	time point: Basal	-1		tissue: Vastus lateralis muscle		age: Young	M					training state: Untrained		24													12 wks of progressive resistance training consisting of bilateral knee extensions with 3x10 reps at 70% of 1-RM, and 3d/wk for a total of 36 training sessions.
GSM702362	GSE28422	RNA	GPL570	PMID: 22302958	Trappe S	Shawn,T.,Estrem:	Eli Lilly and Company	T1_Pre_Male_Young (81432)			long term + acute	Resistance	12 wks of resistance training	12 wks of progressive resistance training consisting of bilateral knee extensions with 3x10 reps at 70% of 1-RM, and 3d/wk for a total of 36 training sessions.	pre longterm	time point: Basal	-1		tissue: Vastus lateralis muscle		age: Young	M					training state: Untrained		24													12 wks of progressive resistance training consisting of bilateral knee extensions with 3x10 reps at 70% of 1-RM, and 3d/wk for a total of 36 training sessions.
GSM702363	GSE28422	RNA	GPL570	PMID: 22302958	Trappe S	Shawn,T.,Estrem:	Eli Lilly and Company	T1_Pre_Male_Young (81453)			long term + acute	Resistance	12 wks of resistance training	12 wks of progressive resistance training consisting of bilateral knee extensions with 3x10 reps at 70% of 1-RM, and 3d/wk for a total of 36 training sessions.	pre longterm	time point: Basal	-1		tissue: Vastus lateralis muscle		age: Young	M					training state: Untrained		24													12 wks of progressive resistance training consisting of bilateral knee extensions with 3x10 reps at 70% of 1-RM, and 3d/wk for a total of 36 training sessions.
GSM702364	GSE28422	RNA	GPL570	PMID: 22302958	Trappe S	Shawn,T.,Estrem:	Eli Lilly and Company	T1_Pre_Male_Young (81467)			long term + acute	Resistance	12 wks of resistance training	12 wks of progressive resistance training consisting of bilateral knee extensions with 3x10 reps at 70% of 1-RM, and 3d/wk for a total of 36 training sessions.	pre longterm	time point: Basal	-1		tissue: Vastus lateralis muscle		age: Young	M					training state: Untrained		24													12 wks of progressive resistance training consisting of bilateral knee extensions with 3x10 reps at 70% of 1-RM, and 3d/wk for a total of 36 training sessions.
GSM702389	GSE28422	RNA	GPL570	PMID: 22302958	Trappe S	Shawn,T.,Estrem:	Eli Lilly and Company	T1_Pre_Male_Old (81365)			long term + acute	Resistance	12 wks of resistance training	12 wks of progressive resistance training consisting of bilateral knee extensions with 3x10 reps at 70% of 1-RM, and 3d/wk for a total of 36 training sessions.	pre longterm	time point: Basal	-1		tissue: Vastus lateralis muscle		age: Old	M					training state: Untrained		84													12 wks of progressive resistance training consisting of bilateral knee extensions with 3x10 reps at 70% of 1-RM, and 3d/wk for a total of 36 training sessions.
GSM702390	GSE28422	RNA	GPL570	PMID: 22302958	Trappe S	Shawn,T.,Estrem:	Eli Lilly and Company	T1_Pre_Male_Old (81375)			long term + acute	Resistance	12 wks of resistance training	12 wks of progressive resistance training consisting of bilateral knee extensions with 3x10 reps at 70% of 1-RM, and 3d/wk for a total of 36 training sessions.	pre longterm	time point: Basal	-1		tissue: Vastus lateralis muscle		age: Old	M					training state: Untrained		84													12 wks of progressive resistance training consisting of bilateral knee extensions with 3x10 reps at 70% of 1-RM, and 3d/wk for a total of 36 training sessions.
GSM702391	GSE28422	RNA	GPL570	PMID: 22302958	Trappe S	Shawn,T.,Estrem:	Eli Lilly and Company	T1_Pre_Male_Old (81398)			long term + acute	Resistance	12 wks of resistance training	12 wks of progressive resistance training consisting of bilateral knee extensions with 3x10 reps at 70% of 1-RM, and 3d/wk for a total of 36 training sessions.	pre longterm	time point: Basal	-1		tissue: Vastus lateralis muscle		age: Old	M					training state: Untrained		84													12 wks of progressive resistance training consisting of bilateral knee extensions with 3x10 reps at 70% of 1-RM, and 3d/wk for a total of 36 training sessions.
GSM702392	GSE28422	RNA	GPL570	PMID: 22302958	Trappe S	Shawn,T.,Estrem:	Eli Lilly and Company	T1_Pre_Male_Old (81414)			long term + acute	Resistance	12 wks of resistance training	12 wks of progressive resistance training consisting of bilateral knee extensions with 3x10 reps at 70% of 1-RM, and 3d/wk for a total of 36 training sessions.	pre longterm	time point: Basal	-1		tissue: Vastus lateralis muscle		age: Old	M					training state: Untrained		84													12 wks of progressive resistance training consisting of bilateral knee extensions with 3x10 reps at 70% of 1-RM, and 3d/wk for a total of 36 training sessions.
GSM702393	GSE28422	RNA	GPL570	PMID: 22302958	Trappe S	Shawn,T.,Estrem:	Eli Lilly and Company	T1_Pre_Male_Old (81436)			long term + acute	Resistance	12 wks of resistance training	12 wks of progressive resistance training consisting of bilateral knee extensions with 3x10 reps at 70% of 1-RM, and 3d/wk for a total of 36 training sessions.	pre longterm	time point: Basal	-1		tissue: Vastus lateralis muscle		age: Old	M					training state: Untrained		84													12 wks of progressive resistance training consisting of bilateral knee extensions with 3x10 reps at 70% of 1-RM, and 3d/wk for a total of 36 training sessions.
GSM702394	GSE28422	RNA	GPL570	PMID: 22302958	Trappe S	Shawn,T.,Estrem:	Eli Lilly and Company	T1_Pre_Male_Old (81461)			long term + acute	Resistance	12 wks of resistance training	12 wks of progressive resistance training consisting of bilateral knee extensions with 3x10 reps at 70% of 1-RM, and 3d/wk for a total of 36 training sessions.	pre longterm	time point: Basal	-1		tissue: Vastus lateralis muscle		age: Old	M					training state: Untrained		84													12 wks of progressive resistance training consisting of bilateral knee extensions with 3x10 reps at 70% of 1-RM, and 3d/wk for a total of 36 training sessions.
GSM702413	GSE28422	RNA	GPL570	PMID: 22302958	Trappe S	Shawn,T.,Estrem:	Eli Lilly and Company	T1_Pre_Female_Young (81366)			long term + acute	Resistance	12 wks of resistance training	12 wks of progressive resistance training consisting of bilateral knee extensions with 3x10 reps at 70% of 1-RM, and 3d/wk for a total of 36 training sessions.	pre longterm	time point: Basal	-1		tissue: Vastus lateralis muscle		age: Young	F					training state: Untrained		24													12 wks of progressive resistance training consisting of bilateral knee extensions with 3x10 reps at 70% of 1-RM, and 3d/wk for a total of 36 training sessions.
GSM702414	GSE28422	RNA	GPL570	PMID: 22302958	Trappe S	Shawn,T.,Estrem:	Eli Lilly and Company	T1_Pre_Female_Young (81388)			long term + acute	Resistance	12 wks of resistance training	12 wks of progressive resistance training consisting of bilateral knee extensions with 3x10 reps at 70% of 1-RM, and 3d/wk for a total of 36 training sessions.	pre longterm	time point: Basal	-1		tissue: Vastus lateralis muscle		age: Young	F					training state: Untrained		24													12 wks of progressive resistance training consisting of bilateral knee extensions with 3x10 reps at 70% of 1-RM, and 3d/wk for a total of 36 training sessions.
GSM702415	GSE28422	RNA	GPL570	PMID: 22302958	Trappe S	Shawn,T.,Estrem:	Eli Lilly and Company	T1_Pre_Female_Young (81397)			long term + acute	Resistance	12 wks of resistance training	12 wks of progressive resistance training consisting of bilateral knee extensions with 3x10 reps at 70% of 1-RM, and 3d/wk for a total of 36 training sessions.	pre longterm	time point: Basal	-1		tissue: Vastus lateralis muscle		age: Young	F					training state: Untrained		24													12 wks of progressive resistance training consisting of bilateral knee extensions with 3x10 reps at 70% of 1-RM, and 3d/wk for a total of 36 training sessions.
GSM702416	GSE28422	RNA	GPL570	PMID: 22302958	Trappe S	Shawn,T.,Estrem:	Eli Lilly and Company	T1_Pre_Female_Young (81407)			long term + acute	Resistance	12 wks of resistance training	12 wks of progressive resistance training consisting of bilateral knee extensions with 3x10 reps at 70% of 1-RM, and 3d/wk for a total of 36 training sessions.	pre longterm	time point: Basal	-1		tissue: Vastus lateralis muscle		age: Young	F					training state: Untrained		24													12 wks of progressive resistance training consisting of bilateral knee extensions with 3x10 reps at 70% of 1-RM, and 3d/wk for a total of 36 training sessions.
GSM702417	GSE28422	RNA	GPL570	PMID: 22302958	Trappe S	Shawn,T.,Estrem:	Eli Lilly and Company	T1_Pre_Female_Young (81443)			long term + acute	Resistance	12 wks of resistance training	12 wks of progressive resistance training consisting of bilateral knee extensions with 3x10 reps at 70% of 1-RM, and 3d/wk for a total of 36 training sessions.	pre longterm	time point: Basal	-1		tissue: Vastus lateralis muscle		age: Young	F					training state: Untrained		24													12 wks of progressive resistance training consisting of bilateral knee extensions with 3x10 reps at 70% of 1-RM, and 3d/wk for a total of 36 training sessions.
GSM702418	GSE28422	RNA	GPL570	PMID: 22302958	Trappe S	Shawn,T.,Estrem:	Eli Lilly and Company	T1_Pre_Female_Young (81454)			long term + acute	Resistance	12 wks of resistance training	12 wks of progressive resistance training consisting of bilateral knee extensions with 3x10 reps at 70% of 1-RM, and 3d/wk for a total of 36 training sessions.	pre longterm	time point: Basal	-1		tissue: Vastus lateralis muscle		age: Young	F					training state: Untrained		24													12 wks of progressive resistance training consisting of bilateral knee extensions with 3x10 reps at 70% of 1-RM, and 3d/wk for a total of 36 training sessions.
GSM702419	GSE28422	RNA	GPL570	PMID: 22302958	Trappe S	Shawn,T.,Estrem:	Eli Lilly and Company	T1_Pre_Female_Young (81464)			long term + acute	Resistance	12 wks of resistance training	12 wks of progressive resistance training consisting of bilateral knee extensions with 3x10 reps at 70% of 1-RM, and 3d/wk for a total of 36 training sessions.	pre longterm	time point: Basal	-1		tissue: Vastus lateralis muscle		age: Young	F					training state: Untrained		24													12 wks of progressive resistance training consisting of bilateral knee extensions with 3x10 reps at 70% of 1-RM, and 3d/wk for a total of 36 training sessions.
GSM702443	GSE28422	RNA	GPL570	PMID: 22302958	Trappe S	Shawn,T.,Estrem:	Eli Lilly and Company	T1_Pre_Female_Old (81358)			long term + acute	Resistance	12 wks of resistance training	12 wks of progressive resistance training consisting of bilateral knee extensions with 3x10 reps at 70% of 1-RM, and 3d/wk for a total of 36 training sessions.	pre longterm	time point: Basal	-1		tissue: Vastus lateralis muscle		age: Old	F					training state: Untrained		84													12 wks of progressive resistance training consisting of bilateral knee extensions with 3x10 reps at 70% of 1-RM, and 3d/wk for a total of 36 training sessions.
GSM702444	GSE28422	RNA	GPL570	PMID: 22302958	Trappe S	Shawn,T.,Estrem:	Eli Lilly and Company	T1_Pre_Female_Old (81384)			long term + acute	Resistance	12 wks of resistance training	12 wks of progressive resistance training consisting of bilateral knee extensions with 3x10 reps at 70% of 1-RM, and 3d/wk for a total of 36 training sessions.	pre longterm	time point: Basal	-1		tissue: Vastus lateralis muscle		age: Old	F					training state: Untrained		84													12 wks of progressive resistance training consisting of bilateral knee extensions with 3x10 reps at 70% of 1-RM, and 3d/wk for a total of 36 training sessions.
GSM702445	GSE28422	RNA	GPL570	PMID: 22302958	Trappe S	Shawn,T.,Estrem:	Eli Lilly and Company	T1_Pre_Female_Old (81405)			long term + acute	Resistance	12 wks of resistance training	12 wks of progressive resistance training consisting of bilateral knee extensions with 3x10 reps at 70% of 1-RM, and 3d/wk for a total of 36 training sessions.	pre longterm	time point: Basal	-1		tissue: Vastus lateralis muscle		age: Old	F					training state: Untrained		84													12 wks of progressive resistance training consisting of bilateral knee extensions with 3x10 reps at 70% of 1-RM, and 3d/wk for a total of 36 training sessions.
GSM702446	GSE28422	RNA	GPL570	PMID: 22302958	Trappe S	Shawn,T.,Estrem:	Eli Lilly and Company	T1_Pre_Female_Old (81429)			long term + acute	Resistance	12 wks of resistance training	12 wks of progressive resistance training consisting of bilateral knee extensions with 3x10 reps at 70% of 1-RM, and 3d/wk for a total of 36 training sessions.	pre longterm	time point: Basal	-1		tissue: Vastus lateralis muscle		age: Old	F					training state: Untrained		84													12 wks of progressive resistance training consisting of bilateral knee extensions with 3x10 reps at 70% of 1-RM, and 3d/wk for a total of 36 training sessions.
GSM702447	GSE28422	RNA	GPL570	PMID: 22302958	Trappe S	Shawn,T.,Estrem:	Eli Lilly and Company	T1_Pre_Female_Old (81439)			long term + acute	Resistance	12 wks of resistance training	12 wks of progressive resistance training consisting of bilateral knee extensions with 3x10 reps at 70% of 1-RM, and 3d/wk for a total of 36 training sessions.	pre longterm	time point: Basal	-1		tissue: Vastus lateralis muscle		age: Old	F					training state: Untrained		84													12 wks of progressive resistance training consisting of bilateral knee extensions with 3x10 reps at 70% of 1-RM, and 3d/wk for a total of 36 training sessions.
GSM702448	GSE28422	RNA	GPL570	PMID: 22302958	Trappe S	Shawn,T.,Estrem:	Eli Lilly and Company	T1_Pre_Female_Old (81446)			long term + acute	Resistance	12 wks of resistance training	12 wks of progressive resistance training consisting of bilateral knee extensions with 3x10 reps at 70% of 1-RM, and 3d/wk for a total of 36 training sessions.	pre longterm	time point: Basal	-1		tissue: Vastus lateralis muscle		age: Old	F					training state: Untrained		84													12 wks of progressive resistance training consisting of bilateral knee extensions with 3x10 reps at 70% of 1-RM, and 3d/wk for a total of 36 training sessions.
GSM1023931	GSE41769	RNA	GPL11532	PMID: 23226462		Milene,,Catoire:milene.catoire@wur.nl	Wageningen University	baseline_left [G030A_H05_22_6_L_T0]		subject: 6	Acute		Endurance	All subjects performed a single 60 minutes experimental endurance exercise bout, which was preceded by two preliminary exercise tests and two familiarization trials. During the endurance exercise bout subjects had to perform one-legged cycling on a cycle ergometer (Excalibur Sport, Lode, Groningen NL) adapted with a custom-made leg support. Subjects cycled with their dominant leg (all but subject…	trained leg	time: baseline (T0)	-1		tissue: vastus lateralis muscle	biopsied leg: left	age: 56 years	M					exercised leg: left	Nine healthy middle-aged men (age 51.5Â±5.1 years, body weight 88Â±17 kg, body mass index 26 Â± 4) participated in the study. All subjects exercised less than 4 hours per week. The study was approved by the medical ethical committee of Wageningen University and all subjects received oral and written information about the experimental procedures and provided written informed consent.	56		ethnicity: Caucasian											All subjects performed a single 60 minutes experimental endurance exercise bout, which was preceded by two preliminary exercise tests and two familiarization trials. During the endurance exercise bout subjects had to perform one-legged cycling on a cycle ergometer (Excalibur Sport, Lode, Groningen NL) adapted with a custom-made leg support. Subjects cycled with their dominant leg (all but subject…
GSM1023933	GSE41769	RNA	GPL11532	PMID: 23226462		Milene,,Catoire:milene.catoire@wur.nl	Wageningen University	post_exercise_left [G030A_G09_21_6_L_T1]		subject: 6	Acute		Endurance	All subjects performed a single 60 minutes experimental endurance exercise bout, which was preceded by two preliminary exercise tests and two familiarization trials. During the endurance exercise bout subjects had to perform one-legged cycling on a cycle ergometer (Excalibur Sport, Lode, Groningen NL) adapted with a custom-made leg support. Subjects cycled with their dominant leg (all but subject…	trained leg	time: post_exercise (T1)	0	60	tissue: vastus lateralis muscle	biopsied leg: left	age: 56 years	M					exercised leg: left	Nine healthy middle-aged men (age 51.5Â±5.1 years, body weight 88Â±17 kg, body mass index 26 Â± 4) participated in the study. All subjects exercised less than 4 hours per week. The study was approved by the medical ethical committee of Wageningen University and all subjects received oral and written information about the experimental procedures and provided written informed consent.	56		ethnicity: Caucasian											All subjects performed a single 60 minutes experimental endurance exercise bout, which was preceded by two preliminary exercise tests and two familiarization trials. During the endurance exercise bout subjects had to perform one-legged cycling on a cycle ergometer (Excalibur Sport, Lode, Groningen NL) adapted with a custom-made leg support. Subjects cycled with their dominant leg (all but subject…
GSM1023930	GSE41769	RNA	GPL11532	PMID: 23226462		Milene,,Catoire:milene.catoire@wur.nl	Wageningen University	baseline_right [G030A_H07_23_6_R_T0]		subject: 6	Acute		untrained_leg	All subjects performed a single 60 minutes experimental endurance exercise bout, which was preceded by two preliminary exercise tests and two familiarization trials. During the endurance exercise bout subjects had to perform one-legged cycling on a cycle ergometer (Excalibur Sport, Lode, Groningen NL) adapted with a custom-made leg support. Subjects cycled with their dominant leg (all but subject…	untrained leg	time: baseline (T0)	-1		tissue: vastus lateralis muscle	biopsied leg: right	age: 56 years	M					exercised leg: left	Nine healthy middle-aged men (age 51.5Â±5.1 years, body weight 88Â±17 kg, body mass index 26 Â± 4) participated in the study. All subjects exercised less than 4 hours per week. The study was approved by the medical ethical committee of Wageningen University and all subjects received oral and written information about the experimental procedures and provided written informed consent.	56		ethnicity: Caucasian											All subjects performed a single 60 minutes experimental endurance exercise bout, which was preceded by two preliminary exercise tests and two familiarization trials. During the endurance exercise bout subjects had to perform one-legged cycling on a cycle ergometer (Excalibur Sport, Lode, Groningen NL) adapted with a custom-made leg support. Subjects cycled with their dominant leg (all but subject…
GSM1023932	GSE41769	RNA	GPL11532	PMID: 23226462		Milene,,Catoire:milene.catoire@wur.nl	Wageningen University	post_exercise_right [G030A_H09_24_6_R_T1]		subject: 6	Acute		untrained_leg	All subjects performed a single 60 minutes experimental endurance exercise bout, which was preceded by two preliminary exercise tests and two familiarization trials. During the endurance exercise bout subjects had to perform one-legged cycling on a cycle ergometer (Excalibur Sport, Lode, Groningen NL) adapted with a custom-made leg support. Subjects cycled with their dominant leg (all but subject…	untrained leg	time: post_exercise (T1)	0		tissue: vastus lateralis muscle	biopsied leg: right	age: 56 years	M					exercised leg: left	Nine healthy middle-aged men (age 51.5Â±5.1 years, body weight 88Â±17 kg, body mass index 26 Â± 4) participated in the study. All subjects exercised less than 4 hours per week. The study was approved by the medical ethical committee of Wageningen University and all subjects received oral and written information about the experimental procedures and provided written informed consent.	56		ethnicity: Caucasian											All subjects performed a single 60 minutes experimental endurance exercise bout, which was preceded by two preliminary exercise tests and two familiarization trials. During the endurance exercise bout subjects had to perform one-legged cycling on a cycle ergometer (Excalibur Sport, Lode, Groningen NL) adapted with a custom-made leg support. Subjects cycled with their dominant leg (all but subject…
GSM1023911	GSE41769	RNA	GPL11532	PMID: 23226462		Milene,,Catoire:milene.catoire@wur.nl	Wageningen University	baseline_left [G030A_A07_2_1_L_T0]		subject: 1	Acute		untrained_leg	All subjects performed a single 60 minutes experimental endurance exercise bout, which was preceded by two preliminary exercise tests and two familiarization trials. During the endurance exercise bout subjects had to perform one-legged cycling on a cycle ergometer (Excalibur Sport, Lode, Groningen NL) adapted with a custom-made leg support. Subjects cycled with their dominant leg (all but subject…	untrained leg	time: baseline (T0)	-1		tissue: vastus lateralis muscle	biopsied leg: left	age: 44 years	M					exercised leg: right	Nine healthy middle-aged men (age 51.5Â±5.1 years, body weight 88Â±17 kg, body mass index 26 Â± 4) participated in the study. All subjects exercised less than 4 hours per week. The study was approved by the medical ethical committee of Wageningen University and all subjects received oral and written information about the experimental procedures and provided written informed consent.	44		ethnicity: Caucasian											All subjects performed a single 60 minutes experimental endurance exercise bout, which was preceded by two preliminary exercise tests and two familiarization trials. During the endurance exercise bout subjects had to perform one-legged cycling on a cycle ergometer (Excalibur Sport, Lode, Groningen NL) adapted with a custom-made leg support. Subjects cycled with their dominant leg (all but subject…
GSM1023915	GSE41769	RNA	GPL11532	PMID: 23226462		Milene,,Catoire:milene.catoire@wur.nl	Wageningen University	baseline_left [G030A_B09_6_2_L_T0]		subject: 2	Acute		untrained_leg	All subjects performed a single 60 minutes experimental endurance exercise bout, which was preceded by two preliminary exercise tests and two familiarization trials. During the endurance exercise bout subjects had to perform one-legged cycling on a cycle ergometer (Excalibur Sport, Lode, Groningen NL) adapted with a custom-made leg support. Subjects cycled with their dominant leg (all but subject…	untrained leg	time: baseline (T0)	-1		tissue: vastus lateralis muscle	biopsied leg: left	age: 53 years	M					exercised leg: right	Nine healthy middle-aged men (age 51.5Â±5.1 years, body weight 88Â±17 kg, body mass index 26 Â± 4) participated in the study. All subjects exercised less than 4 hours per week. The study was approved by the medical ethical committee of Wageningen University and all subjects received oral and written information about the experimental procedures and provided written informed consent.	53		ethnicity: Caucasian											All subjects performed a single 60 minutes experimental endurance exercise bout, which was preceded by two preliminary exercise tests and two familiarization trials. During the endurance exercise bout subjects had to perform one-legged cycling on a cycle ergometer (Excalibur Sport, Lode, Groningen NL) adapted with a custom-made leg support. Subjects cycled with their dominant leg (all but subject…
GSM1023919	GSE41769	RNA	GPL11532	PMID: 23226462		Milene,,Catoire:milene.catoire@wur.nl	Wageningen University	baseline_left [G030A_D05_10_3_L_T0]		subject: 3	Acute		untrained_leg	All subjects performed a single 60 minutes experimental endurance exercise bout, which was preceded by two preliminary exercise tests and two familiarization trials. During the endurance exercise bout subjects had to perform one-legged cycling on a cycle ergometer (Excalibur Sport, Lode, Groningen NL) adapted with a custom-made leg support. Subjects cycled with their dominant leg (all but subject…	untrained leg	time: baseline (T0)	-1		tissue: vastus lateralis muscle	biopsied leg: left	age: 52 years	M					exercised leg: right	Nine healthy middle-aged men (age 51.5Â±5.1 years, body weight 88Â±17 kg, body mass index 26 Â± 4) participated in the study. All subjects exercised less than 4 hours per week. The study was approved by the medical ethical committee of Wageningen University and all subjects received oral and written information about the experimental procedures and provided written informed consent.	52		ethnicity: Caucasian											All subjects performed a single 60 minutes experimental endurance exercise bout, which was preceded by two preliminary exercise tests and two familiarization trials. During the endurance exercise bout subjects had to perform one-legged cycling on a cycle ergometer (Excalibur Sport, Lode, Groningen NL) adapted with a custom-made leg support. Subjects cycled with their dominant leg (all but subject…
GSM1023923	GSE41769	RNA	GPL11532	PMID: 23226462		Milene,,Catoire:milene.catoire@wur.nl	Wageningen University	baseline_left [G030A_E07_14_4_L_T0]		subject: 4	Acute		untrained_leg	All subjects performed a single 60 minutes experimental endurance exercise bout, which was preceded by two preliminary exercise tests and two familiarization trials. During the endurance exercise bout subjects had to perform one-legged cycling on a cycle ergometer (Excalibur Sport, Lode, Groningen NL) adapted with a custom-made leg support. Subjects cycled with their dominant leg (all but subject…	untrained leg	time: baseline (T0)	-1		tissue: vastus lateralis muscle	biopsied leg: left	age: 56 years	M					exercised leg: right	Nine healthy middle-aged men (age 51.5Â±5.1 years, body weight 88Â±17 kg, body mass index 26 Â± 4) participated in the study. All subjects exercised less than 4 hours per week. The study was approved by the medical ethical committee of Wageningen University and all subjects received oral and written information about the experimental procedures and provided written informed consent.	56		ethnicity: Caucasian											All subjects performed a single 60 minutes experimental endurance exercise bout, which was preceded by two preliminary exercise tests and two familiarization trials. During the endurance exercise bout subjects had to perform one-legged cycling on a cycle ergometer (Excalibur Sport, Lode, Groningen NL) adapted with a custom-made leg support. Subjects cycled with their dominant leg (all but subject…
GSM1023927	GSE41769	RNA	GPL11532	PMID: 23226462		Milene,,Catoire:milene.catoire@wur.nl	Wageningen University	baseline_left [G030A_F09_18_5_L_T0]		subject: 5	Acute		untrained_leg	All subjects performed a single 60 minutes experimental endurance exercise bout, which was preceded by two preliminary exercise tests and two familiarization trials. During the endurance exercise bout subjects had to perform one-legged cycling on a cycle ergometer (Excalibur Sport, Lode, Groningen NL) adapted with a custom-made leg support. Subjects cycled with their dominant leg (all but subject…	untrained leg	time: baseline (T0)	-1		tissue: vastus lateralis muscle	biopsied leg: left	age: 53 years	M					exercised leg: right	Nine healthy middle-aged men (age 51.5Â±5.1 years, body weight 88Â±17 kg, body mass index 26 Â± 4) participated in the study. All subjects exercised less than 4 hours per week. The study was approved by the medical ethical committee of Wageningen University and all subjects received oral and written information about the experimental procedures and provided written informed consent.	53		ethnicity: Caucasian											All subjects performed a single 60 minutes experimental endurance exercise bout, which was preceded by two preliminary exercise tests and two familiarization trials. During the endurance exercise bout subjects had to perform one-legged cycling on a cycle ergometer (Excalibur Sport, Lode, Groningen NL) adapted with a custom-made leg support. Subjects cycled with their dominant leg (all but subject…
GSM1023935	GSE41769	RNA	GPL11532	PMID: 23226462		Milene,,Catoire:milene.catoire@wur.nl	Wageningen University	baseline_left [G031A_B05_28_7_L_T0]		subject: 7	Acute		untrained_leg	All subjects performed a single 60 minutes experimental endurance exercise bout, which was preceded by two preliminary exercise tests and two familiarization trials. During the endurance exercise bout subjects had to perform one-legged cycling on a cycle ergometer (Excalibur Sport, Lode, Groningen NL) adapted with a custom-made leg support. Subjects cycled with their dominant leg (all but subject…	untrained leg	time: baseline (T0)	-1		tissue: vastus lateralis muscle	biopsied leg: left	age: 56 years	M					exercised leg: right	Nine healthy middle-aged men (age 51.5Â±5.1 years, body weight 88Â±17 kg, body mass index 26 Â± 4) participated in the study. All subjects exercised less than 4 hours per week. The study was approved by the medical ethical committee of Wageningen University and all subjects received oral and written information about the experimental procedures and provided written informed consent.	56		ethnicity: Caucasian											All subjects performed a single 60 minutes experimental endurance exercise bout, which was preceded by two preliminary exercise tests and two familiarization trials. During the endurance exercise bout subjects had to perform one-legged cycling on a cycle ergometer (Excalibur Sport, Lode, Groningen NL) adapted with a custom-made leg support. Subjects cycled with their dominant leg (all but subject…
GSM1023939	GSE41769	RNA	GPL11532	PMID: 23226462		Milene,,Catoire:milene.catoire@wur.nl	Wageningen University	baseline_left [G031A_B09_30_8_L_T0]		subject: 8	Acute		untrained_leg	All subjects performed a single 60 minutes experimental endurance exercise bout, which was preceded by two preliminary exercise tests and two familiarization trials. During the endurance exercise bout subjects had to perform one-legged cycling on a cycle ergometer (Excalibur Sport, Lode, Groningen NL) adapted with a custom-made leg support. Subjects cycled with their dominant leg (all but subject…	untrained leg	time: baseline (T0)	-1		tissue: vastus lateralis muscle	biopsied leg: left	age: 44 years	M					exercised leg: right	Nine healthy middle-aged men (age 51.5Â±5.1 years, body weight 88Â±17 kg, body mass index 26 Â± 4) participated in the study. All subjects exercised less than 4 hours per week. The study was approved by the medical ethical committee of Wageningen University and all subjects received oral and written information about the experimental procedures and provided written informed consent.	44		ethnicity: Caucasian											All subjects performed a single 60 minutes experimental endurance exercise bout, which was preceded by two preliminary exercise tests and two familiarization trials. During the endurance exercise bout subjects had to perform one-legged cycling on a cycle ergometer (Excalibur Sport, Lode, Groningen NL) adapted with a custom-made leg support. Subjects cycled with their dominant leg (all but subject…
GSM1023943	GSE41769	RNA	GPL11532	PMID: 23226462		Milene,,Catoire:milene.catoire@wur.nl	Wageningen University	baseline_left [G031A_D05_34_9_L_T0]		subject: 9	Acute		untrained_leg	All subjects performed a single 60 minutes experimental endurance exercise bout, which was preceded by two preliminary exercise tests and two familiarization trials. During the endurance exercise bout subjects had to perform one-legged cycling on a cycle ergometer (Excalibur Sport, Lode, Groningen NL) adapted with a custom-made leg support. Subjects cycled with their dominant leg (all but subject…	untrained leg	time: baseline (T0)	-1		tissue: vastus lateralis muscle	biopsied leg: left	age: 55 years	M					exercised leg: right	Nine healthy middle-aged men (age 51.5Â±5.1 years, body weight 88Â±17 kg, body mass index 26 Â± 4) participated in the study. All subjects exercised less than 4 hours per week. The study was approved by the medical ethical committee of Wageningen University and all subjects received oral and written information about the experimental procedures and provided written informed consent.	55		ethnicity: Caucasian											All subjects performed a single 60 minutes experimental endurance exercise bout, which was preceded by two preliminary exercise tests and two familiarization trials. During the endurance exercise bout subjects had to perform one-legged cycling on a cycle ergometer (Excalibur Sport, Lode, Groningen NL) adapted with a custom-made leg support. Subjects cycled with their dominant leg (all but subject…
GSM1023913	GSE41769	RNA	GPL11532	PMID: 23226462		Milene,,Catoire:milene.catoire@wur.nl	Wageningen University	post_exercise_left [G030A_B05_4_1_L_T1]		subject: 1	Acute		untrained_leg	All subjects performed a single 60 minutes experimental endurance exercise bout, which was preceded by two preliminary exercise tests and two familiarization trials. During the endurance exercise bout subjects had to perform one-legged cycling on a cycle ergometer (Excalibur Sport, Lode, Groningen NL) adapted with a custom-made leg support. Subjects cycled with their dominant leg (all but subject…	untrained leg	time: post_exercise (T1)	0		tissue: vastus lateralis muscle	biopsied leg: left	age: 44 years	M					exercised leg: right	Nine healthy middle-aged men (age 51.5Â±5.1 years, body weight 88Â±17 kg, body mass index 26 Â± 4) participated in the study. All subjects exercised less than 4 hours per week. The study was approved by the medical ethical committee of Wageningen University and all subjects received oral and written information about the experimental procedures and provided written informed consent.	44		ethnicity: Caucasian											All subjects performed a single 60 minutes experimental endurance exercise bout, which was preceded by two preliminary exercise tests and two familiarization trials. During the endurance exercise bout subjects had to perform one-legged cycling on a cycle ergometer (Excalibur Sport, Lode, Groningen NL) adapted with a custom-made leg support. Subjects cycled with their dominant leg (all but subject…
GSM1023917	GSE41769	RNA	GPL11532	PMID: 23226462		Milene,,Catoire:milene.catoire@wur.nl	Wageningen University	post_exercise_left [G030A_C07_8_2_L_T1]		subject: 2	Acute		untrained_leg	All subjects performed a single 60 minutes experimental endurance exercise bout, which was preceded by two preliminary exercise tests and two familiarization trials. During the endurance exercise bout subjects had to perform one-legged cycling on a cycle ergometer (Excalibur Sport, Lode, Groningen NL) adapted with a custom-made leg support. Subjects cycled with their dominant leg (all but subject…	untrained leg	time: post_exercise (T1)	0		tissue: vastus lateralis muscle	biopsied leg: left	age: 53 years	M					exercised leg: right	Nine healthy middle-aged men (age 51.5Â±5.1 years, body weight 88Â±17 kg, body mass index 26 Â± 4) participated in the study. All subjects exercised less than 4 hours per week. The study was approved by the medical ethical committee of Wageningen University and all subjects received oral and written information about the experimental procedures and provided written informed consent.	53		ethnicity: Caucasian											All subjects performed a single 60 minutes experimental endurance exercise bout, which was preceded by two preliminary exercise tests and two familiarization trials. During the endurance exercise bout subjects had to perform one-legged cycling on a cycle ergometer (Excalibur Sport, Lode, Groningen NL) adapted with a custom-made leg support. Subjects cycled with their dominant leg (all but subject…
GSM1023921	GSE41769	RNA	GPL11532	PMID: 23226462		Milene,,Catoire:milene.catoire@wur.nl	Wageningen University	post_exercise_left [G030A_D09_12_3_L_T1]		subject: 3	Acute		untrained_leg	All subjects performed a single 60 minutes experimental endurance exercise bout, which was preceded by two preliminary exercise tests and two familiarization trials. During the endurance exercise bout subjects had to perform one-legged cycling on a cycle ergometer (Excalibur Sport, Lode, Groningen NL) adapted with a custom-made leg support. Subjects cycled with their dominant leg (all but subject…	untrained leg	time: post_exercise (T1)	0		tissue: vastus lateralis muscle	biopsied leg: left	age: 52 years	M					exercised leg: right	Nine healthy middle-aged men (age 51.5Â±5.1 years, body weight 88Â±17 kg, body mass index 26 Â± 4) participated in the study. All subjects exercised less than 4 hours per week. The study was approved by the medical ethical committee of Wageningen University and all subjects received oral and written information about the experimental procedures and provided written informed consent.	52		ethnicity: Caucasian											All subjects performed a single 60 minutes experimental endurance exercise bout, which was preceded by two preliminary exercise tests and two familiarization trials. During the endurance exercise bout subjects had to perform one-legged cycling on a cycle ergometer (Excalibur Sport, Lode, Groningen NL) adapted with a custom-made leg support. Subjects cycled with their dominant leg (all but subject…
GSM1023925	GSE41769	RNA	GPL11532	PMID: 23226462		Milene,,Catoire:milene.catoire@wur.nl	Wageningen University	post_exercise_left [G030A_F05_16_4_L_T1]		subject: 4	Acute		untrained_leg	All subjects performed a single 60 minutes experimental endurance exercise bout, which was preceded by two preliminary exercise tests and two familiarization trials. During the endurance exercise bout subjects had to perform one-legged cycling on a cycle ergometer (Excalibur Sport, Lode, Groningen NL) adapted with a custom-made leg support. Subjects cycled with their dominant leg (all but subject…	untrained leg	time: post_exercise (T1)	0		tissue: vastus lateralis muscle	biopsied leg: left	age: 56 years	M					exercised leg: right	Nine healthy middle-aged men (age 51.5Â±5.1 years, body weight 88Â±17 kg, body mass index 26 Â± 4) participated in the study. All subjects exercised less than 4 hours per week. The study was approved by the medical ethical committee of Wageningen University and all subjects received oral and written information about the experimental procedures and provided written informed consent.	56		ethnicity: Caucasian											All subjects performed a single 60 minutes experimental endurance exercise bout, which was preceded by two preliminary exercise tests and two familiarization trials. During the endurance exercise bout subjects had to perform one-legged cycling on a cycle ergometer (Excalibur Sport, Lode, Groningen NL) adapted with a custom-made leg support. Subjects cycled with their dominant leg (all but subject…
GSM1023929	GSE41769	RNA	GPL11532	PMID: 23226462		Milene,,Catoire:milene.catoire@wur.nl	Wageningen University	post_exercise_left [G030A_G07_20_5_L_T1]		subject: 5	Acute		untrained_leg	All subjects performed a single 60 minutes experimental endurance exercise bout, which was preceded by two preliminary exercise tests and two familiarization trials. During the endurance exercise bout subjects had to perform one-legged cycling on a cycle ergometer (Excalibur Sport, Lode, Groningen NL) adapted with a custom-made leg support. Subjects cycled with their dominant leg (all but subject…	untrained leg	time: post_exercise (T1)	0		tissue: vastus lateralis muscle	biopsied leg: left	age: 53 years	M					exercised leg: right	Nine healthy middle-aged men (age 51.5Â±5.1 years, body weight 88Â±17 kg, body mass index 26 Â± 4) participated in the study. All subjects exercised less than 4 hours per week. The study was approved by the medical ethical committee of Wageningen University and all subjects received oral and written information about the experimental procedures and provided written informed consent.	53		ethnicity: Caucasian											All subjects performed a single 60 minutes experimental endurance exercise bout, which was preceded by two preliminary exercise tests and two familiarization trials. During the endurance exercise bout subjects had to perform one-legged cycling on a cycle ergometer (Excalibur Sport, Lode, Groningen NL) adapted with a custom-made leg support. Subjects cycled with their dominant leg (all but subject…
GSM1023937	GSE41769	RNA	GPL11532	PMID: 23226462		Milene,,Catoire:milene.catoire@wur.nl	Wageningen University	post_exercise_left [G031A_A07_26_7_L_T1]		subject: 7	Acute		untrained_leg	All subjects performed a single 60 minutes experimental endurance exercise bout, which was preceded by two preliminary exercise tests and two familiarization trials. During the endurance exercise bout subjects had to perform one-legged cycling on a cycle ergometer (Excalibur Sport, Lode, Groningen NL) adapted with a custom-made leg support. Subjects cycled with their dominant leg (all but subject…	untrained leg	time: post_exercise (T1)	0		tissue: vastus lateralis muscle	biopsied leg: left	age: 56 years	M					exercised leg: right	Nine healthy middle-aged men (age 51.5Â±5.1 years, body weight 88Â±17 kg, body mass index 26 Â± 4) participated in the study. All subjects exercised less than 4 hours per week. The study was approved by the medical ethical committee of Wageningen University and all subjects received oral and written information about the experimental procedures and provided written informed consent.	56		ethnicity: Caucasian											All subjects performed a single 60 minutes experimental endurance exercise bout, which was preceded by two preliminary exercise tests and two familiarization trials. During the endurance exercise bout subjects had to perform one-legged cycling on a cycle ergometer (Excalibur Sport, Lode, Groningen NL) adapted with a custom-made leg support. Subjects cycled with their dominant leg (all but subject…
GSM1023941	GSE41769	RNA	GPL11532	PMID: 23226462		Milene,,Catoire:milene.catoire@wur.nl	Wageningen University	post_exercise_left [G031A_C07_32_8_L_T1]		subject: 8	Acute		untrained_leg	All subjects performed a single 60 minutes experimental endurance exercise bout, which was preceded by two preliminary exercise tests and two familiarization trials. During the endurance exercise bout subjects had to perform one-legged cycling on a cycle ergometer (Excalibur Sport, Lode, Groningen NL) adapted with a custom-made leg support. Subjects cycled with their dominant leg (all but subject…	untrained leg	time: post_exercise (T1)	0		tissue: vastus lateralis muscle	biopsied leg: left	age: 44 years	M					exercised leg: right	Nine healthy middle-aged men (age 51.5Â±5.1 years, body weight 88Â±17 kg, body mass index 26 Â± 4) participated in the study. All subjects exercised less than 4 hours per week. The study was approved by the medical ethical committee of Wageningen University and all subjects received oral and written information about the experimental procedures and provided written informed consent.	44		ethnicity: Caucasian											All subjects performed a single 60 minutes experimental endurance exercise bout, which was preceded by two preliminary exercise tests and two familiarization trials. During the endurance exercise bout subjects had to perform one-legged cycling on a cycle ergometer (Excalibur Sport, Lode, Groningen NL) adapted with a custom-made leg support. Subjects cycled with their dominant leg (all but subject…
GSM1023945	GSE41769	RNA	GPL11532	PMID: 23226462		Milene,,Catoire:milene.catoire@wur.nl	Wageningen University	post_exercise_left [G031A_D09_36_9_L_T1]		subject: 9	Acute		untrained_leg	All subjects performed a single 60 minutes experimental endurance exercise bout, which was preceded by two preliminary exercise tests and two familiarization trials. During the endurance exercise bout subjects had to perform one-legged cycling on a cycle ergometer (Excalibur Sport, Lode, Groningen NL) adapted with a custom-made leg support. Subjects cycled with their dominant leg (all but subject…	untrained leg	time: post_exercise (T1)	0		tissue: vastus lateralis muscle	biopsied leg: left	age: 55 years	M					exercised leg: right	Nine healthy middle-aged men (age 51.5Â±5.1 years, body weight 88Â±17 kg, body mass index 26 Â± 4) participated in the study. All subjects exercised less than 4 hours per week. The study was approved by the medical ethical committee of Wageningen University and all subjects received oral and written information about the experimental procedures and provided written informed consent.	55		ethnicity: Caucasian											All subjects performed a single 60 minutes experimental endurance exercise bout, which was preceded by two preliminary exercise tests and two familiarization trials. During the endurance exercise bout subjects had to perform one-legged cycling on a cycle ergometer (Excalibur Sport, Lode, Groningen NL) adapted with a custom-made leg support. Subjects cycled with their dominant leg (all but subject…
GSM1023910	GSE41769	RNA	GPL11532	PMID: 23226462		Milene,,Catoire:milene.catoire@wur.nl	Wageningen University	baseline_right [G030A_A05_1_1_R_T0]		subject: 1	Acute		Endurance	All subjects performed a single 60 minutes experimental endurance exercise bout, which was preceded by two preliminary exercise tests and two familiarization trials. During the endurance exercise bout subjects had to perform one-legged cycling on a cycle ergometer (Excalibur Sport, Lode, Groningen NL) adapted with a custom-made leg support. Subjects cycled with their dominant leg (all but subject…	trained leg	time: baseline (T0)	-1		tissue: vastus lateralis muscle	biopsied leg: right	age: 44 years	M					exercised leg: right	Nine healthy middle-aged men (age 51.5Â±5.1 years, body weight 88Â±17 kg, body mass index 26 Â± 4) participated in the study. All subjects exercised less than 4 hours per week. The study was approved by the medical ethical committee of Wageningen University and all subjects received oral and written information about the experimental procedures and provided written informed consent.	44		ethnicity: Caucasian											All subjects performed a single 60 minutes experimental endurance exercise bout, which was preceded by two preliminary exercise tests and two familiarization trials. During the endurance exercise bout subjects had to perform one-legged cycling on a cycle ergometer (Excalibur Sport, Lode, Groningen NL) adapted with a custom-made leg support. Subjects cycled with their dominant leg (all but subject…
GSM1023914	GSE41769	RNA	GPL11532	PMID: 23226462		Milene,,Catoire:milene.catoire@wur.nl	Wageningen University	baseline_right [G030A_B07_5_2_R_T0]		subject: 2	Acute		Endurance	All subjects performed a single 60 minutes experimental endurance exercise bout, which was preceded by two preliminary exercise tests and two familiarization trials. During the endurance exercise bout subjects had to perform one-legged cycling on a cycle ergometer (Excalibur Sport, Lode, Groningen NL) adapted with a custom-made leg support. Subjects cycled with their dominant leg (all but subject…	trained leg	time: baseline (T0)	-1		tissue: vastus lateralis muscle	biopsied leg: right	age: 53 years	M					exercised leg: right	Nine healthy middle-aged men (age 51.5Â±5.1 years, body weight 88Â±17 kg, body mass index 26 Â± 4) participated in the study. All subjects exercised less than 4 hours per week. The study was approved by the medical ethical committee of Wageningen University and all subjects received oral and written information about the experimental procedures and provided written informed consent.	53		ethnicity: Caucasian											All subjects performed a single 60 minutes experimental endurance exercise bout, which was preceded by two preliminary exercise tests and two familiarization trials. During the endurance exercise bout subjects had to perform one-legged cycling on a cycle ergometer (Excalibur Sport, Lode, Groningen NL) adapted with a custom-made leg support. Subjects cycled with their dominant leg (all but subject…
GSM1023918	GSE41769	RNA	GPL11532	PMID: 23226462		Milene,,Catoire:milene.catoire@wur.nl	Wageningen University	baseline_right [G030A_C09_9_3_R_T0]		subject: 3	Acute		Endurance	All subjects performed a single 60 minutes experimental endurance exercise bout, which was preceded by two preliminary exercise tests and two familiarization trials. During the endurance exercise bout subjects had to perform one-legged cycling on a cycle ergometer (Excalibur Sport, Lode, Groningen NL) adapted with a custom-made leg support. Subjects cycled with their dominant leg (all but subject…	trained leg	time: baseline (T0)	-1		tissue: vastus lateralis muscle	biopsied leg: right	age: 52 years	M					exercised leg: right	Nine healthy middle-aged men (age 51.5Â±5.1 years, body weight 88Â±17 kg, body mass index 26 Â± 4) participated in the study. All subjects exercised less than 4 hours per week. The study was approved by the medical ethical committee of Wageningen University and all subjects received oral and written information about the experimental procedures and provided written informed consent.	52		ethnicity: Caucasian											All subjects performed a single 60 minutes experimental endurance exercise bout, which was preceded by two preliminary exercise tests and two familiarization trials. During the endurance exercise bout subjects had to perform one-legged cycling on a cycle ergometer (Excalibur Sport, Lode, Groningen NL) adapted with a custom-made leg support. Subjects cycled with their dominant leg (all but subject…
GSM1023922	GSE41769	RNA	GPL11532	PMID: 23226462		Milene,,Catoire:milene.catoire@wur.nl	Wageningen University	baseline_right [G030A_E05_13_4_R_T0]		subject: 4	Acute		Endurance	All subjects performed a single 60 minutes experimental endurance exercise bout, which was preceded by two preliminary exercise tests and two familiarization trials. During the endurance exercise bout subjects had to perform one-legged cycling on a cycle ergometer (Excalibur Sport, Lode, Groningen NL) adapted with a custom-made leg support. Subjects cycled with their dominant leg (all but subject…	trained leg	time: baseline (T0)	-1		tissue: vastus lateralis muscle	biopsied leg: right	age: 56 years	M					exercised leg: right	Nine healthy middle-aged men (age 51.5Â±5.1 years, body weight 88Â±17 kg, body mass index 26 Â± 4) participated in the study. All subjects exercised less than 4 hours per week. The study was approved by the medical ethical committee of Wageningen University and all subjects received oral and written information about the experimental procedures and provided written informed consent.	56		ethnicity: Caucasian											All subjects performed a single 60 minutes experimental endurance exercise bout, which was preceded by two preliminary exercise tests and two familiarization trials. During the endurance exercise bout subjects had to perform one-legged cycling on a cycle ergometer (Excalibur Sport, Lode, Groningen NL) adapted with a custom-made leg support. Subjects cycled with their dominant leg (all but subject…
GSM1023926	GSE41769	RNA	GPL11532	PMID: 23226462		Milene,,Catoire:milene.catoire@wur.nl	Wageningen University	baseline_right [G030A_F07_17_5_R_T0]		subject: 5	Acute		Endurance	All subjects performed a single 60 minutes experimental endurance exercise bout, which was preceded by two preliminary exercise tests and two familiarization trials. During the endurance exercise bout subjects had to perform one-legged cycling on a cycle ergometer (Excalibur Sport, Lode, Groningen NL) adapted with a custom-made leg support. Subjects cycled with their dominant leg (all but subject…	trained leg	time: baseline (T0)	-1		tissue: vastus lateralis muscle	biopsied leg: right	age: 53 years	M					exercised leg: right	Nine healthy middle-aged men (age 51.5Â±5.1 years, body weight 88Â±17 kg, body mass index 26 Â± 4) participated in the study. All subjects exercised less than 4 hours per week. The study was approved by the medical ethical committee of Wageningen University and all subjects received oral and written information about the experimental procedures and provided written informed consent.	53		ethnicity: Caucasian											All subjects performed a single 60 minutes experimental endurance exercise bout, which was preceded by two preliminary exercise tests and two familiarization trials. During the endurance exercise bout subjects had to perform one-legged cycling on a cycle ergometer (Excalibur Sport, Lode, Groningen NL) adapted with a custom-made leg support. Subjects cycled with their dominant leg (all but subject…
GSM1023934	GSE41769	RNA	GPL11532	PMID: 23226462		Milene,,Catoire:milene.catoire@wur.nl	Wageningen University	baseline_right [G031A_A09_27_7_R_T0]		subject: 7	Acute		Endurance	All subjects performed a single 60 minutes experimental endurance exercise bout, which was preceded by two preliminary exercise tests and two familiarization trials. During the endurance exercise bout subjects had to perform one-legged cycling on a cycle ergometer (Excalibur Sport, Lode, Groningen NL) adapted with a custom-made leg support. Subjects cycled with their dominant leg (all but subject…	trained leg	time: baseline (T0)	-1		tissue: vastus lateralis muscle	biopsied leg: right	age: 56 years	M					exercised leg: right	Nine healthy middle-aged men (age 51.5Â±5.1 years, body weight 88Â±17 kg, body mass index 26 Â± 4) participated in the study. All subjects exercised less than 4 hours per week. The study was approved by the medical ethical committee of Wageningen University and all subjects received oral and written information about the experimental procedures and provided written informed consent.	56		ethnicity: Caucasian											All subjects performed a single 60 minutes experimental endurance exercise bout, which was preceded by two preliminary exercise tests and two familiarization trials. During the endurance exercise bout subjects had to perform one-legged cycling on a cycle ergometer (Excalibur Sport, Lode, Groningen NL) adapted with a custom-made leg support. Subjects cycled with their dominant leg (all but subject…
GSM1023938	GSE41769	RNA	GPL11532	PMID: 23226462		Milene,,Catoire:milene.catoire@wur.nl	Wageningen University	baseline_right [G031A_B07_29_8_R_T0]		subject: 8	Acute		Endurance	All subjects performed a single 60 minutes experimental endurance exercise bout, which was preceded by two preliminary exercise tests and two familiarization trials. During the endurance exercise bout subjects had to perform one-legged cycling on a cycle ergometer (Excalibur Sport, Lode, Groningen NL) adapted with a custom-made leg support. Subjects cycled with their dominant leg (all but subject…	trained leg	time: baseline (T0)	-1		tissue: vastus lateralis muscle	biopsied leg: right	age: 44 years	M					exercised leg: right	Nine healthy middle-aged men (age 51.5Â±5.1 years, body weight 88Â±17 kg, body mass index 26 Â± 4) participated in the study. All subjects exercised less than 4 hours per week. The study was approved by the medical ethical committee of Wageningen University and all subjects received oral and written information about the experimental procedures and provided written informed consent.	44		ethnicity: Caucasian											All subjects performed a single 60 minutes experimental endurance exercise bout, which was preceded by two preliminary exercise tests and two familiarization trials. During the endurance exercise bout subjects had to perform one-legged cycling on a cycle ergometer (Excalibur Sport, Lode, Groningen NL) adapted with a custom-made leg support. Subjects cycled with their dominant leg (all but subject…
GSM1023942	GSE41769	RNA	GPL11532	PMID: 23226462		Milene,,Catoire:milene.catoire@wur.nl	Wageningen University	baseline_right [G031A_C09_33_9_R_T0]		subject: 9	Acute		Endurance	All subjects performed a single 60 minutes experimental endurance exercise bout, which was preceded by two preliminary exercise tests and two familiarization trials. During the endurance exercise bout subjects had to perform one-legged cycling on a cycle ergometer (Excalibur Sport, Lode, Groningen NL) adapted with a custom-made leg support. Subjects cycled with their dominant leg (all but subject…	trained leg	time: baseline (T0)	-1		tissue: vastus lateralis muscle	biopsied leg: right	age: 55 years	M					exercised leg: right	Nine healthy middle-aged men (age 51.5Â±5.1 years, body weight 88Â±17 kg, body mass index 26 Â± 4) participated in the study. All subjects exercised less than 4 hours per week. The study was approved by the medical ethical committee of Wageningen University and all subjects received oral and written information about the experimental procedures and provided written informed consent.	55		ethnicity: Caucasian											All subjects performed a single 60 minutes experimental endurance exercise bout, which was preceded by two preliminary exercise tests and two familiarization trials. During the endurance exercise bout subjects had to perform one-legged cycling on a cycle ergometer (Excalibur Sport, Lode, Groningen NL) adapted with a custom-made leg support. Subjects cycled with their dominant leg (all but subject…
GSM1023912	GSE41769	RNA	GPL11532	PMID: 23226462		Milene,,Catoire:milene.catoire@wur.nl	Wageningen University	post_exercise_right [G030A_A09_3_1_R_T1]		subject: 1	Acute		Endurance	All subjects performed a single 60 minutes experimental endurance exercise bout, which was preceded by two preliminary exercise tests and two familiarization trials. During the endurance exercise bout subjects had to perform one-legged cycling on a cycle ergometer (Excalibur Sport, Lode, Groningen NL) adapted with a custom-made leg support. Subjects cycled with their dominant leg (all but subject…	trained leg	time: post_exercise (T1)	0	60	tissue: vastus lateralis muscle	biopsied leg: right	age: 44 years	M					exercised leg: right	Nine healthy middle-aged men (age 51.5Â±5.1 years, body weight 88Â±17 kg, body mass index 26 Â± 4) participated in the study. All subjects exercised less than 4 hours per week. The study was approved by the medical ethical committee of Wageningen University and all subjects received oral and written information about the experimental procedures and provided written informed consent.	44		ethnicity: Caucasian											All subjects performed a single 60 minutes experimental endurance exercise bout, which was preceded by two preliminary exercise tests and two familiarization trials. During the endurance exercise bout subjects had to perform one-legged cycling on a cycle ergometer (Excalibur Sport, Lode, Groningen NL) adapted with a custom-made leg support. Subjects cycled with their dominant leg (all but subject…
GSM1023916	GSE41769	RNA	GPL11532	PMID: 23226462		Milene,,Catoire:milene.catoire@wur.nl	Wageningen University	post_exercise_right [G030A_C05_7_2_R_T1]		subject: 2	Acute		Endurance	All subjects performed a single 60 minutes experimental endurance exercise bout, which was preceded by two preliminary exercise tests and two familiarization trials. During the endurance exercise bout subjects had to perform one-legged cycling on a cycle ergometer (Excalibur Sport, Lode, Groningen NL) adapted with a custom-made leg support. Subjects cycled with their dominant leg (all but subject…	trained leg	time: post_exercise (T1)	0	60	tissue: vastus lateralis muscle	biopsied leg: right	age: 53 years	M					exercised leg: right	Nine healthy middle-aged men (age 51.5Â±5.1 years, body weight 88Â±17 kg, body mass index 26 Â± 4) participated in the study. All subjects exercised less than 4 hours per week. The study was approved by the medical ethical committee of Wageningen University and all subjects received oral and written information about the experimental procedures and provided written informed consent.	53		ethnicity: Caucasian											All subjects performed a single 60 minutes experimental endurance exercise bout, which was preceded by two preliminary exercise tests and two familiarization trials. During the endurance exercise bout subjects had to perform one-legged cycling on a cycle ergometer (Excalibur Sport, Lode, Groningen NL) adapted with a custom-made leg support. Subjects cycled with their dominant leg (all but subject…
GSM1023920	GSE41769	RNA	GPL11532	PMID: 23226462		Milene,,Catoire:milene.catoire@wur.nl	Wageningen University	post_exercise_right [G030A_D07_11_3_R_T1]		subject: 3	Acute		Endurance	All subjects performed a single 60 minutes experimental endurance exercise bout, which was preceded by two preliminary exercise tests and two familiarization trials. During the endurance exercise bout subjects had to perform one-legged cycling on a cycle ergometer (Excalibur Sport, Lode, Groningen NL) adapted with a custom-made leg support. Subjects cycled with their dominant leg (all but subject…	trained leg	time: post_exercise (T1)	0	60	tissue: vastus lateralis muscle	biopsied leg: right	age: 52 years	M					exercised leg: right	Nine healthy middle-aged men (age 51.5Â±5.1 years, body weight 88Â±17 kg, body mass index 26 Â± 4) participated in the study. All subjects exercised less than 4 hours per week. The study was approved by the medical ethical committee of Wageningen University and all subjects received oral and written information about the experimental procedures and provided written informed consent.	52		ethnicity: Caucasian											All subjects performed a single 60 minutes experimental endurance exercise bout, which was preceded by two preliminary exercise tests and two familiarization trials. During the endurance exercise bout subjects had to perform one-legged cycling on a cycle ergometer (Excalibur Sport, Lode, Groningen NL) adapted with a custom-made leg support. Subjects cycled with their dominant leg (all but subject…
GSM1023924	GSE41769	RNA	GPL11532	PMID: 23226462		Milene,,Catoire:milene.catoire@wur.nl	Wageningen University	post_exercise_right [G030A_E09_15_4_R_T1]		subject: 4	Acute		Endurance	All subjects performed a single 60 minutes experimental endurance exercise bout, which was preceded by two preliminary exercise tests and two familiarization trials. During the endurance exercise bout subjects had to perform one-legged cycling on a cycle ergometer (Excalibur Sport, Lode, Groningen NL) adapted with a custom-made leg support. Subjects cycled with their dominant leg (all but subject…	trained leg	time: post_exercise (T1)	0	60	tissue: vastus lateralis muscle	biopsied leg: right	age: 56 years	M					exercised leg: right	Nine healthy middle-aged men (age 51.5Â±5.1 years, body weight 88Â±17 kg, body mass index 26 Â± 4) participated in the study. All subjects exercised less than 4 hours per week. The study was approved by the medical ethical committee of Wageningen University and all subjects received oral and written information about the experimental procedures and provided written informed consent.	56		ethnicity: Caucasian											All subjects performed a single 60 minutes experimental endurance exercise bout, which was preceded by two preliminary exercise tests and two familiarization trials. During the endurance exercise bout subjects had to perform one-legged cycling on a cycle ergometer (Excalibur Sport, Lode, Groningen NL) adapted with a custom-made leg support. Subjects cycled with their dominant leg (all but subject…
GSM1023928	GSE41769	RNA	GPL11532	PMID: 23226462		Milene,,Catoire:milene.catoire@wur.nl	Wageningen University	post_exercise_right [G030A_G05_19_5_R_T1]		subject: 5	Acute		Endurance	All subjects performed a single 60 minutes experimental endurance exercise bout, which was preceded by two preliminary exercise tests and two familiarization trials. During the endurance exercise bout subjects had to perform one-legged cycling on a cycle ergometer (Excalibur Sport, Lode, Groningen NL) adapted with a custom-made leg support. Subjects cycled with their dominant leg (all but subject…	trained leg	time: post_exercise (T1)	0	60	tissue: vastus lateralis muscle	biopsied leg: right	age: 53 years	M					exercised leg: right	Nine healthy middle-aged men (age 51.5Â±5.1 years, body weight 88Â±17 kg, body mass index 26 Â± 4) participated in the study. All subjects exercised less than 4 hours per week. The study was approved by the medical ethical committee of Wageningen University and all subjects received oral and written information about the experimental procedures and provided written informed consent.	53		ethnicity: Caucasian											All subjects performed a single 60 minutes experimental endurance exercise bout, which was preceded by two preliminary exercise tests and two familiarization trials. During the endurance exercise bout subjects had to perform one-legged cycling on a cycle ergometer (Excalibur Sport, Lode, Groningen NL) adapted with a custom-made leg support. Subjects cycled with their dominant leg (all but subject…
GSM1023936	GSE41769	RNA	GPL11532	PMID: 23226462		Milene,,Catoire:milene.catoire@wur.nl	Wageningen University	post_exercise_right [G031A_A05_25_7_R_T1]		subject: 7	Acute		Endurance	All subjects performed a single 60 minutes experimental endurance exercise bout, which was preceded by two preliminary exercise tests and two familiarization trials. During the endurance exercise bout subjects had to perform one-legged cycling on a cycle ergometer (Excalibur Sport, Lode, Groningen NL) adapted with a custom-made leg support. Subjects cycled with their dominant leg (all but subject…	trained leg	time: post_exercise (T1)	0	60	tissue: vastus lateralis muscle	biopsied leg: right	age: 56 years	M					exercised leg: right	Nine healthy middle-aged men (age 51.5Â±5.1 years, body weight 88Â±17 kg, body mass index 26 Â± 4) participated in the study. All subjects exercised less than 4 hours per week. The study was approved by the medical ethical committee of Wageningen University and all subjects received oral and written information about the experimental procedures and provided written informed consent.	56		ethnicity: Caucasian											All subjects performed a single 60 minutes experimental endurance exercise bout, which was preceded by two preliminary exercise tests and two familiarization trials. During the endurance exercise bout subjects had to perform one-legged cycling on a cycle ergometer (Excalibur Sport, Lode, Groningen NL) adapted with a custom-made leg support. Subjects cycled with their dominant leg (all but subject…
GSM1023940	GSE41769	RNA	GPL11532	PMID: 23226462		Milene,,Catoire:milene.catoire@wur.nl	Wageningen University	post_exercise_right [G031A_C05_31_8_R_T1]		subject: 8	Acute		Endurance	All subjects performed a single 60 minutes experimental endurance exercise bout, which was preceded by two preliminary exercise tests and two familiarization trials. During the endurance exercise bout subjects had to perform one-legged cycling on a cycle ergometer (Excalibur Sport, Lode, Groningen NL) adapted with a custom-made leg support. Subjects cycled with their dominant leg (all but subject…	trained leg	time: post_exercise (T1)	0	60	tissue: vastus lateralis muscle	biopsied leg: right	age: 44 years	M					exercised leg: right	Nine healthy middle-aged men (age 51.5Â±5.1 years, body weight 88Â±17 kg, body mass index 26 Â± 4) participated in the study. All subjects exercised less than 4 hours per week. The study was approved by the medical ethical committee of Wageningen University and all subjects received oral and written information about the experimental procedures and provided written informed consent.	44		ethnicity: Caucasian											All subjects performed a single 60 minutes experimental endurance exercise bout, which was preceded by two preliminary exercise tests and two familiarization trials. During the endurance exercise bout subjects had to perform one-legged cycling on a cycle ergometer (Excalibur Sport, Lode, Groningen NL) adapted with a custom-made leg support. Subjects cycled with their dominant leg (all but subject…
GSM1023944	GSE41769	RNA	GPL11532	PMID: 23226462		Milene,,Catoire:milene.catoire@wur.nl	Wageningen University	post_exercise_right [G031A_D07_35_9_R_T1]		subject: 9	Acute		Endurance	All subjects performed a single 60 minutes experimental endurance exercise bout, which was preceded by two preliminary exercise tests and two familiarization trials. During the endurance exercise bout subjects had to perform one-legged cycling on a cycle ergometer (Excalibur Sport, Lode, Groningen NL) adapted with a custom-made leg support. Subjects cycled with their dominant leg (all but subject…	trained leg	time: post_exercise (T1)	0	60	tissue: vastus lateralis muscle	biopsied leg: right	age: 55 years	M					exercised leg: right	Nine healthy middle-aged men (age 51.5Â±5.1 years, body weight 88Â±17 kg, body mass index 26 Â± 4) participated in the study. All subjects exercised less than 4 hours per week. The study was approved by the medical ethical committee of Wageningen University and all subjects received oral and written information about the experimental procedures and provided written informed consent.	55		ethnicity: Caucasian											All subjects performed a single 60 minutes experimental endurance exercise bout, which was preceded by two preliminary exercise tests and two familiarization trials. During the endurance exercise bout subjects had to perform one-legged cycling on a cycle ergometer (Excalibur Sport, Lode, Groningen NL) adapted with a custom-made leg support. Subjects cycled with their dominant leg (all but subject…
GSM1027353	GSE41915	RNA-microRNA	GPL10850	PMID: 23288554		Shlomit,,Radom-Aizik:saizik@uci.edu	University of California, Irvine	microRNA_NK cells_after exercise_03		3	Acute		Endurance	ten 2-min bouts of cycle ergometer exercise at a constant work equivalent to an average of 77% of maximum O2 consumption interspersed with 1-min rest		Human NK cells after 20 min bout of exercise	0		tissue: blood	cell type: NK cells	age: 20-29 yr old	M		status: healthy					24
GSM1027355	GSE41915	RNA-microRNA	GPL10850	PMID: 23288554		Shlomit,,Radom-Aizik:saizik@uci.edu	University of California, Irvine	microRNA_NK cells_after exercise_04		4	Acute		Endurance	ten 2-min bouts of cycle ergometer exercise at a constant work equivalent to an average of 77% of maximum O2 consumption interspersed with 1-min rest		Human NK cells after 20 min bout of exercise	0		tissue: blood	cell type: NK cells	age: 20-29 yr old	M		status: healthy					24
GSM1027357	GSE41915	RNA-microRNA	GPL10850	PMID: 23288554		Shlomit,,Radom-Aizik:saizik@uci.edu	University of California, Irvine	microRNA_NK cells_after exercise_05		5	Acute		Endurance	ten 2-min bouts of cycle ergometer exercise at a constant work equivalent to an average of 77% of maximum O2 consumption interspersed with 1-min rest		Human NK cells after 20 min bout of exercise	0		tissue: blood	cell type: NK cells	age: 20-29 yr old	M		status: healthy					24
GSM1027359	GSE41915	RNA-microRNA	GPL10850	PMID: 23288554		Shlomit,,Radom-Aizik:saizik@uci.edu	University of California, Irvine	microRNA_NK cells_after exercise_07		7	Acute		Endurance	ten 2-min bouts of cycle ergometer exercise at a constant work equivalent to an average of 77% of maximum O2 consumption interspersed with 1-min rest		Human NK cells after 20 min bout of exercise	0		tissue: blood	cell type: NK cells	age: 20-29 yr old	M		status: healthy					24
GSM1027361	GSE41915	RNA-microRNA	GPL10850	PMID: 23288554		Shlomit,,Radom-Aizik:saizik@uci.edu	University of California, Irvine	microRNA_NK cells_after exercise_08		8	Acute		Endurance	ten 2-min bouts of cycle ergometer exercise at a constant work equivalent to an average of 77% of maximum O2 consumption interspersed with 1-min rest		Human NK cells after 20 min bout of exercise	0		tissue: blood	cell type: NK cells	age: 20-29 yr old	M		status: healthy					24
GSM1027363	GSE41915	RNA-microRNA	GPL10850	PMID: 23288554		Shlomit,,Radom-Aizik:saizik@uci.edu	University of California, Irvine	microRNA_NK cells_after exercise_09		9	Acute		Endurance	ten 2-min bouts of cycle ergometer exercise at a constant work equivalent to an average of 77% of maximum O2 consumption interspersed with 1-min rest		Human NK cells after 20 min bout of exercise	0		tissue: blood	cell type: NK cells	age: 20-29 yr old	M		status: healthy					24
GSM1027365	GSE41915	RNA-microRNA	GPL10850	PMID: 23288554		Shlomit,,Radom-Aizik:saizik@uci.edu	University of California, Irvine	microRNA_NK cells_after exercise_10		10	Acute		Endurance	ten 2-min bouts of cycle ergometer exercise at a constant work equivalent to an average of 77% of maximum O2 consumption interspersed with 1-min rest		Human NK cells after 20 min bout of exercise	0		tissue: blood	cell type: NK cells	age: 20-29 yr old	M		status: healthy					24
GSM1027367	GSE41915	RNA-microRNA	GPL10850	PMID: 23288554		Shlomit,,Radom-Aizik:saizik@uci.edu	University of California, Irvine	microRNA_NK cells_after exercise_11		11	Acute		Endurance	ten 2-min bouts of cycle ergometer exercise at a constant work equivalent to an average of 77% of maximum O2 consumption interspersed with 1-min rest		Human NK cells after 20 min bout of exercise	0		tissue: blood	cell type: NK cells	age: 20-29 yr old	M		status: healthy					24
GSM1027369	GSE41915	RNA-microRNA	GPL10850	PMID: 23288554		Shlomit,,Radom-Aizik:saizik@uci.edu	University of California, Irvine	microRNA_NK cells_after exercise_12		12	Acute		Endurance	ten 2-min bouts of cycle ergometer exercise at a constant work equivalent to an average of 77% of maximum O2 consumption interspersed with 1-min rest		Human NK cells after 20 min bout of exercise	0		tissue: blood	cell type: NK cells	age: 20-29 yr old	M		status: healthy					24
GSM1027371	GSE41915	RNA-microRNA	GPL10850	PMID: 23288554		Shlomit,,Radom-Aizik:saizik@uci.edu	University of California, Irvine	microRNA_NK cells_after exercise_13		13	Acute		Endurance	ten 2-min bouts of cycle ergometer exercise at a constant work equivalent to an average of 77% of maximum O2 consumption interspersed with 1-min rest		Human NK cells after 20 min bout of exercise	0		tissue: blood	cell type: NK cells	age: 20-29 yr old	M		status: healthy					24
GSM1027373	GSE41915	RNA-microRNA	GPL10850	PMID: 23288554		Shlomit,,Radom-Aizik:saizik@uci.edu	University of California, Irvine	microRNA_NK cells_after exercise_14		14	Acute		Endurance	ten 2-min bouts of cycle ergometer exercise at a constant work equivalent to an average of 77% of maximum O2 consumption interspersed with 1-min rest		Human NK cells after 20 min bout of exercise	0		tissue: blood	cell type: NK cells	age: 20-29 yr old	M		status: healthy					24
GSM1027352	GSE41915	RNA-microRNA	GPL10850	PMID: 23288554		Shlomit,,Radom-Aizik:saizik@uci.edu	University of California, Irvine	microRNA_NK cells_before exercise_03		3	Acute		Endurance	ten 2-min bouts of cycle ergometer exercise at a constant work equivalent to an average of 77% of maximum O2 consumption interspersed with 1-min rest		Human NK cells before exercise	-1		tissue: blood	cell type: NK cells	age: 20-29 yr old	M		status: healthy					24
GSM1027354	GSE41915	RNA-microRNA	GPL10850	PMID: 23288554		Shlomit,,Radom-Aizik:saizik@uci.edu	University of California, Irvine	microRNA_NK cells_before exercise_04		4	Acute		Endurance	ten 2-min bouts of cycle ergometer exercise at a constant work equivalent to an average of 77% of maximum O2 consumption interspersed with 1-min rest		Human NK cells before exercise	-1		tissue: blood	cell type: NK cells	age: 20-29 yr old	M		status: healthy					24
GSM1027356	GSE41915	RNA-microRNA	GPL10850	PMID: 23288554		Shlomit,,Radom-Aizik:saizik@uci.edu	University of California, Irvine	microRNA_NK cells_before exercise_05		5	Acute		Endurance	ten 2-min bouts of cycle ergometer exercise at a constant work equivalent to an average of 77% of maximum O2 consumption interspersed with 1-min rest		Human NK cells before exercise	-1		tissue: blood	cell type: NK cells	age: 20-29 yr old	M		status: healthy					24
GSM1027358	GSE41915	RNA-microRNA	GPL10850	PMID: 23288554		Shlomit,,Radom-Aizik:saizik@uci.edu	University of California, Irvine	microRNA_NK cells_before exercise_07		7	Acute		Endurance	ten 2-min bouts of cycle ergometer exercise at a constant work equivalent to an average of 77% of maximum O2 consumption interspersed with 1-min rest		Human NK cells before exercise	-1		tissue: blood	cell type: NK cells	age: 20-29 yr old	M		status: healthy					24
GSM1027360	GSE41915	RNA-microRNA	GPL10850	PMID: 23288554		Shlomit,,Radom-Aizik:saizik@uci.edu	University of California, Irvine	microRNA_NK cells_before exercise_08		8	Acute		Endurance	ten 2-min bouts of cycle ergometer exercise at a constant work equivalent to an average of 77% of maximum O2 consumption interspersed with 1-min rest		Human NK cells before exercise	-1		tissue: blood	cell type: NK cells	age: 20-29 yr old	M		status: healthy					24
GSM1027362	GSE41915	RNA-microRNA	GPL10850	PMID: 23288554		Shlomit,,Radom-Aizik:saizik@uci.edu	University of California, Irvine	microRNA_NK cells_before exercise_09		9	Acute		Endurance	ten 2-min bouts of cycle ergometer exercise at a constant work equivalent to an average of 77% of maximum O2 consumption interspersed with 1-min rest		Human NK cells before exercise	-1		tissue: blood	cell type: NK cells	age: 20-29 yr old	M		status: healthy					24
GSM1027364	GSE41915	RNA-microRNA	GPL10850	PMID: 23288554		Shlomit,,Radom-Aizik:saizik@uci.edu	University of California, Irvine	microRNA_NK cells_before exercise_10		10	Acute		Endurance	ten 2-min bouts of cycle ergometer exercise at a constant work equivalent to an average of 77% of maximum O2 consumption interspersed with 1-min rest		Human NK cells before exercise	-1		tissue: blood	cell type: NK cells	age: 20-29 yr old	M		status: healthy					24
GSM1027366	GSE41915	RNA-microRNA	GPL10850	PMID: 23288554		Shlomit,,Radom-Aizik:saizik@uci.edu	University of California, Irvine	microRNA_NK cells_before exercise_11		11	Acute		Endurance	ten 2-min bouts of cycle ergometer exercise at a constant work equivalent to an average of 77% of maximum O2 consumption interspersed with 1-min rest		Human NK cells before exercise	-1		tissue: blood	cell type: NK cells	age: 20-29 yr old	M		status: healthy					24
GSM1027368	GSE41915	RNA-microRNA	GPL10850	PMID: 23288554		Shlomit,,Radom-Aizik:saizik@uci.edu	University of California, Irvine	microRNA_NK cells_before exercise_12		12	Acute		Endurance	ten 2-min bouts of cycle ergometer exercise at a constant work equivalent to an average of 77% of maximum O2 consumption interspersed with 1-min rest		Human NK cells before exercise	-1		tissue: blood	cell type: NK cells	age: 20-29 yr old	M		status: healthy					24
GSM1027370	GSE41915	RNA-microRNA	GPL10850	PMID: 23288554		Shlomit,,Radom-Aizik:saizik@uci.edu	University of California, Irvine	microRNA_NK cells_before exercise_13		13	Acute		Endurance	ten 2-min bouts of cycle ergometer exercise at a constant work equivalent to an average of 77% of maximum O2 consumption interspersed with 1-min rest		Human NK cells before exercise	-1		tissue: blood	cell type: NK cells	age: 20-29 yr old	M		status: healthy					24
GSM1027372	GSE41915	RNA-microRNA	GPL10850	PMID: 23288554		Shlomit,,Radom-Aizik:saizik@uci.edu	University of California, Irvine	microRNA_NK cells_before exercise_14		14	Acute		Endurance	ten 2-min bouts of cycle ergometer exercise at a constant work equivalent to an average of 77% of maximum O2 consumption interspersed with 1-min rest		Human NK cells before exercise	-1		tissue: blood	cell type: NK cells	age: 20-29 yr old	M		status: healthy					24
GSM1091134	GSE44777	RNA	GPL6884	PMID: 23613970		Leonardo,A.,Meza-Zepeda:leonardm@rr-research.no	The Norwegian Radium Hospital	Subject A, before Control intervention, replicate 1	GSM1091136	individual: Subject A	Acute		untrained	Participants took part in the following routine 4 days in a row from 6:30 am to 8:30 am: The first two days they practiced SK&P which includes gentle stretches (yoga postures), specific breathing exercises (pranayamas and SK), ending with a meditative experience. The sessions were led by an experienced instructor in SK&P in a standard format. For the next two days, at the same time period, partic…	control: relaxing activity	treatment: before Control intervention	-1		tissue: Blood	Peripheral blood lymphocytes	18-50	M							34													Participants took part in the following routine 4 days in a row from 6:30 am to 8:30 am: The first two days they practiced SK&P which includes gentle stretches (yoga postures), specific breathing exercises (pranayamas and SK), ending with a meditative experience. The sessions were led by an experienced instructor in SK&P in a standard format. For the next two days, at the same time period, partic…
GSM1091135	GSE44777	RNA	GPL6884	PMID: 23613970		Leonardo,A.,Meza-Zepeda:leonardm@rr-research.no	The Norwegian Radium Hospital	Subject A, after Control intervention, replicate 1	GSM1091137	individual: Subject A	Acute		untrained	Participants took part in the following routine 4 days in a row from 6:30 am to 8:30 am: The first two days they practiced SK&P which includes gentle stretches (yoga postures), specific breathing exercises (pranayamas and SK), ending with a meditative experience. The sessions were led by an experienced instructor in SK&P in a standard format. For the next two days, at the same time period, partic…	control: relaxing activity	treatment: after Control intervention	0		tissue: Blood	Peripheral blood lymphocytes	18-50	M							34													Participants took part in the following routine 4 days in a row from 6:30 am to 8:30 am: The first two days they practiced SK&P which includes gentle stretches (yoga postures), specific breathing exercises (pranayamas and SK), ending with a meditative experience. The sessions were led by an experienced instructor in SK&P in a standard format. For the next two days, at the same time period, partic…
GSM1091130	GSE44777	RNA	GPL6884	PMID: 23613970		Leonardo,A.,Meza-Zepeda:leonardm@rr-research.no	The Norwegian Radium Hospital	Subject A, before Yoga intervention, replicate 1	GSM1091132	individual: Subject A	Acute		Yoga	Participants took part in the following routine 4 days in a row from 6:30 am to 8:30 am: The first two days they practiced SK&P which includes gentle stretches (yoga postures), specific breathing exercises (pranayamas and SK), ending with a meditative experience. The sessions were led by an experienced instructor in SK&P in a standard format. For the next two days, at the same time period, partic…	Yoga	treatment: before Yoga intervention	-1		tissue: Blood	Peripheral blood lymphocytes	18-50	M							34													Participants took part in the following routine 4 days in a row from 6:30 am to 8:30 am: The first two days they practiced SK&P which includes gentle stretches (yoga postures), specific breathing exercises (pranayamas and SK), ending with a meditative experience. The sessions were led by an experienced instructor in SK&P in a standard format. For the next two days, at the same time period, partic…
GSM1091131	GSE44777	RNA	GPL6884	PMID: 23613970		Leonardo,A.,Meza-Zepeda:leonardm@rr-research.no	The Norwegian Radium Hospital	Subject A, after Yoga intervention, replicate 1	GSM1091133	individual: Subject A	Acute		Yoga	Participants took part in the following routine 4 days in a row from 6:30 am to 8:30 am: The first two days they practiced SK&P which includes gentle stretches (yoga postures), specific breathing exercises (pranayamas and SK), ending with a meditative experience. The sessions were led by an experienced instructor in SK&P in a standard format. For the next two days, at the same time period, partic…	Yoga	treatment: after Yoga intervention	0		tissue: Blood	Peripheral blood lymphocytes	18-50	M							34													Participants took part in the following routine 4 days in a row from 6:30 am to 8:30 am: The first two days they practiced SK&P which includes gentle stretches (yoga postures), specific breathing exercises (pranayamas and SK), ending with a meditative experience. The sessions were led by an experienced instructor in SK&P in a standard format. For the next two days, at the same time period, partic…
GSM1091142	GSE44777	RNA	GPL6884	PMID: 23613970		Leonardo,A.,Meza-Zepeda:leonardm@rr-research.no	The Norwegian Radium Hospital	Subject B, before Control intervention, replicate 1	GSM1091144	individual: Subject B	Acute		untrained	Participants took part in the following routine 4 days in a row from 6:30 am to 8:30 am: The first two days they practiced SK&P which includes gentle stretches (yoga postures), specific breathing exercises (pranayamas and SK), ending with a meditative experience. The sessions were led by an experienced instructor in SK&P in a standard format. For the next two days, at the same time period, partic…	control: relaxing activity	treatment: before Control intervention	-1		tissue: Blood	Peripheral blood lymphocytes	18-50	M							34													Participants took part in the following routine 4 days in a row from 6:30 am to 8:30 am: The first two days they practiced SK&P which includes gentle stretches (yoga postures), specific breathing exercises (pranayamas and SK), ending with a meditative experience. The sessions were led by an experienced instructor in SK&P in a standard format. For the next two days, at the same time period, partic…
GSM1091143	GSE44777	RNA	GPL6884	PMID: 23613970		Leonardo,A.,Meza-Zepeda:leonardm@rr-research.no	The Norwegian Radium Hospital	Subject B, after Control intervention, replicate 1	GSM1091145	individual: Subject B	Acute		untrained	Participants took part in the following routine 4 days in a row from 6:30 am to 8:30 am: The first two days they practiced SK&P which includes gentle stretches (yoga postures), specific breathing exercises (pranayamas and SK), ending with a meditative experience. The sessions were led by an experienced instructor in SK&P in a standard format. For the next two days, at the same time period, partic…	control: relaxing activity	treatment: after Control intervention	0		tissue: Blood	Peripheral blood lymphocytes	18-50	M							34													Participants took part in the following routine 4 days in a row from 6:30 am to 8:30 am: The first two days they practiced SK&P which includes gentle stretches (yoga postures), specific breathing exercises (pranayamas and SK), ending with a meditative experience. The sessions were led by an experienced instructor in SK&P in a standard format. For the next two days, at the same time period, partic…
GSM1091138	GSE44777	RNA	GPL6884	PMID: 23613970		Leonardo,A.,Meza-Zepeda:leonardm@rr-research.no	The Norwegian Radium Hospital	Subject B, before Yoga intervention, replicate 1	GSM1091140	individual: Subject B	Acute		Yoga	Participants took part in the following routine 4 days in a row from 6:30 am to 8:30 am: The first two days they practiced SK&P which includes gentle stretches (yoga postures), specific breathing exercises (pranayamas and SK), ending with a meditative experience. The sessions were led by an experienced instructor in SK&P in a standard format. For the next two days, at the same time period, partic…	Yoga	treatment: before Yoga intervention	-1		tissue: Blood	Peripheral blood lymphocytes	18-50	M							34													Participants took part in the following routine 4 days in a row from 6:30 am to 8:30 am: The first two days they practiced SK&P which includes gentle stretches (yoga postures), specific breathing exercises (pranayamas and SK), ending with a meditative experience. The sessions were led by an experienced instructor in SK&P in a standard format. For the next two days, at the same time period, partic…
GSM1091139	GSE44777	RNA	GPL6884	PMID: 23613970		Leonardo,A.,Meza-Zepeda:leonardm@rr-research.no	The Norwegian Radium Hospital	Subject B, after Yoga intervention, replicate 1	GSM1091141	individual: Subject B	Acute		Yoga	Participants took part in the following routine 4 days in a row from 6:30 am to 8:30 am: The first two days they practiced SK&P which includes gentle stretches (yoga postures), specific breathing exercises (pranayamas and SK), ending with a meditative experience. The sessions were led by an experienced instructor in SK&P in a standard format. For the next two days, at the same time period, partic…	Yoga	treatment: after Yoga intervention	0		tissue: Blood	Peripheral blood lymphocytes	18-50	M							34													Participants took part in the following routine 4 days in a row from 6:30 am to 8:30 am: The first two days they practiced SK&P which includes gentle stretches (yoga postures), specific breathing exercises (pranayamas and SK), ending with a meditative experience. The sessions were led by an experienced instructor in SK&P in a standard format. For the next two days, at the same time period, partic…
GSM1091150	GSE44777	RNA	GPL6884	PMID: 23613970		Leonardo,A.,Meza-Zepeda:leonardm@rr-research.no	The Norwegian Radium Hospital	Subject C, before Control intervention, replicate 1	GSM1091152	individual: Subject C	Acute		untrained	Participants took part in the following routine 4 days in a row from 6:30 am to 8:30 am: The first two days they practiced SK&P which includes gentle stretches (yoga postures), specific breathing exercises (pranayamas and SK), ending with a meditative experience. The sessions were led by an experienced instructor in SK&P in a standard format. For the next two days, at the same time period, partic…	control: relaxing activity	treatment: before Control intervention	-1		tissue: Blood	Peripheral blood lymphocytes	18-50	M							34													Participants took part in the following routine 4 days in a row from 6:30 am to 8:30 am: The first two days they practiced SK&P which includes gentle stretches (yoga postures), specific breathing exercises (pranayamas and SK), ending with a meditative experience. The sessions were led by an experienced instructor in SK&P in a standard format. For the next two days, at the same time period, partic…
GSM1091151	GSE44777	RNA	GPL6884	PMID: 23613970		Leonardo,A.,Meza-Zepeda:leonardm@rr-research.no	The Norwegian Radium Hospital	Subject C, after Control intervention, replicate 1	GSM1091153	individual: Subject C	Acute		untrained	Participants took part in the following routine 4 days in a row from 6:30 am to 8:30 am: The first two days they practiced SK&P which includes gentle stretches (yoga postures), specific breathing exercises (pranayamas and SK), ending with a meditative experience. The sessions were led by an experienced instructor in SK&P in a standard format. For the next two days, at the same time period, partic…	control: relaxing activity	treatment: after Control intervention	0		tissue: Blood	Peripheral blood lymphocytes	18-50	M							34													Participants took part in the following routine 4 days in a row from 6:30 am to 8:30 am: The first two days they practiced SK&P which includes gentle stretches (yoga postures), specific breathing exercises (pranayamas and SK), ending with a meditative experience. The sessions were led by an experienced instructor in SK&P in a standard format. For the next two days, at the same time period, partic…
GSM1091146	GSE44777	RNA	GPL6884	PMID: 23613970		Leonardo,A.,Meza-Zepeda:leonardm@rr-research.no	The Norwegian Radium Hospital	Subject C, before Yoga intervention, replicate 1	GSM1091148	individual: Subject C	Acute		Yoga	Participants took part in the following routine 4 days in a row from 6:30 am to 8:30 am: The first two days they practiced SK&P which includes gentle stretches (yoga postures), specific breathing exercises (pranayamas and SK), ending with a meditative experience. The sessions were led by an experienced instructor in SK&P in a standard format. For the next two days, at the same time period, partic…	Yoga	treatment: before Yoga intervention	-1		tissue: Blood	Peripheral blood lymphocytes	18-50	M							34													Participants took part in the following routine 4 days in a row from 6:30 am to 8:30 am: The first two days they practiced SK&P which includes gentle stretches (yoga postures), specific breathing exercises (pranayamas and SK), ending with a meditative experience. The sessions were led by an experienced instructor in SK&P in a standard format. For the next two days, at the same time period, partic…
GSM1091147	GSE44777	RNA	GPL6884	PMID: 23613970		Leonardo,A.,Meza-Zepeda:leonardm@rr-research.no	The Norwegian Radium Hospital	Subject C, after Yoga intervention, replicate 1	GSM1091149	individual: Subject C	Acute		Yoga	Participants took part in the following routine 4 days in a row from 6:30 am to 8:30 am: The first two days they practiced SK&P which includes gentle stretches (yoga postures), specific breathing exercises (pranayamas and SK), ending with a meditative experience. The sessions were led by an experienced instructor in SK&P in a standard format. For the next two days, at the same time period, partic…	Yoga	treatment: after Yoga intervention	0		tissue: Blood	Peripheral blood lymphocytes	18-50	M							34													Participants took part in the following routine 4 days in a row from 6:30 am to 8:30 am: The first two days they practiced SK&P which includes gentle stretches (yoga postures), specific breathing exercises (pranayamas and SK), ending with a meditative experience. The sessions were led by an experienced instructor in SK&P in a standard format. For the next two days, at the same time period, partic…
GSM1091158	GSE44777	RNA	GPL6884	PMID: 23613970		Leonardo,A.,Meza-Zepeda:leonardm@rr-research.no	The Norwegian Radium Hospital	Subject D, before Control intervention, replicate 1	GSM1091160	individual: Subject D	Acute		untrained	Participants took part in the following routine 4 days in a row from 6:30 am to 8:30 am: The first two days they practiced SK&P which includes gentle stretches (yoga postures), specific breathing exercises (pranayamas and SK), ending with a meditative experience. The sessions were led by an experienced instructor in SK&P in a standard format. For the next two days, at the same time period, partic…	control: relaxing activity	treatment: before Control intervention	-1		tissue: Blood	Peripheral blood lymphocytes	18-50	M							34													Participants took part in the following routine 4 days in a row from 6:30 am to 8:30 am: The first two days they practiced SK&P which includes gentle stretches (yoga postures), specific breathing exercises (pranayamas and SK), ending with a meditative experience. The sessions were led by an experienced instructor in SK&P in a standard format. For the next two days, at the same time period, partic…
GSM1091159	GSE44777	RNA	GPL6884	PMID: 23613970		Leonardo,A.,Meza-Zepeda:leonardm@rr-research.no	The Norwegian Radium Hospital	Subject D, after Control intervention, replicate 1	GSM1091161	individual: Subject D	Acute		untrained	Participants took part in the following routine 4 days in a row from 6:30 am to 8:30 am: The first two days they practiced SK&P which includes gentle stretches (yoga postures), specific breathing exercises (pranayamas and SK), ending with a meditative experience. The sessions were led by an experienced instructor in SK&P in a standard format. For the next two days, at the same time period, partic…	control: relaxing activity	treatment: after Control intervention	0		tissue: Blood	Peripheral blood lymphocytes	18-50	M							34													Participants took part in the following routine 4 days in a row from 6:30 am to 8:30 am: The first two days they practiced SK&P which includes gentle stretches (yoga postures), specific breathing exercises (pranayamas and SK), ending with a meditative experience. The sessions were led by an experienced instructor in SK&P in a standard format. For the next two days, at the same time period, partic…
GSM1091154	GSE44777	RNA	GPL6884	PMID: 23613970		Leonardo,A.,Meza-Zepeda:leonardm@rr-research.no	The Norwegian Radium Hospital	Subject D, before Yoga intervention, replicate 1	GSM1091156	individual: Subject D	Acute		Yoga	Participants took part in the following routine 4 days in a row from 6:30 am to 8:30 am: The first two days they practiced SK&P which includes gentle stretches (yoga postures), specific breathing exercises (pranayamas and SK), ending with a meditative experience. The sessions were led by an experienced instructor in SK&P in a standard format. For the next two days, at the same time period, partic…	Yoga	treatment: before Yoga intervention	-1		tissue: Blood	Peripheral blood lymphocytes	18-50	M							34													Participants took part in the following routine 4 days in a row from 6:30 am to 8:30 am: The first two days they practiced SK&P which includes gentle stretches (yoga postures), specific breathing exercises (pranayamas and SK), ending with a meditative experience. The sessions were led by an experienced instructor in SK&P in a standard format. For the next two days, at the same time period, partic…
GSM1091155	GSE44777	RNA	GPL6884	PMID: 23613970		Leonardo,A.,Meza-Zepeda:leonardm@rr-research.no	The Norwegian Radium Hospital	Subject D, after Yoga intervention, replicate 1	GSM1091157	individual: Subject D	Acute		Yoga	Participants took part in the following routine 4 days in a row from 6:30 am to 8:30 am: The first two days they practiced SK&P which includes gentle stretches (yoga postures), specific breathing exercises (pranayamas and SK), ending with a meditative experience. The sessions were led by an experienced instructor in SK&P in a standard format. For the next two days, at the same time period, partic…	Yoga	treatment: after Yoga intervention	0		tissue: Blood	Peripheral blood lymphocytes	18-50	M							34													Participants took part in the following routine 4 days in a row from 6:30 am to 8:30 am: The first two days they practiced SK&P which includes gentle stretches (yoga postures), specific breathing exercises (pranayamas and SK), ending with a meditative experience. The sessions were led by an experienced instructor in SK&P in a standard format. For the next two days, at the same time period, partic…
GSM1091166	GSE44777	RNA	GPL6884	PMID: 23613970		Leonardo,A.,Meza-Zepeda:leonardm@rr-research.no	The Norwegian Radium Hospital	Subject E, before Control intervention, replicate 1	GSM1091168	individual: Subject E	Acute		untrained	Participants took part in the following routine 4 days in a row from 6:30 am to 8:30 am: The first two days they practiced SK&P which includes gentle stretches (yoga postures), specific breathing exercises (pranayamas and SK), ending with a meditative experience. The sessions were led by an experienced instructor in SK&P in a standard format. For the next two days, at the same time period, partic…	control: relaxing activity	treatment: before Control intervention	-1		tissue: Blood	Peripheral blood lymphocytes	18-50	M							34													Participants took part in the following routine 4 days in a row from 6:30 am to 8:30 am: The first two days they practiced SK&P which includes gentle stretches (yoga postures), specific breathing exercises (pranayamas and SK), ending with a meditative experience. The sessions were led by an experienced instructor in SK&P in a standard format. For the next two days, at the same time period, partic…
GSM1091167	GSE44777	RNA	GPL6884	PMID: 23613970		Leonardo,A.,Meza-Zepeda:leonardm@rr-research.no	The Norwegian Radium Hospital	Subject E, after Control intervention, replicate 1	GSM1091169	individual: Subject E	Acute		untrained	Participants took part in the following routine 4 days in a row from 6:30 am to 8:30 am: The first two days they practiced SK&P which includes gentle stretches (yoga postures), specific breathing exercises (pranayamas and SK), ending with a meditative experience. The sessions were led by an experienced instructor in SK&P in a standard format. For the next two days, at the same time period, partic…	control: relaxing activity	treatment: after Control intervention	0		tissue: Blood	Peripheral blood lymphocytes	18-50	M							34													Participants took part in the following routine 4 days in a row from 6:30 am to 8:30 am: The first two days they practiced SK&P which includes gentle stretches (yoga postures), specific breathing exercises (pranayamas and SK), ending with a meditative experience. The sessions were led by an experienced instructor in SK&P in a standard format. For the next two days, at the same time period, partic…
GSM1091162	GSE44777	RNA	GPL6884	PMID: 23613970		Leonardo,A.,Meza-Zepeda:leonardm@rr-research.no	The Norwegian Radium Hospital	Subject E, before Yoga intervention, replicate 1	GSM1091164	individual: Subject E	Acute		Yoga	Participants took part in the following routine 4 days in a row from 6:30 am to 8:30 am: The first two days they practiced SK&P which includes gentle stretches (yoga postures), specific breathing exercises (pranayamas and SK), ending with a meditative experience. The sessions were led by an experienced instructor in SK&P in a standard format. For the next two days, at the same time period, partic…	Yoga	treatment: before Yoga intervention	-1		tissue: Blood	Peripheral blood lymphocytes	18-50	M							34													Participants took part in the following routine 4 days in a row from 6:30 am to 8:30 am: The first two days they practiced SK&P which includes gentle stretches (yoga postures), specific breathing exercises (pranayamas and SK), ending with a meditative experience. The sessions were led by an experienced instructor in SK&P in a standard format. For the next two days, at the same time period, partic…
GSM1091163	GSE44777	RNA	GPL6884	PMID: 23613970		Leonardo,A.,Meza-Zepeda:leonardm@rr-research.no	The Norwegian Radium Hospital	Subject E, after Yoga intervention, replicate 1	GSM1091165	individual: Subject E	Acute		Yoga	Participants took part in the following routine 4 days in a row from 6:30 am to 8:30 am: The first two days they practiced SK&P which includes gentle stretches (yoga postures), specific breathing exercises (pranayamas and SK), ending with a meditative experience. The sessions were led by an experienced instructor in SK&P in a standard format. For the next two days, at the same time period, partic…	Yoga	treatment: after Yoga intervention	0		tissue: Blood	Peripheral blood lymphocytes	18-50	M							34													Participants took part in the following routine 4 days in a row from 6:30 am to 8:30 am: The first two days they practiced SK&P which includes gentle stretches (yoga postures), specific breathing exercises (pranayamas and SK), ending with a meditative experience. The sessions were led by an experienced instructor in SK&P in a standard format. For the next two days, at the same time period, partic…
GSM1091174	GSE44777	RNA	GPL6884	PMID: 23613970		Leonardo,A.,Meza-Zepeda:leonardm@rr-research.no	The Norwegian Radium Hospital	Subject F, before Control intervention, replicate 1	GSM1091176	individual: Subject F	Acute		untrained	Participants took part in the following routine 4 days in a row from 6:30 am to 8:30 am: The first two days they practiced SK&P which includes gentle stretches (yoga postures), specific breathing exercises (pranayamas and SK), ending with a meditative experience. The sessions were led by an experienced instructor in SK&P in a standard format. For the next two days, at the same time period, partic…	control: relaxing activity	treatment: before Control intervention	-1		tissue: Blood	Peripheral blood lymphocytes	18-50	M							34													Participants took part in the following routine 4 days in a row from 6:30 am to 8:30 am: The first two days they practiced SK&P which includes gentle stretches (yoga postures), specific breathing exercises (pranayamas and SK), ending with a meditative experience. The sessions were led by an experienced instructor in SK&P in a standard format. For the next two days, at the same time period, partic…
GSM1091175	GSE44777	RNA	GPL6884	PMID: 23613970		Leonardo,A.,Meza-Zepeda:leonardm@rr-research.no	The Norwegian Radium Hospital	Subject F, after Control intervention, replicate 1	GSM1091177	individual: Subject F	Acute		untrained	Participants took part in the following routine 4 days in a row from 6:30 am to 8:30 am: The first two days they practiced SK&P which includes gentle stretches (yoga postures), specific breathing exercises (pranayamas and SK), ending with a meditative experience. The sessions were led by an experienced instructor in SK&P in a standard format. For the next two days, at the same time period, partic…	control: relaxing activity	treatment: after Control intervention	0		tissue: Blood	Peripheral blood lymphocytes	18-50	M							34													Participants took part in the following routine 4 days in a row from 6:30 am to 8:30 am: The first two days they practiced SK&P which includes gentle stretches (yoga postures), specific breathing exercises (pranayamas and SK), ending with a meditative experience. The sessions were led by an experienced instructor in SK&P in a standard format. For the next two days, at the same time period, partic…
GSM1091170	GSE44777	RNA	GPL6884	PMID: 23613970		Leonardo,A.,Meza-Zepeda:leonardm@rr-research.no	The Norwegian Radium Hospital	Subject F, before Yoga intervention, replicate 1	GSM1091172	individual: Subject F	Acute		Yoga	Participants took part in the following routine 4 days in a row from 6:30 am to 8:30 am: The first two days they practiced SK&P which includes gentle stretches (yoga postures), specific breathing exercises (pranayamas and SK), ending with a meditative experience. The sessions were led by an experienced instructor in SK&P in a standard format. For the next two days, at the same time period, partic…	Yoga	treatment: before Yoga intervention	-1		tissue: Blood	Peripheral blood lymphocytes	18-50	M							34													Participants took part in the following routine 4 days in a row from 6:30 am to 8:30 am: The first two days they practiced SK&P which includes gentle stretches (yoga postures), specific breathing exercises (pranayamas and SK), ending with a meditative experience. The sessions were led by an experienced instructor in SK&P in a standard format. For the next two days, at the same time period, partic…
GSM1091171	GSE44777	RNA	GPL6884	PMID: 23613970		Leonardo,A.,Meza-Zepeda:leonardm@rr-research.no	The Norwegian Radium Hospital	Subject F, after Yoga intervention, replicate 1	GSM1091173	individual: Subject F	Acute		Yoga	Participants took part in the following routine 4 days in a row from 6:30 am to 8:30 am: The first two days they practiced SK&P which includes gentle stretches (yoga postures), specific breathing exercises (pranayamas and SK), ending with a meditative experience. The sessions were led by an experienced instructor in SK&P in a standard format. For the next two days, at the same time period, partic…	Yoga	treatment: after Yoga intervention	0		tissue: Blood	Peripheral blood lymphocytes	18-50	M							34													Participants took part in the following routine 4 days in a row from 6:30 am to 8:30 am: The first two days they practiced SK&P which includes gentle stretches (yoga postures), specific breathing exercises (pranayamas and SK), ending with a meditative experience. The sessions were led by an experienced instructor in SK&P in a standard format. For the next two days, at the same time period, partic…
GSM1091180	GSE44777	RNA	GPL6884	PMID: 23613970		Leonardo,A.,Meza-Zepeda:leonardm@rr-research.no	The Norwegian Radium Hospital	Subject G, before Control intervention, replicate 1		individual: Subject G	Acute		untrained	Participants took part in the following routine 4 days in a row from 6:30 am to 8:30 am: The first two days they practiced SK&P which includes gentle stretches (yoga postures), specific breathing exercises (pranayamas and SK), ending with a meditative experience. The sessions were led by an experienced instructor in SK&P in a standard format. For the next two days, at the same time period, partic…	control: relaxing activity	treatment: before Control intervention	-1		tissue: Blood	Peripheral blood lymphocytes	18-50	M							34													Participants took part in the following routine 4 days in a row from 6:30 am to 8:30 am: The first two days they practiced SK&P which includes gentle stretches (yoga postures), specific breathing exercises (pranayamas and SK), ending with a meditative experience. The sessions were led by an experienced instructor in SK&P in a standard format. For the next two days, at the same time period, partic…
GSM1091181	GSE44777	RNA	GPL6884	PMID: 23613970		Leonardo,A.,Meza-Zepeda:leonardm@rr-research.no	The Norwegian Radium Hospital	Subject G, after Control intervention, replicate 1		individual: Subject G	Acute		untrained	Participants took part in the following routine 4 days in a row from 6:30 am to 8:30 am: The first two days they practiced SK&P which includes gentle stretches (yoga postures), specific breathing exercises (pranayamas and SK), ending with a meditative experience. The sessions were led by an experienced instructor in SK&P in a standard format. For the next two days, at the same time period, partic…	control: relaxing activity	treatment: after Control intervention	0		tissue: Blood	Peripheral blood lymphocytes	18-50	M							34													Participants took part in the following routine 4 days in a row from 6:30 am to 8:30 am: The first two days they practiced SK&P which includes gentle stretches (yoga postures), specific breathing exercises (pranayamas and SK), ending with a meditative experience. The sessions were led by an experienced instructor in SK&P in a standard format. For the next two days, at the same time period, partic…
GSM1091178	GSE44777	RNA	GPL6884	PMID: 23613970		Leonardo,A.,Meza-Zepeda:leonardm@rr-research.no	The Norwegian Radium Hospital	Subject G, before Yoga intervention, replicate 1		individual: Subject G	Acute		Yoga	Participants took part in the following routine 4 days in a row from 6:30 am to 8:30 am: The first two days they practiced SK&P which includes gentle stretches (yoga postures), specific breathing exercises (pranayamas and SK), ending with a meditative experience. The sessions were led by an experienced instructor in SK&P in a standard format. For the next two days, at the same time period, partic…	Yoga	treatment: before Yoga intervention	-1		tissue: Blood	Peripheral blood lymphocytes	18-50	M							34													Participants took part in the following routine 4 days in a row from 6:30 am to 8:30 am: The first two days they practiced SK&P which includes gentle stretches (yoga postures), specific breathing exercises (pranayamas and SK), ending with a meditative experience. The sessions were led by an experienced instructor in SK&P in a standard format. For the next two days, at the same time period, partic…
GSM1091179	GSE44777	RNA	GPL6884	PMID: 23613970		Leonardo,A.,Meza-Zepeda:leonardm@rr-research.no	The Norwegian Radium Hospital	Subject G, after Yoga intervention, replicate 1		individual: Subject G	Acute		Yoga	Participants took part in the following routine 4 days in a row from 6:30 am to 8:30 am: The first two days they practiced SK&P which includes gentle stretches (yoga postures), specific breathing exercises (pranayamas and SK), ending with a meditative experience. The sessions were led by an experienced instructor in SK&P in a standard format. For the next two days, at the same time period, partic…	Yoga	treatment: after Yoga intervention	0		tissue: Blood	Peripheral blood lymphocytes	18-50	M							34													Participants took part in the following routine 4 days in a row from 6:30 am to 8:30 am: The first two days they practiced SK&P which includes gentle stretches (yoga postures), specific breathing exercises (pranayamas and SK), ending with a meditative experience. The sessions were led by an experienced instructor in SK&P in a standard format. For the next two days, at the same time period, partic…
GSM1091188	GSE44777	RNA	GPL6884	PMID: 23613970		Leonardo,A.,Meza-Zepeda:leonardm@rr-research.no	The Norwegian Radium Hospital	Subject H, before Control intervention, replicate 1	GSM1091190	individual: Subject H	Acute		untrained	Participants took part in the following routine 4 days in a row from 6:30 am to 8:30 am: The first two days they practiced SK&P which includes gentle stretches (yoga postures), specific breathing exercises (pranayamas and SK), ending with a meditative experience. The sessions were led by an experienced instructor in SK&P in a standard format. For the next two days, at the same time period, partic…	control: relaxing activity	treatment: before Control intervention	-1		tissue: Blood	Peripheral blood lymphocytes	18-50	M							34													Participants took part in the following routine 4 days in a row from 6:30 am to 8:30 am: The first two days they practiced SK&P which includes gentle stretches (yoga postures), specific breathing exercises (pranayamas and SK), ending with a meditative experience. The sessions were led by an experienced instructor in SK&P in a standard format. For the next two days, at the same time period, partic…
GSM1091189	GSE44777	RNA	GPL6884	PMID: 23613970		Leonardo,A.,Meza-Zepeda:leonardm@rr-research.no	The Norwegian Radium Hospital	Subject H, after Control intervention, replicate 1	GSM1091191	individual: Subject H	Acute		untrained	Participants took part in the following routine 4 days in a row from 6:30 am to 8:30 am: The first two days they practiced SK&P which includes gentle stretches (yoga postures), specific breathing exercises (pranayamas and SK), ending with a meditative experience. The sessions were led by an experienced instructor in SK&P in a standard format. For the next two days, at the same time period, partic…	control: relaxing activity	treatment: after Control intervention	0		tissue: Blood	Peripheral blood lymphocytes	18-50	M							34													Participants took part in the following routine 4 days in a row from 6:30 am to 8:30 am: The first two days they practiced SK&P which includes gentle stretches (yoga postures), specific breathing exercises (pranayamas and SK), ending with a meditative experience. The sessions were led by an experienced instructor in SK&P in a standard format. For the next two days, at the same time period, partic…
GSM1091184	GSE44777	RNA	GPL6884	PMID: 23613970		Leonardo,A.,Meza-Zepeda:leonardm@rr-research.no	The Norwegian Radium Hospital	Subject H, before Yoga intervention, replicate 1	GSM1091186	individual: Subject H	Acute		Yoga	Participants took part in the following routine 4 days in a row from 6:30 am to 8:30 am: The first two days they practiced SK&P which includes gentle stretches (yoga postures), specific breathing exercises (pranayamas and SK), ending with a meditative experience. The sessions were led by an experienced instructor in SK&P in a standard format. For the next two days, at the same time period, partic…	Yoga	treatment: before Yoga intervention	-1		tissue: Blood	Peripheral blood lymphocytes	18-50	M							34													Participants took part in the following routine 4 days in a row from 6:30 am to 8:30 am: The first two days they practiced SK&P which includes gentle stretches (yoga postures), specific breathing exercises (pranayamas and SK), ending with a meditative experience. The sessions were led by an experienced instructor in SK&P in a standard format. For the next two days, at the same time period, partic…
GSM1091185	GSE44777	RNA	GPL6884	PMID: 23613970		Leonardo,A.,Meza-Zepeda:leonardm@rr-research.no	The Norwegian Radium Hospital	Subject H, after Yoga intervention, replicate 1	GSM1091187	individual: Subject H	Acute		Yoga	Participants took part in the following routine 4 days in a row from 6:30 am to 8:30 am: The first two days they practiced SK&P which includes gentle stretches (yoga postures), specific breathing exercises (pranayamas and SK), ending with a meditative experience. The sessions were led by an experienced instructor in SK&P in a standard format. For the next two days, at the same time period, partic…	Yoga	treatment: after Yoga intervention	0		tissue: Blood	Peripheral blood lymphocytes	18-50	M							34													Participants took part in the following routine 4 days in a row from 6:30 am to 8:30 am: The first two days they practiced SK&P which includes gentle stretches (yoga postures), specific breathing exercises (pranayamas and SK), ending with a meditative experience. The sessions were led by an experienced instructor in SK&P in a standard format. For the next two days, at the same time period, partic…
GSM1091196	GSE44777	RNA	GPL6884	PMID: 23613970		Leonardo,A.,Meza-Zepeda:leonardm@rr-research.no	The Norwegian Radium Hospital	Subject I, before Control intervention, replicate 1	GSM1091198	individual: Subject I	Acute		untrained	Participants took part in the following routine 4 days in a row from 6:30 am to 8:30 am: The first two days they practiced SK&P which includes gentle stretches (yoga postures), specific breathing exercises (pranayamas and SK), ending with a meditative experience. The sessions were led by an experienced instructor in SK&P in a standard format. For the next two days, at the same time period, partic…	control: relaxing activity	treatment: before Control intervention	-1		tissue: Blood	Peripheral blood lymphocytes	18-50	M							34													Participants took part in the following routine 4 days in a row from 6:30 am to 8:30 am: The first two days they practiced SK&P which includes gentle stretches (yoga postures), specific breathing exercises (pranayamas and SK), ending with a meditative experience. The sessions were led by an experienced instructor in SK&P in a standard format. For the next two days, at the same time period, partic…
GSM1091197	GSE44777	RNA	GPL6884	PMID: 23613970		Leonardo,A.,Meza-Zepeda:leonardm@rr-research.no	The Norwegian Radium Hospital	Subject I, after Control intervention, replicate 1	GSM1091199	individual: Subject I	Acute		untrained	Participants took part in the following routine 4 days in a row from 6:30 am to 8:30 am: The first two days they practiced SK&P which includes gentle stretches (yoga postures), specific breathing exercises (pranayamas and SK), ending with a meditative experience. The sessions were led by an experienced instructor in SK&P in a standard format. For the next two days, at the same time period, partic…	control: relaxing activity	treatment: after Control intervention	0		tissue: Blood	Peripheral blood lymphocytes	18-50	M							34													Participants took part in the following routine 4 days in a row from 6:30 am to 8:30 am: The first two days they practiced SK&P which includes gentle stretches (yoga postures), specific breathing exercises (pranayamas and SK), ending with a meditative experience. The sessions were led by an experienced instructor in SK&P in a standard format. For the next two days, at the same time period, partic…
GSM1091192	GSE44777	RNA	GPL6884	PMID: 23613970		Leonardo,A.,Meza-Zepeda:leonardm@rr-research.no	The Norwegian Radium Hospital	Subject I, before Yoga intervention, replicate 1	GSM1091194	individual: Subject I	Acute		Yoga	Participants took part in the following routine 4 days in a row from 6:30 am to 8:30 am: The first two days they practiced SK&P which includes gentle stretches (yoga postures), specific breathing exercises (pranayamas and SK), ending with a meditative experience. The sessions were led by an experienced instructor in SK&P in a standard format. For the next two days, at the same time period, partic…	Yoga	treatment: before Yoga intervention	-1		tissue: Blood	Peripheral blood lymphocytes	18-50	M							34													Participants took part in the following routine 4 days in a row from 6:30 am to 8:30 am: The first two days they practiced SK&P which includes gentle stretches (yoga postures), specific breathing exercises (pranayamas and SK), ending with a meditative experience. The sessions were led by an experienced instructor in SK&P in a standard format. For the next two days, at the same time period, partic…
GSM1091193	GSE44777	RNA	GPL6884	PMID: 23613970		Leonardo,A.,Meza-Zepeda:leonardm@rr-research.no	The Norwegian Radium Hospital	Subject I, after Yoga intervention, replicate 1	GSM1091195	individual: Subject I	Acute		Yoga	Participants took part in the following routine 4 days in a row from 6:30 am to 8:30 am: The first two days they practiced SK&P which includes gentle stretches (yoga postures), specific breathing exercises (pranayamas and SK), ending with a meditative experience. The sessions were led by an experienced instructor in SK&P in a standard format. For the next two days, at the same time period, partic…	Yoga	treatment: after Yoga intervention	0		tissue: Blood	Peripheral blood lymphocytes	18-50	M							34													Participants took part in the following routine 4 days in a row from 6:30 am to 8:30 am: The first two days they practiced SK&P which includes gentle stretches (yoga postures), specific breathing exercises (pranayamas and SK), ending with a meditative experience. The sessions were led by an experienced instructor in SK&P in a standard format. For the next two days, at the same time period, partic…
GSM1091204	GSE44777	RNA	GPL6884	PMID: 23613970		Leonardo,A.,Meza-Zepeda:leonardm@rr-research.no	The Norwegian Radium Hospital	Subject J, before Control intervention, replicate 1	GSM1091206	individual: Subject J	Acute		untrained	Participants took part in the following routine 4 days in a row from 6:30 am to 8:30 am: The first two days they practiced SK&P which includes gentle stretches (yoga postures), specific breathing exercises (pranayamas and SK), ending with a meditative experience. The sessions were led by an experienced instructor in SK&P in a standard format. For the next two days, at the same time period, partic…	control: relaxing activity	treatment: before Control intervention	-1		tissue: Blood	Peripheral blood lymphocytes	18-50	M							34													Participants took part in the following routine 4 days in a row from 6:30 am to 8:30 am: The first two days they practiced SK&P which includes gentle stretches (yoga postures), specific breathing exercises (pranayamas and SK), ending with a meditative experience. The sessions were led by an experienced instructor in SK&P in a standard format. For the next two days, at the same time period, partic…
[truncated: 680 more rows]
