# Supplementary material for: Time trajectories in the transcriptomic response to exercise - a meta-analysis
Source: Nat Commun. 2021 Jun 9;12:3471. doi: 10.1038/s41467-021-23579-x (PMC8190306; doi:10.1038/s41467-021-23579-x)
Supplement: Supplementary file 4 — Dataset 3 [file 41467_2021_23579_MOESM4_ESM.xlsx]

## Sheet: Sheet1
GSM	GSE	Type	platform_id	pmid	Last author	Contact email/name	Organization	Sample title in GEO	Replicate info	Subject id	Study Type	Training program before baseline measurments	Training program during experiment type	Training program during experiment - specific description	Study subgroup	Time point	Long term: Standardized Time (days)	Long term: period length between last bout and biopsy (hours)	Tissue	Subtissue1	Age	Gender	Diet	Disease state	Obesity	Sedentary	Exercise group	Additional comments	Numeric_Age	Race	Ethnicity	VO2	Heart rate	Composite score	biopsy location	Height	Weight	BMI	IL-6	exhaled bromoform	metabolic equivalents	Long term: sessions per week
GSM1427079	GSE59088	RNA	GPL6244	PMID: 25984345		Peter,,Schjerling:Peter@mRNA.dk	Bispebjerg Hospital	1B_E_2.5h		Subj1	long term + acute		Endurance	prior to a single-bout exercise trial aiming to study acute gene expression responses, subjects were habituated through a prior 10 week training phase, Exercise groups completed either 10 weeks of progressive endurance training (ET) on a cycle ergometers or 10 weeks of progressive conventional resistance training (ST) for lower extremity muscle groups. ET was performed on stationary bicycles (Ket…		2.5h		2.5	tissue: Vastus lateralis		Young (23.9+-0.8)	M						3 weekly sessions consisted of one session each of continuous cycling of 30 to 45 min at 60–75% of Watt-max, a second session consisting of two intervals of 20 min at 70–80% of Watt-max, and a third session consisting of 8×4 min intervals at 80–90% of Watt-max. The RT group completed a conventional progressive overload training program, similar to that previously described 27 , consisting of thre…	23.9													3
GSM1427082	GSE59088	RNA	GPL6244	PMID: 25984345		Peter,,Schjerling:Peter@mRNA.dk	Bispebjerg Hospital	2B_S_2.5h		Subj2	long term + acute		Strength	prior to a single-bout exercise trial aiming to study acute gene expression responses, subjects were habituated through a prior 10 week training phase, Exercise groups completed either 10 weeks of progressive endurance training (ET) on a cycle ergometers or 10 weeks of progressive conventional resistance training (ST) for lower extremity muscle groups. ET was performed on stationary bicycles (Ket…		2.5h		2.5	tissue: Vastus lateralis		Young (23.9+-0.8)	M						3 weekly sessions consisted of one session each of continuous cycling of 30 to 45 min at 60–75% of Watt-max, a second session consisting of two intervals of 20 min at 70–80% of Watt-max, and a third session consisting of 8×4 min intervals at 80–90% of Watt-max. The RT group completed a conventional progressive overload training program, similar to that previously described 27 , consisting of thre…	23.9													3
GSM1427085	GSE59088	RNA	GPL6244	PMID: 25984345		Peter,,Schjerling:Peter@mRNA.dk	Bispebjerg Hospital	3B_C_2.5h		Subj3	long term + acute		untrained	prior to a single-bout exercise trial aiming to study acute gene expression responses, subjects were habituated through a prior 10 week training phase, Exercise groups completed either 10 weeks of progressive endurance training (ET) on a cycle ergometers or 10 weeks of progressive conventional resistance training (ST) for lower extremity muscle groups. ET was performed on stationary bicycles (Ket…		2.5h		2.5	tissue: Vastus lateralis		Young (23.9+-0.8)	M						3 weekly sessions consisted of one session each of continuous cycling of 30 to 45 min at 60–75% of Watt-max, a second session consisting of two intervals of 20 min at 70–80% of Watt-max, and a third session consisting of 8×4 min intervals at 80–90% of Watt-max. The RT group completed a conventional progressive overload training program, similar to that previously described 27 , consisting of thre…	23.9													3
GSM1427088	GSE59088	RNA	GPL6244	PMID: 25984345		Peter,,Schjerling:Peter@mRNA.dk	Bispebjerg Hospital	4B_S_2.5h		Subj4	long term + acute		Strength	prior to a single-bout exercise trial aiming to study acute gene expression responses, subjects were habituated through a prior 10 week training phase, Exercise groups completed either 10 weeks of progressive endurance training (ET) on a cycle ergometers or 10 weeks of progressive conventional resistance training (ST) for lower extremity muscle groups. ET was performed on stationary bicycles (Ket…		2.5h		2.5	tissue: Vastus lateralis		Young (23.9+-0.8)	M						3 weekly sessions consisted of one session each of continuous cycling of 30 to 45 min at 60–75% of Watt-max, a second session consisting of two intervals of 20 min at 70–80% of Watt-max, and a third session consisting of 8×4 min intervals at 80–90% of Watt-max. The RT group completed a conventional progressive overload training program, similar to that previously described 27 , consisting of thre…	23.9													3
GSM1427091	GSE59088	RNA	GPL6244	PMID: 25984345		Peter,,Schjerling:Peter@mRNA.dk	Bispebjerg Hospital	6B_E_2.5h		Subj6	long term + acute		Endurance	prior to a single-bout exercise trial aiming to study acute gene expression responses, subjects were habituated through a prior 10 week training phase, Exercise groups completed either 10 weeks of progressive endurance training (ET) on a cycle ergometers or 10 weeks of progressive conventional resistance training (ST) for lower extremity muscle groups. ET was performed on stationary bicycles (Ket…		2.5h		2.5	tissue: Vastus lateralis		Young (23.9+-0.8)	M						3 weekly sessions consisted of one session each of continuous cycling of 30 to 45 min at 60–75% of Watt-max, a second session consisting of two intervals of 20 min at 70–80% of Watt-max, and a third session consisting of 8×4 min intervals at 80–90% of Watt-max. The RT group completed a conventional progressive overload training program, similar to that previously described 27 , consisting of thre…	23.9													3
GSM1427094	GSE59088	RNA	GPL6244	PMID: 25984345		Peter,,Schjerling:Peter@mRNA.dk	Bispebjerg Hospital	7B_C_2.5h		Subj7	long term + acute		untrained	prior to a single-bout exercise trial aiming to study acute gene expression responses, subjects were habituated through a prior 10 week training phase, Exercise groups completed either 10 weeks of progressive endurance training (ET) on a cycle ergometers or 10 weeks of progressive conventional resistance training (ST) for lower extremity muscle groups. ET was performed on stationary bicycles (Ket…		2.5h		2.5	tissue: Vastus lateralis		Young (23.9+-0.8)	M						3 weekly sessions consisted of one session each of continuous cycling of 30 to 45 min at 60–75% of Watt-max, a second session consisting of two intervals of 20 min at 70–80% of Watt-max, and a third session consisting of 8×4 min intervals at 80–90% of Watt-max. The RT group completed a conventional progressive overload training program, similar to that previously described 27 , consisting of thre…	23.9													3
GSM1427097	GSE59088	RNA	GPL6244	PMID: 25984345		Peter,,Schjerling:Peter@mRNA.dk	Bispebjerg Hospital	8B_S_2.5h		Subj8	long term + acute		Strength	prior to a single-bout exercise trial aiming to study acute gene expression responses, subjects were habituated through a prior 10 week training phase, Exercise groups completed either 10 weeks of progressive endurance training (ET) on a cycle ergometers or 10 weeks of progressive conventional resistance training (ST) for lower extremity muscle groups. ET was performed on stationary bicycles (Ket…		2.5h		2.5	tissue: Vastus lateralis		Young (23.9+-0.8)	M						3 weekly sessions consisted of one session each of continuous cycling of 30 to 45 min at 60–75% of Watt-max, a second session consisting of two intervals of 20 min at 70–80% of Watt-max, and a third session consisting of 8×4 min intervals at 80–90% of Watt-max. The RT group completed a conventional progressive overload training program, similar to that previously described 27 , consisting of thre…	23.9													3
GSM1427100	GSE59088	RNA	GPL6244	PMID: 25984345		Peter,,Schjerling:Peter@mRNA.dk	Bispebjerg Hospital	9B_C_2.5h		Subj9	long term + acute		untrained	prior to a single-bout exercise trial aiming to study acute gene expression responses, subjects were habituated through a prior 10 week training phase, Exercise groups completed either 10 weeks of progressive endurance training (ET) on a cycle ergometers or 10 weeks of progressive conventional resistance training (ST) for lower extremity muscle groups. ET was performed on stationary bicycles (Ket…		2.5h		2.5	tissue: Vastus lateralis		Young (23.9+-0.8)	M						3 weekly sessions consisted of one session each of continuous cycling of 30 to 45 min at 60–75% of Watt-max, a second session consisting of two intervals of 20 min at 70–80% of Watt-max, and a third session consisting of 8×4 min intervals at 80–90% of Watt-max. The RT group completed a conventional progressive overload training program, similar to that previously described 27 , consisting of thre…	23.9													3
GSM1427103	GSE59088	RNA	GPL6244	PMID: 25984345		Peter,,Schjerling:Peter@mRNA.dk	Bispebjerg Hospital	10B_S_2.5h		Subj10	long term + acute		Strength	prior to a single-bout exercise trial aiming to study acute gene expression responses, subjects were habituated through a prior 10 week training phase, Exercise groups completed either 10 weeks of progressive endurance training (ET) on a cycle ergometers or 10 weeks of progressive conventional resistance training (ST) for lower extremity muscle groups. ET was performed on stationary bicycles (Ket…		2.5h		2.5	tissue: Vastus lateralis		Young (23.9+-0.8)	M						3 weekly sessions consisted of one session each of continuous cycling of 30 to 45 min at 60–75% of Watt-max, a second session consisting of two intervals of 20 min at 70–80% of Watt-max, and a third session consisting of 8×4 min intervals at 80–90% of Watt-max. The RT group completed a conventional progressive overload training program, similar to that previously described 27 , consisting of thre…	23.9													3
GSM1427106	GSE59088	RNA	GPL6244	PMID: 25984345		Peter,,Schjerling:Peter@mRNA.dk	Bispebjerg Hospital	11B_S_2.5h		Subj11	long term + acute		Strength	prior to a single-bout exercise trial aiming to study acute gene expression responses, subjects were habituated through a prior 10 week training phase, Exercise groups completed either 10 weeks of progressive endurance training (ET) on a cycle ergometers or 10 weeks of progressive conventional resistance training (ST) for lower extremity muscle groups. ET was performed on stationary bicycles (Ket…		2.5h		2.5	tissue: Vastus lateralis		Young (23.9+-0.8)	M						3 weekly sessions consisted of one session each of continuous cycling of 30 to 45 min at 60–75% of Watt-max, a second session consisting of two intervals of 20 min at 70–80% of Watt-max, and a third session consisting of 8×4 min intervals at 80–90% of Watt-max. The RT group completed a conventional progressive overload training program, similar to that previously described 27 , consisting of thre…	23.9													3
GSM1427109	GSE59088	RNA	GPL6244	PMID: 25984345		Peter,,Schjerling:Peter@mRNA.dk	Bispebjerg Hospital	12B_C_2.5h		Subj12	long term + acute		untrained	prior to a single-bout exercise trial aiming to study acute gene expression responses, subjects were habituated through a prior 10 week training phase, Exercise groups completed either 10 weeks of progressive endurance training (ET) on a cycle ergometers or 10 weeks of progressive conventional resistance training (ST) for lower extremity muscle groups. ET was performed on stationary bicycles (Ket…		2.5h		2.5	tissue: Vastus lateralis		Young (23.9+-0.8)	M						3 weekly sessions consisted of one session each of continuous cycling of 30 to 45 min at 60–75% of Watt-max, a second session consisting of two intervals of 20 min at 70–80% of Watt-max, and a third session consisting of 8×4 min intervals at 80–90% of Watt-max. The RT group completed a conventional progressive overload training program, similar to that previously described 27 , consisting of thre…	23.9													3
GSM1427112	GSE59088	RNA	GPL6244	PMID: 25984345		Peter,,Schjerling:Peter@mRNA.dk	Bispebjerg Hospital	13B_S_2.5h		Subj13	long term + acute		Strength	prior to a single-bout exercise trial aiming to study acute gene expression responses, subjects were habituated through a prior 10 week training phase, Exercise groups completed either 10 weeks of progressive endurance training (ET) on a cycle ergometers or 10 weeks of progressive conventional resistance training (ST) for lower extremity muscle groups. ET was performed on stationary bicycles (Ket…		2.5h		2.5	tissue: Vastus lateralis		Young (23.9+-0.8)	M						3 weekly sessions consisted of one session each of continuous cycling of 30 to 45 min at 60–75% of Watt-max, a second session consisting of two intervals of 20 min at 70–80% of Watt-max, and a third session consisting of 8×4 min intervals at 80–90% of Watt-max. The RT group completed a conventional progressive overload training program, similar to that previously described 27 , consisting of thre…	23.9													3
GSM1427115	GSE59088	RNA	GPL6244	PMID: 25984345		Peter,,Schjerling:Peter@mRNA.dk	Bispebjerg Hospital	14B_E_2.5h		Subj14	long term + acute		Endurance	prior to a single-bout exercise trial aiming to study acute gene expression responses, subjects were habituated through a prior 10 week training phase, Exercise groups completed either 10 weeks of progressive endurance training (ET) on a cycle ergometers or 10 weeks of progressive conventional resistance training (ST) for lower extremity muscle groups. ET was performed on stationary bicycles (Ket…		2.5h		2.5	tissue: Vastus lateralis		Young (23.9+-0.8)	M						3 weekly sessions consisted of one session each of continuous cycling of 30 to 45 min at 60–75% of Watt-max, a second session consisting of two intervals of 20 min at 70–80% of Watt-max, and a third session consisting of 8×4 min intervals at 80–90% of Watt-max. The RT group completed a conventional progressive overload training program, similar to that previously described 27 , consisting of thre…	23.9													3
GSM1427118	GSE59088	RNA	GPL6244	PMID: 25984345		Peter,,Schjerling:Peter@mRNA.dk	Bispebjerg Hospital	15B_C_2.5h		Subj15	long term + acute		untrained	prior to a single-bout exercise trial aiming to study acute gene expression responses, subjects were habituated through a prior 10 week training phase, Exercise groups completed either 10 weeks of progressive endurance training (ET) on a cycle ergometers or 10 weeks of progressive conventional resistance training (ST) for lower extremity muscle groups. ET was performed on stationary bicycles (Ket…		2.5h		2.5	tissue: Vastus lateralis		Young (23.9+-0.8)	M						3 weekly sessions consisted of one session each of continuous cycling of 30 to 45 min at 60–75% of Watt-max, a second session consisting of two intervals of 20 min at 70–80% of Watt-max, and a third session consisting of 8×4 min intervals at 80–90% of Watt-max. The RT group completed a conventional progressive overload training program, similar to that previously described 27 , consisting of thre…	23.9													3
GSM1427121	GSE59088	RNA	GPL6244	PMID: 25984345		Peter,,Schjerling:Peter@mRNA.dk	Bispebjerg Hospital	16B_E_2.5h		Subj16	long term + acute		Endurance	prior to a single-bout exercise trial aiming to study acute gene expression responses, subjects were habituated through a prior 10 week training phase, Exercise groups completed either 10 weeks of progressive endurance training (ET) on a cycle ergometers or 10 weeks of progressive conventional resistance training (ST) for lower extremity muscle groups. ET was performed on stationary bicycles (Ket…		2.5h		2.5	tissue: Vastus lateralis		Young (23.9+-0.8)	M						3 weekly sessions consisted of one session each of continuous cycling of 30 to 45 min at 60–75% of Watt-max, a second session consisting of two intervals of 20 min at 70–80% of Watt-max, and a third session consisting of 8×4 min intervals at 80–90% of Watt-max. The RT group completed a conventional progressive overload training program, similar to that previously described 27 , consisting of thre…	23.9													3
GSM1427124	GSE59088	RNA	GPL6244	PMID: 25984345		Peter,,Schjerling:Peter@mRNA.dk	Bispebjerg Hospital	17B_E_2.5h		Subj17	long term + acute		Endurance	prior to a single-bout exercise trial aiming to study acute gene expression responses, subjects were habituated through a prior 10 week training phase, Exercise groups completed either 10 weeks of progressive endurance training (ET) on a cycle ergometers or 10 weeks of progressive conventional resistance training (ST) for lower extremity muscle groups. ET was performed on stationary bicycles (Ket…		2.5h		2.5	tissue: Vastus lateralis		Young (23.9+-0.8)	M						3 weekly sessions consisted of one session each of continuous cycling of 30 to 45 min at 60–75% of Watt-max, a second session consisting of two intervals of 20 min at 70–80% of Watt-max, and a third session consisting of 8×4 min intervals at 80–90% of Watt-max. The RT group completed a conventional progressive overload training program, similar to that previously described 27 , consisting of thre…	23.9													3
GSM1427127	GSE59088	RNA	GPL6244	PMID: 25984345		Peter,,Schjerling:Peter@mRNA.dk	Bispebjerg Hospital	18B_C_2.5h		Subj18	long term + acute		untrained	prior to a single-bout exercise trial aiming to study acute gene expression responses, subjects were habituated through a prior 10 week training phase, Exercise groups completed either 10 weeks of progressive endurance training (ET) on a cycle ergometers or 10 weeks of progressive conventional resistance training (ST) for lower extremity muscle groups. ET was performed on stationary bicycles (Ket…		2.5h		2.5	tissue: Vastus lateralis		Young (23.9+-0.8)	M						3 weekly sessions consisted of one session each of continuous cycling of 30 to 45 min at 60–75% of Watt-max, a second session consisting of two intervals of 20 min at 70–80% of Watt-max, and a third session consisting of 8×4 min intervals at 80–90% of Watt-max. The RT group completed a conventional progressive overload training program, similar to that previously described 27 , consisting of thre…	23.9													3
GSM1427130	GSE59088	RNA	GPL6244	PMID: 25984345		Peter,,Schjerling:Peter@mRNA.dk	Bispebjerg Hospital	19B_E_2.5h		Subj19	long term + acute		Endurance	prior to a single-bout exercise trial aiming to study acute gene expression responses, subjects were habituated through a prior 10 week training phase, Exercise groups completed either 10 weeks of progressive endurance training (ET) on a cycle ergometers or 10 weeks of progressive conventional resistance training (ST) for lower extremity muscle groups. ET was performed on stationary bicycles (Ket…		2.5h		2.5	tissue: Vastus lateralis		Young (23.9+-0.8)	M						3 weekly sessions consisted of one session each of continuous cycling of 30 to 45 min at 60–75% of Watt-max, a second session consisting of two intervals of 20 min at 70–80% of Watt-max, and a third session consisting of 8×4 min intervals at 80–90% of Watt-max. The RT group completed a conventional progressive overload training program, similar to that previously described 27 , consisting of thre…	23.9													3
GSM1427080	GSE59088	RNA	GPL6244	PMID: 25984345		Peter,,Schjerling:Peter@mRNA.dk	Bispebjerg Hospital	1C_E_5h		Subj1	long term + acute		Endurance	prior to a single-bout exercise trial aiming to study acute gene expression responses, subjects were habituated through a prior 10 week training phase, Exercise groups completed either 10 weeks of progressive endurance training (ET) on a cycle ergometers or 10 weeks of progressive conventional resistance training (ST) for lower extremity muscle groups. ET was performed on stationary bicycles (Ket…		5h	70	5	tissue: Vastus lateralis		Young (23.9+-0.8)	M						3 weekly sessions consisted of one session each of continuous cycling of 30 to 45 min at 60–75% of Watt-max, a second session consisting of two intervals of 20 min at 70–80% of Watt-max, and a third session consisting of 8×4 min intervals at 80–90% of Watt-max. The RT group completed a conventional progressive overload training program, similar to that previously described 27 , consisting of thre…	23.9													3
GSM1427083	GSE59088	RNA	GPL6244	PMID: 25984345		Peter,,Schjerling:Peter@mRNA.dk	Bispebjerg Hospital	2C_S_5h		Subj2	long term + acute		Strength	prior to a single-bout exercise trial aiming to study acute gene expression responses, subjects were habituated through a prior 10 week training phase, Exercise groups completed either 10 weeks of progressive endurance training (ET) on a cycle ergometers or 10 weeks of progressive conventional resistance training (ST) for lower extremity muscle groups. ET was performed on stationary bicycles (Ket…		5h	70	5	tissue: Vastus lateralis		Young (23.9+-0.8)	M						3 weekly sessions consisted of one session each of continuous cycling of 30 to 45 min at 60–75% of Watt-max, a second session consisting of two intervals of 20 min at 70–80% of Watt-max, and a third session consisting of 8×4 min intervals at 80–90% of Watt-max. The RT group completed a conventional progressive overload training program, similar to that previously described 27 , consisting of thre…	23.9													3
GSM1427086	GSE59088	RNA	GPL6244	PMID: 25984345		Peter,,Schjerling:Peter@mRNA.dk	Bispebjerg Hospital	3C_C_5h		Subj3	long term + acute		untrained	prior to a single-bout exercise trial aiming to study acute gene expression responses, subjects were habituated through a prior 10 week training phase, Exercise groups completed either 10 weeks of progressive endurance training (ET) on a cycle ergometers or 10 weeks of progressive conventional resistance training (ST) for lower extremity muscle groups. ET was performed on stationary bicycles (Ket…		5h	70	5	tissue: Vastus lateralis		Young (23.9+-0.8)	M						3 weekly sessions consisted of one session each of continuous cycling of 30 to 45 min at 60–75% of Watt-max, a second session consisting of two intervals of 20 min at 70–80% of Watt-max, and a third session consisting of 8×4 min intervals at 80–90% of Watt-max. The RT group completed a conventional progressive overload training program, similar to that previously described 27 , consisting of thre…	23.9													3
GSM1427089	GSE59088	RNA	GPL6244	PMID: 25984345		Peter,,Schjerling:Peter@mRNA.dk	Bispebjerg Hospital	4C_S_5h		Subj4	long term + acute		Strength	prior to a single-bout exercise trial aiming to study acute gene expression responses, subjects were habituated through a prior 10 week training phase, Exercise groups completed either 10 weeks of progressive endurance training (ET) on a cycle ergometers or 10 weeks of progressive conventional resistance training (ST) for lower extremity muscle groups. ET was performed on stationary bicycles (Ket…		5h	70	5	tissue: Vastus lateralis		Young (23.9+-0.8)	M						3 weekly sessions consisted of one session each of continuous cycling of 30 to 45 min at 60–75% of Watt-max, a second session consisting of two intervals of 20 min at 70–80% of Watt-max, and a third session consisting of 8×4 min intervals at 80–90% of Watt-max. The RT group completed a conventional progressive overload training program, similar to that previously described 27 , consisting of thre…	23.9													3
GSM1427092	GSE59088	RNA	GPL6244	PMID: 25984345		Peter,,Schjerling:Peter@mRNA.dk	Bispebjerg Hospital	6C_E_5h		Subj6	long term + acute		Endurance	prior to a single-bout exercise trial aiming to study acute gene expression responses, subjects were habituated through a prior 10 week training phase, Exercise groups completed either 10 weeks of progressive endurance training (ET) on a cycle ergometers or 10 weeks of progressive conventional resistance training (ST) for lower extremity muscle groups. ET was performed on stationary bicycles (Ket…		5h	70	5	tissue: Vastus lateralis		Young (23.9+-0.8)	M						3 weekly sessions consisted of one session each of continuous cycling of 30 to 45 min at 60–75% of Watt-max, a second session consisting of two intervals of 20 min at 70–80% of Watt-max, and a third session consisting of 8×4 min intervals at 80–90% of Watt-max. The RT group completed a conventional progressive overload training program, similar to that previously described 27 , consisting of thre…	23.9													3
GSM1427095	GSE59088	RNA	GPL6244	PMID: 25984345		Peter,,Schjerling:Peter@mRNA.dk	Bispebjerg Hospital	7C_C_5h		Subj7	long term + acute		untrained	prior to a single-bout exercise trial aiming to study acute gene expression responses, subjects were habituated through a prior 10 week training phase, Exercise groups completed either 10 weeks of progressive endurance training (ET) on a cycle ergometers or 10 weeks of progressive conventional resistance training (ST) for lower extremity muscle groups. ET was performed on stationary bicycles (Ket…		5h	70	5	tissue: Vastus lateralis		Young (23.9+-0.8)	M						3 weekly sessions consisted of one session each of continuous cycling of 30 to 45 min at 60–75% of Watt-max, a second session consisting of two intervals of 20 min at 70–80% of Watt-max, and a third session consisting of 8×4 min intervals at 80–90% of Watt-max. The RT group completed a conventional progressive overload training program, similar to that previously described 27 , consisting of thre…	23.9													3
GSM1427098	GSE59088	RNA	GPL6244	PMID: 25984345		Peter,,Schjerling:Peter@mRNA.dk	Bispebjerg Hospital	8C_S_5h		Subj8	long term + acute		Strength	prior to a single-bout exercise trial aiming to study acute gene expression responses, subjects were habituated through a prior 10 week training phase, Exercise groups completed either 10 weeks of progressive endurance training (ET) on a cycle ergometers or 10 weeks of progressive conventional resistance training (ST) for lower extremity muscle groups. ET was performed on stationary bicycles (Ket…		5h	70	5	tissue: Vastus lateralis		Young (23.9+-0.8)	M						3 weekly sessions consisted of one session each of continuous cycling of 30 to 45 min at 60–75% of Watt-max, a second session consisting of two intervals of 20 min at 70–80% of Watt-max, and a third session consisting of 8×4 min intervals at 80–90% of Watt-max. The RT group completed a conventional progressive overload training program, similar to that previously described 27 , consisting of thre…	23.9													3
GSM1427101	GSE59088	RNA	GPL6244	PMID: 25984345		Peter,,Schjerling:Peter@mRNA.dk	Bispebjerg Hospital	9C_C_5h		Subj9	long term + acute		untrained	prior to a single-bout exercise trial aiming to study acute gene expression responses, subjects were habituated through a prior 10 week training phase, Exercise groups completed either 10 weeks of progressive endurance training (ET) on a cycle ergometers or 10 weeks of progressive conventional resistance training (ST) for lower extremity muscle groups. ET was performed on stationary bicycles (Ket…		5h	70	5	tissue: Vastus lateralis		Young (23.9+-0.8)	M						3 weekly sessions consisted of one session each of continuous cycling of 30 to 45 min at 60–75% of Watt-max, a second session consisting of two intervals of 20 min at 70–80% of Watt-max, and a third session consisting of 8×4 min intervals at 80–90% of Watt-max. The RT group completed a conventional progressive overload training program, similar to that previously described 27 , consisting of thre…	23.9													3
GSM1427104	GSE59088	RNA	GPL6244	PMID: 25984345		Peter,,Schjerling:Peter@mRNA.dk	Bispebjerg Hospital	10C_S_5h		Subj10	long term + acute		Strength	prior to a single-bout exercise trial aiming to study acute gene expression responses, subjects were habituated through a prior 10 week training phase, Exercise groups completed either 10 weeks of progressive endurance training (ET) on a cycle ergometers or 10 weeks of progressive conventional resistance training (ST) for lower extremity muscle groups. ET was performed on stationary bicycles (Ket…		5h	70	5	tissue: Vastus lateralis		Young (23.9+-0.8)	M						3 weekly sessions consisted of one session each of continuous cycling of 30 to 45 min at 60–75% of Watt-max, a second session consisting of two intervals of 20 min at 70–80% of Watt-max, and a third session consisting of 8×4 min intervals at 80–90% of Watt-max. The RT group completed a conventional progressive overload training program, similar to that previously described 27 , consisting of thre…	23.9													3
GSM1427107	GSE59088	RNA	GPL6244	PMID: 25984345		Peter,,Schjerling:Peter@mRNA.dk	Bispebjerg Hospital	11C_S_5h		Subj11	long term + acute		Strength	prior to a single-bout exercise trial aiming to study acute gene expression responses, subjects were habituated through a prior 10 week training phase, Exercise groups completed either 10 weeks of progressive endurance training (ET) on a cycle ergometers or 10 weeks of progressive conventional resistance training (ST) for lower extremity muscle groups. ET was performed on stationary bicycles (Ket…		5h	70	5	tissue: Vastus lateralis		Young (23.9+-0.8)	M						3 weekly sessions consisted of one session each of continuous cycling of 30 to 45 min at 60–75% of Watt-max, a second session consisting of two intervals of 20 min at 70–80% of Watt-max, and a third session consisting of 8×4 min intervals at 80–90% of Watt-max. The RT group completed a conventional progressive overload training program, similar to that previously described 27 , consisting of thre…	23.9													3
GSM1427110	GSE59088	RNA	GPL6244	PMID: 25984345		Peter,,Schjerling:Peter@mRNA.dk	Bispebjerg Hospital	12C_C_5h		Subj12	long term + acute		untrained	prior to a single-bout exercise trial aiming to study acute gene expression responses, subjects were habituated through a prior 10 week training phase, Exercise groups completed either 10 weeks of progressive endurance training (ET) on a cycle ergometers or 10 weeks of progressive conventional resistance training (ST) for lower extremity muscle groups. ET was performed on stationary bicycles (Ket…		5h	70	5	tissue: Vastus lateralis		Young (23.9+-0.8)	M						3 weekly sessions consisted of one session each of continuous cycling of 30 to 45 min at 60–75% of Watt-max, a second session consisting of two intervals of 20 min at 70–80% of Watt-max, and a third session consisting of 8×4 min intervals at 80–90% of Watt-max. The RT group completed a conventional progressive overload training program, similar to that previously described 27 , consisting of thre…	23.9													3
GSM1427113	GSE59088	RNA	GPL6244	PMID: 25984345		Peter,,Schjerling:Peter@mRNA.dk	Bispebjerg Hospital	13C_S_5h		Subj13	long term + acute		Strength	prior to a single-bout exercise trial aiming to study acute gene expression responses, subjects were habituated through a prior 10 week training phase, Exercise groups completed either 10 weeks of progressive endurance training (ET) on a cycle ergometers or 10 weeks of progressive conventional resistance training (ST) for lower extremity muscle groups. ET was performed on stationary bicycles (Ket…		5h	70	5	tissue: Vastus lateralis		Young (23.9+-0.8)	M						3 weekly sessions consisted of one session each of continuous cycling of 30 to 45 min at 60–75% of Watt-max, a second session consisting of two intervals of 20 min at 70–80% of Watt-max, and a third session consisting of 8×4 min intervals at 80–90% of Watt-max. The RT group completed a conventional progressive overload training program, similar to that previously described 27 , consisting of thre…	23.9													3
GSM1427116	GSE59088	RNA	GPL6244	PMID: 25984345		Peter,,Schjerling:Peter@mRNA.dk	Bispebjerg Hospital	14C_E_5h		Subj14	long term + acute		Endurance	prior to a single-bout exercise trial aiming to study acute gene expression responses, subjects were habituated through a prior 10 week training phase, Exercise groups completed either 10 weeks of progressive endurance training (ET) on a cycle ergometers or 10 weeks of progressive conventional resistance training (ST) for lower extremity muscle groups. ET was performed on stationary bicycles (Ket…		5h	70	5	tissue: Vastus lateralis		Young (23.9+-0.8)	M						3 weekly sessions consisted of one session each of continuous cycling of 30 to 45 min at 60–75% of Watt-max, a second session consisting of two intervals of 20 min at 70–80% of Watt-max, and a third session consisting of 8×4 min intervals at 80–90% of Watt-max. The RT group completed a conventional progressive overload training program, similar to that previously described 27 , consisting of thre…	23.9													3
GSM1427119	GSE59088	RNA	GPL6244	PMID: 25984345		Peter,,Schjerling:Peter@mRNA.dk	Bispebjerg Hospital	15C_C_5h		Subj15	long term + acute		untrained	prior to a single-bout exercise trial aiming to study acute gene expression responses, subjects were habituated through a prior 10 week training phase, Exercise groups completed either 10 weeks of progressive endurance training (ET) on a cycle ergometers or 10 weeks of progressive conventional resistance training (ST) for lower extremity muscle groups. ET was performed on stationary bicycles (Ket…		5h	70	5	tissue: Vastus lateralis		Young (23.9+-0.8)	M						3 weekly sessions consisted of one session each of continuous cycling of 30 to 45 min at 60–75% of Watt-max, a second session consisting of two intervals of 20 min at 70–80% of Watt-max, and a third session consisting of 8×4 min intervals at 80–90% of Watt-max. The RT group completed a conventional progressive overload training program, similar to that previously described 27 , consisting of thre…	23.9													3
GSM1427122	GSE59088	RNA	GPL6244	PMID: 25984345		Peter,,Schjerling:Peter@mRNA.dk	Bispebjerg Hospital	16C_E_5h		Subj16	long term + acute		Endurance	prior to a single-bout exercise trial aiming to study acute gene expression responses, subjects were habituated through a prior 10 week training phase, Exercise groups completed either 10 weeks of progressive endurance training (ET) on a cycle ergometers or 10 weeks of progressive conventional resistance training (ST) for lower extremity muscle groups. ET was performed on stationary bicycles (Ket…		5h	70	5	tissue: Vastus lateralis		Young (23.9+-0.8)	M						3 weekly sessions consisted of one session each of continuous cycling of 30 to 45 min at 60–75% of Watt-max, a second session consisting of two intervals of 20 min at 70–80% of Watt-max, and a third session consisting of 8×4 min intervals at 80–90% of Watt-max. The RT group completed a conventional progressive overload training program, similar to that previously described 27 , consisting of thre…	23.9													3
GSM1427125	GSE59088	RNA	GPL6244	PMID: 25984345		Peter,,Schjerling:Peter@mRNA.dk	Bispebjerg Hospital	17C_E_5h		Subj17	long term + acute		Endurance	prior to a single-bout exercise trial aiming to study acute gene expression responses, subjects were habituated through a prior 10 week training phase, Exercise groups completed either 10 weeks of progressive endurance training (ET) on a cycle ergometers or 10 weeks of progressive conventional resistance training (ST) for lower extremity muscle groups. ET was performed on stationary bicycles (Ket…		5h	70	5	tissue: Vastus lateralis		Young (23.9+-0.8)	M						3 weekly sessions consisted of one session each of continuous cycling of 30 to 45 min at 60–75% of Watt-max, a second session consisting of two intervals of 20 min at 70–80% of Watt-max, and a third session consisting of 8×4 min intervals at 80–90% of Watt-max. The RT group completed a conventional progressive overload training program, similar to that previously described 27 , consisting of thre…	23.9													3
GSM1427128	GSE59088	RNA	GPL6244	PMID: 25984345		Peter,,Schjerling:Peter@mRNA.dk	Bispebjerg Hospital	18C_C_5h		Subj18	long term + acute		untrained	prior to a single-bout exercise trial aiming to study acute gene expression responses, subjects were habituated through a prior 10 week training phase, Exercise groups completed either 10 weeks of progressive endurance training (ET) on a cycle ergometers or 10 weeks of progressive conventional resistance training (ST) for lower extremity muscle groups. ET was performed on stationary bicycles (Ket…		5h	70	5	tissue: Vastus lateralis		Young (23.9+-0.8)	M						3 weekly sessions consisted of one session each of continuous cycling of 30 to 45 min at 60–75% of Watt-max, a second session consisting of two intervals of 20 min at 70–80% of Watt-max, and a third session consisting of 8×4 min intervals at 80–90% of Watt-max. The RT group completed a conventional progressive overload training program, similar to that previously described 27 , consisting of thre…	23.9													3
GSM1427078	GSE59088	RNA	GPL6244	PMID: 25984345		Peter,,Schjerling:Peter@mRNA.dk	Bispebjerg Hospital	1A_E_Pre		Subj1	long term + acute		Endurance	prior to a single-bout exercise trial aiming to study acute gene expression responses, subjects were habituated through a prior 10 week training phase		Pre	0		tissue: Vastus lateralis		Young (23.9+-0.8)	M							23.9
GSM1427081	GSE59088	RNA	GPL6244	PMID: 25984345		Peter,,Schjerling:Peter@mRNA.dk	Bispebjerg Hospital	2A_S_Pre		Subj2	long term + acute		Strength	prior to a single-bout exercise trial aiming to study acute gene expression responses, subjects were habituated through a prior 10 week training phase		Pre	0		tissue: Vastus lateralis		Young (23.9+-0.8)	M							23.9
GSM1427084	GSE59088	RNA	GPL6244	PMID: 25984345		Peter,,Schjerling:Peter@mRNA.dk	Bispebjerg Hospital	3A_C_Pre		Subj3	long term + acute		untrained	prior to a single-bout exercise trial aiming to study acute gene expression responses, subjects were habituated through a prior 10 week training phase		Pre	0		tissue: Vastus lateralis		Young (23.9+-0.8)	M							23.9
GSM1427087	GSE59088	RNA	GPL6244	PMID: 25984345		Peter,,Schjerling:Peter@mRNA.dk	Bispebjerg Hospital	4A_S_Pre		Subj4	long term + acute		Strength	prior to a single-bout exercise trial aiming to study acute gene expression responses, subjects were habituated through a prior 10 week training phase		Pre	0		tissue: Vastus lateralis		Young (23.9+-0.8)	M							23.9
GSM1427090	GSE59088	RNA	GPL6244	PMID: 25984345		Peter,,Schjerling:Peter@mRNA.dk	Bispebjerg Hospital	6A_E_Pre		Subj6	long term + acute		Endurance	prior to a single-bout exercise trial aiming to study acute gene expression responses, subjects were habituated through a prior 10 week training phase		Pre	0		tissue: Vastus lateralis		Young (23.9+-0.8)	M							23.9
GSM1427093	GSE59088	RNA	GPL6244	PMID: 25984345		Peter,,Schjerling:Peter@mRNA.dk	Bispebjerg Hospital	7A_C_Pre		Subj7	long term + acute		untrained	prior to a single-bout exercise trial aiming to study acute gene expression responses, subjects were habituated through a prior 10 week training phase		Pre	0		tissue: Vastus lateralis		Young (23.9+-0.8)	M							23.9
GSM1427096	GSE59088	RNA	GPL6244	PMID: 25984345		Peter,,Schjerling:Peter@mRNA.dk	Bispebjerg Hospital	8A_S_Pre		Subj8	long term + acute		Strength	prior to a single-bout exercise trial aiming to study acute gene expression responses, subjects were habituated through a prior 10 week training phase		Pre	0		tissue: Vastus lateralis		Young (23.9+-0.8)	M							23.9
GSM1427099	GSE59088	RNA	GPL6244	PMID: 25984345		Peter,,Schjerling:Peter@mRNA.dk	Bispebjerg Hospital	9A_C_Pre		Subj9	long term + acute		untrained	prior to a single-bout exercise trial aiming to study acute gene expression responses, subjects were habituated through a prior 10 week training phase		Pre	0		tissue: Vastus lateralis		Young (23.9+-0.8)	M							23.9
GSM1427102	GSE59088	RNA	GPL6244	PMID: 25984345		Peter,,Schjerling:Peter@mRNA.dk	Bispebjerg Hospital	10A_S_Pre		Subj10	long term + acute		Strength	prior to a single-bout exercise trial aiming to study acute gene expression responses, subjects were habituated through a prior 10 week training phase		Pre	0		tissue: Vastus lateralis		Young (23.9+-0.8)	M							23.9
GSM1427105	GSE59088	RNA	GPL6244	PMID: 25984345		Peter,,Schjerling:Peter@mRNA.dk	Bispebjerg Hospital	11A_S_Pre		Subj11	long term + acute		Strength	prior to a single-bout exercise trial aiming to study acute gene expression responses, subjects were habituated through a prior 10 week training phase		Pre	0		tissue: Vastus lateralis		Young (23.9+-0.8)	M							23.9
GSM1427108	GSE59088	RNA	GPL6244	PMID: 25984345		Peter,,Schjerling:Peter@mRNA.dk	Bispebjerg Hospital	12A_C_Pre		Subj12	long term + acute		untrained	prior to a single-bout exercise trial aiming to study acute gene expression responses, subjects were habituated through a prior 10 week training phase		Pre	0		tissue: Vastus lateralis		Young (23.9+-0.8)	M							23.9
GSM1427111	GSE59088	RNA	GPL6244	PMID: 25984345		Peter,,Schjerling:Peter@mRNA.dk	Bispebjerg Hospital	13A_S_Pre		Subj13	long term + acute		Strength	prior to a single-bout exercise trial aiming to study acute gene expression responses, subjects were habituated through a prior 10 week training phase		Pre	0		tissue: Vastus lateralis		Young (23.9+-0.8)	M							23.9
GSM1427114	GSE59088	RNA	GPL6244	PMID: 25984345		Peter,,Schjerling:Peter@mRNA.dk	Bispebjerg Hospital	14A_E_Pre		Subj14	long term + acute		Endurance	prior to a single-bout exercise trial aiming to study acute gene expression responses, subjects were habituated through a prior 10 week training phase		Pre	0		tissue: Vastus lateralis		Young (23.9+-0.8)	M							23.9
GSM1427117	GSE59088	RNA	GPL6244	PMID: 25984345		Peter,,Schjerling:Peter@mRNA.dk	Bispebjerg Hospital	15A_C_Pre		Subj15	long term + acute		untrained	prior to a single-bout exercise trial aiming to study acute gene expression responses, subjects were habituated through a prior 10 week training phase		Pre	0		tissue: Vastus lateralis		Young (23.9+-0.8)	M							23.9
GSM1427120	GSE59088	RNA	GPL6244	PMID: 25984345		Peter,,Schjerling:Peter@mRNA.dk	Bispebjerg Hospital	16A_E_Pre		Subj16	long term + acute		Endurance	prior to a single-bout exercise trial aiming to study acute gene expression responses, subjects were habituated through a prior 10 week training phase		Pre	0		tissue: Vastus lateralis		Young (23.9+-0.8)	M							23.9
GSM1427123	GSE59088	RNA	GPL6244	PMID: 25984345		Peter,,Schjerling:Peter@mRNA.dk	Bispebjerg Hospital	17A_E_Pre		Subj17	long term + acute		Endurance	prior to a single-bout exercise trial aiming to study acute gene expression responses, subjects were habituated through a prior 10 week training phase		Pre	0		tissue: Vastus lateralis		Young (23.9+-0.8)	M							23.9
GSM1427126	GSE59088	RNA	GPL6244	PMID: 25984345		Peter,,Schjerling:Peter@mRNA.dk	Bispebjerg Hospital	18A_C_Pre		Subj18	long term + acute		untrained	prior to a single-bout exercise trial aiming to study acute gene expression responses, subjects were habituated through a prior 10 week training phase		Pre	0		tissue: Vastus lateralis		Young (23.9+-0.8)	M							23.9
GSM1427129	GSE59088	RNA	GPL6244	PMID: 25984345		Peter,,Schjerling:Peter@mRNA.dk	Bispebjerg Hospital	19A_E_Pre		Subj19	long term + acute		Endurance	prior to a single-bout exercise trial aiming to study acute gene expression responses, subjects were habituated through a prior 10 week training phase		Pre	0		tissue: Vastus lateralis		Young (23.9+-0.8)	M							23.9
GSM1427131	GSE59088	RNA	GPL6244	PMID: 25984345		Peter,,Schjerling:Peter@mRNA.dk	Bispebjerg Hospital	19C_E_5h		Subj19	long term + acute		Endurance	prior to a single-bout exercise trial aiming to study acute gene expression responses, subjects were habituated through a prior 10 week training phase		5h	70	5	tissue: Vastus lateralis		Young (23.9+-0.8)	M							23.9													3
GSM310636	GSE12385	RNA	GPL4133	PMID: 20368384		Fei Ling,,Lim:fei-ling.lim@unilever.com	Unilever	PMBC_lowIL6_26weeks_volunteer1		volunteer 1	Long term	Minimal: >30 mins on two or more sessions per week where excluded	endurance	Individuals completed a 24 week exercise training programme. For the first two weeks, individuals completed three exercise sessions per week and from week three onwards, this increased to four sessions per week. Intensity and duration were increased in a progressive manner across the 24 week programme. Subjects completed their exercise sessions in the Fitness Suite at the University of Bath. Thei…		2 weeks post-exercise			PBMC		Age (years): 48	M		healthy	no	yes	low IL6	Detraining	48			VO2 max: 40				Height (m): 1.8	Weight (kg): 88	BMI: 27.3	IL-6 (pg/ml): 0.36
GSM310639	GSE12385	RNA	GPL4133	PMID: 20368384		Fei Ling,,Lim:fei-ling.lim@unilever.com	Unilever	PMBC_highIL6_26weeks_volunteer16		volunteer 16	Long term	Minimal: >30 mins on two or more sessions per week where excluded	endurance	Individuals completed a 24 week exercise training programme. For the first two weeks, individuals completed three exercise sessions per week and from week three onwards, this increased to four sessions per week. Intensity and duration were increased in a progressive manner across the 24 week programme. Subjects completed their exercise sessions in the Fitness Suite at the University of Bath. Thei…		2 weeks post-exercise			PBMC		Age (years): 54	M		healthy	no	yes	high IL6	Detraining	54			VO2 max: 39.1				Height (m): 1.87	Weight (kg): 100.5	BMI: 29	IL-6 (pg/ml): 3.06
GSM310738	GSE12385	RNA	GPL4133	PMID: 20368384		Fei Ling,,Lim:fei-ling.lim@unilever.com	Unilever	PMBC_highIL6_26weeks_volunteer18		volunteer 18	Long term	Minimal: >30 mins on two or more sessions per week where excluded	endurance	Individuals completed a 24 week exercise training programme. For the first two weeks, individuals completed three exercise sessions per week and from week three onwards, this increased to four sessions per week. Intensity and duration were increased in a progressive manner across the 24 week programme. Subjects completed their exercise sessions in the Fitness Suite at the University of Bath. Thei…		2 weeks post-exercise			PBMC		Age (years): 56	M		healthy	no	yes	high IL6	Detraining	56			VO2 max: 32.6				Height (m): 1.79	Weight (kg): 92.8	BMI: 29	IL-6 (pg/ml): 2.92
GSM310745	GSE12385	RNA	GPL4133	PMID: 20368384		Fei Ling,,Lim:fei-ling.lim@unilever.com	Unilever	PMBC_lowIL6_26weeks_volunteer21		volunteer 21	Long term	Minimal: >30 mins on two or more sessions per week where excluded	endurance	Individuals completed a 24 week exercise training programme. For the first two weeks, individuals completed three exercise sessions per week and from week three onwards, this increased to four sessions per week. Intensity and duration were increased in a progressive manner across the 24 week programme. Subjects completed their exercise sessions in the Fitness Suite at the University of Bath. Thei…		2 weeks post-exercise			PBMC		Age (years): 53	M		healthy	no	yes	low IL6	Detraining	53			VO2 max: 43.5				Height (m): 1.77	Weight (kg): 87.9	BMI: 28.1	IL-6 (pg/ml): 0.2
GSM310748	GSE12385	RNA	GPL4133	PMID: 20368384		Fei Ling,,Lim:fei-ling.lim@unilever.com	Unilever	PMBC_highIL6_26weeks_volunteer25		volunteer 25	Long term	Minimal: >30 mins on two or more sessions per week where excluded	endurance	Individuals completed a 24 week exercise training programme. For the first two weeks, individuals completed three exercise sessions per week and from week three onwards, this increased to four sessions per week. Intensity and duration were increased in a progressive manner across the 24 week programme. Subjects completed their exercise sessions in the Fitness Suite at the University of Bath. Thei…		2 weeks post-exercise			PBMC		Age (years): 62	M		healthy	no	yes	high IL6	Detraining	62			VO2 max: 27.1				Height (m): 1.78	Weight (kg): 95.1	BMI: 30	IL-6 (pg/ml): 1.9
GSM310751	GSE12385	RNA	GPL4133	PMID: 20368384		Fei Ling,,Lim:fei-ling.lim@unilever.com	Unilever	PMBC_highIL6_26weeks_volunteer29		volunteer 29	Long term	Minimal: >30 mins on two or more sessions per week where excluded	endurance	Individuals completed a 24 week exercise training programme. For the first two weeks, individuals completed three exercise sessions per week and from week three onwards, this increased to four sessions per week. Intensity and duration were increased in a progressive manner across the 24 week programme. Subjects completed their exercise sessions in the Fitness Suite at the University of Bath. Thei…		2 weeks post-exercise			PBMC		Age (years): 59	M		healthy	no	yes	high IL6	Detraining	59			VO2 max: 35.9				Height (m): 1.73	Weight (kg): 88.2	BMI: 29	IL-6 (pg/ml): 1.7
GSM310754	GSE12385	RNA	GPL4133	PMID: 20368384		Fei Ling,,Lim:fei-ling.lim@unilever.com	Unilever	PMBC_highIL6_26weeks_volunteer31		volunteer 31	Long term	Minimal: >30 mins on two or more sessions per week where excluded	endurance	Individuals completed a 24 week exercise training programme. For the first two weeks, individuals completed three exercise sessions per week and from week three onwards, this increased to four sessions per week. Intensity and duration were increased in a progressive manner across the 24 week programme. Subjects completed their exercise sessions in the Fitness Suite at the University of Bath. Thei…		2 weeks post-exercise			PBMC		Age (years): 46	M		healthy	no	yes	high IL6	Detraining	46			VO2 max: 28.6				Height (m): 1.95	Weight (kg): 129.9	BMI: 34	IL-6 (pg/ml): 1.68
GSM310757	GSE12385	RNA	GPL4133	PMID: 20368384		Fei Ling,,Lim:fei-ling.lim@unilever.com	Unilever	PMBC_lowIL6_26weeks_volunteer39		volunteer 39	Long term	Minimal: >30 mins on two or more sessions per week where excluded	endurance	Individuals completed a 24 week exercise training programme. For the first two weeks, individuals completed three exercise sessions per week and from week three onwards, this increased to four sessions per week. Intensity and duration were increased in a progressive manner across the 24 week programme. Subjects completed their exercise sessions in the Fitness Suite at the University of Bath. Thei…		2 weeks post-exercise			PBMC		Age (years): 48	M		healthy	no	yes	low IL6	Detraining	48			VO2 max: 38.4				Height (m): 1.79	Weight (kg): 102.2	BMI: 31.9	IL-6 (pg/ml): 0.9
GSM310760	GSE12385	RNA	GPL4133	PMID: 20368384		Fei Ling,,Lim:fei-ling.lim@unilever.com	Unilever	PMBC_lowIL6_26weeks_volunteer42		volunteer 42	Long term	Minimal: >30 mins on two or more sessions per week where excluded	endurance	Individuals completed a 24 week exercise training programme. For the first two weeks, individuals completed three exercise sessions per week and from week three onwards, this increased to four sessions per week. Intensity and duration were increased in a progressive manner across the 24 week programme. Subjects completed their exercise sessions in the Fitness Suite at the University of Bath. Thei…		2 weeks post-exercise			PBMC		Age (years): 54	M		healthy	no	yes	low IL6	Detraining	54			VO2 max: 35.7				Height (m): 1.8	Weight (kg): 83.7	BMI: 25.8	IL-6 (pg/ml): 0.47
GSM310765	GSE12385	RNA	GPL4133	PMID: 20368384		Fei Ling,,Lim:fei-ling.lim@unilever.com	Unilever	PMBC_lowIL6_26weeks_volunteer43		volunteer 43	Long term	Minimal: >30 mins on two or more sessions per week where excluded	endurance	Individuals completed a 24 week exercise training programme. For the first two weeks, individuals completed three exercise sessions per week and from week three onwards, this increased to four sessions per week. Intensity and duration were increased in a progressive manner across the 24 week programme. Subjects completed their exercise sessions in the Fitness Suite at the University of Bath. Thei…		2 weeks post-exercise			PBMC		Age (years): 50	M		healthy	no	yes	low IL6	Detraining	50			VO2 max: 34.4				Height (m): 1.84	Weight (kg): 96.6	BMI: 28.5	IL-6 (pg/ml): 0.72
GSM310774	GSE12385	RNA	GPL4133	PMID: 20368384		Fei Ling,,Lim:fei-ling.lim@unilever.com	Unilever	PMBC_highIL6_26weeks_volunteer44		volunteer 44	Long term	Minimal: >30 mins on two or more sessions per week where excluded	endurance	Individuals completed a 24 week exercise training programme. For the first two weeks, individuals completed three exercise sessions per week and from week three onwards, this increased to four sessions per week. Intensity and duration were increased in a progressive manner across the 24 week programme. Subjects completed their exercise sessions in the Fitness Suite at the University of Bath. Thei…		2 weeks post-exercise			PBMC		Age (years): 51	M		healthy	no	yes	high IL6	Detraining	51			VO2 max: 30.4				Height (m): 1.8	Weight (kg): 108.4	BMI: 33	IL-6 (pg/ml): 1.5
GSM310777	GSE12385	RNA	GPL4133	PMID: 20368384		Fei Ling,,Lim:fei-ling.lim@unilever.com	Unilever	PMBC_lowIL6_26weeks_volunteer54		volunteer 54	Long term	Minimal: >30 mins on two or more sessions per week where excluded	endurance	Individuals completed a 24 week exercise training programme. For the first two weeks, individuals completed three exercise sessions per week and from week three onwards, this increased to four sessions per week. Intensity and duration were increased in a progressive manner across the 24 week programme. Subjects completed their exercise sessions in the Fitness Suite at the University of Bath. Thei…		2 weeks post-exercise			PBMC		Age (years): 50	M		healthy	no	yes	low IL6	Detraining	50			VO2 max: 37.1				Height (m): 1.77	Weight (kg): 71.7	BMI: 23	IL-6 (pg/ml): 0.89
GSM310633	GSE12385	RNA	GPL4133	PMID: 20368384		Fei Ling,,Lim:fei-ling.lim@unilever.com	Unilever	PMBC_lowIL6_24weeks_volunteer1		volunteer 1	Long term	Minimal: >30 mins on two or more sessions per week where excluded	endurance	Individuals completed a 24 week exercise training programme. For the first two weeks, individuals completed three exercise sessions per week and from week three onwards, this increased to four sessions per week. Intensity and duration were increased in a progressive manner across the 24 week programme. Subjects completed their exercise sessions in the Fitness Suite at the University of Bath. Thei…		post-exercise	168		PBMC		Age (years): 48	M		healthy	no	yes	low IL6	non smoking	48			VO2 max: 40				Height (m): 1.8	Weight (kg): 88	BMI: 27.3	IL-6 (pg/ml): 0.36			4
GSM310638	GSE12385	RNA	GPL4133	PMID: 20368384		Fei Ling,,Lim:fei-ling.lim@unilever.com	Unilever	PMBC_highIL6_24weeks_volunteer16		volunteer 16	Long term	Minimal: >30 mins on two or more sessions per week where excluded	endurance	Individuals completed a 24 week exercise training programme. For the first two weeks, individuals completed three exercise sessions per week and from week three onwards, this increased to four sessions per week. Intensity and duration were increased in a progressive manner across the 24 week programme. Subjects completed their exercise sessions in the Fitness Suite at the University of Bath. Thei…		post-exercise	168		PBMC		Age (years): 54	M		healthy	no	yes	high IL6	non smoking	54			VO2 max: 39.1				Height (m): 1.87	Weight (kg): 100.5	BMI: 29	IL-6 (pg/ml): 3.06			4
GSM310737	GSE12385	RNA	GPL4133	PMID: 20368384		Fei Ling,,Lim:fei-ling.lim@unilever.com	Unilever	PMBC_highIL6_24weeks_volunteer18		volunteer 18	Long term	Minimal: >30 mins on two or more sessions per week where excluded	endurance	Individuals completed a 24 week exercise training programme. For the first two weeks, individuals completed three exercise sessions per week and from week three onwards, this increased to four sessions per week. Intensity and duration were increased in a progressive manner across the 24 week programme. Subjects completed their exercise sessions in the Fitness Suite at the University of Bath. Thei…		post-exercise	168		PBMC		Age (years): 56	M		healthy	no	yes	high IL6	non smoking	56			VO2 max: 32.6				Height (m): 1.79	Weight (kg): 92.8	BMI: 29	IL-6 (pg/ml): 2.92			4
GSM310744	GSE12385	RNA	GPL4133	PMID: 20368384		Fei Ling,,Lim:fei-ling.lim@unilever.com	Unilever	PMBC_lowIL6_24weeks_volunteer21		volunteer 21	Long term	Minimal: >30 mins on two or more sessions per week where excluded	endurance	Individuals completed a 24 week exercise training programme. For the first two weeks, individuals completed three exercise sessions per week and from week three onwards, this increased to four sessions per week. Intensity and duration were increased in a progressive manner across the 24 week programme. Subjects completed their exercise sessions in the Fitness Suite at the University of Bath. Thei…		post-exercise	168		PBMC		Age (years): 53	M		healthy	no	yes	low IL6	non smoking	53			VO2 max: 43.5				Height (m): 1.77	Weight (kg): 87.9	BMI: 28.1	IL-6 (pg/ml): 0.2			4
GSM310747	GSE12385	RNA	GPL4133	PMID: 20368384		Fei Ling,,Lim:fei-ling.lim@unilever.com	Unilever	PMBC_highIL6_24weeks_volunteer25		volunteer 25	Long term	Minimal: >30 mins on two or more sessions per week where excluded	endurance	Individuals completed a 24 week exercise training programme. For the first two weeks, individuals completed three exercise sessions per week and from week three onwards, this increased to four sessions per week. Intensity and duration were increased in a progressive manner across the 24 week programme. Subjects completed their exercise sessions in the Fitness Suite at the University of Bath. Thei…		post-exercise	168		PBMC		Age (years): 62	M		healthy	no	yes	high IL6	non smoking	62			VO2 max: 27.1				Height (m): 1.78	Weight (kg): 95.1	BMI: 30	IL-6 (pg/ml): 1.9			4
GSM310750	GSE12385	RNA	GPL4133	PMID: 20368384		Fei Ling,,Lim:fei-ling.lim@unilever.com	Unilever	PMBC_highIL6_24weeks_volunteer29		volunteer 29	Long term	Minimal: >30 mins on two or more sessions per week where excluded	endurance	Individuals completed a 24 week exercise training programme. For the first two weeks, individuals completed three exercise sessions per week and from week three onwards, this increased to four sessions per week. Intensity and duration were increased in a progressive manner across the 24 week programme. Subjects completed their exercise sessions in the Fitness Suite at the University of Bath. Thei…		post-exercise	168		PBMC		Age (years): 59	M		healthy	no	yes	high IL6	non smoking	59			VO2 max: 35.9				Height (m): 1.73	Weight (kg): 88.2	BMI: 29	IL-6 (pg/ml): 1.7			4
GSM310753	GSE12385	RNA	GPL4133	PMID: 20368384		Fei Ling,,Lim:fei-ling.lim@unilever.com	Unilever	PMBC_highIL6_24weeks_volunteer31		volunteer 31	Long term	Minimal: >30 mins on two or more sessions per week where excluded	endurance	Individuals completed a 24 week exercise training programme. For the first two weeks, individuals completed three exercise sessions per week and from week three onwards, this increased to four sessions per week. Intensity and duration were increased in a progressive manner across the 24 week programme. Subjects completed their exercise sessions in the Fitness Suite at the University of Bath. Thei…		post-exercise	168		PBMC		Age (years): 46	M		healthy	no	yes	high IL6	non smoking	46			VO2 max: 28.6				Height (m): 1.95	Weight (kg): 129.9	BMI: 34	IL-6 (pg/ml): 1.68			4
GSM310756	GSE12385	RNA	GPL4133	PMID: 20368384		Fei Ling,,Lim:fei-ling.lim@unilever.com	Unilever	PMBC_lowIL6_24weeks_volunteer39		volunteer 39	Long term	Minimal: >30 mins on two or more sessions per week where excluded	endurance	Individuals completed a 24 week exercise training programme. For the first two weeks, individuals completed three exercise sessions per week and from week three onwards, this increased to four sessions per week. Intensity and duration were increased in a progressive manner across the 24 week programme. Subjects completed their exercise sessions in the Fitness Suite at the University of Bath. Thei…		post-exercise	168		PBMC		Age (years): 48	M		healthy	no	yes	low IL6	non smoking	48			VO2 max: 38.4				Height (m): 1.79	Weight (kg): 102.2	BMI: 31.9	IL-6 (pg/ml): 0.9			4
GSM310759	GSE12385	RNA	GPL4133	PMID: 20368384		Fei Ling,,Lim:fei-ling.lim@unilever.com	Unilever	PMBC_lowIL6_24weeks_volunteer42		volunteer 42	Long term	Minimal: >30 mins on two or more sessions per week where excluded	endurance	Individuals completed a 24 week exercise training programme. For the first two weeks, individuals completed three exercise sessions per week and from week three onwards, this increased to four sessions per week. Intensity and duration were increased in a progressive manner across the 24 week programme. Subjects completed their exercise sessions in the Fitness Suite at the University of Bath. Thei…		post-exercise	168		PBMC		Age (years): 54	M		healthy	no	yes	low IL6	non smoking	54			VO2 max: 35.7				Height (m): 1.8	Weight (kg): 83.7	BMI: 25.8	IL-6 (pg/ml): 0.47			4
GSM310763	GSE12385	RNA	GPL4133	PMID: 20368384		Fei Ling,,Lim:fei-ling.lim@unilever.com	Unilever	PMBC_lowIL6_24weeks_volunteer43		volunteer 43	Long term	Minimal: >30 mins on two or more sessions per week where excluded	endurance	Individuals completed a 24 week exercise training programme. For the first two weeks, individuals completed three exercise sessions per week and from week three onwards, this increased to four sessions per week. Intensity and duration were increased in a progressive manner across the 24 week programme. Subjects completed their exercise sessions in the Fitness Suite at the University of Bath. Thei…		post-exercise	168		PBMC		Age (years): 50	M		healthy	no	yes	low IL6	non smoking	50			VO2 max: 34.4				Height (m): 1.84	Weight (kg): 96.6	BMI: 28.5	IL-6 (pg/ml): 0.72			4
GSM310770	GSE12385	RNA	GPL4133	PMID: 20368384		Fei Ling,,Lim:fei-ling.lim@unilever.com	Unilever	PMBC_highIL6_24weeks_volunteer44		volunteer 44	Long term	Minimal: >30 mins on two or more sessions per week where excluded	endurance	Individuals completed a 24 week exercise training programme. For the first two weeks, individuals completed three exercise sessions per week and from week three onwards, this increased to four sessions per week. Intensity and duration were increased in a progressive manner across the 24 week programme. Subjects completed their exercise sessions in the Fitness Suite at the University of Bath. Thei…		post-exercise	168		PBMC		Age (years): 51	M		healthy	no	yes	high IL6	non smoking	51			VO2 max: 30.4				Height (m): 1.8	Weight (kg): 108.4	BMI: 33	IL-6 (pg/ml): 1.5			4
GSM310776	GSE12385	RNA	GPL4133	PMID: 20368384		Fei Ling,,Lim:fei-ling.lim@unilever.com	Unilever	PMBC_lowIL6_24weeks_volunteer54		volunteer 54	Long term	Minimal: >30 mins on two or more sessions per week where excluded	endurance	Individuals completed a 24 week exercise training programme. For the first two weeks, individuals completed three exercise sessions per week and from week three onwards, this increased to four sessions per week. Intensity and duration were increased in a progressive manner across the 24 week programme. Subjects completed their exercise sessions in the Fitness Suite at the University of Bath. Thei…		post-exercise	168		PBMC		Age (years): 50	M		healthy	no	yes	low IL6	non smoking	50			VO2 max: 37.1				Height (m): 1.77	Weight (kg): 71.7	BMI: 23	IL-6 (pg/ml): 0.89			4
GSM310611	GSE12385	RNA	GPL4133	PMID: 20368384		Fei Ling,,Lim:fei-ling.lim@unilever.com	Unilever	PMBC_lowIL6_basal_volunteer1		volunteer 1	Long term	Minimal: >30 mins on two or more sessions per week where excluded	endurance	Individuals completed a 24 week exercise training programme. For the first two weeks, individuals completed three exercise sessions per week and from week three onwards, this increased to four sessions per week. Intensity and duration were increased in a progressive manner across the 24 week programme. Subjects completed their exercise sessions in the Fitness Suite at the University of Bath. Thei…		pre-exercise	0		PBMC		Age (years): 48	M		healthy	no	yes	low IL6	non smoking	48			VO2 max: 40				Height (m): 1.8	Weight (kg): 88	BMI: 27.3	IL-6 (pg/ml): 0.36
GSM310637	GSE12385	RNA	GPL4133	PMID: 20368384		Fei Ling,,Lim:fei-ling.lim@unilever.com	Unilever	PMBC_highIL6_basal_volunteer16		volunteer 16	Long term	Minimal: >30 mins on two or more sessions per week where excluded	endurance	Individuals completed a 24 week exercise training programme. For the first two weeks, individuals completed three exercise sessions per week and from week three onwards, this increased to four sessions per week. Intensity and duration were increased in a progressive manner across the 24 week programme. Subjects completed their exercise sessions in the Fitness Suite at the University of Bath. Thei…		pre-exercise	0		PBMC		Age (years): 54	M		healthy	no	yes	high IL6	non smoking	54			VO2 max: 39.1				Height (m): 1.87	Weight (kg): 100.5	BMI: 29	IL-6 (pg/ml): 3.06
GSM310736	GSE12385	RNA	GPL4133	PMID: 20368384		Fei Ling,,Lim:fei-ling.lim@unilever.com	Unilever	PMBC_highIL6_basal_volunteer18		volunteer 18	Long term	Minimal: >30 mins on two or more sessions per week where excluded	endurance	Individuals completed a 24 week exercise training programme. For the first two weeks, individuals completed three exercise sessions per week and from week three onwards, this increased to four sessions per week. Intensity and duration were increased in a progressive manner across the 24 week programme. Subjects completed their exercise sessions in the Fitness Suite at the University of Bath. Thei…		pre-exercise	0		PBMC		Age (years): 56	M		healthy	no	yes	high IL6	non smoking	56			VO2 max: 32.6				Height (m): 1.79	Weight (kg): 92.8	BMI: 29	IL-6 (pg/ml): 2.92
GSM310739	GSE12385	RNA	GPL4133	PMID: 20368384		Fei Ling,,Lim:fei-ling.lim@unilever.com	Unilever	PMBC_lowIL6_basal_volunteer21		volunteer 21	Long term	Minimal: >30 mins on two or more sessions per week where excluded	endurance	Individuals completed a 24 week exercise training programme. For the first two weeks, individuals completed three exercise sessions per week and from week three onwards, this increased to four sessions per week. Intensity and duration were increased in a progressive manner across the 24 week programme. Subjects completed their exercise sessions in the Fitness Suite at the University of Bath. Thei…		pre-exercise	0		PBMC		Age (years): 53	M		healthy	no	yes	low IL6	non smoking	53			VO2 max: 43.5				Height (m): 1.77	Weight (kg): 87.9	BMI: 28.1	IL-6 (pg/ml): 0.2
GSM310746	GSE12385	RNA	GPL4133	PMID: 20368384		Fei Ling,,Lim:fei-ling.lim@unilever.com	Unilever	PMBC_highIL6_basal_volunteer25		volunteer 25	Long term	Minimal: >30 mins on two or more sessions per week where excluded	endurance	Individuals completed a 24 week exercise training programme. For the first two weeks, individuals completed three exercise sessions per week and from week three onwards, this increased to four sessions per week. Intensity and duration were increased in a progressive manner across the 24 week programme. Subjects completed their exercise sessions in the Fitness Suite at the University of Bath. Thei…		pre-exercise	0		PBMC		Age (years): 62	M		healthy	no	yes	high IL6	non smoking	62			VO2 max: 27.1				Height (m): 1.78	Weight (kg): 95.1	BMI: 30	IL-6 (pg/ml): 1.9
GSM310749	GSE12385	RNA	GPL4133	PMID: 20368384		Fei Ling,,Lim:fei-ling.lim@unilever.com	Unilever	PMBC_highIL6_basal_volunteer29		volunteer 29	Long term	Minimal: >30 mins on two or more sessions per week where excluded	endurance	Individuals completed a 24 week exercise training programme. For the first two weeks, individuals completed three exercise sessions per week and from week three onwards, this increased to four sessions per week. Intensity and duration were increased in a progressive manner across the 24 week programme. Subjects completed their exercise sessions in the Fitness Suite at the University of Bath. Thei…		pre-exercise	0		PBMC		Age (years): 59	M		healthy	no	yes	high IL6	non smoking	59			VO2 max: 35.9				Height (m): 1.73	Weight (kg): 88.2	BMI: 29	IL-6 (pg/ml): 1.7
GSM310752	GSE12385	RNA	GPL4133	PMID: 20368384		Fei Ling,,Lim:fei-ling.lim@unilever.com	Unilever	PMBC_highIL6_basal_volunteer31		volunteer 31	Long term	Minimal: >30 mins on two or more sessions per week where excluded	endurance	Individuals completed a 24 week exercise training programme. For the first two weeks, individuals completed three exercise sessions per week and from week three onwards, this increased to four sessions per week. Intensity and duration were increased in a progressive manner across the 24 week programme. Subjects completed their exercise sessions in the Fitness Suite at the University of Bath. Thei…		pre-exercise	0		PBMC		Age (years): 46	M		healthy	no	yes	high IL6	non smoking	46			VO2 max: 28.6				Height (m): 1.95	Weight (kg): 129.9	BMI: 34	IL-6 (pg/ml): 1.68
GSM310755	GSE12385	RNA	GPL4133	PMID: 20368384		Fei Ling,,Lim:fei-ling.lim@unilever.com	Unilever	PMBC_lowIL6_basal_volunteer39		volunteer 39	Long term	Minimal: >30 mins on two or more sessions per week where excluded	endurance	Individuals completed a 24 week exercise training programme. For the first two weeks, individuals completed three exercise sessions per week and from week three onwards, this increased to four sessions per week. Intensity and duration were increased in a progressive manner across the 24 week programme. Subjects completed their exercise sessions in the Fitness Suite at the University of Bath. Thei…		pre-exercise	0		PBMC		Age (years): 48	M		healthy	no	yes	low IL6	non smoking	48			VO2 max: 38.4				Height (m): 1.79	Weight (kg): 102.2	BMI: 31.9	IL-6 (pg/ml): 0.9
GSM310758	GSE12385	RNA	GPL4133	PMID: 20368384		Fei Ling,,Lim:fei-ling.lim@unilever.com	Unilever	PMBC_lowIL6_basal_volunteer42		volunteer 42	Long term	Minimal: >30 mins on two or more sessions per week where excluded	endurance	Individuals completed a 24 week exercise training programme. For the first two weeks, individuals completed three exercise sessions per week and from week three onwards, this increased to four sessions per week. Intensity and duration were increased in a progressive manner across the 24 week programme. Subjects completed their exercise sessions in the Fitness Suite at the University of Bath. Thei…		pre-exercise	0		PBMC		Age (years): 54	M		healthy	no	yes	low IL6	non smoking	54			VO2 max: 35.7				Height (m): 1.8	Weight (kg): 83.7	BMI: 25.8	IL-6 (pg/ml): 0.47
GSM310761	GSE12385	RNA	GPL4133	PMID: 20368384		Fei Ling,,Lim:fei-ling.lim@unilever.com	Unilever	PMBC_lowIL6_basal_volunteer43		volunteer 43	Long term	Minimal: >30 mins on two or more sessions per week where excluded	endurance	Individuals completed a 24 week exercise training programme. For the first two weeks, individuals completed three exercise sessions per week and from week three onwards, this increased to four sessions per week. Intensity and duration were increased in a progressive manner across the 24 week programme. Subjects completed their exercise sessions in the Fitness Suite at the University of Bath. Thei…		pre-exercise	0		PBMC		Age (years): 50	M		healthy	no	yes	low IL6	non smoking	50			VO2 max: 34.4				Height (m): 1.84	Weight (kg): 96.6	BMI: 28.5	IL-6 (pg/ml): 0.72
GSM310768	GSE12385	RNA	GPL4133	PMID: 20368384		Fei Ling,,Lim:fei-ling.lim@unilever.com	Unilever	PMBC_highIL6_basal_volunteer44		volunteer 44	Long term	Minimal: >30 mins on two or more sessions per week where excluded	endurance	Individuals completed a 24 week exercise training programme. For the first two weeks, individuals completed three exercise sessions per week and from week three onwards, this increased to four sessions per week. Intensity and duration were increased in a progressive manner across the 24 week programme. Subjects completed their exercise sessions in the Fitness Suite at the University of Bath. Thei…		pre-exercise	0		PBMC		Age (years): 51	M		healthy	no	yes	high IL6	non smoking	51			VO2 max: 30.4				Height (m): 1.8	Weight (kg): 108.4	BMI: 33	IL-6 (pg/ml): 1.5
GSM310775	GSE12385	RNA	GPL4133	PMID: 20368384		Fei Ling,,Lim:fei-ling.lim@unilever.com	Unilever	PMBC_lowIL6_basal_volunteer54		volunteer 54	Long term	Minimal: >30 mins on two or more sessions per week where excluded	endurance	Individuals completed a 24 week exercise training programme. For the first two weeks, individuals completed three exercise sessions per week and from week three onwards, this increased to four sessions per week. Intensity and duration were increased in a progressive manner across the 24 week programme. Subjects completed their exercise sessions in the Fitness Suite at the University of Bath. Thei…		pre-exercise	0		PBMC		Age (years): 50	M		healthy	no	yes	low IL6	non smoking	50			VO2 max: 37.1				Height (m): 1.77	Weight (kg): 71.7	BMI: 23	IL-6 (pg/ml): 0.89
GSM718509	GSE28998	RNA	GPL570	PMID: 22052873	Hoffman E	GORDON,,PAUL:gordonp@med.umich.edu	University of Michigan	Muscle_Trained_Female_Rep1		subject identifier: 1324	Acute		Resistance	12-week supervised progressive unilateral arm resistance exercise (RE) training program. One week after the last session of training, subjects performed an acute bout of bilateral arm RE in which the trained and the untrained arm exercised at the same relative intensity. A muscle biopsy was obtained 4h post exercise from the biceps brachii of the trained and untrained arm.		4h post-exercise	84	4	tissue: biceps			F		disease state: healthy			training status: trained arm	Each exercise was performed for three sets of six repetitions using the six repetition maximum (RM) weight. Before the first biceps and the first triceps exercise, subjects completed two warm-up sets and then rested for 3 min. Subjects rested for 2 min between sets.	23.5													2
GSM718510	GSE28998	RNA	GPL570	PMID: 22052873	Hoffman E	GORDON,,PAUL:gordonp@med.umich.edu	University of Michigan	Muscle_Trained_Female_Rep2		subject identifier: 1333	Acute		Resistance	12-week supervised progressive unilateral arm resistance exercise (RE) training program. One week after the last session of training, subjects performed an acute bout of bilateral arm RE in which the trained and the untrained arm exercised at the same relative intensity. A muscle biopsy was obtained 4h post exercise from the biceps brachii of the trained and untrained arm.		4h post-exercise	84	4	tissue: biceps			F		disease state: healthy			training status: trained arm	Each exercise was performed for three sets of six repetitions using the six repetition maximum (RM) weight. Before the first biceps and the first triceps exercise, subjects completed two warm-up sets and then rested for 3 min. Subjects rested for 2 min between sets.	23.5													2
GSM718511	GSE28998	RNA	GPL570	PMID: 22052873	Hoffman E	GORDON,,PAUL:gordonp@med.umich.edu	University of Michigan	Muscle_Trained_Female_Rep3		subject identifier: 1340	Acute		Resistance	12-week supervised progressive unilateral arm resistance exercise (RE) training program. One week after the last session of training, subjects performed an acute bout of bilateral arm RE in which the trained and the untrained arm exercised at the same relative intensity. A muscle biopsy was obtained 4h post exercise from the biceps brachii of the trained and untrained arm.		4h post-exercise	84	4	tissue: biceps			F		disease state: healthy			training status: trained arm	Each exercise was performed for three sets of six repetitions using the six repetition maximum (RM) weight. Before the first biceps and the first triceps exercise, subjects completed two warm-up sets and then rested for 3 min. Subjects rested for 2 min between sets.	23.5													2
GSM718517	GSE28998	RNA	GPL570	PMID: 22052873	Hoffman E	GORDON,,PAUL:gordonp@med.umich.edu	University of Michigan	Muscle_Trained_Male_Rep1		subject identifier: 1335	Acute		Resistance	12-week supervised progressive unilateral arm resistance exercise (RE) training program. One week after the last session of training, subjects performed an acute bout of bilateral arm RE in which the trained and the untrained arm exercised at the same relative intensity. A muscle biopsy was obtained 4h post exercise from the biceps brachii of the trained and untrained arm.		4h post-exercise	84	4	tissue: biceps			M		disease state: healthy			training status: trained arm	Each exercise was performed for three sets of six repetitions using the six repetition maximum (RM) weight. Before the first biceps and the first triceps exercise, subjects completed two warm-up sets and then rested for 3 min. Subjects rested for 2 min between sets.	23.5													2
GSM718519	GSE28998	RNA	GPL570	PMID: 22052873	Hoffman E	GORDON,,PAUL:gordonp@med.umich.edu	University of Michigan	Muscle_Trained_Male_Rep2		subject identifier: 1327	Acute		Resistance	12-week supervised progressive unilateral arm resistance exercise (RE) training program. One week after the last session of training, subjects performed an acute bout of bilateral arm RE in which the trained and the untrained arm exercised at the same relative intensity. A muscle biopsy was obtained 4h post exercise from the biceps brachii of the trained and untrained arm.		4h post-exercise	84	4	tissue: biceps			M		disease state: healthy			training status: trained arm	Each exercise was performed for three sets of six repetitions using the six repetition maximum (RM) weight. Before the first biceps and the first triceps exercise, subjects completed two warm-up sets and then rested for 3 min. Subjects rested for 2 min between sets.	23.5													2
GSM718520	GSE28998	RNA	GPL570	PMID: 22052873	Hoffman E	GORDON,,PAUL:gordonp@med.umich.edu	University of Michigan	Muscle_Trained_Male_Rep3		subject identifier: 1330	Acute		Resistance	12-week supervised progressive unilateral arm resistance exercise (RE) training program. One week after the last session of training, subjects performed an acute bout of bilateral arm RE in which the trained and the untrained arm exercised at the same relative intensity. A muscle biopsy was obtained 4h post exercise from the biceps brachii of the trained and untrained arm.		4h post-exercise	84	4	tissue: biceps			M		disease state: healthy			training status: trained arm	Each exercise was performed for three sets of six repetitions using the six repetition maximum (RM) weight. Before the first biceps and the first triceps exercise, subjects completed two warm-up sets and then rested for 3 min. Subjects rested for 2 min between sets.	23.5													2
GSM718522	GSE28998	RNA	GPL570	PMID: 22052873	Hoffman E	GORDON,,PAUL:gordonp@med.umich.edu	University of Michigan	Muscle_Trained_Male_Rep4		subject identifier: 1342	Acute		Resistance	12-week supervised progressive unilateral arm resistance exercise (RE) training program. One week after the last session of training, subjects performed an acute bout of bilateral arm RE in which the trained and the untrained arm exercised at the same relative intensity. A muscle biopsy was obtained 4h post exercise from the biceps brachii of the trained and untrained arm.		4h post-exercise	84	4	tissue: biceps			M		disease state: healthy			training status: trained arm	Each exercise was performed for three sets of six repetitions using the six repetition maximum (RM) weight. Before the first biceps and the first triceps exercise, subjects completed two warm-up sets and then rested for 3 min. Subjects rested for 2 min between sets.	23.5													2
GSM718512	GSE28998	RNA	GPL570	PMID: 22052873	Hoffman E	GORDON,,PAUL:gordonp@med.umich.edu	University of Michigan	Muscle_UnTrained_Female_Rep1		subject identifier: 1324	Acute		Resistance	12-week supervised progressive unilateral arm resistance exercise (RE) training program. One week after the last session of training, subjects performed an acute bout of bilateral arm RE in which the trained and the untrained arm exercised at the same relative intensity. A muscle biopsy was obtained 4h post exercise from the biceps brachii of the trained and untrained arm.		4h post-exercise	0	4	tissue: biceps			F		disease state: healthy			training status: untrained arm	Each exercise was performed for three sets of six repetitions using the six repetition maximum (RM) weight. Before the first biceps and the first triceps exercise, subjects completed two warm-up sets and then rested for 3 min. Subjects rested for 2 min between sets.	23.5													0
GSM718513	GSE28998	RNA	GPL570	PMID: 22052873	Hoffman E	GORDON,,PAUL:gordonp@med.umich.edu	University of Michigan	Muscle_UnTrained_Female_Rep2		subject identifier: 1333	Acute		Resistance	12-week supervised progressive unilateral arm resistance exercise (RE) training program. One week after the last session of training, subjects performed an acute bout of bilateral arm RE in which the trained and the untrained arm exercised at the same relative intensity. A muscle biopsy was obtained 4h post exercise from the biceps brachii of the trained and untrained arm.		4h post-exercise	0	4	tissue: biceps			F		disease state: healthy			training status: untrained arm	Each exercise was performed for three sets of six repetitions using the six repetition maximum (RM) weight. Before the first biceps and the first triceps exercise, subjects completed two warm-up sets and then rested for 3 min. Subjects rested for 2 min between sets.	23.5													0
GSM718514	GSE28998	RNA	GPL570	PMID: 22052873	Hoffman E	GORDON,,PAUL:gordonp@med.umich.edu	University of Michigan	Muscle_UnTrained_Female_Rep3		subject identifier: 1340	Acute		Resistance	12-week supervised progressive unilateral arm resistance exercise (RE) training program. One week after the last session of training, subjects performed an acute bout of bilateral arm RE in which the trained and the untrained arm exercised at the same relative intensity. A muscle biopsy was obtained 4h post exercise from the biceps brachii of the trained and untrained arm.		4h post-exercise	0	4	tissue: biceps			F		disease state: healthy			training status: untrained arm	Each exercise was performed for three sets of six repetitions using the six repetition maximum (RM) weight. Before the first biceps and the first triceps exercise, subjects completed two warm-up sets and then rested for 3 min. Subjects rested for 2 min between sets.	23.5													0
GSM718515	GSE28998	RNA	GPL570	PMID: 22052873	Hoffman E	GORDON,,PAUL:gordonp@med.umich.edu	University of Michigan	Muscle_UnTrained_Male_Rep1		subject identifier: 1327	Acute		Resistance	12-week supervised progressive unilateral arm resistance exercise (RE) training program. One week after the last session of training, subjects performed an acute bout of bilateral arm RE in which the trained and the untrained arm exercised at the same relative intensity. A muscle biopsy was obtained 4h post exercise from the biceps brachii of the trained and untrained arm.		4h post-exercise	0	4	tissue: biceps			M		disease state: healthy			training status: untrained arm	Each exercise was performed for three sets of six repetitions using the six repetition maximum (RM) weight. Before the first biceps and the first triceps exercise, subjects completed two warm-up sets and then rested for 3 min. Subjects rested for 2 min between sets.	23.5													0
GSM718516	GSE28998	RNA	GPL570	PMID: 22052873	Hoffman E	GORDON,,PAUL:gordonp@med.umich.edu	University of Michigan	Muscle_UnTrained_Male_Rep2		subject identifier: 1330	Acute		Resistance	12-week supervised progressive unilateral arm resistance exercise (RE) training program. One week after the last session of training, subjects performed an acute bout of bilateral arm RE in which the trained and the untrained arm exercised at the same relative intensity. A muscle biopsy was obtained 4h post exercise from the biceps brachii of the trained and untrained arm.		4h post-exercise	0	4	tissue: biceps			M		disease state: healthy			training status: untrained arm	Each exercise was performed for three sets of six repetitions using the six repetition maximum (RM) weight. Before the first biceps and the first triceps exercise, subjects completed two warm-up sets and then rested for 3 min. Subjects rested for 2 min between sets.	23.5													0
GSM718518	GSE28998	RNA	GPL570	PMID: 22052873	Hoffman E	GORDON,,PAUL:gordonp@med.umich.edu	University of Michigan	Muscle_UnTrained_Male_Rep3		subject identifier: 1342	Acute		Resistance	12-week supervised progressive unilateral arm resistance exercise (RE) training program. One week after the last session of training, subjects performed an acute bout of bilateral arm RE in which the trained and the untrained arm exercised at the same relative intensity. A muscle biopsy was obtained 4h post exercise from the biceps brachii of the trained and untrained arm.		4h post-exercise	0	4	tissue: biceps			M		disease state: healthy			training status: untrained arm	Each exercise was performed for three sets of six repetitions using the six repetition maximum (RM) weight. Before the first biceps and the first triceps exercise, subjects completed two warm-up sets and then rested for 3 min. Subjects rested for 2 min between sets.	23.5													0
GSM718521	GSE28998	RNA	GPL570	PMID: 22052873	Hoffman E	GORDON,,PAUL:gordonp@med.umich.edu	University of Michigan	Muscle_UnTrained_Male_Rep4		subject identifier: 1335	Acute		Resistance	12-week supervised progressive unilateral arm resistance exercise (RE) training program. One week after the last session of training, subjects performed an acute bout of bilateral arm RE in which the trained and the untrained arm exercised at the same relative intensity. A muscle biopsy was obtained 4h post exercise from the biceps brachii of the trained and untrained arm.		4h post-exercise	0	4	tissue: biceps			M		disease state: healthy			training status: untrained arm	Each exercise was performed for three sets of six repetitions using the six repetition maximum (RM) weight. Before the first biceps and the first triceps exercise, subjects completed two warm-up sets and then rested for 3 min. Subjects rested for 2 min between sets.	23.5													0
GSM637513	GSE25941	RNA	GPL570	PMID: 22302958	Trappe S	Shawn,T.,Estrem:	Eli Lilly and Company	Muscle_Young_Female_16.0		16	No exercise		No training program			0 - basal state	0		tissue: Vastus lateralis muscle		age: Young	F							25
GSM637514	GSE25941	RNA	GPL570	PMID: 22302958	Trappe S	Shawn,T.,Estrem:	Eli Lilly and Company	Muscle_Young_Female_9.0		9	No exercise		No training program			0 - basal state	0		tissue: Vastus lateralis muscle		age: Young	F							25
GSM637515	GSE25941	RNA	GPL570	PMID: 22302958	Trappe S	Shawn,T.,Estrem:	Eli Lilly and Company	Muscle_Young_Female_6.0		6	No exercise		No training program			0 - basal state	0		tissue: Vastus lateralis muscle		age: Young	F							25
GSM637516	GSE25941	RNA	GPL570	PMID: 22302958	Trappe S	Shawn,T.,Estrem:	Eli Lilly and Company	Muscle_Young_Female_18.0		18	No exercise		No training program			0 - basal state	0		tissue: Vastus lateralis muscle		age: Young	F							25
GSM637517	GSE25941	RNA	GPL570	PMID: 22302958	Trappe S	Shawn,T.,Estrem:	Eli Lilly and Company	Muscle_Young_Female_3.0		3	No exercise		No training program			0 - basal state	0		tissue: Vastus lateralis muscle		age: Young	F							25
GSM637518	GSE25941	RNA	GPL570	PMID: 22302958	Trappe S	Shawn,T.,Estrem:	Eli Lilly and Company	Muscle_Young_Female_30.0		30	No exercise		No training program			0 - basal state	0		tissue: Vastus lateralis muscle		age: Young	F							25
GSM637519	GSE25941	RNA	GPL570	PMID: 22302958	Trappe S	Shawn,T.,Estrem:	Eli Lilly and Company	Muscle_Young_Female_21.0		21	No exercise		No training program			0 - basal state	0		tissue: Vastus lateralis muscle		age: Young	F							25
GSM637520	GSE25941	RNA	GPL570	PMID: 22302958	Trappe S	Shawn,T.,Estrem:	Eli Lilly and Company	Muscle_Young_Female_28.0		28	No exercise		No training program			0 - basal state	0		tissue: Vastus lateralis muscle		age: Young	F							25
GSM637521	GSE25941	RNA	GPL570	PMID: 22302958	Trappe S	Shawn,T.,Estrem:	Eli Lilly and Company	Muscle_Old_Female_4.0		4	No exercise		No training program			0 - basal state	0		tissue: Vastus lateralis muscle		age: Old	F							78
GSM637522	GSE25941	RNA	GPL570	PMID: 22302958	Trappe S	Shawn,T.,Estrem:	Eli Lilly and Company	Muscle_Old_Female_13.0		13	No exercise		No training program			0 - basal state	0		tissue: Vastus lateralis muscle		age: Old	F							78
GSM637523	GSE25941	RNA	GPL570	PMID: 22302958	Trappe S	Shawn,T.,Estrem:	Eli Lilly and Company	Muscle_Old_Female_29.0		29	No exercise		No training program			0 - basal state	0		tissue: Vastus lateralis muscle		age: Old	F							78
GSM637524	GSE25941	RNA	GPL570	PMID: 22302958	Trappe S	Shawn,T.,Estrem:	Eli Lilly and Company	Muscle_Old_Female_36.0		36	No exercise		No training program			0 - basal state	0		tissue: Vastus lateralis muscle		age: Old	F							78
GSM637525	GSE25941	RNA	GPL570	PMID: 22302958	Trappe S	Shawn,T.,Estrem:	Eli Lilly and Company	Muscle_Old_Female_10.0		10	No exercise		No training program			0 - basal state	0		tissue: Vastus lateralis muscle		age: Old	F							78
GSM637526	GSE25941	RNA	GPL570	PMID: 22302958	Trappe S	Shawn,T.,Estrem:	Eli Lilly and Company	Muscle_Old_Female_7.0		7	No exercise		No training program			0 - basal state	0		tissue: Vastus lateralis muscle		age: Old	F							78
GSM637527	GSE25941	RNA	GPL570	PMID: 22302958	Trappe S	Shawn,T.,Estrem:	Eli Lilly and Company	Muscle_Old_Female_34.0		34	No exercise		No training program			0 - basal state	0		tissue: Vastus lateralis muscle		age: Old	F							78
GSM637528	GSE25941	RNA	GPL570	PMID: 22302958	Trappe S	Shawn,T.,Estrem:	Eli Lilly and Company	Muscle_Old_Female_27.0		27	No exercise		No training program			0 - basal state	0		tissue: Vastus lateralis muscle		age: Old	F							78
GSM637529	GSE25941	RNA	GPL570	PMID: 22302958	Trappe S	Shawn,T.,Estrem:	Eli Lilly and Company	Muscle_Old_Female_24.0		24	No exercise		No training program			0 - basal state	0		tissue: Vastus lateralis muscle		age: Old	F							78
GSM637530	GSE25941	RNA	GPL570	PMID: 22302958	Trappe S	Shawn,T.,Estrem:	Eli Lilly and Company	Muscle_Old_Female_31.0		31	No exercise		No training program			0 - basal state	0		tissue: Vastus lateralis muscle		age: Old	F							78
GSM637531	GSE25941	RNA	GPL570	PMID: 22302958	Trappe S	Shawn,T.,Estrem:	Eli Lilly and Company	Muscle_Old_Female_17.0		17	No exercise		No training program			0 - basal state	0		tissue: Vastus lateralis muscle		age: Old	F							78
GSM637532	GSE25941	RNA	GPL570	PMID: 22302958	Trappe S	Shawn,T.,Estrem:	Eli Lilly and Company	Muscle_Young_Men_26.0		26	No exercise		No training program			0 - basal state	0		tissue: Vastus lateralis muscle		age: Young	M							25
GSM637533	GSE25941	RNA	GPL570	PMID: 22302958	Trappe S	Shawn,T.,Estrem:	Eli Lilly and Company	Muscle_Young_Men_1.0		1	No exercise		No training program			0 - basal state	0		tissue: Vastus lateralis muscle		age: Young	M							25
GSM637534	GSE25941	RNA	GPL570	PMID: 22302958	Trappe S	Shawn,T.,Estrem:	Eli Lilly and Company	Muscle_Young_Men_11.0		11	No exercise		No training program			0 - basal state	0		tissue: Vastus lateralis muscle		age: Young	M							25
GSM637535	GSE25941	RNA	GPL570	PMID: 22302958	Trappe S	Shawn,T.,Estrem:	Eli Lilly and Company	Muscle_Young_Men_20.0		20	No exercise		No training program			0 - basal state	0		tissue: Vastus lateralis muscle		age: Young	M							25
GSM637536	GSE25941	RNA	GPL570	PMID: 22302958	Trappe S	Shawn,T.,Estrem:	Eli Lilly and Company	Muscle_Young_Men_23.0		23	No exercise		No training program			0 - basal state	0		tissue: Vastus lateralis muscle		age: Young	M							25
GSM637537	GSE25941	RNA	GPL570	PMID: 22302958	Trappe S	Shawn,T.,Estrem:	Eli Lilly and Company	Muscle_Young_Men_8.0		8	No exercise		No training program			0 - basal state	0		tissue: Vastus lateralis muscle		age: Young	M							25
GSM637538	GSE25941	RNA	GPL570	PMID: 22302958	Trappe S	Shawn,T.,Estrem:	Eli Lilly and Company	Muscle_Young_Men_14.0		14	No exercise		No training program			0 - basal state	0		tissue: Vastus lateralis muscle		age: Young	M							25
GSM637539	GSE25941	RNA	GPL570	PMID: 22302958	Trappe S	Shawn,T.,Estrem:	Eli Lilly and Company	Muscle_Old_Men_25.0		25	No exercise		No training program			0 - basal state	0		tissue: Vastus lateralis muscle		age: Old	M							78
GSM637540	GSE25941	RNA	GPL570	PMID: 22302958	Trappe S	Shawn,T.,Estrem:	Eli Lilly and Company	Muscle_Old_Men_35.0		35	No exercise		No training program			0 - basal state	0		tissue: Vastus lateralis muscle		age: Old	M							78
GSM637541	GSE25941	RNA	GPL570	PMID: 22302958	Trappe S	Shawn,T.,Estrem:	Eli Lilly and Company	Muscle_Old_Men_2.0		2	No exercise		No training program			0 - basal state	0		tissue: Vastus lateralis muscle		age: Old	M							78
GSM637542	GSE25941	RNA	GPL570	PMID: 22302958	Trappe S	Shawn,T.,Estrem:	Eli Lilly and Company	Muscle_Old_Men_32.0		32	No exercise		No training program			0 - basal state	0		tissue: Vastus lateralis muscle		age: Old	M							78
GSM637543	GSE25941	RNA	GPL570	PMID: 22302958	Trappe S	Shawn,T.,Estrem:	Eli Lilly and Company	Muscle_Old_Men_12.0		12	No exercise		No training program			0 - basal state	0		tissue: Vastus lateralis muscle		age: Old	M							78
GSM637544	GSE25941	RNA	GPL570	PMID: 22302958	Trappe S	Shawn,T.,Estrem:	Eli Lilly and Company	Muscle_Old_Men_5.0		5	No exercise		No training program			0 - basal state	0		tissue: Vastus lateralis muscle		age: Old	M							78
GSM637545	GSE25941	RNA	GPL570	PMID: 22302958	Trappe S	Shawn,T.,Estrem:	Eli Lilly and Company	Muscle_Old_Men_33.0		33	No exercise		No training program			0 - basal state	0		tissue: Vastus lateralis muscle		age: Old	M							78
GSM637546	GSE25941	RNA	GPL570	PMID: 22302958	Trappe S	Shawn,T.,Estrem:	Eli Lilly and Company	Muscle_Old_Men_15.0		15	No exercise		No training program			0 - basal state	0		tissue: Vastus lateralis muscle		age: Old	M							78
GSM637547	GSE25941	RNA	GPL570	PMID: 22302958	Trappe S	Shawn,T.,Estrem:	Eli Lilly and Company	Muscle_Old_Men_22.0		22	No exercise		No training program			0 - basal state	0		tissue: Vastus lateralis muscle		age: Old	M							78
GSM637548	GSE25941	RNA	GPL570	PMID: 22302958	Trappe S	Shawn,T.,Estrem:	Eli Lilly and Company	Muscle_Old_Men_19.0		19	No exercise		No training program			0 - basal state	0		tissue: Vastus lateralis muscle		age: Old	M							78
GSM701823	GSE28392	RNA	GPL570	PMID: 22302958	Trappe S	Shawn,T.,Estrem:	Eli Lilly and Company	T1_Pre_OF_10_2A_10B		subject: old female 10 (OF_10)	Long term		Resistance	12 wks of progressive resistance training consisting of bilateral knee extensions with 3x10 reps at 70% of 1-RM, and 3d/wk for a total of 36 training sessions		time point: 0 - before training program, 4h before first session	0		tissue: Vastus lateralis muscle	fiber type: fast-twitch (MHC IIa)	age: Old (85Â±1y)	F					training state: Untrained		85
GSM701794	GSE28392	RNA	GPL570	PMID: 22302958	Trappe S	Shawn,T.,Estrem:	Eli Lilly and Company	T3_Pre_OF_10_1_10E		subject: old female 10 (OF_10)	Long term		Resistance	12 wks of progressive resistance training consisting of bilateral knee extensions with 3x10 reps at 70% of 1-RM, and 3d/wk for a total of 36 training sessions		time point: 2 - after training program, 4h before last session			tissue: Vastus lateralis muscle	fiber type: slow-twitch (MHC I)	age: Old (85Â±1y)	F					training state: Trained		85
GSM701828	GSE28392	RNA	GPL570	PMID: 22302958	Trappe S	Shawn,T.,Estrem:	Eli Lilly and Company	T3_Pre_OF_10_2A_10F	GSM701794	subject: old female 10 (OF_10)	Long term		Resistance	12 wks of progressive resistance training consisting of bilateral knee extensions with 3x10 reps at 70% of 1-RM, and 3d/wk for a total of 36 training sessions		time point: 2 - after training program, 4h before last session			tissue: Vastus lateralis muscle	fiber type: fast-twitch (MHC IIa)	age: Old (85Â±1y)	F					training state: Trained		85
GSM701799	GSE28392	RNA	GPL570	PMID: 22302958	Trappe S	Shawn,T.,Estrem:	Eli Lilly and Company	T4_Post_OF_10_1_10G	GSM701833	subject: old female 10 (OF_10)	Long term		Resistance	12 wks of progressive resistance training consisting of bilateral knee extensions with 3x10 reps at 70% of 1-RM, and 3d/wk for a total of 36 training sessions		time point: 3 - after training program, 4h after last session	84	4	tissue: Vastus lateralis muscle	fiber type: slow-twitch (MHC I)	age: Old (85Â±1y)	F					training state: Trained		85													3
GSM701833	GSE28392	RNA	GPL570	PMID: 22302958	Trappe S	Shawn,T.,Estrem:	Eli Lilly and Company	T4_Post_OF_10_2A_10H		subject: old female 10 (OF_10)	Long term		Resistance	12 wks of progressive resistance training consisting of bilateral knee extensions with 3x10 reps at 70% of 1-RM, and 3d/wk for a total of 36 training sessions		time point: 3 - after training program, 4h after last session	84	4	tissue: Vastus lateralis muscle	fiber type: fast-twitch (MHC IIa)	age: Old (85Â±1y)	F					training state: Trained		85													3
GSM701787	GSE28392	RNA	GPL570	PMID: 22302958	Trappe S	Shawn,T.,Estrem:	Eli Lilly and Company	T1_Pre_OF_11_1_11A	GSM701824	subject: old female 11 (OF_11)	Long term		Resistance	12 wks of progressive resistance training consisting of bilateral knee extensions with 3x10 reps at 70% of 1-RM, and 3d/wk for a total of 36 training sessions		time point: 0 - before training program, 4h before first session	0		tissue: Vastus lateralis muscle	fiber type: slow-twitch (MHC I)	age: Old (85Â±1y)	F					training state: Untrained		85
GSM701824	GSE28392	RNA	GPL570	PMID: 22302958	Trappe S	Shawn,T.,Estrem:	Eli Lilly and Company	T1_Pre_OF_11_2A_11B		subject: old female 11 (OF_11)	Long term		Resistance	12 wks of progressive resistance training consisting of bilateral knee extensions with 3x10 reps at 70% of 1-RM, and 3d/wk for a total of 36 training sessions		time point: 0 - before training program, 4h before first session	0		tissue: Vastus lateralis muscle	fiber type: fast-twitch (MHC IIa)	age: Old (85Â±1y)	F					training state: Untrained		85
GSM701792	GSE28392	RNA	GPL570	PMID: 22302958	Trappe S	Shawn,T.,Estrem:	Eli Lilly and Company	T2_Post_OF_11_1_11C	GSM701826	subject: old female 11 (OF_11)	Long term		Resistance	12 wks of progressive resistance training consisting of bilateral knee extensions with 3x10 reps at 70% of 1-RM, and 3d/wk for a total of 36 training sessions		time point: 1 - before training program, 4h after first session			tissue: Vastus lateralis muscle	fiber type: slow-twitch (MHC I)	age: Old (85Â±1y)	F					training state: Untrained		85
GSM701826	GSE28392	RNA	GPL570	PMID: 22302958	Trappe S	Shawn,T.,Estrem:	Eli Lilly and Company	T2_Post_OF_11_2A_11D		subject: old female 11 (OF_11)	Long term		Resistance	12 wks of progressive resistance training consisting of bilateral knee extensions with 3x10 reps at 70% of 1-RM, and 3d/wk for a total of 36 training sessions		time point: 1 - before training program, 4h after first session			tissue: Vastus lateralis muscle	fiber type: fast-twitch (MHC IIa)	age: Old (85Â±1y)	F					training state: Untrained		85
GSM701795	GSE28392	RNA	GPL570	PMID: 22302958	Trappe S	Shawn,T.,Estrem:	Eli Lilly and Company	T3_Pre_OF_11_1_11E		subject: old female 11 (OF_11)	Long term		Resistance	12 wks of progressive resistance training consisting of bilateral knee extensions with 3x10 reps at 70% of 1-RM, and 3d/wk for a total of 36 training sessions		time point: 2 - after training program, 4h before last session			tissue: Vastus lateralis muscle	fiber type: slow-twitch (MHC I)	age: Old (85Â±1y)	F					training state: Trained		85
GSM701829	GSE28392	RNA	GPL570	PMID: 22302958	Trappe S	Shawn,T.,Estrem:	Eli Lilly and Company	T3_Pre_OF_11_2A_11F	GSM701795	subject: old female 11 (OF_11)	Long term		Resistance	12 wks of progressive resistance training consisting of bilateral knee extensions with 3x10 reps at 70% of 1-RM, and 3d/wk for a total of 36 training sessions		time point: 2 - after training program, 4h before last session			tissue: Vastus lateralis muscle	fiber type: fast-twitch (MHC IIa)	age: Old (85Â±1y)	F					training state: Trained		85
GSM701800	GSE28392	RNA	GPL570	PMID: 22302958	Trappe S	Shawn,T.,Estrem:	Eli Lilly and Company	T4_Post_OF_11_1_11G		subject: old female 11 (OF_11)	Long term		Resistance	12 wks of progressive resistance training consisting of bilateral knee extensions with 3x10 reps at 70% of 1-RM, and 3d/wk for a total of 36 training sessions		time point: 3 - after training program, 4h after last session	84	4	tissue: Vastus lateralis muscle	fiber type: slow-twitch (MHC I)	age: Old (85Â±1y)	F					training state: Trained		85													3
GSM701834	GSE28392	RNA	GPL570	PMID: 22302958	Trappe S	Shawn,T.,Estrem:	Eli Lilly and Company	T4_Post_OF_11_2A_11H	GSM701800	subject: old female 11 (OF_11)	Long term		Resistance	12 wks of progressive resistance training consisting of bilateral knee extensions with 3x10 reps at 70% of 1-RM, and 3d/wk for a total of 36 training sessions		time point: 3 - after training program, 4h after last session	84	4	tissue: Vastus lateralis muscle	fiber type: fast-twitch (MHC IIa)	age: Old (85Â±1y)	F					training state: Trained		85													3
GSM701788	GSE28392	RNA	GPL570	PMID: 22302958	Trappe S	Shawn,T.,Estrem:	Eli Lilly and Company	T1_Pre_OF_12_1_12A		subject: old female 12 (OF_12)	Long term		Resistance	12 wks of progressive resistance training consisting of bilateral knee extensions with 3x10 reps at 70% of 1-RM, and 3d/wk for a total of 36 training sessions		time point: 0 - before training program, 4h before first session	0		tissue: Vastus lateralis muscle	fiber type: slow-twitch (MHC I)	age: Old (85Â±1y)	F					training state: Untrained		85
GSM701796	GSE28392	RNA	GPL570	PMID: 22302958	Trappe S	Shawn,T.,Estrem:	Eli Lilly and Company	T3_Pre_OF_12_1_12E		subject: old female 12 (OF_12)	Long term		Resistance	12 wks of progressive resistance training consisting of bilateral knee extensions with 3x10 reps at 70% of 1-RM, and 3d/wk for a total of 36 training sessions		time point: 2 - after training program, 4h before last session			tissue: Vastus lateralis muscle	fiber type: slow-twitch (MHC I)	age: Old (85Â±1y)	F					training state: Trained		85
GSM701801	GSE28392	RNA	GPL570	PMID: 22302958	Trappe S	Shawn,T.,Estrem:	Eli Lilly and Company	T4_Post_OF_12_1_12G		subject: old female 12 (OF_12)	Long term		Resistance	12 wks of progressive resistance training consisting of bilateral knee extensions with 3x10 reps at 70% of 1-RM, and 3d/wk for a total of 36 training sessions		time point: 3 - after training program, 4h after last session	84	4	tissue: Vastus lateralis muscle	fiber type: slow-twitch (MHC I)	age: Old (85Â±1y)	F					training state: Trained		85													3
GSM701789	GSE28392	RNA	GPL570	PMID: 22302958	Trappe S	Shawn,T.,Estrem:	Eli Lilly and Company	T1_Pre_OF_13_1_13A		subject: old female 13 (OF_13)	Long term		Resistance	12 wks of progressive resistance training consisting of bilateral knee extensions with 3x10 reps at 70% of 1-RM, and 3d/wk for a total of 36 training sessions		time point: 0 - before training program, 4h before first session	0		tissue: Vastus lateralis muscle	fiber type: slow-twitch (MHC I)	age: Old (85Â±1y)	F					training state: Untrained		85
GSM701793	GSE28392	RNA	GPL570	PMID: 22302958	Trappe S	Shawn,T.,Estrem:	Eli Lilly and Company	T2_Post_OF_13_1_13C	GSM701827	subject: old female 13 (OF_13)	Long term		Resistance	12 wks of progressive resistance training consisting of bilateral knee extensions with 3x10 reps at 70% of 1-RM, and 3d/wk for a total of 36 training sessions		time point: 1 - before training program, 4h after first session			tissue: Vastus lateralis muscle	fiber type: slow-twitch (MHC I)	age: Old (85Â±1y)	F					training state: Untrained		85
GSM701827	GSE28392	RNA	GPL570	PMID: 22302958	Trappe S	Shawn,T.,Estrem:	Eli Lilly and Company	T2_Post_OF_13_2A_13D		subject: old female 13 (OF_13)	Long term		Resistance	12 wks of progressive resistance training consisting of bilateral knee extensions with 3x10 reps at 70% of 1-RM, and 3d/wk for a total of 36 training sessions		time point: 1 - before training program, 4h after first session			tissue: Vastus lateralis muscle	fiber type: fast-twitch (MHC IIa)	age: Old (85Â±1y)	F					training state: Untrained		85
GSM701797	GSE28392	RNA	GPL570	PMID: 22302958	Trappe S	Shawn,T.,Estrem:	Eli Lilly and Company	T3_Pre_OF_13_1_13E		subject: old female 13 (OF_13)	Long term		Resistance	12 wks of progressive resistance training consisting of bilateral knee extensions with 3x10 reps at 70% of 1-RM, and 3d/wk for a total of 36 training sessions		time point: 2 - after training program, 4h before last session			tissue: Vastus lateralis muscle	fiber type: slow-twitch (MHC I)	age: Old (85Â±1y)	F					training state: Trained		85
GSM701830	GSE28392	RNA	GPL570	PMID: 22302958	Trappe S	Shawn,T.,Estrem:	Eli Lilly and Company	T3_Pre_OF_13_2A_13F	GSM701797	subject: old female 13 (OF_13)	Long term		Resistance	12 wks of progressive resistance training consisting of bilateral knee extensions with 3x10 reps at 70% of 1-RM, and 3d/wk for a total of 36 training sessions		time point: 2 - after training program, 4h before last session	84		tissue: Vastus lateralis muscle	fiber type: fast-twitch (MHC IIa)	age: Old (85Â±1y)	F					training state: Trained		85
GSM701802	GSE28392	RNA	GPL570	PMID: 22302958	Trappe S	Shawn,T.,Estrem:	Eli Lilly and Company	T4_Post_OF_13_1_13G		subject: old female 13 (OF_13)	Long term		Resistance	12 wks of progressive resistance training consisting of bilateral knee extensions with 3x10 reps at 70% of 1-RM, and 3d/wk for a total of 36 training sessions		time point: 3 - after training program, 4h after last session	84	4	tissue: Vastus lateralis muscle	fiber type: slow-twitch (MHC I)	age: Old (85Â±1y)	F					training state: Trained		85													3
GSM701835	GSE28392	RNA	GPL570	PMID: 22302958	Trappe S	Shawn,T.,Estrem:	Eli Lilly and Company	T4_Post_OF_13_2A_13H	GSM701802	subject: old female 13 (OF_13)	Long term		Resistance	12 wks of progressive resistance training consisting of bilateral knee extensions with 3x10 reps at 70% of 1-RM, and 3d/wk for a total of 36 training sessions		time point: 3 - after training program, 4h after last session	84	4	tissue: Vastus lateralis muscle	fiber type: fast-twitch (MHC IIa)	age: Old (85Â±1y)	F					training state: Trained		85													3
GSM701790	GSE28392	RNA	GPL570	PMID: 22302958	Trappe S	Shawn,T.,Estrem:	Eli Lilly and Company	T1_Pre_OF_14_1_14A		subject: old female 14 (OF_14)	Long term		Resistance	12 wks of progressive resistance training consisting of bilateral knee extensions with 3x10 reps at 70% of 1-RM, and 3d/wk for a total of 36 training sessions		time point: 0 - before training program, 4h before first session	0		tissue: Vastus lateralis muscle	fiber type: slow-twitch (MHC I)	age: Old (85Â±1y)	F					training state: Untrained		85
GSM701831	GSE28392	RNA	GPL570	PMID: 22302958	Trappe S	Shawn,T.,Estrem:	Eli Lilly and Company	T3_Pre_OF_14_2A_14F		subject: old female 14 (OF_14)	Long term		Resistance	12 wks of progressive resistance training consisting of bilateral knee extensions with 3x10 reps at 70% of 1-RM, and 3d/wk for a total of 36 training sessions		time point: 2 - after training program, 4h before last session	84		tissue: Vastus lateralis muscle	fiber type: fast-twitch (MHC IIa)	age: Old (85Â±1y)	F					training state: Trained		85
GSM701791	GSE28392	RNA	GPL570	PMID: 22302958	Trappe S	Shawn,T.,Estrem:	Eli Lilly and Company	T2_Post_OF_9_1_9C	GSM701825	subject: old female 9 (OF_9)	Long term		Resistance	12 wks of progressive resistance training consisting of bilateral knee extensions with 3x10 reps at 70% of 1-RM, and 3d/wk for a total of 36 training sessions		time point: 1 - before training program, 4h after first session			tissue: Vastus lateralis muscle	fiber type: slow-twitch (MHC I)	age: Old (85Â±1y)	F					training state: Untrained		85
GSM701825	GSE28392	RNA	GPL570	PMID: 22302958	Trappe S	Shawn,T.,Estrem:	Eli Lilly and Company	T2_Post_OF_9_2A_9D		subject: old female 9 (OF_9)	Long term		Resistance	12 wks of progressive resistance training consisting of bilateral knee extensions with 3x10 reps at 70% of 1-RM, and 3d/wk for a total of 36 training sessions		time point: 1 - before training program, 4h after first session			tissue: Vastus lateralis muscle	fiber type: fast-twitch (MHC IIa)	age: Old (85Â±1y)	F					training state: Untrained		85
GSM701798	GSE28392	RNA	GPL570	PMID: 22302958	Trappe S	Shawn,T.,Estrem:	Eli Lilly and Company	T4_Post_OF_9_1_9G		subject: old female 9 (OF_9)	Long term		Resistance	12 wks of progressive resistance training consisting of bilateral knee extensions with 3x10 reps at 70% of 1-RM, and 3d/wk for a total of 36 training sessions		time point: 3 - after training program, 4h after last session		4	tissue: Vastus lateralis muscle	fiber type: slow-twitch (MHC I)	age: Old (85Â±1y)	F					training state: Trained		85													3
GSM701832	GSE28392	RNA	GPL570	PMID: 22302958	Trappe S	Shawn,T.,Estrem:	Eli Lilly and Company	T4_Post_OF_9_2A_9H	GSM701798	subject: old female 9 (OF_9)	Long term		Resistance	12 wks of progressive resistance training consisting of bilateral knee extensions with 3x10 reps at 70% of 1-RM, and 3d/wk for a total of 36 training sessions		time point: 3 - after training program, 4h after last session		4	tissue: Vastus lateralis muscle	fiber type: fast-twitch (MHC IIa)	age: Old (85Â±1y)	F					training state: Trained		85													3
GSM701803	GSE28392	RNA	GPL570	PMID: 22302958	Trappe S	Shawn,T.,Estrem:	Eli Lilly and Company	T1_Pre_YF_1_2A_1B		subject: young female 1 (YF_1)	Long term		Resistance	12 wks of progressive resistance training consisting of bilateral knee extensions with 3x10 reps at 70% of 1-RM, and 3d/wk for a total of 36 training sessions		time point: 0 - before training program, 4h before first session	0		tissue: Vastus lateralis muscle	fiber type: fast-twitch (MHC IIa)	age: Young (23Â±2y)	F					training state: Untrained		23
GSM701771	GSE28392	RNA	GPL570	PMID: 22302958	Trappe S	Shawn,T.,Estrem:	Eli Lilly and Company	T2_Post_YF_1_1_1C	GSM701807	subject: young female 1 (YF_1)	Long term		Resistance	12 wks of progressive resistance training consisting of bilateral knee extensions with 3x10 reps at 70% of 1-RM, and 3d/wk for a total of 36 training sessions		time point: 1 - before training program, 4h after first session			tissue: Vastus lateralis muscle	fiber type: slow-twitch (MHC I)	age: Young (23Â±2y)	F					training state: Untrained		23
GSM701807	GSE28392	RNA	GPL570	PMID: 22302958	Trappe S	Shawn,T.,Estrem:	Eli Lilly and Company	T2_Post_YF_1_2A_1D		subject: young female 1 (YF_1)	Long term		Resistance	12 wks of progressive resistance training consisting of bilateral knee extensions with 3x10 reps at 70% of 1-RM, and 3d/wk for a total of 36 training sessions		time point: 1 - before training program, 4h after first session			tissue: Vastus lateralis muscle	fiber type: fast-twitch (MHC IIa)	age: Young (23Â±2y)	F					training state: Untrained		23
GSM701776	GSE28392	RNA	GPL570	PMID: 22302958	Trappe S	Shawn,T.,Estrem:	Eli Lilly and Company	T3_Pre_YF_1_1_1E		subject: young female 1 (YF_1)	Long term		Resistance	12 wks of progressive resistance training consisting of bilateral knee extensions with 3x10 reps at 70% of 1-RM, and 3d/wk for a total of 36 training sessions		time point: 2 - after training program, 4h before last session			tissue: Vastus lateralis muscle	fiber type: slow-twitch (MHC I)	age: Young (23Â±2y)	F					training state: Trained		23
GSM701811	GSE28392	RNA	GPL570	PMID: 22302958	Trappe S	Shawn,T.,Estrem:	Eli Lilly and Company	T3_Pre_YF_1_2A_1F	GSM701776	subject: young female 1 (YF_1)	Long term		Resistance	12 wks of progressive resistance training consisting of bilateral knee extensions with 3x10 reps at 70% of 1-RM, and 3d/wk for a total of 36 training sessions		time point: 2 - after training program, 4h before last session			tissue: Vastus lateralis muscle	fiber type: fast-twitch (MHC IIa)	age: Young (23Â±2y)	F					training state: Trained		23
GSM701781	GSE28392	RNA	GPL570	PMID: 22302958	Trappe S	Shawn,T.,Estrem:	Eli Lilly and Company	T4_Post_YF_1_1_1G		subject: young female 1 (YF_1)	Long term		Resistance	12 wks of progressive resistance training consisting of bilateral knee extensions with 3x10 reps at 70% of 1-RM, and 3d/wk for a total of 36 training sessions		time point: 3 - after training program, 4h after last session	84	4	tissue: Vastus lateralis muscle	fiber type: slow-twitch (MHC I)	age: Young (23Â±2y)	F					training state: Trained		23													3
GSM701817	GSE28392	RNA	GPL570	PMID: 22302958	Trappe S	Shawn,T.,Estrem:	Eli Lilly and Company	T4_Post_YF_1_2A_1H	GSM701781	subject: young female 1 (YF_1)	Long term		Resistance	12 wks of progressive resistance training consisting of bilateral knee extensions with 3x10 reps at 70% of 1-RM, and 3d/wk for a total of 36 training sessions		time point: 3 - after training program, 4h after last session	84	4	tissue: Vastus lateralis muscle	fiber type: fast-twitch (MHC IIa)	age: Young (23Â±2y)	F					training state: Trained		23													3
GSM701766	GSE28392	RNA	GPL570	PMID: 22302958	Trappe S	Shawn,T.,Estrem:	Eli Lilly and Company	T1_Pre_YF_2_1_2A	GSM701804	subject: young female 2 (YF_2)	Long term		Resistance	12 wks of progressive resistance training consisting of bilateral knee extensions with 3x10 reps at 70% of 1-RM, and 3d/wk for a total of 36 training sessions		time point: 0 - before training program, 4h before first session	0		tissue: Vastus lateralis muscle	fiber type: slow-twitch (MHC I)	age: Young (23Â±2y)	F					training state: Untrained		23
GSM701804	GSE28392	RNA	GPL570	PMID: 22302958	Trappe S	Shawn,T.,Estrem:	Eli Lilly and Company	T1_Pre_YF_2_2A_2B		subject: young female 2 (YF_2)	Long term		Resistance	12 wks of progressive resistance training consisting of bilateral knee extensions with 3x10 reps at 70% of 1-RM, and 3d/wk for a total of 36 training sessions		time point: 0 - before training program, 4h before first session	0		tissue: Vastus lateralis muscle	fiber type: fast-twitch (MHC IIa)	age: Young (23Â±2y)	F					training state: Untrained		23
GSM701772	GSE28392	RNA	GPL570	PMID: 22302958	Trappe S	Shawn,T.,Estrem:	Eli Lilly and Company	T2_Post_YF_2_1_2C	GSM701808	subject: young female 2 (YF_2)	Long term		Resistance	12 wks of progressive resistance training consisting of bilateral knee extensions with 3x10 reps at 70% of 1-RM, and 3d/wk for a total of 36 training sessions		time point: 1 - before training program, 4h after first session			tissue: Vastus lateralis muscle	fiber type: slow-twitch (MHC I)	age: Young (23Â±2y)	F					training state: Untrained		23
GSM701808	GSE28392	RNA	GPL570	PMID: 22302958	Trappe S	Shawn,T.,Estrem:	Eli Lilly and Company	T2_Post_YF_2_2A_2D		subject: young female 2 (YF_2)	Long term		Resistance	12 wks of progressive resistance training consisting of bilateral knee extensions with 3x10 reps at 70% of 1-RM, and 3d/wk for a total of 36 training sessions		time point: 1 - before training program, 4h after first session			tissue: Vastus lateralis muscle	fiber type: fast-twitch (MHC IIa)	age: Young (23Â±2y)	F					training state: Untrained		23
GSM701777	GSE28392	RNA	GPL570	PMID: 22302958	Trappe S	Shawn,T.,Estrem:	Eli Lilly and Company	T3_Pre_YF_2_1_2E		subject: young female 2 (YF_2)	Long term		Resistance	12 wks of progressive resistance training consisting of bilateral knee extensions with 3x10 reps at 70% of 1-RM, and 3d/wk for a total of 36 training sessions		time point: 2 - after training program, 4h before last session			tissue: Vastus lateralis muscle	fiber type: slow-twitch (MHC I)	age: Young (23Â±2y)	F					training state: Trained		23
GSM701812	GSE28392	RNA	GPL570	PMID: 22302958	Trappe S	Shawn,T.,Estrem:	Eli Lilly and Company	T3_Pre_YF_2_2A_2F	GSM701777	subject: young female 2 (YF_2)	Long term		Resistance	12 wks of progressive resistance training consisting of bilateral knee extensions with 3x10 reps at 70% of 1-RM, and 3d/wk for a total of 36 training sessions		time point: 2 - after training program, 4h before last session			tissue: Vastus lateralis muscle	fiber type: fast-twitch (MHC IIa)	age: Young (23Â±2y)	F					training state: Trained		23
GSM701782	GSE28392	RNA	GPL570	PMID: 22302958	Trappe S	Shawn,T.,Estrem:	Eli Lilly and Company	T4_Post_YF_2_1_2G	GSM701818	subject: young female 2 (YF_2)	Long term		Resistance	12 wks of progressive resistance training consisting of bilateral knee extensions with 3x10 reps at 70% of 1-RM, and 3d/wk for a total of 36 training sessions		time point: 3 - after training program, 4h after last session	84	4	tissue: Vastus lateralis muscle	fiber type: slow-twitch (MHC I)	age: Young (23Â±2y)	F					training state: Trained		23													3
GSM701818	GSE28392	RNA	GPL570	PMID: 22302958	Trappe S	Shawn,T.,Estrem:	Eli Lilly and Company	T4_Post_YF_2_2A_2H		subject: young female 2 (YF_2)	Long term		Resistance	12 wks of progressive resistance training consisting of bilateral knee extensions with 3x10 reps at 70% of 1-RM, and 3d/wk for a total of 36 training sessions		time point: 3 - after training program, 4h after last session	84	4	tissue: Vastus lateralis muscle	fiber type: fast-twitch (MHC IIa)	age: Young (23Â±2y)	F					training state: Trained		23													3
GSM701767	GSE28392	RNA	GPL570	PMID: 22302958	Trappe S	Shawn,T.,Estrem:	Eli Lilly and Company	T1_Pre_YF_3_1_3A	GSM701805	subject: young female 3 (YF_3)	Long term		Resistance	12 wks of progressive resistance training consisting of bilateral knee extensions with 3x10 reps at 70% of 1-RM, and 3d/wk for a total of 36 training sessions		time point: 0 - before training program, 4h before first session	0		tissue: Vastus lateralis muscle	fiber type: slow-twitch (MHC I)	age: Young (23Â±2y)	F					training state: Untrained		23
GSM701805	GSE28392	RNA	GPL570	PMID: 22302958	Trappe S	Shawn,T.,Estrem:	Eli Lilly and Company	T1_Pre_YF_3_2A_3B		subject: young female 3 (YF_3)	Long term		Resistance	12 wks of progressive resistance training consisting of bilateral knee extensions with 3x10 reps at 70% of 1-RM, and 3d/wk for a total of 36 training sessions		time point: 0 - before training program, 4h before first session	0		tissue: Vastus lateralis muscle	fiber type: fast-twitch (MHC IIa)	age: Young (23Â±2y)	F					training state: Untrained		23
GSM701809	GSE28392	RNA	GPL570	PMID: 22302958	Trappe S	Shawn,T.,Estrem:	Eli Lilly and Company	T2_Post_YF_3_2A_3D		subject: young female 3 (YF_3)	Long term		Resistance	12 wks of progressive resistance training consisting of bilateral knee extensions with 3x10 reps at 70% of 1-RM, and 3d/wk for a total of 36 training sessions		time point: 1 - before training program, 4h after first session			tissue: Vastus lateralis muscle	fiber type: fast-twitch (MHC IIa)	age: Young (23Â±2y)	F					training state: Untrained		23
GSM701778	GSE28392	RNA	GPL570	PMID: 22302958	Trappe S	Shawn,T.,Estrem:	Eli Lilly and Company	T3_Pre_YF_3_1_3E		subject: young female 3 (YF_3)	Long term		Resistance	12 wks of progressive resistance training consisting of bilateral knee extensions with 3x10 reps at 70% of 1-RM, and 3d/wk for a total of 36 training sessions		time point: 2 - after training program, 4h before last session			tissue: Vastus lateralis muscle	fiber type: slow-twitch (MHC I)	age: Young (23Â±2y)	F					training state: Trained		23
GSM701813	GSE28392	RNA	GPL570	PMID: 22302958	Trappe S	Shawn,T.,Estrem:	Eli Lilly and Company	T3_Pre_YF_3_2A_3F	GSM701778	subject: young female 3 (YF_3)	Long term		Resistance	12 wks of progressive resistance training consisting of bilateral knee extensions with 3x10 reps at 70% of 1-RM, and 3d/wk for a total of 36 training sessions		time point: 2 - after training program, 4h before last session			tissue: Vastus lateralis muscle	fiber type: fast-twitch (MHC IIa)	age: Young (23Â±2y)	F					training state: Trained		23
GSM701783	GSE28392	RNA	GPL570	PMID: 22302958	Trappe S	Shawn,T.,Estrem:	Eli Lilly and Company	T4_Post_YF_3_1_3G	GSM701819	subject: young female 3 (YF_3)	Long term		Resistance	12 wks of progressive resistance training consisting of bilateral knee extensions with 3x10 reps at 70% of 1-RM, and 3d/wk for a total of 36 training sessions		time point: 3 - after training program, 4h after last session	84	4	tissue: Vastus lateralis muscle	fiber type: slow-twitch (MHC I)	age: Young (23Â±2y)	F					training state: Trained		23													3
GSM701819	GSE28392	RNA	GPL570	PMID: 22302958	Trappe S	Shawn,T.,Estrem:	Eli Lilly and Company	T4_Post_YF_3_2A_3H		subject: young female 3 (YF_3)	Long term		Resistance	12 wks of progressive resistance training consisting of bilateral knee extensions with 3x10 reps at 70% of 1-RM, and 3d/wk for a total of 36 training sessions		time point: 3 - after training program, 4h after last session	84	4	tissue: Vastus lateralis muscle	fiber type: fast-twitch (MHC IIa)	age: Young (23Â±2y)	F					training state: Trained		23													3
GSM701768	GSE28392	RNA	GPL570	PMID: 22302958	Trappe S	Shawn,T.,Estrem:	Eli Lilly and Company	T1_Pre_YF_4_1_4A		subject: young female 4 (YF_4)	Long term		Resistance	12 wks of progressive resistance training consisting of bilateral knee extensions with 3x10 reps at 70% of 1-RM, and 3d/wk for a total of 36 training sessions		time point: 0 - before training program, 4h before first session	0		tissue: Vastus lateralis muscle	fiber type: slow-twitch (MHC I)	age: Young (23Â±2y)	F					training state: Untrained		23
GSM701779	GSE28392	RNA	GPL570	PMID: 22302958	Trappe S	Shawn,T.,Estrem:	Eli Lilly and Company	T3_Pre_YF_4_1_4E		subject: young female 4 (YF_4)	Long term		Resistance	12 wks of progressive resistance training consisting of bilateral knee extensions with 3x10 reps at 70% of 1-RM, and 3d/wk for a total of 36 training sessions		time point: 2 - after training program, 4h before last session			tissue: Vastus lateralis muscle	fiber type: slow-twitch (MHC I)	age: Young (23Â±2y)	F					training state: Trained		23
GSM701784	GSE28392	RNA	GPL570	PMID: 22302958	Trappe S	Shawn,T.,Estrem:	Eli Lilly and Company	T4_Post_YF_4_1_4G	GSM701820	subject: young female 4 (YF_4)	Long term		Resistance	12 wks of progressive resistance training consisting of bilateral knee extensions with 3x10 reps at 70% of 1-RM, and 3d/wk for a total of 36 training sessions		time point: 3 - after training program, 4h after last session	84	4	tissue: Vastus lateralis muscle	fiber type: slow-twitch (MHC I)	age: Young (23Â±2y)	F					training state: Trained		23													3
GSM701820	GSE28392	RNA	GPL570	PMID: 22302958	Trappe S	Shawn,T.,Estrem:	Eli Lilly and Company	T4_Post_YF_4_2A_4H		subject: young female 4 (YF_4)	Long term		Resistance	12 wks of progressive resistance training consisting of bilateral knee extensions with 3x10 reps at 70% of 1-RM, and 3d/wk for a total of 36 training sessions		time point: 3 - after training program, 4h after last session	84	4	tissue: Vastus lateralis muscle	fiber type: fast-twitch (MHC IIa)	age: Young (23Â±2y)	F					training state: Trained		23													3
GSM701814	GSE28392	RNA	GPL570	PMID: 22302958	Trappe S	Shawn,T.,Estrem:	Eli Lilly and Company	T3_Pre_YF_5_2A_5F		subject: young female 5 (YF_5)	Long term		Resistance	12 wks of progressive resistance training consisting of bilateral knee extensions with 3x10 reps at 70% of 1-RM, and 3d/wk for a total of 36 training sessions		time point: 2 - after training program, 4h before last session			tissue: Vastus lateralis muscle	fiber type: fast-twitch (MHC IIa)	age: Young (23Â±2y)	F					training state: Trained		23
GSM701821	GSE28392	RNA	GPL570	PMID: 22302958	Trappe S	Shawn,T.,Estrem:	Eli Lilly and Company	T4_Post_YF_5_2A_5H		subject: young female 5 (YF_5)	Long term		Resistance	12 wks of progressive resistance training consisting of bilateral knee extensions with 3x10 reps at 70% of 1-RM, and 3d/wk for a total of 36 training sessions		time point: 3 - after training program, 4h after last session		4	tissue: Vastus lateralis muscle	fiber type: fast-twitch (MHC IIa)	age: Young (23Â±2y)	F					training state: Trained		23													3
GSM701769	GSE28392	RNA	GPL570	PMID: 22302958	Trappe S	Shawn,T.,Estrem:	Eli Lilly and Company	T1_Pre_YF_6_1_6A	GSM701806	subject: young female 6 (YF_6)	Long term		Resistance	12 wks of progressive resistance training consisting of bilateral knee extensions with 3x10 reps at 70% of 1-RM, and 3d/wk for a total of 36 training sessions		time point: 0 - before training program, 4h before first session	0		tissue: Vastus lateralis muscle	fiber type: slow-twitch (MHC I)	age: Young (23Â±2y)	F					training state: Untrained		23
GSM701806	GSE28392	RNA	GPL570	PMID: 22302958	Trappe S	Shawn,T.,Estrem:	Eli Lilly and Company	T1_Pre_YF_6_2A_6B		subject: young female 6 (YF_6)	Long term		Resistance	12 wks of progressive resistance training consisting of bilateral knee extensions with 3x10 reps at 70% of 1-RM, and 3d/wk for a total of 36 training sessions		time point: 0 - before training program, 4h before first session	0		tissue: Vastus lateralis muscle	fiber type: fast-twitch (MHC IIa)	age: Young (23Â±2y)	F					training state: Untrained		23
GSM701773	GSE28392	RNA	GPL570	PMID: 22302958	Trappe S	Shawn,T.,Estrem:	Eli Lilly and Company	T2_Post_YF_6_1_6C		subject: young female 6 (YF_6)	Long term		Resistance	12 wks of progressive resistance training consisting of bilateral knee extensions with 3x10 reps at 70% of 1-RM, and 3d/wk for a total of 36 training sessions		time point: 1 - before training program, 4h after first session			tissue: Vastus lateralis muscle	fiber type: slow-twitch (MHC I)	age: Young (23Â±2y)	F					training state: Untrained		23
GSM701815	GSE28392	RNA	GPL570	PMID: 22302958	Trappe S	Shawn,T.,Estrem:	Eli Lilly and Company	T3_Pre_YF_6_2A_6F		subject: young female 6 (YF_6)	Long term		Resistance	12 wks of progressive resistance training consisting of bilateral knee extensions with 3x10 reps at 70% of 1-RM, and 3d/wk for a total of 36 training sessions		time point: 2 - after training program, 4h before last session			tissue: Vastus lateralis muscle	fiber type: fast-twitch (MHC IIa)	age: Young (23Â±2y)	F					training state: Trained		23
GSM701785	GSE28392	RNA	GPL570	PMID: 22302958	Trappe S	Shawn,T.,Estrem:	Eli Lilly and Company	T4_Post_YF_6_1_6G	GSM701822	subject: young female 6 (YF_6)	Long term		Resistance	12 wks of progressive resistance training consisting of bilateral knee extensions with 3x10 reps at 70% of 1-RM, and 3d/wk for a total of 36 training sessions		time point: 3 - after training program, 4h after last session	84	4	tissue: Vastus lateralis muscle	fiber type: slow-twitch (MHC I)	age: Young (23Â±2y)	F					training state: Trained		23													3
GSM701822	GSE28392	RNA	GPL570	PMID: 22302958	Trappe S	Shawn,T.,Estrem:	Eli Lilly and Company	T4_Post_YF_6_2A_6H		subject: young female 6 (YF_6)	Long term		Resistance	12 wks of progressive resistance training consisting of bilateral knee extensions with 3x10 reps at 70% of 1-RM, and 3d/wk for a total of 36 training sessions		time point: 3 - after training program, 4h after last session	84	4	tissue: Vastus lateralis muscle	fiber type: fast-twitch (MHC IIa)	age: Young (23Â±2y)	F					training state: Trained		23													3
GSM701774	GSE28392	RNA	GPL570	PMID: 22302958	Trappe S	Shawn,T.,Estrem:	Eli Lilly and Company	T2_Post_YF_7_1_7C		subject: young female 7 (YF_7)	Long term		Resistance	12 wks of progressive resistance training consisting of bilateral knee extensions with 3x10 reps at 70% of 1-RM, and 3d/wk for a total of 36 training sessions		time point: 1 - before training program, 4h after first session			tissue: Vastus lateralis muscle	fiber type: slow-twitch (MHC I)	age: Young (23Â±2y)	F					training state: Untrained		23
GSM701810	GSE28392	RNA	GPL570	PMID: 22302958	Trappe S	Shawn,T.,Estrem:	Eli Lilly and Company	T2_Post_YF_7_2A_7D	GSM701774	subject: young female 7 (YF_7)	Long term		Resistance	12 wks of progressive resistance training consisting of bilateral knee extensions with 3x10 reps at 70% of 1-RM, and 3d/wk for a total of 36 training sessions		time point: 1 - before training program, 4h after first session			tissue: Vastus lateralis muscle	fiber type: fast-twitch (MHC IIa)	age: Young (23Â±2y)	F					training state: Untrained		23
GSM701780	GSE28392	RNA	GPL570	PMID: 22302958	Trappe S	Shawn,T.,Estrem:	Eli Lilly and Company	T3_Pre_YF_7_1_7E		subject: young female 7 (YF_7)	Long term		Resistance	12 wks of progressive resistance training consisting of bilateral knee extensions with 3x10 reps at 70% of 1-RM, and 3d/wk for a total of 36 training sessions		time point: 2 - after training program, 4h before last session			tissue: Vastus lateralis muscle	fiber type: slow-twitch (MHC I)	age: Young (23Â±2y)	F					training state: Trained		23
GSM701786	GSE28392	RNA	GPL570	PMID: 22302958	Trappe S	Shawn,T.,Estrem:	Eli Lilly and Company	T4_Post_YF_7_1_7G		subject: young female 7 (YF_7)	Long term		Resistance	12 wks of progressive resistance training consisting of bilateral knee extensions with 3x10 reps at 70% of 1-RM, and 3d/wk for a total of 36 training sessions		time point: 3 - after training program, 4h after last session		4	tissue: Vastus lateralis muscle	fiber type: slow-twitch (MHC I)	age: Young (23Â±2y)	F					training state: Trained		23													3
GSM701770	GSE28392	RNA	GPL570	PMID: 22302958	Trappe S	Shawn,T.,Estrem:	Eli Lilly and Company	T1_Pre_YF_8_1_8A		subject: young female 8 (YF_8)	Long term		Resistance	12 wks of progressive resistance training consisting of bilateral knee extensions with 3x10 reps at 70% of 1-RM, and 3d/wk for a total of 36 training sessions		time point: 0 - before training program, 4h before first session			tissue: Vastus lateralis muscle	fiber type: slow-twitch (MHC I)	age: Young (23Â±2y)	F					training state: Untrained		23
GSM701775	GSE28392	RNA	GPL570	PMID: 22302958	Trappe S	Shawn,T.,Estrem:	Eli Lilly and Company	T2_Post_YF_8_1_8C		subject: young female 8 (YF_8)	Long term		Resistance	12 wks of progressive resistance training consisting of bilateral knee extensions with 3x10 reps at 70% of 1-RM, and 3d/wk for a total of 36 training sessions		time point: 1 - before training program, 4h after first session			tissue: Vastus lateralis muscle	fiber type: slow-twitch (MHC I)	age: Young (23Â±2y)	F					training state: Untrained		23
GSM701816	GSE28392	RNA	GPL570	PMID: 22302958	Trappe S	Shawn,T.,Estrem:	Eli Lilly and Company	T3_Pre_YF_8_2A_8F		subject: young female 8 (YF_8)	Long term		Resistance	12 wks of progressive resistance training consisting of bilateral knee extensions with 3x10 reps at 70% of 1-RM, and 3d/wk for a total of 36 training sessions		time point: 2 - after training program, 4h before last session			tissue: Vastus lateralis muscle	fiber type: fast-twitch (MHC IIa)	age: Young (23Â±2y)	F					training state: Trained		23
GSM702381	GSE28422	RNA	GPL570	PMID: 22302958	Trappe S	Shawn,T.,Estrem:	Eli Lilly and Company	T4_Post_Male_Young (81370)			Long term		Resistance	12 wks of progressive resistance training consisting of bilateral knee extensions with 3x10 reps at 70% of 1-RM, and 3d/wk for a total of 36 training sessions.		time point: 4hrs post exercise	84	4	tissue: Vastus lateralis muscle		age: Young	M					training state: Trained		24													3
GSM702382	GSE28422	RNA	GPL570	PMID: 22302958	Trappe S	Shawn,T.,Estrem:	Eli Lilly and Company	T4_Post_Male_Young (81380)			Long term		Resistance	12 wks of progressive resistance training consisting of bilateral knee extensions with 3x10 reps at 70% of 1-RM, and 3d/wk for a total of 36 training sessions.		time point: 4hrs post exercise	84	4	tissue: Vastus lateralis muscle		age: Young	M					training state: Trained		24													3
GSM702383	GSE28422	RNA	GPL570	PMID: 22302958	Trappe S	Shawn,T.,Estrem:	Eli Lilly and Company	T4_Post_Male_Young (81393)			Long term		Resistance	12 wks of progressive resistance training consisting of bilateral knee extensions with 3x10 reps at 70% of 1-RM, and 3d/wk for a total of 36 training sessions.		time point: 4hrs post exercise	84	4	tissue: Vastus lateralis muscle		age: Young	M					training state: Trained		24													3
GSM702384	GSE28422	RNA	GPL570	PMID: 22302958	Trappe S	Shawn,T.,Estrem:	Eli Lilly and Company	T4_Post_Male_Young (81411)			Long term		Resistance	12 wks of progressive resistance training consisting of bilateral knee extensions with 3x10 reps at 70% of 1-RM, and 3d/wk for a total of 36 training sessions.		time point: 4hrs post exercise	84	4	tissue: Vastus lateralis muscle		age: Young	M					training state: Trained		24													3
GSM702385	GSE28422	RNA	GPL570	PMID: 22302958	Trappe S	Shawn,T.,Estrem:	Eli Lilly and Company	T4_Post_Male_Young (81425)			Long term		Resistance	12 wks of progressive resistance training consisting of bilateral knee extensions with 3x10 reps at 70% of 1-RM, and 3d/wk for a total of 36 training sessions.		time point: 4hrs post exercise	84	4	tissue: Vastus lateralis muscle		age: Young	M					training state: Trained		24													3
GSM702386	GSE28422	RNA	GPL570	PMID: 22302958	Trappe S	Shawn,T.,Estrem:	Eli Lilly and Company	T4_Post_Male_Young (81431)			Long term		Resistance	12 wks of progressive resistance training consisting of bilateral knee extensions with 3x10 reps at 70% of 1-RM, and 3d/wk for a total of 36 training sessions.		time point: 4hrs post exercise	84	4	tissue: Vastus lateralis muscle		age: Young	M					training state: Trained		24													3
GSM702387	GSE28422	RNA	GPL570	PMID: 22302958	Trappe S	Shawn,T.,Estrem:	Eli Lilly and Company	T4_Post_Male_Young (81450)			Long term		Resistance	12 wks of progressive resistance training consisting of bilateral knee extensions with 3x10 reps at 70% of 1-RM, and 3d/wk for a total of 36 training sessions.		time point: 4hrs post exercise	84	4	tissue: Vastus lateralis muscle		age: Young	M					training state: Trained		24													3
GSM702388	GSE28422	RNA	GPL570	PMID: 22302958	Trappe S	Shawn,T.,Estrem:	Eli Lilly and Company	T4_Post_Male_Young (81468)			Long term		Resistance	12 wks of progressive resistance training consisting of bilateral knee extensions with 3x10 reps at 70% of 1-RM, and 3d/wk for a total of 36 training sessions.		time point: 4hrs post exercise	84	4	tissue: Vastus lateralis muscle		age: Young	M					training state: Trained		24													3
GSM702407	GSE28422	RNA	GPL570	PMID: 22302958	Trappe S	Shawn,T.,Estrem:	Eli Lilly and Company	T4_Post_Male_Old (81362)			Long term		Resistance	12 wks of progressive resistance training consisting of bilateral knee extensions with 3x10 reps at 70% of 1-RM, and 3d/wk for a total of 36 training sessions.		time point: 4hrs post exercise	84	4	tissue: Vastus lateralis muscle		age: Old	M					training state: Trained		84													3
GSM702408	GSE28422	RNA	GPL570	PMID: 22302958	Trappe S	Shawn,T.,Estrem:	Eli Lilly and Company	T4_Post_Male_Old (81376)			Long term		Resistance	12 wks of progressive resistance training consisting of bilateral knee extensions with 3x10 reps at 70% of 1-RM, and 3d/wk for a total of 36 training sessions.		time point: 4hrs post exercise	84	4	tissue: Vastus lateralis muscle		age: Old	M					training state: Trained		84													3
GSM702409	GSE28422	RNA	GPL570	PMID: 22302958	Trappe S	Shawn,T.,Estrem:	Eli Lilly and Company	T4_Post_Male_Old (81401)			Long term		Resistance	12 wks of progressive resistance training consisting of bilateral knee extensions with 3x10 reps at 70% of 1-RM, and 3d/wk for a total of 36 training sessions.		time point: 4hrs post exercise	84	4	tissue: Vastus lateralis muscle		age: Old	M					training state: Trained		84													3
GSM702410	GSE28422	RNA	GPL570	PMID: 22302958	Trappe S	Shawn,T.,Estrem:	Eli Lilly and Company	T4_Post_Male_Old (81417)			Long term		Resistance	12 wks of progressive resistance training consisting of bilateral knee extensions with 3x10 reps at 70% of 1-RM, and 3d/wk for a total of 36 training sessions.		time point: 4hrs post exercise	84	4	tissue: Vastus lateralis muscle		age: Old	M					training state: Trained		84													3
GSM702411	GSE28422	RNA	GPL570	PMID: 22302958	Trappe S	Shawn,T.,Estrem:	Eli Lilly and Company	T4_Post_Male_Old (81435)			Long term		Resistance	12 wks of progressive resistance training consisting of bilateral knee extensions with 3x10 reps at 70% of 1-RM, and 3d/wk for a total of 36 training sessions.		time point: 4hrs post exercise	84	4	tissue: Vastus lateralis muscle		age: Old	M					training state: Trained		84													3
GSM702412	GSE28422	RNA	GPL570	PMID: 22302958	Trappe S	Shawn,T.,Estrem:	Eli Lilly and Company	T4_Post_Male_Old (81458)			Long term		Resistance	12 wks of progressive resistance training consisting of bilateral knee extensions with 3x10 reps at 70% of 1-RM, and 3d/wk for a total of 36 training sessions.		time point: 4hrs post exercise	84	4	tissue: Vastus lateralis muscle		age: Old	M					training state: Trained		84													3
GSM702435	GSE28422	RNA	GPL570	PMID: 22302958	Trappe S	Shawn,T.,Estrem:	Eli Lilly and Company	T4_Post_Female_Young (81369N2)			Long term		Resistance	12 wks of progressive resistance training consisting of bilateral knee extensions with 3x10 reps at 70% of 1-RM, and 3d/wk for a total of 36 training sessions.		time point: 4hrs post exercise	84	4	tissue: Vastus lateralis muscle		age: Young	F					training state: Trained		24													3
GSM702436	GSE28422	RNA	GPL570	PMID: 22302958	Trappe S	Shawn,T.,Estrem:	Eli Lilly and Company	T4_Post_Female_Young (81387)			Long term		Resistance	12 wks of progressive resistance training consisting of bilateral knee extensions with 3x10 reps at 70% of 1-RM, and 3d/wk for a total of 36 training sessions.		time point: 4hrs post exercise	84	4	tissue: Vastus lateralis muscle		age: Young	F					training state: Trained		24													3
GSM702437	GSE28422	RNA	GPL570	PMID: 22302958	Trappe S	Shawn,T.,Estrem:	Eli Lilly and Company	T4_Post_Female_Young (81394)			Long term		Resistance	12 wks of progressive resistance training consisting of bilateral knee extensions with 3x10 reps at 70% of 1-RM, and 3d/wk for a total of 36 training sessions.		time point: 4hrs post exercise	84	4	tissue: Vastus lateralis muscle		age: Young	F					training state: Trained		24													3
GSM702438	GSE28422	RNA	GPL570	PMID: 22302958	Trappe S	Shawn,T.,Estrem:	Eli Lilly and Company	T4_Post_Female_Young (81408)			Long term		Resistance	12 wks of progressive resistance training consisting of bilateral knee extensions with 3x10 reps at 70% of 1-RM, and 3d/wk for a total of 36 training sessions.		time point: 4hrs post exercise	84	4	tissue: Vastus lateralis muscle		age: Young	F					training state: Trained		24													3
GSM702439	GSE28422	RNA	GPL570	PMID: 22302958	Trappe S	Shawn,T.,Estrem:	Eli Lilly and Company	T4_Post_Female_Young (81418)			Long term		Resistance	12 wks of progressive resistance training consisting of bilateral knee extensions with 3x10 reps at 70% of 1-RM, and 3d/wk for a total of 36 training sessions.		time point: 4hrs post exercise	84	4	tissue: Vastus lateralis muscle		age: Young	F					training state: Trained		24													3
GSM702440	GSE28422	RNA	GPL570	PMID: 22302958	Trappe S	Shawn,T.,Estrem:	Eli Lilly and Company	T4_Post_Female_Young (81444)			Long term		Resistance	12 wks of progressive resistance training consisting of bilateral knee extensions with 3x10 reps at 70% of 1-RM, and 3d/wk for a total of 36 training sessions.		time point: 4hrs post exercise	84	4	tissue: Vastus lateralis muscle		age: Young	F					training state: Trained		24													3
GSM702441	GSE28422	RNA	GPL570	PMID: 22302958	Trappe S	Shawn,T.,Estrem:	Eli Lilly and Company	T4_Post_Female_Young (81457)			Long term		Resistance	12 wks of progressive resistance training consisting of bilateral knee extensions with 3x10 reps at 70% of 1-RM, and 3d/wk for a total of 36 training sessions.		time point: 4hrs post exercise	84	4	tissue: Vastus lateralis muscle		age: Young	F					training state: Trained		24													3
GSM702442	GSE28422	RNA	GPL570	PMID: 22302958	Trappe S	Shawn,T.,Estrem:	Eli Lilly and Company	T4_Post_Female_Young (81463)			Long term		Resistance	12 wks of progressive resistance training consisting of bilateral knee extensions with 3x10 reps at 70% of 1-RM, and 3d/wk for a total of 36 training sessions.		time point: 4hrs post exercise	84	4	tissue: Vastus lateralis muscle		age: Young	F					training state: Trained		24													3
GSM702461	GSE28422	RNA	GPL570	PMID: 22302958	Trappe S	Shawn,T.,Estrem:	Eli Lilly and Company	T4_Post_Female_Old (81361)			Long term		Resistance	12 wks of progressive resistance training consisting of bilateral knee extensions with 3x10 reps at 70% of 1-RM, and 3d/wk for a total of 36 training sessions.		time point: 4hrs post exercise	84	4	tissue: Vastus lateralis muscle		age: Old	F					training state: Trained		84													3
GSM702462	GSE28422	RNA	GPL570	PMID: 22302958	Trappe S	Shawn,T.,Estrem:	Eli Lilly and Company	T4_Post_Female_Old (81383)			Long term		Resistance	12 wks of progressive resistance training consisting of bilateral knee extensions with 3x10 reps at 70% of 1-RM, and 3d/wk for a total of 36 training sessions.		time point: 4hrs post exercise	84	4	tissue: Vastus lateralis muscle		age: Old	F					training state: Trained		84													3
GSM702463	GSE28422	RNA	GPL570	PMID: 22302958	Trappe S	Shawn,T.,Estrem:	Eli Lilly and Company	T4_Post_Female_Old (81402)			Long term		Resistance	12 wks of progressive resistance training consisting of bilateral knee extensions with 3x10 reps at 70% of 1-RM, and 3d/wk for a total of 36 training sessions.		time point: 4hrs post exercise	84	4	tissue: Vastus lateralis muscle		age: Old	F					training state: Trained		84													3
GSM702464	GSE28422	RNA	GPL570	PMID: 22302958	Trappe S	Shawn,T.,Estrem:	Eli Lilly and Company	T4_Post_Female_Old (81426)			Long term		Resistance	12 wks of progressive resistance training consisting of bilateral knee extensions with 3x10 reps at 70% of 1-RM, and 3d/wk for a total of 36 training sessions.		time point: 4hrs post exercise	84	4	tissue: Vastus lateralis muscle		age: Old	F					training state: Trained		84													3
GSM702465	GSE28422	RNA	GPL570	PMID: 22302958	Trappe S	Shawn,T.,Estrem:	Eli Lilly and Company	T4_Post_Female_Old (81440)			Long term		Resistance	12 wks of progressive resistance training consisting of bilateral knee extensions with 3x10 reps at 70% of 1-RM, and 3d/wk for a total of 36 training sessions.		time point: 4hrs post exercise	84	4	tissue: Vastus lateralis muscle		age: Old	F					training state: Trained		84													3
GSM702466	GSE28422	RNA	GPL570	PMID: 22302958	Trappe S	Shawn,T.,Estrem:	Eli Lilly and Company	T4_Post_Female_Old (81449)			Long term		Resistance	12 wks of progressive resistance training consisting of bilateral knee extensions with 3x10 reps at 70% of 1-RM, and 3d/wk for a total of 36 training sessions.		time point: 4hrs post exercise	84	4	tissue: Vastus lateralis muscle		age: Old	F					training state: Trained		84													3
GSM702365	GSE28422	RNA	GPL570	PMID: 22302958	Trappe S	Shawn,T.,Estrem:	Eli Lilly and Company	T2_Post_Male_Young (81372)			Long term		Resistance	12 wks of progressive resistance training consisting of bilateral knee extensions with 3x10 reps at 70% of 1-RM, and 3d/wk for a total of 36 training sessions.		time point: 4hrs post exercise	84	4	tissue: Vastus lateralis muscle		age: Young	M					training state: Untrained		24													3
GSM702366	GSE28422	RNA	GPL570	PMID: 22302958	Trappe S	Shawn,T.,Estrem:	Eli Lilly and Company	T2_Post_Male_Young (81381)			Long term		Resistance	12 wks of progressive resistance training consisting of bilateral knee extensions with 3x10 reps at 70% of 1-RM, and 3d/wk for a total of 36 training sessions.		time point: 4hrs post exercise	84	4	tissue: Vastus lateralis muscle		age: Young	M					training state: Untrained		24													3
GSM702367	GSE28422	RNA	GPL570	PMID: 22302958	Trappe S	Shawn,T.,Estrem:	Eli Lilly and Company	T2_Post_Male_Young (81391)			Long term		Resistance	12 wks of progressive resistance training consisting of bilateral knee extensions with 3x10 reps at 70% of 1-RM, and 3d/wk for a total of 36 training sessions.		time point: 4hrs post exercise	84	4	tissue: Vastus lateralis muscle		age: Young	M					training state: Untrained		24													3
GSM702368	GSE28422	RNA	GPL570	PMID: 22302958	Trappe S	Shawn,T.,Estrem:	Eli Lilly and Company	T2_Post_Male_Young (81410)			Long term		Resistance	12 wks of progressive resistance training consisting of bilateral knee extensions with 3x10 reps at 70% of 1-RM, and 3d/wk for a total of 36 training sessions.		time point: 4hrs post exercise	84	4	tissue: Vastus lateralis muscle		age: Young	M					training state: Untrained		24													3
GSM702369	GSE28422	RNA	GPL570	PMID: 22302958	Trappe S	Shawn,T.,Estrem:	Eli Lilly and Company	T2_Post_Male_Young (81423)			Long term		Resistance	12 wks of progressive resistance training consisting of bilateral knee extensions with 3x10 reps at 70% of 1-RM, and 3d/wk for a total of 36 training sessions.		time point: 4hrs post exercise	84	4	tissue: Vastus lateralis muscle		age: Young	M					training state: Untrained		24													3
GSM702370	GSE28422	RNA	GPL570	PMID: 22302958	Trappe S	Shawn,T.,Estrem:	Eli Lilly and Company	T2_Post_Male_Young (81430)			Long term		Resistance	12 wks of progressive resistance training consisting of bilateral knee extensions with 3x10 reps at 70% of 1-RM, and 3d/wk for a total of 36 training sessions.		time point: 4hrs post exercise	84	4	tissue: Vastus lateralis muscle		age: Young	M					training state: Untrained		24													3
GSM702371	GSE28422	RNA	GPL570	PMID: 22302958	Trappe S	Shawn,T.,Estrem:	Eli Lilly and Company	T2_Post_Male_Young (81452)			Long term		Resistance	12 wks of progressive resistance training consisting of bilateral knee extensions with 3x10 reps at 70% of 1-RM, and 3d/wk for a total of 36 training sessions.		time point: 4hrs post exercise	84	4	tissue: Vastus lateralis muscle		age: Young	M					training state: Untrained		24													3
GSM702372	GSE28422	RNA	GPL570	PMID: 22302958	Trappe S	Shawn,T.,Estrem:	Eli Lilly and Company	T2_Post_Male_Young (81469)			Long term		Resistance	12 wks of progressive resistance training consisting of bilateral knee extensions with 3x10 reps at 70% of 1-RM, and 3d/wk for a total of 36 training sessions.		time point: 4hrs post exercise	84	4	tissue: Vastus lateralis muscle		age: Young	M					training state: Untrained		24													3
GSM702395	GSE28422	RNA	GPL570	PMID: 22302958	Trappe S	Shawn,T.,Estrem:	Eli Lilly and Company	T2_Post_Male_Old (81364)			Long term		Resistance	12 wks of progressive resistance training consisting of bilateral knee extensions with 3x10 reps at 70% of 1-RM, and 3d/wk for a total of 36 training sessions.		time point: 4hrs post exercise	84	4	tissue: Vastus lateralis muscle		age: Old	M					training state: Untrained		84													3
GSM702396	GSE28422	RNA	GPL570	PMID: 22302958	Trappe S	Shawn,T.,Estrem:	Eli Lilly and Company	T2_Post_Male_Old (81377)			Long term		Resistance	12 wks of progressive resistance training consisting of bilateral knee extensions with 3x10 reps at 70% of 1-RM, and 3d/wk for a total of 36 training sessions.		time point: 4hrs post exercise	84	4	tissue: Vastus lateralis muscle		age: Old	M					training state: Untrained		84													3
GSM702397	GSE28422	RNA	GPL570	PMID: 22302958	Trappe S	Shawn,T.,Estrem:	Eli Lilly and Company	T2_Post_Male_Old (81399)			Long term		Resistance	12 wks of progressive resistance training consisting of bilateral knee extensions with 3x10 reps at 70% of 1-RM, and 3d/wk for a total of 36 training sessions.		time point: 4hrs post exercise	84	4	tissue: Vastus lateralis muscle		age: Old	M					training state: Untrained		84													3
GSM702398	GSE28422	RNA	GPL570	PMID: 22302958	Trappe S	Shawn,T.,Estrem:	Eli Lilly and Company	T2_Post_Male_Old (81415)			Long term		Resistance	12 wks of progressive resistance training consisting of bilateral knee extensions with 3x10 reps at 70% of 1-RM, and 3d/wk for a total of 36 training sessions.		time point: 4hrs post exercise	84	4	tissue: Vastus lateralis muscle		age: Old	M					training state: Untrained		84													3
GSM702399	GSE28422	RNA	GPL570	PMID: 22302958	Trappe S	Shawn,T.,Estrem:	Eli Lilly and Company	T2_Post_Male_Old (81434)			Long term		Resistance	12 wks of progressive resistance training consisting of bilateral knee extensions with 3x10 reps at 70% of 1-RM, and 3d/wk for a total of 36 training sessions.		time point: 4hrs post exercise	84	4	tissue: Vastus lateralis muscle		age: Old	M					training state: Untrained		84													3
GSM702400	GSE28422	RNA	GPL570	PMID: 22302958	Trappe S	Shawn,T.,Estrem:	Eli Lilly and Company	T2_Post_Male_Old (81460)			Long term		Resistance	12 wks of progressive resistance training consisting of bilateral knee extensions with 3x10 reps at 70% of 1-RM, and 3d/wk for a total of 36 training sessions.		time point: 4hrs post exercise	84	4	tissue: Vastus lateralis muscle		age: Old	M					training state: Untrained		84													3
GSM702420	GSE28422	RNA	GPL570	PMID: 22302958	Trappe S	Shawn,T.,Estrem:	Eli Lilly and Company	T2_Post_Female_Young (81367)			Long term		Resistance	12 wks of progressive resistance training consisting of bilateral knee extensions with 3x10 reps at 70% of 1-RM, and 3d/wk for a total of 36 training sessions.		time point: 4hrs post exercise	84	4	tissue: Vastus lateralis muscle		age: Young	F					training state: Untrained		24													3
GSM702421	GSE28422	RNA	GPL570	PMID: 22302958	Trappe S	Shawn,T.,Estrem:	Eli Lilly and Company	T2_Post_Female_Young (81386)			Long term		Resistance	12 wks of progressive resistance training consisting of bilateral knee extensions with 3x10 reps at 70% of 1-RM, and 3d/wk for a total of 36 training sessions.		time point: 4hrs post exercise	84	4	tissue: Vastus lateralis muscle		age: Young	F					training state: Untrained		24													3
GSM702422	GSE28422	RNA	GPL570	PMID: 22302958	Trappe S	Shawn,T.,Estrem:	Eli Lilly and Company	T2_Post_Female_Young (81396)			Long term		Resistance	12 wks of progressive resistance training consisting of bilateral knee extensions with 3x10 reps at 70% of 1-RM, and 3d/wk for a total of 36 training sessions.		time point: 4hrs post exercise	84	4	tissue: Vastus lateralis muscle		age: Young	F					training state: Untrained		24													3
GSM702423	GSE28422	RNA	GPL570	PMID: 22302958	Trappe S	Shawn,T.,Estrem:	Eli Lilly and Company	T2_Post_Female_Young (81409)			Long term		Resistance	12 wks of progressive resistance training consisting of bilateral knee extensions with 3x10 reps at 70% of 1-RM, and 3d/wk for a total of 36 training sessions.		time point: 4hrs post exercise	84	4	tissue: Vastus lateralis muscle		age: Young	F					training state: Untrained		24													3
GSM702424	GSE28422	RNA	GPL570	PMID: 22302958	Trappe S	Shawn,T.,Estrem:	Eli Lilly and Company	T2_Post_Female_Young (81420)			Long term		Resistance	12 wks of progressive resistance training consisting of bilateral knee extensions with 3x10 reps at 70% of 1-RM, and 3d/wk for a total of 36 training sessions.		time point: 4hrs post exercise	84	4	tissue: Vastus lateralis muscle		age: Young	F					training state: Untrained		24													3
GSM702425	GSE28422	RNA	GPL570	PMID: 22302958	Trappe S	Shawn,T.,Estrem:	Eli Lilly and Company	T2_Post_Female_Young (81445)			Long term		Resistance	12 wks of progressive resistance training consisting of bilateral knee extensions with 3x10 reps at 70% of 1-RM, and 3d/wk for a total of 36 training sessions.		time point: 4hrs post exercise	84	4	tissue: Vastus lateralis muscle		age: Young	F					training state: Untrained		24													3
GSM702426	GSE28422	RNA	GPL570	PMID: 22302958	Trappe S	Shawn,T.,Estrem:	Eli Lilly and Company	T2_Post_Female_Young (81455)			Long term		Resistance	12 wks of progressive resistance training consisting of bilateral knee extensions with 3x10 reps at 70% of 1-RM, and 3d/wk for a total of 36 training sessions.		time point: 4hrs post exercise	84	4	tissue: Vastus lateralis muscle		age: Young	F					training state: Untrained		24													3
GSM702427	GSE28422	RNA	GPL570	PMID: 22302958	Trappe S	Shawn,T.,Estrem:	Eli Lilly and Company	T2_Post_Female_Young (81462)			Long term		Resistance	12 wks of progressive resistance training consisting of bilateral knee extensions with 3x10 reps at 70% of 1-RM, and 3d/wk for a total of 36 training sessions.		time point: 4hrs post exercise	84	4	tissue: Vastus lateralis muscle		age: Young	F					training state: Untrained		24													3
GSM702449	GSE28422	RNA	GPL570	PMID: 22302958	Trappe S	Shawn,T.,Estrem:	Eli Lilly and Company	T2_Post_Female_Old (81359)			Long term		Resistance	12 wks of progressive resistance training consisting of bilateral knee extensions with 3x10 reps at 70% of 1-RM, and 3d/wk for a total of 36 training sessions.		time point: 4hrs post exercise	84	4	tissue: Vastus lateralis muscle		age: Old	F					training state: Untrained		84													3
GSM702450	GSE28422	RNA	GPL570	PMID: 22302958	Trappe S	Shawn,T.,Estrem:	Eli Lilly and Company	T2_Post_Female_Old (81382)			Long term		Resistance	12 wks of progressive resistance training consisting of bilateral knee extensions with 3x10 reps at 70% of 1-RM, and 3d/wk for a total of 36 training sessions.		time point: 4hrs post exercise	84	4	tissue: Vastus lateralis muscle		age: Old	F					training state: Untrained		84													3
GSM702451	GSE28422	RNA	GPL570	PMID: 22302958	Trappe S	Shawn,T.,Estrem:	Eli Lilly and Company	T2_Post_Female_Old (81404)			Long term		Resistance	12 wks of progressive resistance training consisting of bilateral knee extensions with 3x10 reps at 70% of 1-RM, and 3d/wk for a total of 36 training sessions.		time point: 4hrs post exercise	84	4	tissue: Vastus lateralis muscle		age: Old	F					training state: Untrained		84													3
GSM702452	GSE28422	RNA	GPL570	PMID: 22302958	Trappe S	Shawn,T.,Estrem:	Eli Lilly and Company	T2_Post_Female_Old (81428)			Long term		Resistance	12 wks of progressive resistance training consisting of bilateral knee extensions with 3x10 reps at 70% of 1-RM, and 3d/wk for a total of 36 training sessions.		time point: 4hrs post exercise	84	4	tissue: Vastus lateralis muscle		age: Old	F					training state: Untrained		84													3
GSM702453	GSE28422	RNA	GPL570	PMID: 22302958	Trappe S	Shawn,T.,Estrem:	Eli Lilly and Company	T2_Post_Female_Old (81441)			Long term		Resistance	12 wks of progressive resistance training consisting of bilateral knee extensions with 3x10 reps at 70% of 1-RM, and 3d/wk for a total of 36 training sessions.		time point: 4hrs post exercise	84	4	tissue: Vastus lateralis muscle		age: Old	F					training state: Untrained		84													3
GSM702454	GSE28422	RNA	GPL570	PMID: 22302958	Trappe S	Shawn,T.,Estrem:	Eli Lilly and Company	T2_Post_Female_Old (81447)			Long term		Resistance	12 wks of progressive resistance training consisting of bilateral knee extensions with 3x10 reps at 70% of 1-RM, and 3d/wk for a total of 36 training sessions.		time point: 4hrs post exercise	84	4	tissue: Vastus lateralis muscle		age: Old	F					training state: Untrained		84													3
GSM702373	GSE28422	RNA	GPL570	PMID: 22302958	Trappe S	Shawn,T.,Estrem:	Eli Lilly and Company	T3_Pre_Male_Young (81371)			Long term		Resistance	12 wks of progressive resistance training consisting of bilateral knee extensions with 3x10 reps at 70% of 1-RM, and 3d/wk for a total of 36 training sessions.		time point: Basal	0		tissue: Vastus lateralis muscle		age: Young	M					training state: Trained		24
GSM702374	GSE28422	RNA	GPL570	PMID: 22302958	Trappe S	Shawn,T.,Estrem:	Eli Lilly and Company	T3_Pre_Male_Young (81378)			Long term		Resistance	12 wks of progressive resistance training consisting of bilateral knee extensions with 3x10 reps at 70% of 1-RM, and 3d/wk for a total of 36 training sessions.		time point: Basal	0		tissue: Vastus lateralis muscle		age: Young	M					training state: Trained		24
GSM702375	GSE28422	RNA	GPL570	PMID: 22302958	Trappe S	Shawn,T.,Estrem:	Eli Lilly and Company	T3_Pre_Male_Young (81392)			Long term		Resistance	12 wks of progressive resistance training consisting of bilateral knee extensions with 3x10 reps at 70% of 1-RM, and 3d/wk for a total of 36 training sessions.		time point: Basal	0		tissue: Vastus lateralis muscle		age: Young	M					training state: Trained		24
GSM702376	GSE28422	RNA	GPL570	PMID: 22302958	Trappe S	Shawn,T.,Estrem:	Eli Lilly and Company	T3_Pre_Male_Young (81413)			Long term		Resistance	12 wks of progressive resistance training consisting of bilateral knee extensions with 3x10 reps at 70% of 1-RM, and 3d/wk for a total of 36 training sessions.		time point: Basal	0		tissue: Vastus lateralis muscle		age: Young	M					training state: Trained		24
GSM702377	GSE28422	RNA	GPL570	PMID: 22302958	Trappe S	Shawn,T.,Estrem:	Eli Lilly and Company	T3_Pre_Male_Young (81424)			Long term		Resistance	12 wks of progressive resistance training consisting of bilateral knee extensions with 3x10 reps at 70% of 1-RM, and 3d/wk for a total of 36 training sessions.		time point: Basal	0		tissue: Vastus lateralis muscle		age: Young	M					training state: Trained		24
GSM702378	GSE28422	RNA	GPL570	PMID: 22302958	Trappe S	Shawn,T.,Estrem:	Eli Lilly and Company	T3_Pre_Male_Young (81433)			Long term		Resistance	12 wks of progressive resistance training consisting of bilateral knee extensions with 3x10 reps at 70% of 1-RM, and 3d/wk for a total of 36 training sessions.		time point: Basal	0		tissue: Vastus lateralis muscle		age: Young	M					training state: Trained		24
GSM702379	GSE28422	RNA	GPL570	PMID: 22302958	Trappe S	Shawn,T.,Estrem:	Eli Lilly and Company	T3_Pre_Male_Young (81451)			Long term		Resistance	12 wks of progressive resistance training consisting of bilateral knee extensions with 3x10 reps at 70% of 1-RM, and 3d/wk for a total of 36 training sessions.		time point: Basal	0		tissue: Vastus lateralis muscle		age: Young	M					training state: Trained		24
GSM702380	GSE28422	RNA	GPL570	PMID: 22302958	Trappe S	Shawn,T.,Estrem:	Eli Lilly and Company	T3_Pre_Male_Young (81466)			Long term		Resistance	12 wks of progressive resistance training consisting of bilateral knee extensions with 3x10 reps at 70% of 1-RM, and 3d/wk for a total of 36 training sessions.		time point: Basal	0		tissue: Vastus lateralis muscle		age: Young	M					training state: Trained		24
GSM702401	GSE28422	RNA	GPL570	PMID: 22302958	Trappe S	Shawn,T.,Estrem:	Eli Lilly and Company	T3_Pre_Male_Old (81363)			Long term		Resistance	12 wks of progressive resistance training consisting of bilateral knee extensions with 3x10 reps at 70% of 1-RM, and 3d/wk for a total of 36 training sessions.		time point: Basal	0		tissue: Vastus lateralis muscle		age: Old	M					training state: Trained		84
GSM702402	GSE28422	RNA	GPL570	PMID: 22302958	Trappe S	Shawn,T.,Estrem:	Eli Lilly and Company	T3_Pre_Male_Old (81374)			Long term		Resistance	12 wks of progressive resistance training consisting of bilateral knee extensions with 3x10 reps at 70% of 1-RM, and 3d/wk for a total of 36 training sessions.		time point: Basal	0		tissue: Vastus lateralis muscle		age: Old	M					training state: Trained		84
GSM702403	GSE28422	RNA	GPL570	PMID: 22302958	Trappe S	Shawn,T.,Estrem:	Eli Lilly and Company	T3_Pre_Male_Old (81400)			Long term		Resistance	12 wks of progressive resistance training consisting of bilateral knee extensions with 3x10 reps at 70% of 1-RM, and 3d/wk for a total of 36 training sessions.		time point: Basal	0		tissue: Vastus lateralis muscle		age: Old	M					training state: Trained		84
GSM702404	GSE28422	RNA	GPL570	PMID: 22302958	Trappe S	Shawn,T.,Estrem:	Eli Lilly and Company	T3_Pre_Male_Old (81416)			Long term		Resistance	12 wks of progressive resistance training consisting of bilateral knee extensions with 3x10 reps at 70% of 1-RM, and 3d/wk for a total of 36 training sessions.		time point: Basal	0		tissue: Vastus lateralis muscle		age: Old	M					training state: Trained		84
GSM702405	GSE28422	RNA	GPL570	PMID: 22302958	Trappe S	Shawn,T.,Estrem:	Eli Lilly and Company	T3_Pre_Male_Old (81437)			Long term		Resistance	12 wks of progressive resistance training consisting of bilateral knee extensions with 3x10 reps at 70% of 1-RM, and 3d/wk for a total of 36 training sessions.		time point: Basal	0		tissue: Vastus lateralis muscle		age: Old	M					training state: Trained		84
GSM702406	GSE28422	RNA	GPL570	PMID: 22302958	Trappe S	Shawn,T.,Estrem:	Eli Lilly and Company	T3_Pre_Male_Old (81459)			Long term		Resistance	12 wks of progressive resistance training consisting of bilateral knee extensions with 3x10 reps at 70% of 1-RM, and 3d/wk for a total of 36 training sessions.		time point: Basal	0		tissue: Vastus lateralis muscle		age: Old	M					training state: Trained		84
GSM702428	GSE28422	RNA	GPL570	PMID: 22302958	Trappe S	Shawn,T.,Estrem:	Eli Lilly and Company	T3_Pre_Female_Young (81368)			Long term		Resistance	12 wks of progressive resistance training consisting of bilateral knee extensions with 3x10 reps at 70% of 1-RM, and 3d/wk for a total of 36 training sessions.		time point: Basal	0		tissue: Vastus lateralis muscle		age: Young	F					training state: Trained		24
GSM702429	GSE28422	RNA	GPL570	PMID: 22302958	Trappe S	Shawn,T.,Estrem:	Eli Lilly and Company	T3_Pre_Female_Young (81395)			Long term		Resistance	12 wks of progressive resistance training consisting of bilateral knee extensions with 3x10 reps at 70% of 1-RM, and 3d/wk for a total of 36 training sessions.		time point: Basal	0		tissue: Vastus lateralis muscle		age: Young	F					training state: Trained		24
GSM702430	GSE28422	RNA	GPL570	PMID: 22302958	Trappe S	Shawn,T.,Estrem:	Eli Lilly and Company	T3_Pre_Female_Young (81406)			Long term		Resistance	12 wks of progressive resistance training consisting of bilateral knee extensions with 3x10 reps at 70% of 1-RM, and 3d/wk for a total of 36 training sessions.		time point: Basal	0		tissue: Vastus lateralis muscle		age: Young	F					training state: Trained		24
GSM702431	GSE28422	RNA	GPL570	PMID: 22302958	Trappe S	Shawn,T.,Estrem:	Eli Lilly and Company	T3_Pre_Female_Young (81419)			Long term		Resistance	12 wks of progressive resistance training consisting of bilateral knee extensions with 3x10 reps at 70% of 1-RM, and 3d/wk for a total of 36 training sessions.		time point: Basal	0		tissue: Vastus lateralis muscle		age: Young	F					training state: Trained		24
GSM702432	GSE28422	RNA	GPL570	PMID: 22302958	Trappe S	Shawn,T.,Estrem:	Eli Lilly and Company	T3_Pre_Female_Young (81442)			Long term		Resistance	12 wks of progressive resistance training consisting of bilateral knee extensions with 3x10 reps at 70% of 1-RM, and 3d/wk for a total of 36 training sessions.		time point: Basal	0		tissue: Vastus lateralis muscle		age: Young	F					training state: Trained		24
GSM702433	GSE28422	RNA	GPL570	PMID: 22302958	Trappe S	Shawn,T.,Estrem:	Eli Lilly and Company	T3_Pre_Female_Young (81456)			Long term		Resistance	12 wks of progressive resistance training consisting of bilateral knee extensions with 3x10 reps at 70% of 1-RM, and 3d/wk for a total of 36 training sessions.		time point: Basal	0		tissue: Vastus lateralis muscle		age: Young	F					training state: Trained		24
GSM702434	GSE28422	RNA	GPL570	PMID: 22302958	Trappe S	Shawn,T.,Estrem:	Eli Lilly and Company	T3_Pre_Female_Young (81465)			Long term		Resistance	12 wks of progressive resistance training consisting of bilateral knee extensions with 3x10 reps at 70% of 1-RM, and 3d/wk for a total of 36 training sessions.		time point: Basal	0		tissue: Vastus lateralis muscle		age: Young	F					training state: Trained		24
GSM702455	GSE28422	RNA	GPL570	PMID: 22302958	Trappe S	Shawn,T.,Estrem:	Eli Lilly and Company	T3_Pre_Female_Old (81360)			Long term		Resistance	12 wks of progressive resistance training consisting of bilateral knee extensions with 3x10 reps at 70% of 1-RM, and 3d/wk for a total of 36 training sessions.		time point: Basal	0		tissue: Vastus lateralis muscle		age: Old	F					training state: Trained		84
GSM702456	GSE28422	RNA	GPL570	PMID: 22302958	Trappe S	Shawn,T.,Estrem:	Eli Lilly and Company	T3_Pre_Female_Old (81385)			Long term		Resistance	12 wks of progressive resistance training consisting of bilateral knee extensions with 3x10 reps at 70% of 1-RM, and 3d/wk for a total of 36 training sessions.		time point: Basal	0		tissue: Vastus lateralis muscle		age: Old	F					training state: Trained		84
GSM702457	GSE28422	RNA	GPL570	PMID: 22302958	Trappe S	Shawn,T.,Estrem:	Eli Lilly and Company	T3_Pre_Female_Old (81403)			Long term		Resistance	12 wks of progressive resistance training consisting of bilateral knee extensions with 3x10 reps at 70% of 1-RM, and 3d/wk for a total of 36 training sessions.		time point: Basal	0		tissue: Vastus lateralis muscle		age: Old	F					training state: Trained		84
GSM702458	GSE28422	RNA	GPL570	PMID: 22302958	Trappe S	Shawn,T.,Estrem:	Eli Lilly and Company	T3_Pre_Female_Old (81427)			Long term		Resistance	12 wks of progressive resistance training consisting of bilateral knee extensions with 3x10 reps at 70% of 1-RM, and 3d/wk for a total of 36 training sessions.		time point: Basal	0		tissue: Vastus lateralis muscle		age: Old	F					training state: Trained		84
GSM702459	GSE28422	RNA	GPL570	PMID: 22302958	Trappe S	Shawn,T.,Estrem:	Eli Lilly and Company	T3_Pre_Female_Old (81438)			Long term		Resistance	12 wks of progressive resistance training consisting of bilateral knee extensions with 3x10 reps at 70% of 1-RM, and 3d/wk for a total of 36 training sessions.		time point: Basal	0		tissue: Vastus lateralis muscle		age: Old	F					training state: Trained		84
GSM702460	GSE28422	RNA	GPL570	PMID: 22302958	Trappe S	Shawn,T.,Estrem:	Eli Lilly and Company	T3_Pre_Female_Old (81448)			Long term		Resistance	12 wks of progressive resistance training consisting of bilateral knee extensions with 3x10 reps at 70% of 1-RM, and 3d/wk for a total of 36 training sessions.		time point: Basal	0		tissue: Vastus lateralis muscle		age: Old	F					training state: Trained		84
GSM702357	GSE28422	RNA	GPL570	PMID: 22302958	Trappe S	Shawn,T.,Estrem:	Eli Lilly and Company	T1_Pre_Male_Young (81373)			Long term		Resistance	12 wks of progressive resistance training consisting of bilateral knee extensions with 3x10 reps at 70% of 1-RM, and 3d/wk for a total of 36 training sessions.		time point: Basal	0		tissue: Vastus lateralis muscle		age: Young	M					training state: Untrained		24
GSM702358	GSE28422	RNA	GPL570	PMID: 22302958	Trappe S	Shawn,T.,Estrem:	Eli Lilly and Company	T1_Pre_Male_Young (81379)			Long term		Resistance	12 wks of progressive resistance training consisting of bilateral knee extensions with 3x10 reps at 70% of 1-RM, and 3d/wk for a total of 36 training sessions.		time point: Basal	0		tissue: Vastus lateralis muscle		age: Young	M					training state: Untrained		24
GSM702359	GSE28422	RNA	GPL570	PMID: 22302958	Trappe S	Shawn,T.,Estrem:	Eli Lilly and Company	T1_Pre_Male_Young (81390)			Long term		Resistance	12 wks of progressive resistance training consisting of bilateral knee extensions with 3x10 reps at 70% of 1-RM, and 3d/wk for a total of 36 training sessions.		time point: Basal	0		tissue: Vastus lateralis muscle		age: Young	M					training state: Untrained		24
GSM702360	GSE28422	RNA	GPL570	PMID: 22302958	Trappe S	Shawn,T.,Estrem:	Eli Lilly and Company	T1_Pre_Male_Young (81412)			Long term		Resistance	12 wks of progressive resistance training consisting of bilateral knee extensions with 3x10 reps at 70% of 1-RM, and 3d/wk for a total of 36 training sessions.		time point: Basal	0		tissue: Vastus lateralis muscle		age: Young	M					training state: Untrained		24
GSM702361	GSE28422	RNA	GPL570	PMID: 22302958	Trappe S	Shawn,T.,Estrem:	Eli Lilly and Company	T1_Pre_Male_Young (81422)			Long term		Resistance	12 wks of progressive resistance training consisting of bilateral knee extensions with 3x10 reps at 70% of 1-RM, and 3d/wk for a total of 36 training sessions.		time point: Basal	0		tissue: Vastus lateralis muscle		age: Young	M					training state: Untrained		24
GSM702362	GSE28422	RNA	GPL570	PMID: 22302958	Trappe S	Shawn,T.,Estrem:	Eli Lilly and Company	T1_Pre_Male_Young (81432)			Long term		Resistance	12 wks of progressive resistance training consisting of bilateral knee extensions with 3x10 reps at 70% of 1-RM, and 3d/wk for a total of 36 training sessions.		time point: Basal	0		tissue: Vastus lateralis muscle		age: Young	M					training state: Untrained		24
GSM702363	GSE28422	RNA	GPL570	PMID: 22302958	Trappe S	Shawn,T.,Estrem:	Eli Lilly and Company	T1_Pre_Male_Young (81453)			Long term		Resistance	12 wks of progressive resistance training consisting of bilateral knee extensions with 3x10 reps at 70% of 1-RM, and 3d/wk for a total of 36 training sessions.		time point: Basal	0		tissue: Vastus lateralis muscle		age: Young	M					training state: Untrained		24
GSM702364	GSE28422	RNA	GPL570	PMID: 22302958	Trappe S	Shawn,T.,Estrem:	Eli Lilly and Company	T1_Pre_Male_Young (81467)			Long term		Resistance	12 wks of progressive resistance training consisting of bilateral knee extensions with 3x10 reps at 70% of 1-RM, and 3d/wk for a total of 36 training sessions.		time point: Basal	0		tissue: Vastus lateralis muscle		age: Young	M					training state: Untrained		24
GSM702389	GSE28422	RNA	GPL570	PMID: 22302958	Trappe S	Shawn,T.,Estrem:	Eli Lilly and Company	T1_Pre_Male_Old (81365)			Long term		Resistance	12 wks of progressive resistance training consisting of bilateral knee extensions with 3x10 reps at 70% of 1-RM, and 3d/wk for a total of 36 training sessions.		time point: Basal	0		tissue: Vastus lateralis muscle		age: Old	M					training state: Untrained		84
GSM702390	GSE28422	RNA	GPL570	PMID: 22302958	Trappe S	Shawn,T.,Estrem:	Eli Lilly and Company	T1_Pre_Male_Old (81375)			Long term		Resistance	12 wks of progressive resistance training consisting of bilateral knee extensions with 3x10 reps at 70% of 1-RM, and 3d/wk for a total of 36 training sessions.		time point: Basal	0		tissue: Vastus lateralis muscle		age: Old	M					training state: Untrained		84
GSM702391	GSE28422	RNA	GPL570	PMID: 22302958	Trappe S	Shawn,T.,Estrem:	Eli Lilly and Company	T1_Pre_Male_Old (81398)			Long term		Resistance	12 wks of progressive resistance training consisting of bilateral knee extensions with 3x10 reps at 70% of 1-RM, and 3d/wk for a total of 36 training sessions.		time point: Basal	0		tissue: Vastus lateralis muscle		age: Old	M					training state: Untrained		84
GSM702392	GSE28422	RNA	GPL570	PMID: 22302958	Trappe S	Shawn,T.,Estrem:	Eli Lilly and Company	T1_Pre_Male_Old (81414)			Long term		Resistance	12 wks of progressive resistance training consisting of bilateral knee extensions with 3x10 reps at 70% of 1-RM, and 3d/wk for a total of 36 training sessions.		time point: Basal	0		tissue: Vastus lateralis muscle		age: Old	M					training state: Untrained		84
GSM702393	GSE28422	RNA	GPL570	PMID: 22302958	Trappe S	Shawn,T.,Estrem:	Eli Lilly and Company	T1_Pre_Male_Old (81436)			Long term		Resistance	12 wks of progressive resistance training consisting of bilateral knee extensions with 3x10 reps at 70% of 1-RM, and 3d/wk for a total of 36 training sessions.		time point: Basal	0		tissue: Vastus lateralis muscle		age: Old	M					training state: Untrained		84
GSM702394	GSE28422	RNA	GPL570	PMID: 22302958	Trappe S	Shawn,T.,Estrem:	Eli Lilly and Company	T1_Pre_Male_Old (81461)			Long term		Resistance	12 wks of progressive resistance training consisting of bilateral knee extensions with 3x10 reps at 70% of 1-RM, and 3d/wk for a total of 36 training sessions.		time point: Basal	0		tissue: Vastus lateralis muscle		age: Old	M					training state: Untrained		84
GSM702413	GSE28422	RNA	GPL570	PMID: 22302958	Trappe S	Shawn,T.,Estrem:	Eli Lilly and Company	T1_Pre_Female_Young (81366)			Long term		Resistance	12 wks of progressive resistance training consisting of bilateral knee extensions with 3x10 reps at 70% of 1-RM, and 3d/wk for a total of 36 training sessions.		time point: Basal	0		tissue: Vastus lateralis muscle		age: Young	F					training state: Untrained		24
GSM702414	GSE28422	RNA	GPL570	PMID: 22302958	Trappe S	Shawn,T.,Estrem:	Eli Lilly and Company	T1_Pre_Female_Young (81388)			Long term		Resistance	12 wks of progressive resistance training consisting of bilateral knee extensions with 3x10 reps at 70% of 1-RM, and 3d/wk for a total of 36 training sessions.		time point: Basal	0		tissue: Vastus lateralis muscle		age: Young	F					training state: Untrained		24
GSM702415	GSE28422	RNA	GPL570	PMID: 22302958	Trappe S	Shawn,T.,Estrem:	Eli Lilly and Company	T1_Pre_Female_Young (81397)			Long term		Resistance	12 wks of progressive resistance training consisting of bilateral knee extensions with 3x10 reps at 70% of 1-RM, and 3d/wk for a total of 36 training sessions.		time point: Basal	0		tissue: Vastus lateralis muscle		age: Young	F					training state: Untrained		24
GSM702416	GSE28422	RNA	GPL570	PMID: 22302958	Trappe S	Shawn,T.,Estrem:	Eli Lilly and Company	T1_Pre_Female_Young (81407)			Long term		Resistance	12 wks of progressive resistance training consisting of bilateral knee extensions with 3x10 reps at 70% of 1-RM, and 3d/wk for a total of 36 training sessions.		time point: Basal	0		tissue: Vastus lateralis muscle		age: Young	F					training state: Untrained		24
GSM702417	GSE28422	RNA	GPL570	PMID: 22302958	Trappe S	Shawn,T.,Estrem:	Eli Lilly and Company	T1_Pre_Female_Young (81443)			Long term		Resistance	12 wks of progressive resistance training consisting of bilateral knee extensions with 3x10 reps at 70% of 1-RM, and 3d/wk for a total of 36 training sessions.		time point: Basal	0		tissue: Vastus lateralis muscle		age: Young	F					training state: Untrained		24
GSM702418	GSE28422	RNA	GPL570	PMID: 22302958	Trappe S	Shawn,T.,Estrem:	Eli Lilly and Company	T1_Pre_Female_Young (81454)			Long term		Resistance	12 wks of progressive resistance training consisting of bilateral knee extensions with 3x10 reps at 70% of 1-RM, and 3d/wk for a total of 36 training sessions.		time point: Basal	0		tissue: Vastus lateralis muscle		age: Young	F					training state: Untrained		24
GSM702419	GSE28422	RNA	GPL570	PMID: 22302958	Trappe S	Shawn,T.,Estrem:	Eli Lilly and Company	T1_Pre_Female_Young (81464)			Long term		Resistance	12 wks of progressive resistance training consisting of bilateral knee extensions with 3x10 reps at 70% of 1-RM, and 3d/wk for a total of 36 training sessions.		time point: Basal	0		tissue: Vastus lateralis muscle		age: Young	F					training state: Untrained		24
GSM702443	GSE28422	RNA	GPL570	PMID: 22302958	Trappe S	Shawn,T.,Estrem:	Eli Lilly and Company	T1_Pre_Female_Old (81358)			Long term		Resistance	12 wks of progressive resistance training consisting of bilateral knee extensions with 3x10 reps at 70% of 1-RM, and 3d/wk for a total of 36 training sessions.		time point: Basal	0		tissue: Vastus lateralis muscle		age: Old	F					training state: Untrained		84
GSM702444	GSE28422	RNA	GPL570	PMID: 22302958	Trappe S	Shawn,T.,Estrem:	Eli Lilly and Company	T1_Pre_Female_Old (81384)			Long term		Resistance	12 wks of progressive resistance training consisting of bilateral knee extensions with 3x10 reps at 70% of 1-RM, and 3d/wk for a total of 36 training sessions.		time point: Basal	0		tissue: Vastus lateralis muscle		age: Old	F					training state: Untrained		84
GSM702445	GSE28422	RNA	GPL570	PMID: 22302958	Trappe S	Shawn,T.,Estrem:	Eli Lilly and Company	T1_Pre_Female_Old (81405)			Long term		Resistance	12 wks of progressive resistance training consisting of bilateral knee extensions with 3x10 reps at 70% of 1-RM, and 3d/wk for a total of 36 training sessions.		time point: Basal	0		tissue: Vastus lateralis muscle		age: Old	F					training state: Untrained		84
GSM702446	GSE28422	RNA	GPL570	PMID: 22302958	Trappe S	Shawn,T.,Estrem:	Eli Lilly and Company	T1_Pre_Female_Old (81429)			Long term		Resistance	12 wks of progressive resistance training consisting of bilateral knee extensions with 3x10 reps at 70% of 1-RM, and 3d/wk for a total of 36 training sessions.		time point: Basal	0		tissue: Vastus lateralis muscle		age: Old	F					training state: Untrained		84
GSM702447	GSE28422	RNA	GPL570	PMID: 22302958	Trappe S	Shawn,T.,Estrem:	Eli Lilly and Company	T1_Pre_Female_Old (81439)			Long term		Resistance	12 wks of progressive resistance training consisting of bilateral knee extensions with 3x10 reps at 70% of 1-RM, and 3d/wk for a total of 36 training sessions.		time point: Basal	0		tissue: Vastus lateralis muscle		age: Old	F					training state: Untrained		84
GSM702448	GSE28422	RNA	GPL570	PMID: 22302958	Trappe S	Shawn,T.,Estrem:	Eli Lilly and Company	T1_Pre_Female_Old (81446)			Long term		Resistance	12 wks of progressive resistance training consisting of bilateral knee extensions with 3x10 reps at 70% of 1-RM, and 3d/wk for a total of 36 training sessions.		time point: Basal	0		tissue: Vastus lateralis muscle		age: Old	F					training state: Untrained		84
GSM855302	GSE34788	RNA	GPL6244	PMID: 23289938	Goldschmidt-Clermont PJ	Evadnie,,Rampersaud:	University of Miami, Miller School of Medicine	Ind11_AFTER 12 weeks of exercise		individuum: Ind11	Long term		12 week combined endurance and resistance	Participants followed a supervised 12-week exercise programme consisting of both cardiovascular and progressive resistance training. Twice per week, participants performed combined exercise sessions (both cardiovascular and resistance training) while on the third day they performed cardiovascular exercise only. The cardiovascular exercise protocol progressed systematically from 50% estimated rela…		time: After 12 weeks of exercise	84		whole blood		43+12	F				Yes		Subjects followed a supervised 12 week exercise program consisting of both cardiovascular and progressive resistance training. Twice per week, subjects performed combined exercise sessions (both cardiovascular and resistance training) while on the third day they performed cardiovascular exercise only. The cardiovascular exercise protocol progressed systematically from 50% estimated relative VO2ma…	43	race: WH	ethnicity: Non-Hispanic (NH)	relative vo2: Low responder	heart rate: Low responders	composite score: High responders								3
GSM855305	GSE34788	RNA	GPL6244	PMID: 23289938	Goldschmidt-Clermont PJ	Evadnie,,Rampersaud:	University of Miami, Miller School of Medicine	Ind14_AFTER 12 weeks of exercise		individuum: Ind14	Long term		12 week combined endurance and resistance	Participants followed a supervised 12-week exercise programme consisting of both cardiovascular and progressive resistance training. Twice per week, participants performed combined exercise sessions (both cardiovascular and resistance training) while on the third day they performed cardiovascular exercise only. The cardiovascular exercise protocol progressed systematically from 50% estimated rela…		time: After 12 weeks of exercise	84		whole blood		43+12	F				Yes		Subjects followed a supervised 12 week exercise program consisting of both cardiovascular and progressive resistance training. Twice per week, subjects performed combined exercise sessions (both cardiovascular and resistance training) while on the third day they performed cardiovascular exercise only. The cardiovascular exercise protocol progressed systematically from 50% estimated relative VO2ma…	43	race: WH	ethnicity: Hispanic (HI)	relative vo2: Low responder	heart rate: Low responders	composite score: Low responders								3
GSM855306	GSE34788	RNA	GPL6244	PMID: 23289938	Goldschmidt-Clermont PJ	Evadnie,,Rampersaud:	University of Miami, Miller School of Medicine	Ind21_AFTER 12 weeks of exercise		individuum: Ind21	Long term		12 week combined endurance and resistance	Participants followed a supervised 12-week exercise programme consisting of both cardiovascular and progressive resistance training. Twice per week, participants performed combined exercise sessions (both cardiovascular and resistance training) while on the third day they performed cardiovascular exercise only. The cardiovascular exercise protocol progressed systematically from 50% estimated rela…		time: After 12 weeks of exercise	84		whole blood		43+12	F				Yes		Subjects followed a supervised 12 week exercise program consisting of both cardiovascular and progressive resistance training. Twice per week, subjects performed combined exercise sessions (both cardiovascular and resistance training) while on the third day they performed cardiovascular exercise only. The cardiovascular exercise protocol progressed systematically from 50% estimated relative VO2ma…	43	race: WH	ethnicity: Hispanic (HI)	relative vo2: Low responder	heart rate: Low responders	composite score: Low responders								3
GSM855308	GSE34788	RNA	GPL6244	PMID: 23289938	Goldschmidt-Clermont PJ	Evadnie,,Rampersaud:	University of Miami, Miller School of Medicine	Ind22_AFTER 12 weeks of exercise		individuum: Ind22	Long term		12 week combined endurance and resistance	Participants followed a supervised 12-week exercise programme consisting of both cardiovascular and progressive resistance training. Twice per week, participants performed combined exercise sessions (both cardiovascular and resistance training) while on the third day they performed cardiovascular exercise only. The cardiovascular exercise protocol progressed systematically from 50% estimated rela…		time: After 12 weeks of exercise	84		whole blood		43+12	F				Yes		Subjects followed a supervised 12 week exercise program consisting of both cardiovascular and progressive resistance training. Twice per week, subjects performed combined exercise sessions (both cardiovascular and resistance training) while on the third day they performed cardiovascular exercise only. The cardiovascular exercise protocol progressed systematically from 50% estimated relative VO2ma…	43	race: BL	ethnicity: Non-Hispanic (NH)	relative vo2: Low responder	heart rate: High responders	composite score: High responders								3
GSM855310	GSE34788	RNA	GPL6244	PMID: 23289938	Goldschmidt-Clermont PJ	Evadnie,,Rampersaud:	University of Miami, Miller School of Medicine	Ind33_AFTER 12 weeks of exercise		individuum: Ind33	Long term		12 week combined endurance and resistance	Participants followed a supervised 12-week exercise programme consisting of both cardiovascular and progressive resistance training. Twice per week, participants performed combined exercise sessions (both cardiovascular and resistance training) while on the third day they performed cardiovascular exercise only. The cardiovascular exercise protocol progressed systematically from 50% estimated rela…		time: After 12 weeks of exercise	84		whole blood		43+12	F				Yes		Subjects followed a supervised 12 week exercise program consisting of both cardiovascular and progressive resistance training. Twice per week, subjects performed combined exercise sessions (both cardiovascular and resistance training) while on the third day they performed cardiovascular exercise only. The cardiovascular exercise protocol progressed systematically from 50% estimated relative VO2ma…	43	race: WH	ethnicity: Hispanic (HI)	relative vo2: Low responder	heart rate: Low responders	composite score: Low responders								3
GSM855312	GSE34788	RNA	GPL6244	PMID: 23289938	Goldschmidt-Clermont PJ	Evadnie,,Rampersaud:	University of Miami, Miller School of Medicine	Ind41_AFTER 12 weeks of exercise		individuum: Ind41	Long term		12 week combined endurance and resistance	Participants followed a supervised 12-week exercise programme consisting of both cardiovascular and progressive resistance training. Twice per week, participants performed combined exercise sessions (both cardiovascular and resistance training) while on the third day they performed cardiovascular exercise only. The cardiovascular exercise protocol progressed systematically from 50% estimated rela…		time: After 12 weeks of exercise	84		whole blood		43+12	F				Yes		Subjects followed a supervised 12 week exercise program consisting of both cardiovascular and progressive resistance training. Twice per week, subjects performed combined exercise sessions (both cardiovascular and resistance training) while on the third day they performed cardiovascular exercise only. The cardiovascular exercise protocol progressed systematically from 50% estimated relative VO2ma…	43	race: BL	ethnicity: Non-Hispanic (NH)	relative vo2: Low responder	heart rate: Low responders	composite score: High responders								3
GSM855314	GSE34788	RNA	GPL6244	PMID: 23289938	Goldschmidt-Clermont PJ	Evadnie,,Rampersaud:	University of Miami, Miller School of Medicine	Ind51_AFTER 12 weeks of exercise		individuum: Ind51	Long term		12 week combined endurance and resistance	Participants followed a supervised 12-week exercise programme consisting of both cardiovascular and progressive resistance training. Twice per week, participants performed combined exercise sessions (both cardiovascular and resistance training) while on the third day they performed cardiovascular exercise only. The cardiovascular exercise protocol progressed systematically from 50% estimated rela…		time: After 12 weeks of exercise	84		whole blood		43+12	F				Yes		Subjects followed a supervised 12 week exercise program consisting of both cardiovascular and progressive resistance training. Twice per week, subjects performed combined exercise sessions (both cardiovascular and resistance training) while on the third day they performed cardiovascular exercise only. The cardiovascular exercise protocol progressed systematically from 50% estimated relative VO2ma…	43	race: WH	ethnicity: Hispanic (HI)	relative vo2: Low responder	heart rate: Low responders	composite score: Low responders								3
GSM855316	GSE34788	RNA	GPL6244	PMID: 23289938	Goldschmidt-Clermont PJ	Evadnie,,Rampersaud:	University of Miami, Miller School of Medicine	Ind60_AFTER 12 weeks of exercise		individuum: Ind60	Long term		12 week combined endurance and resistance	Participants followed a supervised 12-week exercise programme consisting of both cardiovascular and progressive resistance training. Twice per week, participants performed combined exercise sessions (both cardiovascular and resistance training) while on the third day they performed cardiovascular exercise only. The cardiovascular exercise protocol progressed systematically from 50% estimated rela…		time: After 12 weeks of exercise	84		whole blood		43+12	F				Yes		Subjects followed a supervised 12 week exercise program consisting of both cardiovascular and progressive resistance training. Twice per week, subjects performed combined exercise sessions (both cardiovascular and resistance training) while on the third day they performed cardiovascular exercise only. The cardiovascular exercise protocol progressed systematically from 50% estimated relative VO2ma…	43	race: WH	ethnicity: Hispanic (HI)	relative vo2: High responder	heart rate: High responders	composite score: High responders								3
GSM855318	GSE34788	RNA	GPL6244	PMID: 23289938	Goldschmidt-Clermont PJ	Evadnie,,Rampersaud:	University of Miami, Miller School of Medicine	Ind63_AFTER 12 weeks of exercise		individuum: Ind63	Long term		12 week combined endurance and resistance	Participants followed a supervised 12-week exercise programme consisting of both cardiovascular and progressive resistance training. Twice per week, participants performed combined exercise sessions (both cardiovascular and resistance training) while on the third day they performed cardiovascular exercise only. The cardiovascular exercise protocol progressed systematically from 50% estimated rela…		time: After 12 weeks of exercise	84		whole blood		43+12	F				Yes		Subjects followed a supervised 12 week exercise program consisting of both cardiovascular and progressive resistance training. Twice per week, subjects performed combined exercise sessions (both cardiovascular and resistance training) while on the third day they performed cardiovascular exercise only. The cardiovascular exercise protocol progressed systematically from 50% estimated relative VO2ma…	43	race: WH	ethnicity: Non-Hispanic (NH)	relative vo2: High responder	heart rate: Low responders	composite score: High responders								3
GSM855320	GSE34788	RNA	GPL6244	PMID: 23289938	Goldschmidt-Clermont PJ	Evadnie,,Rampersaud:	University of Miami, Miller School of Medicine	Ind75_AFTER 12 weeks of exercise		individuum: Ind75	Long term		12 week combined endurance and resistance	Participants followed a supervised 12-week exercise programme consisting of both cardiovascular and progressive resistance training. Twice per week, participants performed combined exercise sessions (both cardiovascular and resistance training) while on the third day they performed cardiovascular exercise only. The cardiovascular exercise protocol progressed systematically from 50% estimated rela…		time: After 12 weeks of exercise	84		whole blood		43+12	F				Yes		Subjects followed a supervised 12 week exercise program consisting of both cardiovascular and progressive resistance training. Twice per week, subjects performed combined exercise sessions (both cardiovascular and resistance training) while on the third day they performed cardiovascular exercise only. The cardiovascular exercise protocol progressed systematically from 50% estimated relative VO2ma…	43	race: WH	ethnicity: Non-Hispanic (NH)	relative vo2: High responder	heart rate: Low responders	composite score: Low responders								3
GSM855322	GSE34788	RNA	GPL6244	PMID: 23289938	Goldschmidt-Clermont PJ	Evadnie,,Rampersaud:	University of Miami, Miller School of Medicine	Ind79_AFTER 12 weeks of exercise		individuum: Ind79	Long term		12 week combined endurance and resistance	Participants followed a supervised 12-week exercise programme consisting of both cardiovascular and progressive resistance training. Twice per week, participants performed combined exercise sessions (both cardiovascular and resistance training) while on the third day they performed cardiovascular exercise only. The cardiovascular exercise protocol progressed systematically from 50% estimated rela…		time: After 12 weeks of exercise	84		whole blood		43+12	F				Yes		Subjects followed a supervised 12 week exercise program consisting of both cardiovascular and progressive resistance training. Twice per week, subjects performed combined exercise sessions (both cardiovascular and resistance training) while on the third day they performed cardiovascular exercise only. The cardiovascular exercise protocol progressed systematically from 50% estimated relative VO2ma…	43	race: WH	ethnicity: Hispanic (HI)	relative vo2: High responder	heart rate: Low responders	composite score: Low responders								3
GSM855324	GSE34788	RNA	GPL6244	PMID: 23289938	Goldschmidt-Clermont PJ	Evadnie,,Rampersaud:	University of Miami, Miller School of Medicine	Ind81_AFTER 12 weeks of exercise		individuum: Ind81	Long term		12 week combined endurance and resistance	Participants followed a supervised 12-week exercise programme consisting of both cardiovascular and progressive resistance training. Twice per week, participants performed combined exercise sessions (both cardiovascular and resistance training) while on the third day they performed cardiovascular exercise only. The cardiovascular exercise protocol progressed systematically from 50% estimated rela…		time: After 12 weeks of exercise	84		whole blood		43+12	F				Yes		Subjects followed a supervised 12 week exercise program consisting of both cardiovascular and progressive resistance training. Twice per week, subjects performed combined exercise sessions (both cardiovascular and resistance training) while on the third day they performed cardiovascular exercise only. The cardiovascular exercise protocol progressed systematically from 50% estimated relative VO2ma…	43	race: WH	ethnicity: Non-Hispanic (NH)	relative vo2: High responder	heart rate: Low responders	composite score: Low responders								3
GSM855326	GSE34788	RNA	GPL6244	PMID: 23289938	Goldschmidt-Clermont PJ	Evadnie,,Rampersaud:	University of Miami, Miller School of Medicine	Ind85_AFTER 12 weeks of exercise		individuum: Ind85	Long term		12 week combined endurance and resistance	Participants followed a supervised 12-week exercise programme consisting of both cardiovascular and progressive resistance training. Twice per week, participants performed combined exercise sessions (both cardiovascular and resistance training) while on the third day they performed cardiovascular exercise only. The cardiovascular exercise protocol progressed systematically from 50% estimated rela…		time: After 12 weeks of exercise	84		whole blood		43+12	F				Yes		Subjects followed a supervised 12 week exercise program consisting of both cardiovascular and progressive resistance training. Twice per week, subjects performed combined exercise sessions (both cardiovascular and resistance training) while on the third day they performed cardiovascular exercise only. The cardiovascular exercise protocol progressed systematically from 50% estimated relative VO2ma…	43	race: WH	ethnicity: Hispanic (HI)	relative vo2: Low responder	heart rate: Low responders	composite score: Low responders								3
GSM855328	GSE34788	RNA	GPL6244	PMID: 23289938	Goldschmidt-Clermont PJ	Evadnie,,Rampersaud:	University of Miami, Miller School of Medicine	Ind92_AFTER 12 weeks of exercise		individuum: Ind92	Long term		12 week combined endurance and resistance	Participants followed a supervised 12-week exercise programme consisting of both cardiovascular and progressive resistance training. Twice per week, participants performed combined exercise sessions (both cardiovascular and resistance training) while on the third day they performed cardiovascular exercise only. The cardiovascular exercise protocol progressed systematically from 50% estimated rela…		time: After 12 weeks of exercise	84		whole blood		43+12	F				Yes		Subjects followed a supervised 12 week exercise program consisting of both cardiovascular and progressive resistance training. Twice per week, subjects performed combined exercise sessions (both cardiovascular and resistance training) while on the third day they performed cardiovascular exercise only. The cardiovascular exercise protocol progressed systematically from 50% estimated relative VO2ma…	43	race: WH	ethnicity: Hispanic (HI)	relative vo2: Low responder	heart rate: Low responders	composite score: Low responders								3
GSM855330	GSE34788	RNA	GPL6244	PMID: 23289938	Goldschmidt-Clermont PJ	Evadnie,,Rampersaud:	University of Miami, Miller School of Medicine	Ind93_AFTER 12 weeks of exercise		individuum: Ind93	Long term		12 week combined endurance and resistance	Participants followed a supervised 12-week exercise programme consisting of both cardiovascular and progressive resistance training. Twice per week, participants performed combined exercise sessions (both cardiovascular and resistance training) while on the third day they performed cardiovascular exercise only. The cardiovascular exercise protocol progressed systematically from 50% estimated rela…		time: After 12 weeks of exercise	84		whole blood		43+12	F				Yes		Subjects followed a supervised 12 week exercise program consisting of both cardiovascular and progressive resistance training. Twice per week, subjects performed combined exercise sessions (both cardiovascular and resistance training) while on the third day they performed cardiovascular exercise only. The cardiovascular exercise protocol progressed systematically from 50% estimated relative VO2ma…	43	race: WH	ethnicity: Non-Hispanic (NH)	relative vo2: Low responder	heart rate: Low responders	composite score: Low responders								3
GSM855332	GSE34788	RNA	GPL6244	PMID: 23289938	Goldschmidt-Clermont PJ	Evadnie,,Rampersaud:	University of Miami, Miller School of Medicine	Ind98_AFTER 12 weeks of exercise		individuum: Ind98	Long term		12 week combined endurance and resistance	Participants followed a supervised 12-week exercise programme consisting of both cardiovascular and progressive resistance training. Twice per week, participants performed combined exercise sessions (both cardiovascular and resistance training) while on the third day they performed cardiovascular exercise only. The cardiovascular exercise protocol progressed systematically from 50% estimated rela…		time: After 12 weeks of exercise	84		whole blood		43+12	F				Yes		Subjects followed a supervised 12 week exercise program consisting of both cardiovascular and progressive resistance training. Twice per week, subjects performed combined exercise sessions (both cardiovascular and resistance training) while on the third day they performed cardiovascular exercise only. The cardiovascular exercise protocol progressed systematically from 50% estimated relative VO2ma…	43	race: WH	ethnicity: Hispanic (HI)	relative vo2: Low responder	heart rate: Low responders	composite score: Low responders								3
GSM855334	GSE34788	RNA	GPL6244	PMID: 23289938	Goldschmidt-Clermont PJ	Evadnie,,Rampersaud:	University of Miami, Miller School of Medicine	Ind101_AFTER 12 weeks of exercise		individuum: Ind101	Long term		12 week combined endurance and resistance	Participants followed a supervised 12-week exercise programme consisting of both cardiovascular and progressive resistance training. Twice per week, participants performed combined exercise sessions (both cardiovascular and resistance training) while on the third day they performed cardiovascular exercise only. The cardiovascular exercise protocol progressed systematically from 50% estimated rela…		time: After 12 weeks of exercise	84		whole blood		43+12	F				Yes		Subjects followed a supervised 12 week exercise program consisting of both cardiovascular and progressive resistance training. Twice per week, subjects performed combined exercise sessions (both cardiovascular and resistance training) while on the third day they performed cardiovascular exercise only. The cardiovascular exercise protocol progressed systematically from 50% estimated relative VO2ma…	43	race: BL	ethnicity: Non-Hispanic (NH)	relative vo2: High responder	heart rate: Low responders	composite score: High responders								3
GSM855336	GSE34788	RNA	GPL6244	PMID: 23289938	Goldschmidt-Clermont PJ	Evadnie,,Rampersaud:	University of Miami, Miller School of Medicine	Ind104_AFTER 12 weeks of exercise		individuum: Ind104	Long term		12 week combined endurance and resistance	Participants followed a supervised 12-week exercise programme consisting of both cardiovascular and progressive resistance training. Twice per week, participants performed combined exercise sessions (both cardiovascular and resistance training) while on the third day they performed cardiovascular exercise only. The cardiovascular exercise protocol progressed systematically from 50% estimated rela…		time: After 12 weeks of exercise	84		whole blood		43+12	F				Yes		Subjects followed a supervised 12 week exercise program consisting of both cardiovascular and progressive resistance training. Twice per week, subjects performed combined exercise sessions (both cardiovascular and resistance training) while on the third day they performed cardiovascular exercise only. The cardiovascular exercise protocol progressed systematically from 50% estimated relative VO2ma…	43	race: BL	ethnicity: Non-Hispanic (NH)	relative vo2: Low responder	heart rate: Low responders	composite score: Low responders								3
GSM855338	GSE34788	RNA	GPL6244	PMID: 23289938	Goldschmidt-Clermont PJ	Evadnie,,Rampersaud:	University of Miami, Miller School of Medicine	Ind110_AFTER 12 weeks of exercise		individuum: Ind110	Long term		12 week combined endurance and resistance	Participants followed a supervised 12-week exercise programme consisting of both cardiovascular and progressive resistance training. Twice per week, participants performed combined exercise sessions (both cardiovascular and resistance training) while on the third day they performed cardiovascular exercise only. The cardiovascular exercise protocol progressed systematically from 50% estimated rela…		time: After 12 weeks of exercise	84		whole blood		43+12	F				Yes		Subjects followed a supervised 12 week exercise program consisting of both cardiovascular and progressive resistance training. Twice per week, subjects performed combined exercise sessions (both cardiovascular and resistance training) while on the third day they performed cardiovascular exercise only. The cardiovascular exercise protocol progressed systematically from 50% estimated relative VO2ma…	43	race: BL	ethnicity: Non-Hispanic (NH)	relative vo2: Low responder	heart rate: Low responders	composite score: Low responders								3
GSM855340	GSE34788	RNA	GPL6244	PMID: 23289938	Goldschmidt-Clermont PJ	Evadnie,,Rampersaud:	University of Miami, Miller School of Medicine	Ind113_AFTER 12 weeks of exercise		individuum: Ind113	Long term		12 week combined endurance and resistance	Participants followed a supervised 12-week exercise programme consisting of both cardiovascular and progressive resistance training. Twice per week, participants performed combined exercise sessions (both cardiovascular and resistance training) while on the third day they performed cardiovascular exercise only. The cardiovascular exercise protocol progressed systematically from 50% estimated rela…		time: After 12 weeks of exercise	84		whole blood		43+12	F				Yes		Subjects followed a supervised 12 week exercise program consisting of both cardiovascular and progressive resistance training. Twice per week, subjects performed combined exercise sessions (both cardiovascular and resistance training) while on the third day they performed cardiovascular exercise only. The cardiovascular exercise protocol progressed systematically from 50% estimated relative VO2ma…	43	race: WH	ethnicity: Non-Hispanic (NH)	relative vo2: Low responder	heart rate: Low responders	composite score: Low responders								3
GSM855342	GSE34788	RNA	GPL6244	PMID: 23289938	Goldschmidt-Clermont PJ	Evadnie,,Rampersaud:	University of Miami, Miller School of Medicine	Ind114_AFTER 12 weeks of exercise		individuum: Ind114	Long term		12 week combined endurance and resistance	Participants followed a supervised 12-week exercise programme consisting of both cardiovascular and progressive resistance training. Twice per week, participants performed combined exercise sessions (both cardiovascular and resistance training) while on the third day they performed cardiovascular exercise only. The cardiovascular exercise protocol progressed systematically from 50% estimated rela…		time: After 12 weeks of exercise	84		whole blood		43+12	F				Yes		Subjects followed a supervised 12 week exercise program consisting of both cardiovascular and progressive resistance training. Twice per week, subjects performed combined exercise sessions (both cardiovascular and resistance training) while on the third day they performed cardiovascular exercise only. The cardiovascular exercise protocol progressed systematically from 50% estimated relative VO2ma…	43	race: WH	ethnicity: Hispanic (HI)	relative vo2: High responder	heart rate: Low responders	composite score: High responders								3
GSM855344	GSE34788	RNA	GPL6244	PMID: 23289938	Goldschmidt-Clermont PJ	Evadnie,,Rampersaud:	University of Miami, Miller School of Medicine	Ind121_AFTER 12 weeks of exercise		individuum: Ind121	Long term		12 week combined endurance and resistance	Participants followed a supervised 12-week exercise programme consisting of both cardiovascular and progressive resistance training. Twice per week, participants performed combined exercise sessions (both cardiovascular and resistance training) while on the third day they performed cardiovascular exercise only. The cardiovascular exercise protocol progressed systematically from 50% estimated rela…		time: After 12 weeks of exercise	84		whole blood		43+12	F				Yes		Subjects followed a supervised 12 week exercise program consisting of both cardiovascular and progressive resistance training. Twice per week, subjects performed combined exercise sessions (both cardiovascular and resistance training) while on the third day they performed cardiovascular exercise only. The cardiovascular exercise protocol progressed systematically from 50% estimated relative VO2ma…	43	race: BL	ethnicity: Non-Hispanic (NH)	relative vo2: High responder	heart rate: High responders	composite score: High responders								3
GSM855346	GSE34788	RNA	GPL6244	PMID: 23289938	Goldschmidt-Clermont PJ	Evadnie,,Rampersaud:	University of Miami, Miller School of Medicine	Ind124_AFTER 12 weeks of exercise		individuum: Ind124	Long term		12 week combined endurance and resistance	Participants followed a supervised 12-week exercise programme consisting of both cardiovascular and progressive resistance training. Twice per week, participants performed combined exercise sessions (both cardiovascular and resistance training) while on the third day they performed cardiovascular exercise only. The cardiovascular exercise protocol progressed systematically from 50% estimated rela…		time: After 12 weeks of exercise	84		whole blood		43+12	F				Yes		Subjects followed a supervised 12 week exercise program consisting of both cardiovascular and progressive resistance training. Twice per week, subjects performed combined exercise sessions (both cardiovascular and resistance training) while on the third day they performed cardiovascular exercise only. The cardiovascular exercise protocol progressed systematically from 50% estimated relative VO2ma…	43	race: WH	ethnicity: Hispanic (HI)	relative vo2: Low responder	heart rate: Low responders	composite score: High responders								3
GSM855349	GSE34788	RNA	GPL6244	PMID: 23289938	Goldschmidt-Clermont PJ	Evadnie,,Rampersaud:	University of Miami, Miller School of Medicine	Ind127_AFTER 12 weeks of exercise		individuum: Ind127	Long term		12 week combined endurance and resistance	Participants followed a supervised 12-week exercise programme consisting of both cardiovascular and progressive resistance training. Twice per week, participants performed combined exercise sessions (both cardiovascular and resistance training) while on the third day they performed cardiovascular exercise only. The cardiovascular exercise protocol progressed systematically from 50% estimated rela…		time: After 12 weeks of exercise	84		whole blood		43+12	F				Yes		Subjects followed a supervised 12 week exercise program consisting of both cardiovascular and progressive resistance training. Twice per week, subjects performed combined exercise sessions (both cardiovascular and resistance training) while on the third day they performed cardiovascular exercise only. The cardiovascular exercise protocol progressed systematically from 50% estimated relative VO2ma…	43	race: BL	ethnicity: Non-Hispanic (NH)	relative vo2: Low responder	heart rate: High responders	composite score: High responders								3
GSM855350	GSE34788	RNA	GPL6244	PMID: 23289938	Goldschmidt-Clermont PJ	Evadnie,,Rampersaud:	University of Miami, Miller School of Medicine	Ind136_AFTER 12 weeks of exercise		individuum: Ind136	Long term		12 week combined endurance and resistance	Participants followed a supervised 12-week exercise programme consisting of both cardiovascular and progressive resistance training. Twice per week, participants performed combined exercise sessions (both cardiovascular and resistance training) while on the third day they performed cardiovascular exercise only. The cardiovascular exercise protocol progressed systematically from 50% estimated rela…		time: After 12 weeks of exercise	84		whole blood		43+12	F				Yes		Subjects followed a supervised 12 week exercise program consisting of both cardiovascular and progressive resistance training. Twice per week, subjects performed combined exercise sessions (both cardiovascular and resistance training) while on the third day they performed cardiovascular exercise only. The cardiovascular exercise protocol progressed systematically from 50% estimated relative VO2ma…	43	race: WH	ethnicity: Hispanic (HI)	relative vo2: Low responder	heart rate: Low responders	composite score: Low responders								3
GSM855352	GSE34788	RNA	GPL6244	PMID: 23289938	Goldschmidt-Clermont PJ	Evadnie,,Rampersaud:	University of Miami, Miller School of Medicine	Ind138_AFTER 12 weeks of exercise		individuum: Ind138	Long term		12 week combined endurance and resistance	Participants followed a supervised 12-week exercise programme consisting of both cardiovascular and progressive resistance training. Twice per week, participants performed combined exercise sessions (both cardiovascular and resistance training) while on the third day they performed cardiovascular exercise only. The cardiovascular exercise protocol progressed systematically from 50% estimated rela…		time: After 12 weeks of exercise	84		whole blood		43+12	F				Yes		Subjects followed a supervised 12 week exercise program consisting of both cardiovascular and progressive resistance training. Twice per week, subjects performed combined exercise sessions (both cardiovascular and resistance training) while on the third day they performed cardiovascular exercise only. The cardiovascular exercise protocol progressed systematically from 50% estimated relative VO2ma…	43	race: WH	ethnicity: Hispanic (HI)	relative vo2: Low responder	heart rate: Low responders	composite score: Low responders								3
GSM855354	GSE34788	RNA	GPL6244	PMID: 23289938	Goldschmidt-Clermont PJ	Evadnie,,Rampersaud:	University of Miami, Miller School of Medicine	Ind142_AFTER 12 weeks of exercise		individuum: Ind142	Long term		12 week combined endurance and resistance	Participants followed a supervised 12-week exercise programme consisting of both cardiovascular and progressive resistance training. Twice per week, participants performed combined exercise sessions (both cardiovascular and resistance training) while on the third day they performed cardiovascular exercise only. The cardiovascular exercise protocol progressed systematically from 50% estimated rela…		time: After 12 weeks of exercise	84		whole blood		43+12	F				Yes		Subjects followed a supervised 12 week exercise program consisting of both cardiovascular and progressive resistance training. Twice per week, subjects performed combined exercise sessions (both cardiovascular and resistance training) while on the third day they performed cardiovascular exercise only. The cardiovascular exercise protocol progressed systematically from 50% estimated relative VO2ma…	43	race: WH	ethnicity: Hispanic (HI)	relative vo2: Low responder	heart rate: High responders	composite score: High responders								3
GSM855356	GSE34788	RNA	GPL6244	PMID: 23289938	Goldschmidt-Clermont PJ	Evadnie,,Rampersaud:	University of Miami, Miller School of Medicine	Ind144_AFTER 12 weeks of exercise		individuum: Ind144	Long term		12 week combined endurance and resistance	Participants followed a supervised 12-week exercise programme consisting of both cardiovascular and progressive resistance training. Twice per week, participants performed combined exercise sessions (both cardiovascular and resistance training) while on the third day they performed cardiovascular exercise only. The cardiovascular exercise protocol progressed systematically from 50% estimated rela…		time: After 12 weeks of exercise	84		whole blood		43+12	F				Yes		Subjects followed a supervised 12 week exercise program consisting of both cardiovascular and progressive resistance training. Twice per week, subjects performed combined exercise sessions (both cardiovascular and resistance training) while on the third day they performed cardiovascular exercise only. The cardiovascular exercise protocol progressed systematically from 50% estimated relative VO2ma…	43	race: WH	ethnicity: Hispanic (HI)	relative vo2: Low responder	heart rate: Low responders	composite score: Low responders								3
GSM855358	GSE34788	RNA	GPL6244	PMID: 23289938	Goldschmidt-Clermont PJ	Evadnie,,Rampersaud:	University of Miami, Miller School of Medicine	Ind145_AFTER 12 weeks of exercise		individuum: Ind145	Long term		12 week combined endurance and resistance	Participants followed a supervised 12-week exercise programme consisting of both cardiovascular and progressive resistance training. Twice per week, participants performed combined exercise sessions (both cardiovascular and resistance training) while on the third day they performed cardiovascular exercise only. The cardiovascular exercise protocol progressed systematically from 50% estimated rela…		time: After 12 weeks of exercise	84		whole blood		43+12	F				Yes		Subjects followed a supervised 12 week exercise program consisting of both cardiovascular and progressive resistance training. Twice per week, subjects performed combined exercise sessions (both cardiovascular and resistance training) while on the third day they performed cardiovascular exercise only. The cardiovascular exercise protocol progressed systematically from 50% estimated relative VO2ma…	43	race: BL	ethnicity: Non-Hispanic (NH)	relative vo2: Low responder	heart rate: Low responders	composite score: High responders								3
GSM855360	GSE34788	RNA	GPL6244	PMID: 23289938	Goldschmidt-Clermont PJ	Evadnie,,Rampersaud:	University of Miami, Miller School of Medicine	Ind147_AFTER 12 weeks of exercise		individuum: Ind147	Long term		12 week combined endurance and resistance	Participants followed a supervised 12-week exercise programme consisting of both cardiovascular and progressive resistance training. Twice per week, participants performed combined exercise sessions (both cardiovascular and resistance training) while on the third day they performed cardiovascular exercise only. The cardiovascular exercise protocol progressed systematically from 50% estimated rela…		time: After 12 weeks of exercise	84		whole blood		43+12	F				Yes		Subjects followed a supervised 12 week exercise program consisting of both cardiovascular and progressive resistance training. Twice per week, subjects performed combined exercise sessions (both cardiovascular and resistance training) while on the third day they performed cardiovascular exercise only. The cardiovascular exercise protocol progressed systematically from 50% estimated relative VO2ma…	43	race: WH	ethnicity: Hispanic (HI)	relative vo2: High responder	heart rate: High responders	composite score: Low responders								3
GSM855362	GSE34788	RNA	GPL6244	PMID: 23289938	Goldschmidt-Clermont PJ	Evadnie,,Rampersaud:	University of Miami, Miller School of Medicine	Ind150_AFTER 12 weeks of exercise		individuum: Ind150	Long term		12 week combined endurance and resistance	Participants followed a supervised 12-week exercise programme consisting of both cardiovascular and progressive resistance training. Twice per week, participants performed combined exercise sessions (both cardiovascular and resistance training) while on the third day they performed cardiovascular exercise only. The cardiovascular exercise protocol progressed systematically from 50% estimated rela…		time: After 12 weeks of exercise	84		whole blood		43+12	F				Yes		Subjects followed a supervised 12 week exercise program consisting of both cardiovascular and progressive resistance training. Twice per week, subjects performed combined exercise sessions (both cardiovascular and resistance training) while on the third day they performed cardiovascular exercise only. The cardiovascular exercise protocol progressed systematically from 50% estimated relative VO2ma…	43	race: WH	ethnicity: Hispanic (HI)	relative vo2: Low responder	heart rate: Low responders	composite score: Low responders								3
GSM855364	GSE34788	RNA	GPL6244	PMID: 23289938	Goldschmidt-Clermont PJ	Evadnie,,Rampersaud:	University of Miami, Miller School of Medicine	Ind152_AFTER 12 weeks of exercise		individuum: Ind152	Long term		12 week combined endurance and resistance	Participants followed a supervised 12-week exercise programme consisting of both cardiovascular and progressive resistance training. Twice per week, participants performed combined exercise sessions (both cardiovascular and resistance training) while on the third day they performed cardiovascular exercise only. The cardiovascular exercise protocol progressed systematically from 50% estimated rela…		time: After 12 weeks of exercise	84		whole blood		43+12	F				Yes		Subjects followed a supervised 12 week exercise program consisting of both cardiovascular and progressive resistance training. Twice per week, subjects performed combined exercise sessions (both cardiovascular and resistance training) while on the third day they performed cardiovascular exercise only. The cardiovascular exercise protocol progressed systematically from 50% estimated relative VO2ma…	43	race: BL	ethnicity: Non-Hispanic (NH)	relative vo2: High responder	heart rate: High responders	composite score: Low responders								3
GSM855367	GSE34788	RNA	GPL6244	PMID: 23289938	Goldschmidt-Clermont PJ	Evadnie,,Rampersaud:	University of Miami, Miller School of Medicine	Ind153_AFTER 12 weeks of exercise		individuum: Ind153	Long term		12 week combined endurance and resistance	Participants followed a supervised 12-week exercise programme consisting of both cardiovascular and progressive resistance training. Twice per week, participants performed combined exercise sessions (both cardiovascular and resistance training) while on the third day they performed cardiovascular exercise only. The cardiovascular exercise protocol progressed systematically from 50% estimated rela…		time: After 12 weeks of exercise	84		whole blood		43+12	F				Yes		Subjects followed a supervised 12 week exercise program consisting of both cardiovascular and progressive resistance training. Twice per week, subjects performed combined exercise sessions (both cardiovascular and resistance training) while on the third day they performed cardiovascular exercise only. The cardiovascular exercise protocol progressed systematically from 50% estimated relative VO2ma…	43	race: BL	ethnicity: Non-Hispanic (NH)	relative vo2: Low responder	heart rate: Low responders	composite score: Low responders								3
GSM855368	GSE34788	RNA	GPL6244	PMID: 23289938	Goldschmidt-Clermont PJ	Evadnie,,Rampersaud:	University of Miami, Miller School of Medicine	Ind157_AFTER 12 weeks of exercise		individuum: Ind157	Long term		12 week combined endurance and resistance	Participants followed a supervised 12-week exercise programme consisting of both cardiovascular and progressive resistance training. Twice per week, participants performed combined exercise sessions (both cardiovascular and resistance training) while on the third day they performed cardiovascular exercise only. The cardiovascular exercise protocol progressed systematically from 50% estimated rela…		time: After 12 weeks of exercise	84		whole blood		43+12	F				Yes		Subjects followed a supervised 12 week exercise program consisting of both cardiovascular and progressive resistance training. Twice per week, subjects performed combined exercise sessions (both cardiovascular and resistance training) while on the third day they performed cardiovascular exercise only. The cardiovascular exercise protocol progressed systematically from 50% estimated relative VO2ma…	43	race: WH	ethnicity: Hispanic (HI)	relative vo2: Low responder	heart rate: Low responders	composite score: Low responders								3
GSM855370	GSE34788	RNA	GPL6244	PMID: 23289938	Goldschmidt-Clermont PJ	Evadnie,,Rampersaud:	University of Miami, Miller School of Medicine	Ind178_AFTER 12 weeks of exercise		individuum: Ind178	Long term		12 week combined endurance and resistance	Participants followed a supervised 12-week exercise programme consisting of both cardiovascular and progressive resistance training. Twice per week, participants performed combined exercise sessions (both cardiovascular and resistance training) while on the third day they performed cardiovascular exercise only. The cardiovascular exercise protocol progressed systematically from 50% estimated rela…		time: After 12 weeks of exercise	84		whole blood		43+12	F				Yes		Subjects followed a supervised 12 week exercise program consisting of both cardiovascular and progressive resistance training. Twice per week, subjects performed combined exercise sessions (both cardiovascular and resistance training) while on the third day they performed cardiovascular exercise only. The cardiovascular exercise protocol progressed systematically from 50% estimated relative VO2ma…	43	race: WH	ethnicity: Hispanic (HI)	relative vo2: Low responder	heart rate: Low responders	composite score: Low responders								3
GSM855372	GSE34788	RNA	GPL6244	PMID: 23289938	Goldschmidt-Clermont PJ	Evadnie,,Rampersaud:	University of Miami, Miller School of Medicine	Ind190_AFTER 12 weeks of exercise		individuum: Ind190	Long term		12 week combined endurance and resistance	Participants followed a supervised 12-week exercise programme consisting of both cardiovascular and progressive resistance training. Twice per week, participants performed combined exercise sessions (both cardiovascular and resistance training) while on the third day they performed cardiovascular exercise only. The cardiovascular exercise protocol progressed systematically from 50% estimated rela…		time: After 12 weeks of exercise	84		whole blood		43+12	F				Yes		Subjects followed a supervised 12 week exercise program consisting of both cardiovascular and progressive resistance training. Twice per week, subjects performed combined exercise sessions (both cardiovascular and resistance training) while on the third day they performed cardiovascular exercise only. The cardiovascular exercise protocol progressed systematically from 50% estimated relative VO2ma…	43	race: WH	ethnicity: Hispanic (HI)	relative vo2: Low responder	heart rate: Low responders	composite score: Low responders								3
GSM855374	GSE34788	RNA	GPL6244	PMID: 23289938	Goldschmidt-Clermont PJ	Evadnie,,Rampersaud:	University of Miami, Miller School of Medicine	Ind192_AFTER 12 weeks of exercise		individuum: Ind192	Long term		12 week combined endurance and resistance	Participants followed a supervised 12-week exercise programme consisting of both cardiovascular and progressive resistance training. Twice per week, participants performed combined exercise sessions (both cardiovascular and resistance training) while on the third day they performed cardiovascular exercise only. The cardiovascular exercise protocol progressed systematically from 50% estimated rela…		time: After 12 weeks of exercise	84		whole blood		43+12	F				Yes		Subjects followed a supervised 12 week exercise program consisting of both cardiovascular and progressive resistance training. Twice per week, subjects performed combined exercise sessions (both cardiovascular and resistance training) while on the third day they performed cardiovascular exercise only. The cardiovascular exercise protocol progressed systematically from 50% estimated relative VO2ma…	43	race: WH	ethnicity: Non-Hispanic (NH)	relative vo2: Low responder	heart rate: Low responders	composite score: High responders								3
GSM855376	GSE34788	RNA	GPL6244	PMID: 23289938	Goldschmidt-Clermont PJ	Evadnie,,Rampersaud:	University of Miami, Miller School of Medicine	Ind195_AFTER 12 weeks of exercise		individuum: Ind195	Long term		12 week combined endurance and resistance	Participants followed a supervised 12-week exercise programme consisting of both cardiovascular and progressive resistance training. Twice per week, participants performed combined exercise sessions (both cardiovascular and resistance training) while on the third day they performed cardiovascular exercise only. The cardiovascular exercise protocol progressed systematically from 50% estimated rela…		time: After 12 weeks of exercise	84		whole blood		43+12	F				Yes		Subjects followed a supervised 12 week exercise program consisting of both cardiovascular and progressive resistance training. Twice per week, subjects performed combined exercise sessions (both cardiovascular and resistance training) while on the third day they performed cardiovascular exercise only. The cardiovascular exercise protocol progressed systematically from 50% estimated relative VO2ma…	43	race: BL	ethnicity: Non-Hispanic (NH)	relative vo2: Low responder	heart rate: Low responders	composite score: Low responders								3
GSM855378	GSE34788	RNA	GPL6244	PMID: 23289938	Goldschmidt-Clermont PJ	Evadnie,,Rampersaud:	University of Miami, Miller School of Medicine	Ind200_AFTER 12 weeks of exercise		individuum: Ind200	Long term		12 week combined endurance and resistance	Participants followed a supervised 12-week exercise programme consisting of both cardiovascular and progressive resistance training. Twice per week, participants performed combined exercise sessions (both cardiovascular and resistance training) while on the third day they performed cardiovascular exercise only. The cardiovascular exercise protocol progressed systematically from 50% estimated rela…		time: After 12 weeks of exercise	84		whole blood		43+12	F				Yes		Subjects followed a supervised 12 week exercise program consisting of both cardiovascular and progressive resistance training. Twice per week, subjects performed combined exercise sessions (both cardiovascular and resistance training) while on the third day they performed cardiovascular exercise only. The cardiovascular exercise protocol progressed systematically from 50% estimated relative VO2ma…	43	race: WH	ethnicity: Hispanic (HI)	relative vo2: High responder	heart rate: High responders	composite score: Low responders								3
GSM855380	GSE34788	RNA	GPL6244	PMID: 23289938	Goldschmidt-Clermont PJ	Evadnie,,Rampersaud:	University of Miami, Miller School of Medicine	Ind209_AFTER 12 weeks of exercise		individuum: Ind209	Long term		12 week combined endurance and resistance	Participants followed a supervised 12-week exercise programme consisting of both cardiovascular and progressive resistance training. Twice per week, participants performed combined exercise sessions (both cardiovascular and resistance training) while on the third day they performed cardiovascular exercise only. The cardiovascular exercise protocol progressed systematically from 50% estimated rela…		time: After 12 weeks of exercise	84		whole blood		43+12	F				Yes		Subjects followed a supervised 12 week exercise program consisting of both cardiovascular and progressive resistance training. Twice per week, subjects performed combined exercise sessions (both cardiovascular and resistance training) while on the third day they performed cardiovascular exercise only. The cardiovascular exercise protocol progressed systematically from 50% estimated relative VO2ma…	43	race: WH	ethnicity: Hispanic (HI)	relative vo2: High responder	heart rate: Low responders	composite score: Low responders								3
GSM855382	GSE34788	RNA	GPL6244	PMID: 23289938	Goldschmidt-Clermont PJ	Evadnie,,Rampersaud:	University of Miami, Miller School of Medicine	Ind210_AFTER 12 weeks of exercise		individuum: Ind210	Long term		12 week combined endurance and resistance	Participants followed a supervised 12-week exercise programme consisting of both cardiovascular and progressive resistance training. Twice per week, participants performed combined exercise sessions (both cardiovascular and resistance training) while on the third day they performed cardiovascular exercise only. The cardiovascular exercise protocol progressed systematically from 50% estimated rela…		time: After 12 weeks of exercise	84		whole blood		43+12	F				Yes		Subjects followed a supervised 12 week exercise program consisting of both cardiovascular and progressive resistance training. Twice per week, subjects performed combined exercise sessions (both cardiovascular and resistance training) while on the third day they performed cardiovascular exercise only. The cardiovascular exercise protocol progressed systematically from 50% estimated relative VO2ma…	43	race: WH	ethnicity: Non-Hispanic (NH)	relative vo2: Low responder	heart rate: Low responders	composite score: Low responders								3
GSM855384	GSE34788	RNA	GPL6244	PMID: 23289938	Goldschmidt-Clermont PJ	Evadnie,,Rampersaud:	University of Miami, Miller School of Medicine	Ind211_AFTER 12 weeks of exercise		individuum: Ind211	Long term		12 week combined endurance and resistance	Participants followed a supervised 12-week exercise programme consisting of both cardiovascular and progressive resistance training. Twice per week, participants performed combined exercise sessions (both cardiovascular and resistance training) while on the third day they performed cardiovascular exercise only. The cardiovascular exercise protocol progressed systematically from 50% estimated rela…		time: After 12 weeks of exercise	84		whole blood		43+12	F				Yes		Subjects followed a supervised 12 week exercise program consisting of both cardiovascular and progressive resistance training. Twice per week, subjects performed combined exercise sessions (both cardiovascular and resistance training) while on the third day they performed cardiovascular exercise only. The cardiovascular exercise protocol progressed systematically from 50% estimated relative VO2ma…	43	race: WH	ethnicity: Hispanic (HI)	relative vo2: High responder	heart rate: Low responders	composite score: Low responders								3
GSM855386	GSE34788	RNA	GPL6244	PMID: 23289938	Goldschmidt-Clermont PJ	Evadnie,,Rampersaud:	University of Miami, Miller School of Medicine	Ind217_AFTER 12 weeks of exercise		individuum: Ind217	Long term		12 week combined endurance and resistance	Participants followed a supervised 12-week exercise programme consisting of both cardiovascular and progressive resistance training. Twice per week, participants performed combined exercise sessions (both cardiovascular and resistance training) while on the third day they performed cardiovascular exercise only. The cardiovascular exercise protocol progressed systematically from 50% estimated rela…		time: After 12 weeks of exercise	84		whole blood		43+12	F				Yes		Subjects followed a supervised 12 week exercise program consisting of both cardiovascular and progressive resistance training. Twice per week, subjects performed combined exercise sessions (both cardiovascular and resistance training) while on the third day they performed cardiovascular exercise only. The cardiovascular exercise protocol progressed systematically from 50% estimated relative VO2ma…	43	race: WH	ethnicity: Non-Hispanic (NH)	relative vo2: Low responder	heart rate: Low responders	composite score: High responders								3
GSM855388	GSE34788	RNA	GPL6244	PMID: 23289938	Goldschmidt-Clermont PJ	Evadnie,,Rampersaud:	University of Miami, Miller School of Medicine	Ind218_AFTER 12 weeks of exercise		individuum: Ind218	Long term		12 week combined endurance and resistance	Participants followed a supervised 12-week exercise programme consisting of both cardiovascular and progressive resistance training. Twice per week, participants performed combined exercise sessions (both cardiovascular and resistance training) while on the third day they performed cardiovascular exercise only. The cardiovascular exercise protocol progressed systematically from 50% estimated rela…		time: After 12 weeks of exercise	84		whole blood		43+12	F				Yes		Subjects followed a supervised 12 week exercise program consisting of both cardiovascular and progressive resistance training. Twice per week, subjects performed combined exercise sessions (both cardiovascular and resistance training) while on the third day they performed cardiovascular exercise only. The cardiovascular exercise protocol progressed systematically from 50% estimated relative VO2ma…	43	race: WH	ethnicity: Hispanic (HI)	relative vo2: Low responder	heart rate: Low responders	composite score: Low responders								3
GSM855390	GSE34788	RNA	GPL6244	PMID: 23289938	Goldschmidt-Clermont PJ	Evadnie,,Rampersaud:	University of Miami, Miller School of Medicine	Ind224_AFTER 12 weeks of exercise		individuum: Ind224	Long term		12 week combined endurance and resistance	Participants followed a supervised 12-week exercise programme consisting of both cardiovascular and progressive resistance training. Twice per week, participants performed combined exercise sessions (both cardiovascular and resistance training) while on the third day they performed cardiovascular exercise only. The cardiovascular exercise protocol progressed systematically from 50% estimated rela…		time: After 12 weeks of exercise	84		whole blood		43+12	F				Yes		Subjects followed a supervised 12 week exercise program consisting of both cardiovascular and progressive resistance training. Twice per week, subjects performed combined exercise sessions (both cardiovascular and resistance training) while on the third day they performed cardiovascular exercise only. The cardiovascular exercise protocol progressed systematically from 50% estimated relative VO2ma…	43	race: WH	ethnicity: Hispanic (HI)	relative vo2: High responder	heart rate: Low responders	composite score: High responders								3
GSM855392	GSE34788	RNA	GPL6244	PMID: 23289938	Goldschmidt-Clermont PJ	Evadnie,,Rampersaud:	University of Miami, Miller School of Medicine	Ind235_AFTER 12 weeks of exercise		individuum: Ind235	Long term		12 week combined endurance and resistance	Participants followed a supervised 12-week exercise programme consisting of both cardiovascular and progressive resistance training. Twice per week, participants performed combined exercise sessions (both cardiovascular and resistance training) while on the third day they performed cardiovascular exercise only. The cardiovascular exercise protocol progressed systematically from 50% estimated rela…		time: After 12 weeks of exercise	84		whole blood		43+12	F				Yes		Subjects followed a supervised 12 week exercise program consisting of both cardiovascular and progressive resistance training. Twice per week, subjects performed combined exercise sessions (both cardiovascular and resistance training) while on the third day they performed cardiovascular exercise only. The cardiovascular exercise protocol progressed systematically from 50% estimated relative VO2ma…	43	race: BL	ethnicity: Non-Hispanic (NH)	relative vo2: Low responder	heart rate: High responders	composite score: Low responders								3
GSM855394	GSE34788	RNA	GPL6244	PMID: 23289938	Goldschmidt-Clermont PJ	Evadnie,,Rampersaud:	University of Miami, Miller School of Medicine	Ind236_AFTER 12 weeks of exercise		individuum: Ind236	Long term		12 week combined endurance and resistance	Participants followed a supervised 12-week exercise programme consisting of both cardiovascular and progressive resistance training. Twice per week, participants performed combined exercise sessions (both cardiovascular and resistance training) while on the third day they performed cardiovascular exercise only. The cardiovascular exercise protocol progressed systematically from 50% estimated rela…		time: After 12 weeks of exercise	84		whole blood		43+12	F				Yes		Subjects followed a supervised 12 week exercise program consisting of both cardiovascular and progressive resistance training. Twice per week, subjects performed combined exercise sessions (both cardiovascular and resistance training) while on the third day they performed cardiovascular exercise only. The cardiovascular exercise protocol progressed systematically from 50% estimated relative VO2ma…	43	race: WH	ethnicity: Non-Hispanic (NH)	relative vo2: Low responder	heart rate: High responders	composite score: Low responders								3
GSM855396	GSE34788	RNA	GPL6244	PMID: 23289938	Goldschmidt-Clermont PJ	Evadnie,,Rampersaud:	University of Miami, Miller School of Medicine	Ind238_AFTER 12 weeks of exercise		individuum: Ind238	Long term		12 week combined endurance and resistance	Participants followed a supervised 12-week exercise programme consisting of both cardiovascular and progressive resistance training. Twice per week, participants performed combined exercise sessions (both cardiovascular and resistance training) while on the third day they performed cardiovascular exercise only. The cardiovascular exercise protocol progressed systematically from 50% estimated rela…		time: After 12 weeks of exercise	84		whole blood		43+12	F				Yes		Subjects followed a supervised 12 week exercise program consisting of both cardiovascular and progressive resistance training. Twice per week, subjects performed combined exercise sessions (both cardiovascular and resistance training) while on the third day they performed cardiovascular exercise only. The cardiovascular exercise protocol progressed systematically from 50% estimated relative VO2ma…	43	race: WH	ethnicity: Hispanic (HI)	relative vo2: Low responder	heart rate: Low responders	composite score: Low responders								3
GSM855398	GSE34788	RNA	GPL6244	PMID: 23289938	Goldschmidt-Clermont PJ	Evadnie,,Rampersaud:	University of Miami, Miller School of Medicine	Ind240_AFTER 12 weeks of exercise		individuum: Ind240	Long term		12 week combined endurance and resistance	Participants followed a supervised 12-week exercise programme consisting of both cardiovascular and progressive resistance training. Twice per week, participants performed combined exercise sessions (both cardiovascular and resistance training) while on the third day they performed cardiovascular exercise only. The cardiovascular exercise protocol progressed systematically from 50% estimated rela…		time: After 12 weeks of exercise	84		whole blood		43+12	F				Yes		Subjects followed a supervised 12 week exercise program consisting of both cardiovascular and progressive resistance training. Twice per week, subjects performed combined exercise sessions (both cardiovascular and resistance training) while on the third day they performed cardiovascular exercise only. The cardiovascular exercise protocol progressed systematically from 50% estimated relative VO2ma…	43	race: WH	ethnicity: Hispanic (HI)	relative vo2: High responder	heart rate: Low responders	composite score: Low responders								3
GSM855400	GSE34788	RNA	GPL6244	PMID: 23289938	Goldschmidt-Clermont PJ	Evadnie,,Rampersaud:	University of Miami, Miller School of Medicine	Ind243_AFTER 12 weeks of exercise		individuum: Ind243	Long term		12 week combined endurance and resistance	Participants followed a supervised 12-week exercise programme consisting of both cardiovascular and progressive resistance training. Twice per week, participants performed combined exercise sessions (both cardiovascular and resistance training) while on the third day they performed cardiovascular exercise only. The cardiovascular exercise protocol progressed systematically from 50% estimated rela…		time: After 12 weeks of exercise	84		whole blood		43+12	F				Yes		Subjects followed a supervised 12 week exercise program consisting of both cardiovascular and progressive resistance training. Twice per week, subjects performed combined exercise sessions (both cardiovascular and resistance training) while on the third day they performed cardiovascular exercise only. The cardiovascular exercise protocol progressed systematically from 50% estimated relative VO2ma…	43	race: WH	ethnicity: Hispanic (HI)	relative vo2: Low responder	heart rate: Low responders	composite score: Low responders								3
GSM855402	GSE34788	RNA	GPL6244	PMID: 23289938	Goldschmidt-Clermont PJ	Evadnie,,Rampersaud:	University of Miami, Miller School of Medicine	Ind247_AFTER 12 weeks of exercise		individuum: Ind247	Long term		12 week combined endurance and resistance	Participants followed a supervised 12-week exercise programme consisting of both cardiovascular and progressive resistance training. Twice per week, participants performed combined exercise sessions (both cardiovascular and resistance training) while on the third day they performed cardiovascular exercise only. The cardiovascular exercise protocol progressed systematically from 50% estimated rela…		time: After 12 weeks of exercise	84		whole blood		43+12	F				Yes		Subjects followed a supervised 12 week exercise program consisting of both cardiovascular and progressive resistance training. Twice per week, subjects performed combined exercise sessions (both cardiovascular and resistance training) while on the third day they performed cardiovascular exercise only. The cardiovascular exercise protocol progressed systematically from 50% estimated relative VO2ma…	43	race: WH	ethnicity: Non-Hispanic (NH)	relative vo2: Low responder	heart rate: Low responders	composite score: Low responders								3
GSM855404	GSE34788	RNA	GPL6244	PMID: 23289938	Goldschmidt-Clermont PJ	Evadnie,,Rampersaud:	University of Miami, Miller School of Medicine	Ind248_AFTER 12 weeks of exercise		individuum: Ind248	Long term		12 week combined endurance and resistance	Participants followed a supervised 12-week exercise programme consisting of both cardiovascular and progressive resistance training. Twice per week, participants performed combined exercise sessions (both cardiovascular and resistance training) while on the third day they performed cardiovascular exercise only. The cardiovascular exercise protocol progressed systematically from 50% estimated rela…		time: After 12 weeks of exercise	84		whole blood		43+12	F				Yes		Subjects followed a supervised 12 week exercise program consisting of both cardiovascular and progressive resistance training. Twice per week, subjects performed combined exercise sessions (both cardiovascular and resistance training) while on the third day they performed cardiovascular exercise only. The cardiovascular exercise protocol progressed systematically from 50% estimated relative VO2ma…	43	race: WH	ethnicity: Non-Hispanic (NH)	relative vo2: High responder	heart rate: Low responders	composite score: Low responders								3
GSM855406	GSE34788	RNA	GPL6244	PMID: 23289938	Goldschmidt-Clermont PJ	Evadnie,,Rampersaud:	University of Miami, Miller School of Medicine	Ind252_AFTER 12 weeks of exercise		individuum: Ind252	Long term		12 week combined endurance and resistance	Participants followed a supervised 12-week exercise programme consisting of both cardiovascular and progressive resistance training. Twice per week, participants performed combined exercise sessions (both cardiovascular and resistance training) while on the third day they performed cardiovascular exercise only. The cardiovascular exercise protocol progressed systematically from 50% estimated rela…		time: After 12 weeks of exercise	84		whole blood		43+12	F				Yes		Subjects followed a supervised 12 week exercise program consisting of both cardiovascular and progressive resistance training. Twice per week, subjects performed combined exercise sessions (both cardiovascular and resistance training) while on the third day they performed cardiovascular exercise only. The cardiovascular exercise protocol progressed systematically from 50% estimated relative VO2ma…	43	race: WH	ethnicity: Non-Hispanic (NH)	relative vo2: Low responder	heart rate: Low responders	composite score: Low responders								3
GSM855408	GSE34788	RNA	GPL6244	PMID: 23289938	Goldschmidt-Clermont PJ	Evadnie,,Rampersaud:	University of Miami, Miller School of Medicine	Ind254_AFTER 12 weeks of exercise		individuum: Ind254	Long term		12 week combined endurance and resistance	Participants followed a supervised 12-week exercise programme consisting of both cardiovascular and progressive resistance training. Twice per week, participants performed combined exercise sessions (both cardiovascular and resistance training) while on the third day they performed cardiovascular exercise only. The cardiovascular exercise protocol progressed systematically from 50% estimated rela…		time: After 12 weeks of exercise	84		whole blood		43+12	F				Yes		Subjects followed a supervised 12 week exercise program consisting of both cardiovascular and progressive resistance training. Twice per week, subjects performed combined exercise sessions (both cardiovascular and resistance training) while on the third day they performed cardiovascular exercise only. The cardiovascular exercise protocol progressed systematically from 50% estimated relative VO2ma…	43	race: WH	ethnicity: Non-Hispanic (NH)	relative vo2: Low responder	heart rate: Low responders	composite score: High responders								3
GSM855410	GSE34788	RNA	GPL6244	PMID: 23289938	Goldschmidt-Clermont PJ	Evadnie,,Rampersaud:	University of Miami, Miller School of Medicine	Ind259_AFTER 12 weeks of exercise		individuum: Ind259	Long term		12 week combined endurance and resistance	Participants followed a supervised 12-week exercise programme consisting of both cardiovascular and progressive resistance training. Twice per week, participants performed combined exercise sessions (both cardiovascular and resistance training) while on the third day they performed cardiovascular exercise only. The cardiovascular exercise protocol progressed systematically from 50% estimated rela…		time: After 12 weeks of exercise	84		whole blood		43+12	F				Yes		Subjects followed a supervised 12 week exercise program consisting of both cardiovascular and progressive resistance training. Twice per week, subjects performed combined exercise sessions (both cardiovascular and resistance training) while on the third day they performed cardiovascular exercise only. The cardiovascular exercise protocol progressed systematically from 50% estimated relative VO2ma…	43	race: WH	ethnicity: Non-Hispanic (NH)	relative vo2: Low responder	heart rate: Low responders	composite score: Low responders								3
GSM855412	GSE34788	RNA	GPL6244	PMID: 23289938	Goldschmidt-Clermont PJ	Evadnie,,Rampersaud:	University of Miami, Miller School of Medicine	Ind260_AFTER 12 weeks of exercise		individuum: Ind260	Long term		12 week combined endurance and resistance	Participants followed a supervised 12-week exercise programme consisting of both cardiovascular and progressive resistance training. Twice per week, participants performed combined exercise sessions (both cardiovascular and resistance training) while on the third day they performed cardiovascular exercise only. The cardiovascular exercise protocol progressed systematically from 50% estimated rela…		time: After 12 weeks of exercise	84		whole blood		43+12	F				Yes		Subjects followed a supervised 12 week exercise program consisting of both cardiovascular and progressive resistance training. Twice per week, subjects performed combined exercise sessions (both cardiovascular and resistance training) while on the third day they performed cardiovascular exercise only. The cardiovascular exercise protocol progressed systematically from 50% estimated relative VO2ma…	43	race: WH	ethnicity: Hispanic (HI)	relative vo2: High responder	heart rate: Low responders	composite score: Low responders								3
GSM855414	GSE34788	RNA	GPL6244	PMID: 23289938	Goldschmidt-Clermont PJ	Evadnie,,Rampersaud:	University of Miami, Miller School of Medicine	Ind267_AFTER 12 weeks of exercise		individuum: Ind267	Long term		12 week combined endurance and resistance	Participants followed a supervised 12-week exercise programme consisting of both cardiovascular and progressive resistance training. Twice per week, participants performed combined exercise sessions (both cardiovascular and resistance training) while on the third day they performed cardiovascular exercise only. The cardiovascular exercise protocol progressed systematically from 50% estimated rela…		time: After 12 weeks of exercise	84		whole blood		43+12	F				Yes		Subjects followed a supervised 12 week exercise program consisting of both cardiovascular and progressive resistance training. Twice per week, subjects performed combined exercise sessions (both cardiovascular and resistance training) while on the third day they performed cardiovascular exercise only. The cardiovascular exercise protocol progressed systematically from 50% estimated relative VO2ma…	43	race: WH	ethnicity: Hispanic (HI)	relative vo2: High responder	heart rate: Low responders	composite score: Low responders								3
GSM855416	GSE34788	RNA	GPL6244	PMID: 23289938	Goldschmidt-Clermont PJ	Evadnie,,Rampersaud:	University of Miami, Miller School of Medicine	Ind271_AFTER 12 weeks of exercise		individuum: Ind271	Long term		12 week combined endurance and resistance	Participants followed a supervised 12-week exercise programme consisting of both cardiovascular and progressive resistance training. Twice per week, participants performed combined exercise sessions (both cardiovascular and resistance training) while on the third day they performed cardiovascular exercise only. The cardiovascular exercise protocol progressed systematically from 50% estimated rela…		time: After 12 weeks of exercise	84		whole blood		43+12	F				Yes		Subjects followed a supervised 12 week exercise program consisting of both cardiovascular and progressive resistance training. Twice per week, subjects performed combined exercise sessions (both cardiovascular and resistance training) while on the third day they performed cardiovascular exercise only. The cardiovascular exercise protocol progressed systematically from 50% estimated relative VO2ma…	43	race: WH	ethnicity: Hispanic (HI)	relative vo2: Low responder	heart rate: High responders	composite score: Low responders								3
GSM855418	GSE34788	RNA	GPL6244	PMID: 23289938	Goldschmidt-Clermont PJ	Evadnie,,Rampersaud:	University of Miami, Miller School of Medicine	Ind280_AFTER 12 weeks of exercise		individuum: Ind280	Long term		12 week combined endurance and resistance	Participants followed a supervised 12-week exercise programme consisting of both cardiovascular and progressive resistance training. Twice per week, participants performed combined exercise sessions (both cardiovascular and resistance training) while on the third day they performed cardiovascular exercise only. The cardiovascular exercise protocol progressed systematically from 50% estimated rela…		time: After 12 weeks of exercise	84		whole blood		43+12	F				Yes		Subjects followed a supervised 12 week exercise program consisting of both cardiovascular and progressive resistance training. Twice per week, subjects performed combined exercise sessions (both cardiovascular and resistance training) while on the third day they performed cardiovascular exercise only. The cardiovascular exercise protocol progressed systematically from 50% estimated relative VO2ma…	43	race: WH	ethnicity: Hispanic (HI)	relative vo2: Low responder	heart rate: High responders	composite score: Low responders								3
GSM855420	GSE34788	RNA	GPL6244	PMID: 23289938	Goldschmidt-Clermont PJ	Evadnie,,Rampersaud:	University of Miami, Miller School of Medicine	Ind288_AFTER 12 weeks of exercise		individuum: Ind288	Long term		12 week combined endurance and resistance	Participants followed a supervised 12-week exercise programme consisting of both cardiovascular and progressive resistance training. Twice per week, participants performed combined exercise sessions (both cardiovascular and resistance training) while on the third day they performed cardiovascular exercise only. The cardiovascular exercise protocol progressed systematically from 50% estimated rela…		time: After 12 weeks of exercise	84		whole blood		43+12	F				Yes		Subjects followed a supervised 12 week exercise program consisting of both cardiovascular and progressive resistance training. Twice per week, subjects performed combined exercise sessions (both cardiovascular and resistance training) while on the third day they performed cardiovascular exercise only. The cardiovascular exercise protocol progressed systematically from 50% estimated relative VO2ma…	43	race: WH	ethnicity: Non-Hispanic (NH)	relative vo2: High responder	heart rate: Low responders	composite score: Low responders								3
GSM855303	GSE34788	RNA	GPL6244	PMID: 23289938	Goldschmidt-Clermont PJ	Evadnie,,Rampersaud:	University of Miami, Miller School of Medicine	Ind11_BEFORE 12 weeks of exercise		individuum: Ind11	Long term		12 week combined endurance and resistance	Participants followed a supervised 12-week exercise programme consisting of both cardiovascular and progressive resistance training. Twice per week, participants performed combined exercise sessions (both cardiovascular and resistance training) while on the third day they performed cardiovascular exercise only. The cardiovascular exercise protocol progressed systematically from 50% estimated rela…		time: Before 12 weeks of exercise	0		whole blood		43+12	F				Yes		Subjects followed a supervised 12 week exercise program consisting of both cardiovascular and progressive resistance training. Twice per week, subjects performed combined exercise sessions (both cardiovascular and resistance training) while on the third day they performed cardiovascular exercise only. The cardiovascular exercise protocol progressed systematically from 50% estimated relative VO2ma…	43	race: WH	ethnicity: Non-Hispanic (NH)	relative vo2: Low responder	heart rate: Low responders	composite score: High responders
GSM855304	GSE34788	RNA	GPL6244	PMID: 23289938	Goldschmidt-Clermont PJ	Evadnie,,Rampersaud:	University of Miami, Miller School of Medicine	Ind14_BEFORE 12 weeks of exercise		individuum: Ind14	Long term		12 week combined endurance and resistance	Participants followed a supervised 12-week exercise programme consisting of both cardiovascular and progressive resistance training. Twice per week, participants performed combined exercise sessions (both cardiovascular and resistance training) while on the third day they performed cardiovascular exercise only. The cardiovascular exercise protocol progressed systematically from 50% estimated rela…		time: Before 12 weeks of exercise	0		whole blood		43+12	F				Yes		Subjects followed a supervised 12 week exercise program consisting of both cardiovascular and progressive resistance training. Twice per week, subjects performed combined exercise sessions (both cardiovascular and resistance training) while on the third day they performed cardiovascular exercise only. The cardiovascular exercise protocol progressed systematically from 50% estimated relative VO2ma…	43	race: WH	ethnicity: Hispanic (HI)	relative vo2: Low responder	heart rate: Low responders	composite score: Low responders
GSM855307	GSE34788	RNA	GPL6244	PMID: 23289938	Goldschmidt-Clermont PJ	Evadnie,,Rampersaud:	University of Miami, Miller School of Medicine	Ind21_BEFORE 12 weeks of exercise		individuum: Ind21	Long term		12 week combined endurance and resistance	Participants followed a supervised 12-week exercise programme consisting of both cardiovascular and progressive resistance training. Twice per week, participants performed combined exercise sessions (both cardiovascular and resistance training) while on the third day they performed cardiovascular exercise only. The cardiovascular exercise protocol progressed systematically from 50% estimated rela…		time: Before 12 weeks of exercise	0		whole blood		43+12	F				Yes		Subjects followed a supervised 12 week exercise program consisting of both cardiovascular and progressive resistance training. Twice per week, subjects performed combined exercise sessions (both cardiovascular and resistance training) while on the third day they performed cardiovascular exercise only. The cardiovascular exercise protocol progressed systematically from 50% estimated relative VO2ma…	43	race: WH	ethnicity: Hispanic (HI)	relative vo2: Low responder	heart rate: Low responders	composite score: Low responders
GSM855309	GSE34788	RNA	GPL6244	PMID: 23289938	Goldschmidt-Clermont PJ	Evadnie,,Rampersaud:	University of Miami, Miller School of Medicine	Ind22_BEFORE 12 weeks of exercise		individuum: Ind22	Long term		12 week combined endurance and resistance	Participants followed a supervised 12-week exercise programme consisting of both cardiovascular and progressive resistance training. Twice per week, participants performed combined exercise sessions (both cardiovascular and resistance training) while on the third day they performed cardiovascular exercise only. The cardiovascular exercise protocol progressed systematically from 50% estimated rela…		time: Before 12 weeks of exercise	0		whole blood		43+12	F				Yes		Subjects followed a supervised 12 week exercise program consisting of both cardiovascular and progressive resistance training. Twice per week, subjects performed combined exercise sessions (both cardiovascular and resistance training) while on the third day they performed cardiovascular exercise only. The cardiovascular exercise protocol progressed systematically from 50% estimated relative VO2ma…	43	race: BL	ethnicity: Non-Hispanic (NH)	relative vo2: Low responder	heart rate: High responders	composite score: High responders
GSM855311	GSE34788	RNA	GPL6244	PMID: 23289938	Goldschmidt-Clermont PJ	Evadnie,,Rampersaud:	University of Miami, Miller School of Medicine	Ind33_BEFORE 12 weeks of exercise		individuum: Ind33	Long term		12 week combined endurance and resistance	Participants followed a supervised 12-week exercise programme consisting of both cardiovascular and progressive resistance training. Twice per week, participants performed combined exercise sessions (both cardiovascular and resistance training) while on the third day they performed cardiovascular exercise only. The cardiovascular exercise protocol progressed systematically from 50% estimated rela…		time: Before 12 weeks of exercise	0		whole blood		43+12	F				Yes		Subjects followed a supervised 12 week exercise program consisting of both cardiovascular and progressive resistance training. Twice per week, subjects performed combined exercise sessions (both cardiovascular and resistance training) while on the third day they performed cardiovascular exercise only. The cardiovascular exercise protocol progressed systematically from 50% estimated relative VO2ma…	43	race: WH	ethnicity: Hispanic (HI)	relative vo2: Low responder	heart rate: Low responders	composite score: Low responders
GSM855313	GSE34788	RNA	GPL6244	PMID: 23289938	Goldschmidt-Clermont PJ	Evadnie,,Rampersaud:	University of Miami, Miller School of Medicine	Ind41_BEFORE 12 weeks of exercise		individuum: Ind41	Long term		12 week combined endurance and resistance	Participants followed a supervised 12-week exercise programme consisting of both cardiovascular and progressive resistance training. Twice per week, participants performed combined exercise sessions (both cardiovascular and resistance training) while on the third day they performed cardiovascular exercise only. The cardiovascular exercise protocol progressed systematically from 50% estimated rela…		time: Before 12 weeks of exercise	0		whole blood		43+12	F				Yes		Subjects followed a supervised 12 week exercise program consisting of both cardiovascular and progressive resistance training. Twice per week, subjects performed combined exercise sessions (both cardiovascular and resistance training) while on the third day they performed cardiovascular exercise only. The cardiovascular exercise protocol progressed systematically from 50% estimated relative VO2ma…	43	race: BL	ethnicity: Non-Hispanic (NH)	relative vo2: Low responder	heart rate: Low responders	composite score: High responders
GSM855315	GSE34788	RNA	GPL6244	PMID: 23289938	Goldschmidt-Clermont PJ	Evadnie,,Rampersaud:	University of Miami, Miller School of Medicine	Ind51_BEFORE 12 weeks of exercise		individuum: Ind51	Long term		12 week combined endurance and resistance	Participants followed a supervised 12-week exercise programme consisting of both cardiovascular and progressive resistance training. Twice per week, participants performed combined exercise sessions (both cardiovascular and resistance training) while on the third day they performed cardiovascular exercise only. The cardiovascular exercise protocol progressed systematically from 50% estimated rela…		time: Before 12 weeks of exercise	0		whole blood		43+12	F				Yes		Subjects followed a supervised 12 week exercise program consisting of both cardiovascular and progressive resistance training. Twice per week, subjects performed combined exercise sessions (both cardiovascular and resistance training) while on the third day they performed cardiovascular exercise only. The cardiovascular exercise protocol progressed systematically from 50% estimated relative VO2ma…	43	race: WH	ethnicity: Hispanic (HI)	relative vo2: Low responder	heart rate: Low responders	composite score: Low responders
GSM855317	GSE34788	RNA	GPL6244	PMID: 23289938	Goldschmidt-Clermont PJ	Evadnie,,Rampersaud:	University of Miami, Miller School of Medicine	Ind60_BEFORE 12 weeks of exercise		individuum: Ind60	Long term		12 week combined endurance and resistance	Participants followed a supervised 12-week exercise programme consisting of both cardiovascular and progressive resistance training. Twice per week, participants performed combined exercise sessions (both cardiovascular and resistance training) while on the third day they performed cardiovascular exercise only. The cardiovascular exercise protocol progressed systematically from 50% estimated rela…		time: Before 12 weeks of exercise	0		whole blood		43+12	F				Yes		Subjects followed a supervised 12 week exercise program consisting of both cardiovascular and progressive resistance training. Twice per week, subjects performed combined exercise sessions (both cardiovascular and resistance training) while on the third day they performed cardiovascular exercise only. The cardiovascular exercise protocol progressed systematically from 50% estimated relative VO2ma…	43	race: WH	ethnicity: Hispanic (HI)	relative vo2: High responder	heart rate: High responders	composite score: High responders
GSM855319	GSE34788	RNA	GPL6244	PMID: 23289938	Goldschmidt-Clermont PJ	Evadnie,,Rampersaud:	University of Miami, Miller School of Medicine	Ind63_BEFORE 12 weeks of exercise		individuum: Ind63	Long term		12 week combined endurance and resistance	Participants followed a supervised 12-week exercise programme consisting of both cardiovascular and progressive resistance training. Twice per week, participants performed combined exercise sessions (both cardiovascular and resistance training) while on the third day they performed cardiovascular exercise only. The cardiovascular exercise protocol progressed systematically from 50% estimated rela…		time: Before 12 weeks of exercise	0		whole blood		43+12	F				Yes		Subjects followed a supervised 12 week exercise program consisting of both cardiovascular and progressive resistance training. Twice per week, subjects performed combined exercise sessions (both cardiovascular and resistance training) while on the third day they performed cardiovascular exercise only. The cardiovascular exercise protocol progressed systematically from 50% estimated relative VO2ma…	43	race: WH	ethnicity: Non-Hispanic (NH)	relative vo2: High responder	heart rate: Low responders	composite score: High responders
GSM855321	GSE34788	RNA	GPL6244	PMID: 23289938	Goldschmidt-Clermont PJ	Evadnie,,Rampersaud:	University of Miami, Miller School of Medicine	Ind75_BEFORE 12 weeks of exercise		individuum: Ind75	Long term		12 week combined endurance and resistance	Participants followed a supervised 12-week exercise programme consisting of both cardiovascular and progressive resistance training. Twice per week, participants performed combined exercise sessions (both cardiovascular and resistance training) while on the third day they performed cardiovascular exercise only. The cardiovascular exercise protocol progressed systematically from 50% estimated rela…		time: Before 12 weeks of exercise	0		whole blood		43+12	F				Yes		Subjects followed a supervised 12 week exercise program consisting of both cardiovascular and progressive resistance training. Twice per week, subjects performed combined exercise sessions (both cardiovascular and resistance training) while on the third day they performed cardiovascular exercise only. The cardiovascular exercise protocol progressed systematically from 50% estimated relative VO2ma…	43	race: WH	ethnicity: Non-Hispanic (NH)	relative vo2: High responder	heart rate: Low responders	composite score: Low responders
GSM855323	GSE34788	RNA	GPL6244	PMID: 23289938	Goldschmidt-Clermont PJ	Evadnie,,Rampersaud:	University of Miami, Miller School of Medicine	Ind79_BEFORE 12 weeks of exercise		individuum: Ind79	Long term		12 week combined endurance and resistance	Participants followed a supervised 12-week exercise programme consisting of both cardiovascular and progressive resistance training. Twice per week, participants performed combined exercise sessions (both cardiovascular and resistance training) while on the third day they performed cardiovascular exercise only. The cardiovascular exercise protocol progressed systematically from 50% estimated rela…		time: Before 12 weeks of exercise	0		whole blood		43+12	F				Yes		Subjects followed a supervised 12 week exercise program consisting of both cardiovascular and progressive resistance training. Twice per week, subjects performed combined exercise sessions (both cardiovascular and resistance training) while on the third day they performed cardiovascular exercise only. The cardiovascular exercise protocol progressed systematically from 50% estimated relative VO2ma…	43	race: WH	ethnicity: Hispanic (HI)	relative vo2: High responder	heart rate: Low responders	composite score: Low responders
GSM855325	GSE34788	RNA	GPL6244	PMID: 23289938	Goldschmidt-Clermont PJ	Evadnie,,Rampersaud:	University of Miami, Miller School of Medicine	Ind81_BEFORE 12 weeks of exercise		individuum: Ind81	Long term		12 week combined endurance and resistance	Participants followed a supervised 12-week exercise programme consisting of both cardiovascular and progressive resistance training. Twice per week, participants performed combined exercise sessions (both cardiovascular and resistance training) while on the third day they performed cardiovascular exercise only. The cardiovascular exercise protocol progressed systematically from 50% estimated rela…		time: Before 12 weeks of exercise	0		whole blood		43+12	F				Yes		Subjects followed a supervised 12 week exercise program consisting of both cardiovascular and progressive resistance training. Twice per week, subjects performed combined exercise sessions (both cardiovascular and resistance training) while on the third day they performed cardiovascular exercise only. The cardiovascular exercise protocol progressed systematically from 50% estimated relative VO2ma…	43	race: WH	ethnicity: Non-Hispanic (NH)	relative vo2: High responder	heart rate: Low responders	composite score: Low responders
GSM855327	GSE34788	RNA	GPL6244	PMID: 23289938	Goldschmidt-Clermont PJ	Evadnie,,Rampersaud:	University of Miami, Miller School of Medicine	Ind85_BEFORE 12 weeks of exercise		individuum: Ind85	Long term		12 week combined endurance and resistance	Participants followed a supervised 12-week exercise programme consisting of both cardiovascular and progressive resistance training. Twice per week, participants performed combined exercise sessions (both cardiovascular and resistance training) while on the third day they performed cardiovascular exercise only. The cardiovascular exercise protocol progressed systematically from 50% estimated rela…		time: Before 12 weeks of exercise	0		whole blood		43+12	F				Yes		Subjects followed a supervised 12 week exercise program consisting of both cardiovascular and progressive resistance training. Twice per week, subjects performed combined exercise sessions (both cardiovascular and resistance training) while on the third day they performed cardiovascular exercise only. The cardiovascular exercise protocol progressed systematically from 50% estimated relative VO2ma…	43	race: WH	ethnicity: Hispanic (HI)	relative vo2: Low responder	heart rate: Low responders	composite score: Low responders
GSM855329	GSE34788	RNA	GPL6244	PMID: 23289938	Goldschmidt-Clermont PJ	Evadnie,,Rampersaud:	University of Miami, Miller School of Medicine	Ind92_BEFORE 12 weeks of exercise		individuum: Ind92	Long term		12 week combined endurance and resistance	Participants followed a supervised 12-week exercise programme consisting of both cardiovascular and progressive resistance training. Twice per week, participants performed combined exercise sessions (both cardiovascular and resistance training) while on the third day they performed cardiovascular exercise only. The cardiovascular exercise protocol progressed systematically from 50% estimated rela…		time: Before 12 weeks of exercise	0		whole blood		43+12	F				Yes		Subjects followed a supervised 12 week exercise program consisting of both cardiovascular and progressive resistance training. Twice per week, subjects performed combined exercise sessions (both cardiovascular and resistance training) while on the third day they performed cardiovascular exercise only. The cardiovascular exercise protocol progressed systematically from 50% estimated relative VO2ma…	43	race: WH	ethnicity: Hispanic (HI)	relative vo2: Low responder	heart rate: Low responders	composite score: Low responders
GSM855331	GSE34788	RNA	GPL6244	PMID: 23289938	Goldschmidt-Clermont PJ	Evadnie,,Rampersaud:	University of Miami, Miller School of Medicine	Ind93_BEFORE 12 weeks of exercise		individuum: Ind93	Long term		12 week combined endurance and resistance	Participants followed a supervised 12-week exercise programme consisting of both cardiovascular and progressive resistance training. Twice per week, participants performed combined exercise sessions (both cardiovascular and resistance training) while on the third day they performed cardiovascular exercise only. The cardiovascular exercise protocol progressed systematically from 50% estimated rela…		time: Before 12 weeks of exercise	0		whole blood		43+12	F				Yes		Subjects followed a supervised 12 week exercise program consisting of both cardiovascular and progressive resistance training. Twice per week, subjects performed combined exercise sessions (both cardiovascular and resistance training) while on the third day they performed cardiovascular exercise only. The cardiovascular exercise protocol progressed systematically from 50% estimated relative VO2ma…	43	race: WH	ethnicity: Non-Hispanic (NH)	relative vo2: Low responder	heart rate: Low responders	composite score: Low responders
GSM855333	GSE34788	RNA	GPL6244	PMID: 23289938	Goldschmidt-Clermont PJ	Evadnie,,Rampersaud:	University of Miami, Miller School of Medicine	Ind98_BEFORE 12 weeks of exercise		individuum: Ind98	Long term		12 week combined endurance and resistance	Participants followed a supervised 12-week exercise programme consisting of both cardiovascular and progressive resistance training. Twice per week, participants performed combined exercise sessions (both cardiovascular and resistance training) while on the third day they performed cardiovascular exercise only. The cardiovascular exercise protocol progressed systematically from 50% estimated rela…		time: Before 12 weeks of exercise	0		whole blood		43+12	F				Yes		Subjects followed a supervised 12 week exercise program consisting of both cardiovascular and progressive resistance training. Twice per week, subjects performed combined exercise sessions (both cardiovascular and resistance training) while on the third day they performed cardiovascular exercise only. The cardiovascular exercise protocol progressed systematically from 50% estimated relative VO2ma…	43	race: WH	ethnicity: Hispanic (HI)	relative vo2: Low responder	heart rate: Low responders	composite score: Low responders
GSM855335	GSE34788	RNA	GPL6244	PMID: 23289938	Goldschmidt-Clermont PJ	Evadnie,,Rampersaud:	University of Miami, Miller School of Medicine	Ind101_BEFORE 12 weeks of exercise		individuum: Ind101	Long term		12 week combined endurance and resistance	Participants followed a supervised 12-week exercise programme consisting of both cardiovascular and progressive resistance training. Twice per week, participants performed combined exercise sessions (both cardiovascular and resistance training) while on the third day they performed cardiovascular exercise only. The cardiovascular exercise protocol progressed systematically from 50% estimated rela…		time: Before 12 weeks of exercise	0		whole blood		43+12	F				Yes		Subjects followed a supervised 12 week exercise program consisting of both cardiovascular and progressive resistance training. Twice per week, subjects performed combined exercise sessions (both cardiovascular and resistance training) while on the third day they performed cardiovascular exercise only. The cardiovascular exercise protocol progressed systematically from 50% estimated relative VO2ma…	43	race: BL	ethnicity: Non-Hispanic (NH)	relative vo2: High responder	heart rate: Low responders	composite score: High responders
GSM855337	GSE34788	RNA	GPL6244	PMID: 23289938	Goldschmidt-Clermont PJ	Evadnie,,Rampersaud:	University of Miami, Miller School of Medicine	Ind104_BEFORE 12 weeks of exercise		individuum: Ind104	Long term		12 week combined endurance and resistance	Participants followed a supervised 12-week exercise programme consisting of both cardiovascular and progressive resistance training. Twice per week, participants performed combined exercise sessions (both cardiovascular and resistance training) while on the third day they performed cardiovascular exercise only. The cardiovascular exercise protocol progressed systematically from 50% estimated rela…		time: Before 12 weeks of exercise	0		whole blood		43+12	F				Yes		Subjects followed a supervised 12 week exercise program consisting of both cardiovascular and progressive resistance training. Twice per week, subjects performed combined exercise sessions (both cardiovascular and resistance training) while on the third day they performed cardiovascular exercise only. The cardiovascular exercise protocol progressed systematically from 50% estimated relative VO2ma…	43	race: BL	ethnicity: Non-Hispanic (NH)	relative vo2: Low responder	heart rate: Low responders	composite score: Low responders
GSM855339	GSE34788	RNA	GPL6244	PMID: 23289938	Goldschmidt-Clermont PJ	Evadnie,,Rampersaud:	University of Miami, Miller School of Medicine	Ind110_BEFORE 12 weeks of exercise		individuum: Ind110	Long term		12 week combined endurance and resistance	Participants followed a supervised 12-week exercise programme consisting of both cardiovascular and progressive resistance training. Twice per week, participants performed combined exercise sessions (both cardiovascular and resistance training) while on the third day they performed cardiovascular exercise only. The cardiovascular exercise protocol progressed systematically from 50% estimated rela…		time: Before 12 weeks of exercise	0		whole blood		43+12	F				Yes		Subjects followed a supervised 12 week exercise program consisting of both cardiovascular and progressive resistance training. Twice per week, subjects performed combined exercise sessions (both cardiovascular and resistance training) while on the third day they performed cardiovascular exercise only. The cardiovascular exercise protocol progressed systematically from 50% estimated relative VO2ma…	43	race: BL	ethnicity: Non-Hispanic (NH)	relative vo2: Low responder	heart rate: Low responders	composite score: Low responders
GSM855341	GSE34788	RNA	GPL6244	PMID: 23289938	Goldschmidt-Clermont PJ	Evadnie,,Rampersaud:	University of Miami, Miller School of Medicine	Ind113_BEFORE 12 weeks of exercise		individuum: Ind113	Long term		12 week combined endurance and resistance	Participants followed a supervised 12-week exercise programme consisting of both cardiovascular and progressive resistance training. Twice per week, participants performed combined exercise sessions (both cardiovascular and resistance training) while on the third day they performed cardiovascular exercise only. The cardiovascular exercise protocol progressed systematically from 50% estimated rela…		time: Before 12 weeks of exercise	0		whole blood		43+12	F				Yes		Subjects followed a supervised 12 week exercise program consisting of both cardiovascular and progressive resistance training. Twice per week, subjects performed combined exercise sessions (both cardiovascular and resistance training) while on the third day they performed cardiovascular exercise only. The cardiovascular exercise protocol progressed systematically from 50% estimated relative VO2ma…	43	race: WH	ethnicity: Non-Hispanic (NH)	relative vo2: Low responder	heart rate: Low responders	composite score: Low responders
GSM855343	GSE34788	RNA	GPL6244	PMID: 23289938	Goldschmidt-Clermont PJ	Evadnie,,Rampersaud:	University of Miami, Miller School of Medicine	Ind114_BEFORE 12 weeks of exercise		individuum: Ind114	Long term		12 week combined endurance and resistance	Participants followed a supervised 12-week exercise programme consisting of both cardiovascular and progressive resistance training. Twice per week, participants performed combined exercise sessions (both cardiovascular and resistance training) while on the third day they performed cardiovascular exercise only. The cardiovascular exercise protocol progressed systematically from 50% estimated rela…		time: Before 12 weeks of exercise	0		whole blood		43+12	F				Yes		Subjects followed a supervised 12 week exercise program consisting of both cardiovascular and progressive resistance training. Twice per week, subjects performed combined exercise sessions (both cardiovascular and resistance training) while on the third day they performed cardiovascular exercise only. The cardiovascular exercise protocol progressed systematically from 50% estimated relative VO2ma…	43	race: WH	ethnicity: Hispanic (HI)	relative vo2: High responder	heart rate: Low responders	composite score: High responders
GSM855345	GSE34788	RNA	GPL6244	PMID: 23289938	Goldschmidt-Clermont PJ	Evadnie,,Rampersaud:	University of Miami, Miller School of Medicine	Ind121_BEFORE 12 weeks of exercise		individuum: Ind121	Long term		12 week combined endurance and resistance	Participants followed a supervised 12-week exercise programme consisting of both cardiovascular and progressive resistance training. Twice per week, participants performed combined exercise sessions (both cardiovascular and resistance training) while on the third day they performed cardiovascular exercise only. The cardiovascular exercise protocol progressed systematically from 50% estimated rela…		time: Before 12 weeks of exercise	0		whole blood		43+12	F				Yes		Subjects followed a supervised 12 week exercise program consisting of both cardiovascular and progressive resistance training. Twice per week, subjects performed combined exercise sessions (both cardiovascular and resistance training) while on the third day they performed cardiovascular exercise only. The cardiovascular exercise protocol progressed systematically from 50% estimated relative VO2ma…	43	race: BL	ethnicity: Non-Hispanic (NH)	relative vo2: High responder	heart rate: High responders	composite score: High responders
GSM855347	GSE34788	RNA	GPL6244	PMID: 23289938	Goldschmidt-Clermont PJ	Evadnie,,Rampersaud:	University of Miami, Miller School of Medicine	Ind124_BEFORE 12 weeks of exercise		individuum: Ind124	Long term		12 week combined endurance and resistance	Participants followed a supervised 12-week exercise programme consisting of both cardiovascular and progressive resistance training. Twice per week, participants performed combined exercise sessions (both cardiovascular and resistance training) while on the third day they performed cardiovascular exercise only. The cardiovascular exercise protocol progressed systematically from 50% estimated rela…		time: Before 12 weeks of exercise	0		whole blood		43+12	F				Yes		Subjects followed a supervised 12 week exercise program consisting of both cardiovascular and progressive resistance training. Twice per week, subjects performed combined exercise sessions (both cardiovascular and resistance training) while on the third day they performed cardiovascular exercise only. The cardiovascular exercise protocol progressed systematically from 50% estimated relative VO2ma…	43	race: WH	ethnicity: Hispanic (HI)	relative vo2: Low responder	heart rate: Low responders	composite score: High responders
GSM855348	GSE34788	RNA	GPL6244	PMID: 23289938	Goldschmidt-Clermont PJ	Evadnie,,Rampersaud:	University of Miami, Miller School of Medicine	Ind127_BEFORE 12 weeks of exercise		individuum: Ind127	Long term		12 week combined endurance and resistance	Participants followed a supervised 12-week exercise programme consisting of both cardiovascular and progressive resistance training. Twice per week, participants performed combined exercise sessions (both cardiovascular and resistance training) while on the third day they performed cardiovascular exercise only. The cardiovascular exercise protocol progressed systematically from 50% estimated rela…		time: Before 12 weeks of exercise	0		whole blood		43+12	F				Yes		Subjects followed a supervised 12 week exercise program consisting of both cardiovascular and progressive resistance training. Twice per week, subjects performed combined exercise sessions (both cardiovascular and resistance training) while on the third day they performed cardiovascular exercise only. The cardiovascular exercise protocol progressed systematically from 50% estimated relative VO2ma…	43	race: BL	ethnicity: Non-Hispanic (NH)	relative vo2: Low responder	heart rate: High responders	composite score: High responders
GSM855351	GSE34788	RNA	GPL6244	PMID: 23289938	Goldschmidt-Clermont PJ	Evadnie,,Rampersaud:	University of Miami, Miller School of Medicine	Ind136_BEFORE 12 weeks of exercise		individuum: Ind136	Long term		12 week combined endurance and resistance	Participants followed a supervised 12-week exercise programme consisting of both cardiovascular and progressive resistance training. Twice per week, participants performed combined exercise sessions (both cardiovascular and resistance training) while on the third day they performed cardiovascular exercise only. The cardiovascular exercise protocol progressed systematically from 50% estimated rela…		time: Before 12 weeks of exercise	0		whole blood		43+12	F				Yes		Subjects followed a supervised 12 week exercise program consisting of both cardiovascular and progressive resistance training. Twice per week, subjects performed combined exercise sessions (both cardiovascular and resistance training) while on the third day they performed cardiovascular exercise only. The cardiovascular exercise protocol progressed systematically from 50% estimated relative VO2ma…	43	race: WH	ethnicity: Hispanic (HI)	relative vo2: Low responder	heart rate: Low responders	composite score: Low responders
GSM855353	GSE34788	RNA	GPL6244	PMID: 23289938	Goldschmidt-Clermont PJ	Evadnie,,Rampersaud:	University of Miami, Miller School of Medicine	Ind138_BEFORE 12 weeks of exercise		individuum: Ind138	Long term		12 week combined endurance and resistance	Participants followed a supervised 12-week exercise programme consisting of both cardiovascular and progressive resistance training. Twice per week, participants performed combined exercise sessions (both cardiovascular and resistance training) while on the third day they performed cardiovascular exercise only. The cardiovascular exercise protocol progressed systematically from 50% estimated rela…		time: Before 12 weeks of exercise	0		whole blood		43+12	F				Yes		Subjects followed a supervised 12 week exercise program consisting of both cardiovascular and progressive resistance training. Twice per week, subjects performed combined exercise sessions (both cardiovascular and resistance training) while on the third day they performed cardiovascular exercise only. The cardiovascular exercise protocol progressed systematically from 50% estimated relative VO2ma…	43	race: WH	ethnicity: Hispanic (HI)	relative vo2: Low responder	heart rate: Low responders	composite score: Low responders
GSM855355	GSE34788	RNA	GPL6244	PMID: 23289938	Goldschmidt-Clermont PJ	Evadnie,,Rampersaud:	University of Miami, Miller School of Medicine	Ind142_BEFORE 12 weeks of exercise		individuum: Ind142	Long term		12 week combined endurance and resistance	Participants followed a supervised 12-week exercise programme consisting of both cardiovascular and progressive resistance training. Twice per week, participants performed combined exercise sessions (both cardiovascular and resistance training) while on the third day they performed cardiovascular exercise only. The cardiovascular exercise protocol progressed systematically from 50% estimated rela…		time: Before 12 weeks of exercise	0		whole blood		43+12	F				Yes		Subjects followed a supervised 12 week exercise program consisting of both cardiovascular and progressive resistance training. Twice per week, subjects performed combined exercise sessions (both cardiovascular and resistance training) while on the third day they performed cardiovascular exercise only. The cardiovascular exercise protocol progressed systematically from 50% estimated relative VO2ma…	43	race: WH	ethnicity: Hispanic (HI)	relative vo2: Low responder	heart rate: High responders	composite score: High responders
GSM855357	GSE34788	RNA	GPL6244	PMID: 23289938	Goldschmidt-Clermont PJ	Evadnie,,Rampersaud:	University of Miami, Miller School of Medicine	Ind144_BEFORE 12 weeks of exercise		individuum: Ind144	Long term		12 week combined endurance and resistance	Participants followed a supervised 12-week exercise programme consisting of both cardiovascular and progressive resistance training. Twice per week, participants performed combined exercise sessions (both cardiovascular and resistance training) while on the third day they performed cardiovascular exercise only. The cardiovascular exercise protocol progressed systematically from 50% estimated rela…		time: Before 12 weeks of exercise	0		whole blood		43+12	F				Yes		Subjects followed a supervised 12 week exercise program consisting of both cardiovascular and progressive resistance training. Twice per week, subjects performed combined exercise sessions (both cardiovascular and resistance training) while on the third day they performed cardiovascular exercise only. The cardiovascular exercise protocol progressed systematically from 50% estimated relative VO2ma…	43	race: WH	ethnicity: Hispanic (HI)	relative vo2: Low responder	heart rate: Low responders	composite score: Low responders
GSM855359	GSE34788	RNA	GPL6244	PMID: 23289938	Goldschmidt-Clermont PJ	Evadnie,,Rampersaud:	University of Miami, Miller School of Medicine	Ind145_BEFORE 12 weeks of exercise		individuum: Ind145	Long term		12 week combined endurance and resistance	Participants followed a supervised 12-week exercise programme consisting of both cardiovascular and progressive resistance training. Twice per week, participants performed combined exercise sessions (both cardiovascular and resistance training) while on the third day they performed cardiovascular exercise only. The cardiovascular exercise protocol progressed systematically from 50% estimated rela…		time: Before 12 weeks of exercise	0		whole blood		43+12	F				Yes		Subjects followed a supervised 12 week exercise program consisting of both cardiovascular and progressive resistance training. Twice per week, subjects performed combined exercise sessions (both cardiovascular and resistance training) while on the third day they performed cardiovascular exercise only. The cardiovascular exercise protocol progressed systematically from 50% estimated relative VO2ma…	43	race: BL	ethnicity: Non-Hispanic (NH)	relative vo2: Low responder	heart rate: Low responders	composite score: High responders
GSM855361	GSE34788	RNA	GPL6244	PMID: 23289938	Goldschmidt-Clermont PJ	Evadnie,,Rampersaud:	University of Miami, Miller School of Medicine	Ind147_BEFORE 12 weeks of exercise		individuum: Ind147	Long term		12 week combined endurance and resistance	Participants followed a supervised 12-week exercise programme consisting of both cardiovascular and progressive resistance training. Twice per week, participants performed combined exercise sessions (both cardiovascular and resistance training) while on the third day they performed cardiovascular exercise only. The cardiovascular exercise protocol progressed systematically from 50% estimated rela…		time: Before 12 weeks of exercise	0		whole blood		43+12	F				Yes		Subjects followed a supervised 12 week exercise program consisting of both cardiovascular and progressive resistance training. Twice per week, subjects performed combined exercise sessions (both cardiovascular and resistance training) while on the third day they performed cardiovascular exercise only. The cardiovascular exercise protocol progressed systematically from 50% estimated relative VO2ma…	43	race: WH	ethnicity: Hispanic (HI)	relative vo2: High responder	heart rate: High responders	composite score: Low responders
GSM855363	GSE34788	RNA	GPL6244	PMID: 23289938	Goldschmidt-Clermont PJ	Evadnie,,Rampersaud:	University of Miami, Miller School of Medicine	Ind150_BEFORE 12 weeks of exercise		individuum: Ind150	Long term		12 week combined endurance and resistance	Participants followed a supervised 12-week exercise programme consisting of both cardiovascular and progressive resistance training. Twice per week, participants performed combined exercise sessions (both cardiovascular and resistance training) while on the third day they performed cardiovascular exercise only. The cardiovascular exercise protocol progressed systematically from 50% estimated rela…		time: Before 12 weeks of exercise	0		whole blood		43+12	F				Yes		Subjects followed a supervised 12 week exercise program consisting of both cardiovascular and progressive resistance training. Twice per week, subjects performed combined exercise sessions (both cardiovascular and resistance training) while on the third day they performed cardiovascular exercise only. The cardiovascular exercise protocol progressed systematically from 50% estimated relative VO2ma…	43	race: WH	ethnicity: Hispanic (HI)	relative vo2: Low responder	heart rate: Low responders	composite score: Low responders
GSM855365	GSE34788	RNA	GPL6244	PMID: 23289938	Goldschmidt-Clermont PJ	Evadnie,,Rampersaud:	University of Miami, Miller School of Medicine	Ind152_BEFORE 12 weeks of exercise		individuum: Ind152	Long term		12 week combined endurance and resistance	Participants followed a supervised 12-week exercise programme consisting of both cardiovascular and progressive resistance training. Twice per week, participants performed combined exercise sessions (both cardiovascular and resistance training) while on the third day they performed cardiovascular exercise only. The cardiovascular exercise protocol progressed systematically from 50% estimated rela…		time: Before 12 weeks of exercise	0		whole blood		43+12	F				Yes		Subjects followed a supervised 12 week exercise program consisting of both cardiovascular and progressive resistance training. Twice per week, subjects performed combined exercise sessions (both cardiovascular and resistance training) while on the third day they performed cardiovascular exercise only. The cardiovascular exercise protocol progressed systematically from 50% estimated relative VO2ma…	43	race: BL	ethnicity: Non-Hispanic (NH)	relative vo2: High responder	heart rate: High responders	composite score: Low responders
GSM855366	GSE34788	RNA	GPL6244	PMID: 23289938	Goldschmidt-Clermont PJ	Evadnie,,Rampersaud:	University of Miami, Miller School of Medicine	Ind153_BEFORE 12 weeks of exercise		individuum: Ind153	Long term		12 week combined endurance and resistance	Participants followed a supervised 12-week exercise programme consisting of both cardiovascular and progressive resistance training. Twice per week, participants performed combined exercise sessions (both cardiovascular and resistance training) while on the third day they performed cardiovascular exercise only. The cardiovascular exercise protocol progressed systematically from 50% estimated rela…		time: Before 12 weeks of exercise	0		whole blood		43+12	F				Yes		Subjects followed a supervised 12 week exercise program consisting of both cardiovascular and progressive resistance training. Twice per week, subjects performed combined exercise sessions (both cardiovascular and resistance training) while on the third day they performed cardiovascular exercise only. The cardiovascular exercise protocol progressed systematically from 50% estimated relative VO2ma…	43	race: BL	ethnicity: Non-Hispanic (NH)	relative vo2: Low responder	heart rate: Low responders	composite score: Low responders
GSM855369	GSE34788	RNA	GPL6244	PMID: 23289938	Goldschmidt-Clermont PJ	Evadnie,,Rampersaud:	University of Miami, Miller School of Medicine	Ind157_BEFORE 12 weeks of exercise		individuum: Ind157	Long term		12 week combined endurance and resistance	Participants followed a supervised 12-week exercise programme consisting of both cardiovascular and progressive resistance training. Twice per week, participants performed combined exercise sessions (both cardiovascular and resistance training) while on the third day they performed cardiovascular exercise only. The cardiovascular exercise protocol progressed systematically from 50% estimated rela…		time: Before 12 weeks of exercise	0		whole blood		43+12	F				Yes		Subjects followed a supervised 12 week exercise program consisting of both cardiovascular and progressive resistance training. Twice per week, subjects performed combined exercise sessions (both cardiovascular and resistance training) while on the third day they performed cardiovascular exercise only. The cardiovascular exercise protocol progressed systematically from 50% estimated relative VO2ma…	43	race: WH	ethnicity: Hispanic (HI)	relative vo2: Low responder	heart rate: Low responders	composite score: Low responders
GSM855371	GSE34788	RNA	GPL6244	PMID: 23289938	Goldschmidt-Clermont PJ	Evadnie,,Rampersaud:	University of Miami, Miller School of Medicine	Ind178_BEFORE 12 weeks of exercise		individuum: Ind178	Long term		12 week combined endurance and resistance	Participants followed a supervised 12-week exercise programme consisting of both cardiovascular and progressive resistance training. Twice per week, participants performed combined exercise sessions (both cardiovascular and resistance training) while on the third day they performed cardiovascular exercise only. The cardiovascular exercise protocol progressed systematically from 50% estimated rela…		time: Before 12 weeks of exercise	0		whole blood		43+12	F				Yes		Subjects followed a supervised 12 week exercise program consisting of both cardiovascular and progressive resistance training. Twice per week, subjects performed combined exercise sessions (both cardiovascular and resistance training) while on the third day they performed cardiovascular exercise only. The cardiovascular exercise protocol progressed systematically from 50% estimated relative VO2ma…	43	race: WH	ethnicity: Hispanic (HI)	relative vo2: Low responder	heart rate: Low responders	composite score: Low responders
GSM855373	GSE34788	RNA	GPL6244	PMID: 23289938	Goldschmidt-Clermont PJ	Evadnie,,Rampersaud:	University of Miami, Miller School of Medicine	Ind190_BEFORE 12 weeks of exercise		individuum: Ind190	Long term		12 week combined endurance and resistance	Participants followed a supervised 12-week exercise programme consisting of both cardiovascular and progressive resistance training. Twice per week, participants performed combined exercise sessions (both cardiovascular and resistance training) while on the third day they performed cardiovascular exercise only. The cardiovascular exercise protocol progressed systematically from 50% estimated rela…		time: Before 12 weeks of exercise	0		whole blood		43+12	F				Yes		Subjects followed a supervised 12 week exercise program consisting of both cardiovascular and progressive resistance training. Twice per week, subjects performed combined exercise sessions (both cardiovascular and resistance training) while on the third day they performed cardiovascular exercise only. The cardiovascular exercise protocol progressed systematically from 50% estimated relative VO2ma…	43	race: WH	ethnicity: Hispanic (HI)	relative vo2: Low responder	heart rate: Low responders	composite score: Low responders
GSM855375	GSE34788	RNA	GPL6244	PMID: 23289938	Goldschmidt-Clermont PJ	Evadnie,,Rampersaud:	University of Miami, Miller School of Medicine	Ind192_BEFORE 12 weeks of exercise		individuum: Ind192	Long term		12 week combined endurance and resistance	Participants followed a supervised 12-week exercise programme consisting of both cardiovascular and progressive resistance training. Twice per week, participants performed combined exercise sessions (both cardiovascular and resistance training) while on the third day they performed cardiovascular exercise only. The cardiovascular exercise protocol progressed systematically from 50% estimated rela…		time: Before 12 weeks of exercise	0		whole blood		43+12	F				Yes		Subjects followed a supervised 12 week exercise program consisting of both cardiovascular and progressive resistance training. Twice per week, subjects performed combined exercise sessions (both cardiovascular and resistance training) while on the third day they performed cardiovascular exercise only. The cardiovascular exercise protocol progressed systematically from 50% estimated relative VO2ma…	43	race: WH	ethnicity: Non-Hispanic (NH)	relative vo2: Low responder	heart rate: Low responders	composite score: High responders
GSM855377	GSE34788	RNA	GPL6244	PMID: 23289938	Goldschmidt-Clermont PJ	Evadnie,,Rampersaud:	University of Miami, Miller School of Medicine	Ind195_BEFORE 12 weeks of exercise		individuum: Ind195	Long term		12 week combined endurance and resistance	Participants followed a supervised 12-week exercise programme consisting of both cardiovascular and progressive resistance training. Twice per week, participants performed combined exercise sessions (both cardiovascular and resistance training) while on the third day they performed cardiovascular exercise only. The cardiovascular exercise protocol progressed systematically from 50% estimated rela…		time: Before 12 weeks of exercise	0		whole blood		43+12	F				Yes		Subjects followed a supervised 12 week exercise program consisting of both cardiovascular and progressive resistance training. Twice per week, subjects performed combined exercise sessions (both cardiovascular and resistance training) while on the third day they performed cardiovascular exercise only. The cardiovascular exercise protocol progressed systematically from 50% estimated relative VO2ma…	43	race: BL	ethnicity: Non-Hispanic (NH)	relative vo2: Low responder	heart rate: Low responders	composite score: Low responders
GSM855379	GSE34788	RNA	GPL6244	PMID: 23289938	Goldschmidt-Clermont PJ	Evadnie,,Rampersaud:	University of Miami, Miller School of Medicine	Ind200_BEFORE 12 weeks of exercise		individuum: Ind200	Long term		12 week combined endurance and resistance	Participants followed a supervised 12-week exercise programme consisting of both cardiovascular and progressive resistance training. Twice per week, participants performed combined exercise sessions (both cardiovascular and resistance training) while on the third day they performed cardiovascular exercise only. The cardiovascular exercise protocol progressed systematically from 50% estimated rela…		time: Before 12 weeks of exercise	0		whole blood		43+12	F				Yes		Subjects followed a supervised 12 week exercise program consisting of both cardiovascular and progressive resistance training. Twice per week, subjects performed combined exercise sessions (both cardiovascular and resistance training) while on the third day they performed cardiovascular exercise only. The cardiovascular exercise protocol progressed systematically from 50% estimated relative VO2ma…	43	race: WH	ethnicity: Hispanic (HI)	relative vo2: High responder	heart rate: High responders	composite score: Low responders
GSM855381	GSE34788	RNA	GPL6244	PMID: 23289938	Goldschmidt-Clermont PJ	Evadnie,,Rampersaud:	University of Miami, Miller School of Medicine	Ind209_BEFORE 12 weeks of exercise		individuum: Ind209	Long term		12 week combined endurance and resistance	Participants followed a supervised 12-week exercise programme consisting of both cardiovascular and progressive resistance training. Twice per week, participants performed combined exercise sessions (both cardiovascular and resistance training) while on the third day they performed cardiovascular exercise only. The cardiovascular exercise protocol progressed systematically from 50% estimated rela…		time: Before 12 weeks of exercise	0		whole blood		43+12	F				Yes		Subjects followed a supervised 12 week exercise program consisting of both cardiovascular and progressive resistance training. Twice per week, subjects performed combined exercise sessions (both cardiovascular and resistance training) while on the third day they performed cardiovascular exercise only. The cardiovascular exercise protocol progressed systematically from 50% estimated relative VO2ma…	43	race: WH	ethnicity: Hispanic (HI)	relative vo2: High responder	heart rate: Low responders	composite score: Low responders
GSM855383	GSE34788	RNA	GPL6244	PMID: 23289938	Goldschmidt-Clermont PJ	Evadnie,,Rampersaud:	University of Miami, Miller School of Medicine	Ind210_BEFORE 12 weeks of exercise		individuum: Ind210	Long term		12 week combined endurance and resistance	Participants followed a supervised 12-week exercise programme consisting of both cardiovascular and progressive resistance training. Twice per week, participants performed combined exercise sessions (both cardiovascular and resistance training) while on the third day they performed cardiovascular exercise only. The cardiovascular exercise protocol progressed systematically from 50% estimated rela…		time: Before 12 weeks of exercise	0		whole blood		43+12	F				Yes		Subjects followed a supervised 12 week exercise program consisting of both cardiovascular and progressive resistance training. Twice per week, subjects performed combined exercise sessions (both cardiovascular and resistance training) while on the third day they performed cardiovascular exercise only. The cardiovascular exercise protocol progressed systematically from 50% estimated relative VO2ma…	43	race: WH	ethnicity: Non-Hispanic (NH)	relative vo2: Low responder	heart rate: Low responders	composite score: Low responders
GSM855385	GSE34788	RNA	GPL6244	PMID: 23289938	Goldschmidt-Clermont PJ	Evadnie,,Rampersaud:	University of Miami, Miller School of Medicine	Ind211_BEFORE 12 weeks of exercise		individuum: Ind211	Long term		12 week combined endurance and resistance	Participants followed a supervised 12-week exercise programme consisting of both cardiovascular and progressive resistance training. Twice per week, participants performed combined exercise sessions (both cardiovascular and resistance training) while on the third day they performed cardiovascular exercise only. The cardiovascular exercise protocol progressed systematically from 50% estimated rela…		time: Before 12 weeks of exercise	0		whole blood		43+12	F				Yes		Subjects followed a supervised 12 week exercise program consisting of both cardiovascular and progressive resistance training. Twice per week, subjects performed combined exercise sessions (both cardiovascular and resistance training) while on the third day they performed cardiovascular exercise only. The cardiovascular exercise protocol progressed systematically from 50% estimated relative VO2ma…	43	race: WH	ethnicity: Hispanic (HI)	relative vo2: High responder	heart rate: Low responders	composite score: Low responders
GSM855387	GSE34788	RNA	GPL6244	PMID: 23289938	Goldschmidt-Clermont PJ	Evadnie,,Rampersaud:	University of Miami, Miller School of Medicine	Ind217_BEFORE 12 weeks of exercise		individuum: Ind217	Long term		12 week combined endurance and resistance	Participants followed a supervised 12-week exercise programme consisting of both cardiovascular and progressive resistance training. Twice per week, participants performed combined exercise sessions (both cardiovascular and resistance training) while on the third day they performed cardiovascular exercise only. The cardiovascular exercise protocol progressed systematically from 50% estimated rela…		time: Before 12 weeks of exercise	0		whole blood		43+12	F				Yes		Subjects followed a supervised 12 week exercise program consisting of both cardiovascular and progressive resistance training. Twice per week, subjects performed combined exercise sessions (both cardiovascular and resistance training) while on the third day they performed cardiovascular exercise only. The cardiovascular exercise protocol progressed systematically from 50% estimated relative VO2ma…	43	race: WH	ethnicity: Non-Hispanic (NH)	relative vo2: Low responder	heart rate: Low responders	composite score: High responders
GSM855389	GSE34788	RNA	GPL6244	PMID: 23289938	Goldschmidt-Clermont PJ	Evadnie,,Rampersaud:	University of Miami, Miller School of Medicine	Ind218_BEFORE 12 weeks of exercise		individuum: Ind218	Long term		12 week combined endurance and resistance	Participants followed a supervised 12-week exercise programme consisting of both cardiovascular and progressive resistance training. Twice per week, participants performed combined exercise sessions (both cardiovascular and resistance training) while on the third day they performed cardiovascular exercise only. The cardiovascular exercise protocol progressed systematically from 50% estimated rela…		time: Before 12 weeks of exercise	0		whole blood		43+12	F				Yes		Subjects followed a supervised 12 week exercise program consisting of both cardiovascular and progressive resistance training. Twice per week, subjects performed combined exercise sessions (both cardiovascular and resistance training) while on the third day they performed cardiovascular exercise only. The cardiovascular exercise protocol progressed systematically from 50% estimated relative VO2ma…	43	race: WH	ethnicity: Hispanic (HI)	relative vo2: Low responder	heart rate: Low responders	composite score: Low responders
GSM855391	GSE34788	RNA	GPL6244	PMID: 23289938	Goldschmidt-Clermont PJ	Evadnie,,Rampersaud:	University of Miami, Miller School of Medicine	Ind224_BEFORE 12 weeks of exercise		individuum: Ind224	Long term		12 week combined endurance and resistance	Participants followed a supervised 12-week exercise programme consisting of both cardiovascular and progressive resistance training. Twice per week, participants performed combined exercise sessions (both cardiovascular and resistance training) while on the third day they performed cardiovascular exercise only. The cardiovascular exercise protocol progressed systematically from 50% estimated rela…		time: Before 12 weeks of exercise	0		whole blood		43+12	F				Yes		Subjects followed a supervised 12 week exercise program consisting of both cardiovascular and progressive resistance training. Twice per week, subjects performed combined exercise sessions (both cardiovascular and resistance training) while on the third day they performed cardiovascular exercise only. The cardiovascular exercise protocol progressed systematically from 50% estimated relative VO2ma…	43	race: WH	ethnicity: Hispanic (HI)	relative vo2: High responder	heart rate: Low responders	composite score: High responders
GSM855393	GSE34788	RNA	GPL6244	PMID: 23289938	Goldschmidt-Clermont PJ	Evadnie,,Rampersaud:	University of Miami, Miller School of Medicine	Ind235_BEFORE 12 weeks of exercise		individuum: Ind235	Long term		12 week combined endurance and resistance	Participants followed a supervised 12-week exercise programme consisting of both cardiovascular and progressive resistance training. Twice per week, participants performed combined exercise sessions (both cardiovascular and resistance training) while on the third day they performed cardiovascular exercise only. The cardiovascular exercise protocol progressed systematically from 50% estimated rela…		time: Before 12 weeks of exercise	0		whole blood		43+12	F				Yes		Subjects followed a supervised 12 week exercise program consisting of both cardiovascular and progressive resistance training. Twice per week, subjects performed combined exercise sessions (both cardiovascular and resistance training) while on the third day they performed cardiovascular exercise only. The cardiovascular exercise protocol progressed systematically from 50% estimated relative VO2ma…	43	race: BL	ethnicity: Non-Hispanic (NH)	relative vo2: Low responder	heart rate: High responders	composite score: Low responders
GSM855395	GSE34788	RNA	GPL6244	PMID: 23289938	Goldschmidt-Clermont PJ	Evadnie,,Rampersaud:	University of Miami, Miller School of Medicine	Ind236_BEFORE 12 weeks of exercise		individuum: Ind236	Long term		12 week combined endurance and resistance	Participants followed a supervised 12-week exercise programme consisting of both cardiovascular and progressive resistance training. Twice per week, participants performed combined exercise sessions (both cardiovascular and resistance training) while on the third day they performed cardiovascular exercise only. The cardiovascular exercise protocol progressed systematically from 50% estimated rela…		time: Before 12 weeks of exercise	0		whole blood		43+12	F				Yes		Subjects followed a supervised 12 week exercise program consisting of both cardiovascular and progressive resistance training. Twice per week, subjects performed combined exercise sessions (both cardiovascular and resistance training) while on the third day they performed cardiovascular exercise only. The cardiovascular exercise protocol progressed systematically from 50% estimated relative VO2ma…	43	race: WH	ethnicity: Non-Hispanic (NH)	relative vo2: Low responder	heart rate: High responders	composite score: Low responders
GSM855397	GSE34788	RNA	GPL6244	PMID: 23289938	Goldschmidt-Clermont PJ	Evadnie,,Rampersaud:	University of Miami, Miller School of Medicine	Ind238_BEFORE 12 weeks of exercise		individuum: Ind238	Long term		12 week combined endurance and resistance	Participants followed a supervised 12-week exercise programme consisting of both cardiovascular and progressive resistance training. Twice per week, participants performed combined exercise sessions (both cardiovascular and resistance training) while on the third day they performed cardiovascular exercise only. The cardiovascular exercise protocol progressed systematically from 50% estimated rela…		time: Before 12 weeks of exercise	0		whole blood		43+12	F				Yes		Subjects followed a supervised 12 week exercise program consisting of both cardiovascular and progressive resistance training. Twice per week, subjects performed combined exercise sessions (both cardiovascular and resistance training) while on the third day they performed cardiovascular exercise only. The cardiovascular exercise protocol progressed systematically from 50% estimated relative VO2ma…	43	race: WH	ethnicity: Hispanic (HI)	relative vo2: Low responder	heart rate: Low responders	composite score: Low responders
GSM855399	GSE34788	RNA	GPL6244	PMID: 23289938	Goldschmidt-Clermont PJ	Evadnie,,Rampersaud:	University of Miami, Miller School of Medicine	Ind240_BEFORE 12 weeks of exercise		individuum: Ind240	Long term		12 week combined endurance and resistance	Participants followed a supervised 12-week exercise programme consisting of both cardiovascular and progressive resistance training. Twice per week, participants performed combined exercise sessions (both cardiovascular and resistance training) while on the third day they performed cardiovascular exercise only. The cardiovascular exercise protocol progressed systematically from 50% estimated rela…		time: Before 12 weeks of exercise	0		whole blood		43+12	F				Yes		Subjects followed a supervised 12 week exercise program consisting of both cardiovascular and progressive resistance training. Twice per week, subjects performed combined exercise sessions (both cardiovascular and resistance training) while on the third day they performed cardiovascular exercise only. The cardiovascular exercise protocol progressed systematically from 50% estimated relative VO2ma…	43	race: WH	ethnicity: Hispanic (HI)	relative vo2: High responder	heart rate: Low responders	composite score: Low responders
GSM855401	GSE34788	RNA	GPL6244	PMID: 23289938	Goldschmidt-Clermont PJ	Evadnie,,Rampersaud:	University of Miami, Miller School of Medicine	Ind243_BEFORE 12 weeks of exercise		individuum: Ind243	Long term		12 week combined endurance and resistance	Participants followed a supervised 12-week exercise programme consisting of both cardiovascular and progressive resistance training. Twice per week, participants performed combined exercise sessions (both cardiovascular and resistance training) while on the third day they performed cardiovascular exercise only. The cardiovascular exercise protocol progressed systematically from 50% estimated rela…		time: Before 12 weeks of exercise	0		whole blood		43+12	F				Yes		Subjects followed a supervised 12 week exercise program consisting of both cardiovascular and progressive resistance training. Twice per week, subjects performed combined exercise sessions (both cardiovascular and resistance training) while on the third day they performed cardiovascular exercise only. The cardiovascular exercise protocol progressed systematically from 50% estimated relative VO2ma…	43	race: WH	ethnicity: Hispanic (HI)	relative vo2: Low responder	heart rate: Low responders	composite score: Low responders
GSM855403	GSE34788	RNA	GPL6244	PMID: 23289938	Goldschmidt-Clermont PJ	Evadnie,,Rampersaud:	University of Miami, Miller School of Medicine	Ind247_BEFORE 12 weeks of exercise		individuum: Ind247	Long term		12 week combined endurance and resistance	Participants followed a supervised 12-week exercise programme consisting of both cardiovascular and progressive resistance training. Twice per week, participants performed combined exercise sessions (both cardiovascular and resistance training) while on the third day they performed cardiovascular exercise only. The cardiovascular exercise protocol progressed systematically from 50% estimated rela…		time: Before 12 weeks of exercise	0		whole blood		43+12	F				Yes		Subjects followed a supervised 12 week exercise program consisting of both cardiovascular and progressive resistance training. Twice per week, subjects performed combined exercise sessions (both cardiovascular and resistance training) while on the third day they performed cardiovascular exercise only. The cardiovascular exercise protocol progressed systematically from 50% estimated relative VO2ma…	43	race: WH	ethnicity: Non-Hispanic (NH)	relative vo2: Low responder	heart rate: Low responders	composite score: Low responders
GSM855405	GSE34788	RNA	GPL6244	PMID: 23289938	Goldschmidt-Clermont PJ	Evadnie,,Rampersaud:	University of Miami, Miller School of Medicine	Ind248_BEFORE 12 weeks of exercise		individuum: Ind248	Long term		12 week combined endurance and resistance	Participants followed a supervised 12-week exercise programme consisting of both cardiovascular and progressive resistance training. Twice per week, participants performed combined exercise sessions (both cardiovascular and resistance training) while on the third day they performed cardiovascular exercise only. The cardiovascular exercise protocol progressed systematically from 50% estimated rela…		time: Before 12 weeks of exercise	0		whole blood		43+12	F				Yes		Subjects followed a supervised 12 week exercise program consisting of both cardiovascular and progressive resistance training. Twice per week, subjects performed combined exercise sessions (both cardiovascular and resistance training) while on the third day they performed cardiovascular exercise only. The cardiovascular exercise protocol progressed systematically from 50% estimated relative VO2ma…	43	race: WH	ethnicity: Non-Hispanic (NH)	relative vo2: High responder	heart rate: Low responders	composite score: Low responders
GSM855407	GSE34788	RNA	GPL6244	PMID: 23289938	Goldschmidt-Clermont PJ	Evadnie,,Rampersaud:	University of Miami, Miller School of Medicine	Ind252_BEFORE 12 weeks of exercise		individuum: Ind252	Long term		12 week combined endurance and resistance	Participants followed a supervised 12-week exercise programme consisting of both cardiovascular and progressive resistance training. Twice per week, participants performed combined exercise sessions (both cardiovascular and resistance training) while on the third day they performed cardiovascular exercise only. The cardiovascular exercise protocol progressed systematically from 50% estimated rela…		time: Before 12 weeks of exercise	0		whole blood		43+12	F				Yes		Subjects followed a supervised 12 week exercise program consisting of both cardiovascular and progressive resistance training. Twice per week, subjects performed combined exercise sessions (both cardiovascular and resistance training) while on the third day they performed cardiovascular exercise only. The cardiovascular exercise protocol progressed systematically from 50% estimated relative VO2ma…	43	race: WH	ethnicity: Non-Hispanic (NH)	relative vo2: Low responder	heart rate: Low responders	composite score: Low responders
GSM855409	GSE34788	RNA	GPL6244	PMID: 23289938	Goldschmidt-Clermont PJ	Evadnie,,Rampersaud:	University of Miami, Miller School of Medicine	Ind254_BEFORE 12 weeks of exercise		individuum: Ind254	Long term		12 week combined endurance and resistance	Participants followed a supervised 12-week exercise programme consisting of both cardiovascular and progressive resistance training. Twice per week, participants performed combined exercise sessions (both cardiovascular and resistance training) while on the third day they performed cardiovascular exercise only. The cardiovascular exercise protocol progressed systematically from 50% estimated rela…		time: Before 12 weeks of exercise	0		whole blood		43+12	F				Yes		Subjects followed a supervised 12 week exercise program consisting of both cardiovascular and progressive resistance training. Twice per week, subjects performed combined exercise sessions (both cardiovascular and resistance training) while on the third day they performed cardiovascular exercise only. The cardiovascular exercise protocol progressed systematically from 50% estimated relative VO2ma…	43	race: WH	ethnicity: Non-Hispanic (NH)	relative vo2: Low responder	heart rate: Low responders	composite score: High responders
GSM855411	GSE34788	RNA	GPL6244	PMID: 23289938	Goldschmidt-Clermont PJ	Evadnie,,Rampersaud:	University of Miami, Miller School of Medicine	Ind259_BEFORE 12 weeks of exercise		individuum: Ind259	Long term		12 week combined endurance and resistance	Participants followed a supervised 12-week exercise programme consisting of both cardiovascular and progressive resistance training. Twice per week, participants performed combined exercise sessions (both cardiovascular and resistance training) while on the third day they performed cardiovascular exercise only. The cardiovascular exercise protocol progressed systematically from 50% estimated rela…		time: Before 12 weeks of exercise	0		whole blood		43+12	F				Yes		Subjects followed a supervised 12 week exercise program consisting of both cardiovascular and progressive resistance training. Twice per week, subjects performed combined exercise sessions (both cardiovascular and resistance training) while on the third day they performed cardiovascular exercise only. The cardiovascular exercise protocol progressed systematically from 50% estimated relative VO2ma…	43	race: WH	ethnicity: Non-Hispanic (NH)	relative vo2: Low responder	heart rate: Low responders	composite score: Low responders
GSM855413	GSE34788	RNA	GPL6244	PMID: 23289938	Goldschmidt-Clermont PJ	Evadnie,,Rampersaud:	University of Miami, Miller School of Medicine	Ind260_BEFORE 12 weeks of exercise		individuum: Ind260	Long term		12 week combined endurance and resistance	Participants followed a supervised 12-week exercise programme consisting of both cardiovascular and progressive resistance training. Twice per week, participants performed combined exercise sessions (both cardiovascular and resistance training) while on the third day they performed cardiovascular exercise only. The cardiovascular exercise protocol progressed systematically from 50% estimated rela…		time: Before 12 weeks of exercise	0		whole blood		43+12	F				Yes		Subjects followed a supervised 12 week exercise program consisting of both cardiovascular and progressive resistance training. Twice per week, subjects performed combined exercise sessions (both cardiovascular and resistance training) while on the third day they performed cardiovascular exercise only. The cardiovascular exercise protocol progressed systematically from 50% estimated relative VO2ma…	43	race: WH	ethnicity: Hispanic (HI)	relative vo2: High responder	heart rate: Low responders	composite score: Low responders
GSM855415	GSE34788	RNA	GPL6244	PMID: 23289938	Goldschmidt-Clermont PJ	Evadnie,,Rampersaud:	University of Miami, Miller School of Medicine	Ind267_BEFORE 12 weeks of exercise		individuum: Ind267	Long term		12 week combined endurance and resistance	Participants followed a supervised 12-week exercise programme consisting of both cardiovascular and progressive resistance training. Twice per week, participants performed combined exercise sessions (both cardiovascular and resistance training) while on the third day they performed cardiovascular exercise only. The cardiovascular exercise protocol progressed systematically from 50% estimated rela…		time: Before 12 weeks of exercise	0		whole blood		43+12	F				Yes		Subjects followed a supervised 12 week exercise program consisting of both cardiovascular and progressive resistance training. Twice per week, subjects performed combined exercise sessions (both cardiovascular and resistance training) while on the third day they performed cardiovascular exercise only. The cardiovascular exercise protocol progressed systematically from 50% estimated relative VO2ma…	43	race: WH	ethnicity: Hispanic (HI)	relative vo2: High responder	heart rate: Low responders	composite score: Low responders
GSM855417	GSE34788	RNA	GPL6244	PMID: 23289938	Goldschmidt-Clermont PJ	Evadnie,,Rampersaud:	University of Miami, Miller School of Medicine	Ind271_BEFORE 12 weeks of exercise		individuum: Ind271	Long term		12 week combined endurance and resistance	Participants followed a supervised 12-week exercise programme consisting of both cardiovascular and progressive resistance training. Twice per week, participants performed combined exercise sessions (both cardiovascular and resistance training) while on the third day they performed cardiovascular exercise only. The cardiovascular exercise protocol progressed systematically from 50% estimated rela…		time: Before 12 weeks of exercise	0		whole blood		43+12	F				Yes		Subjects followed a supervised 12 week exercise program consisting of both cardiovascular and progressive resistance training. Twice per week, subjects performed combined exercise sessions (both cardiovascular and resistance training) while on the third day they performed cardiovascular exercise only. The cardiovascular exercise protocol progressed systematically from 50% estimated relative VO2ma…	43	race: WH	ethnicity: Hispanic (HI)	relative vo2: Low responder	heart rate: High responders	composite score: Low responders
GSM855419	GSE34788	RNA	GPL6244	PMID: 23289938	Goldschmidt-Clermont PJ	Evadnie,,Rampersaud:	University of Miami, Miller School of Medicine	Ind280_BEFORE 12 weeks of exercise		individuum: Ind280	Long term		12 week combined endurance and resistance	Participants followed a supervised 12-week exercise programme consisting of both cardiovascular and progressive resistance training. Twice per week, participants performed combined exercise sessions (both cardiovascular and resistance training) while on the third day they performed cardiovascular exercise only. The cardiovascular exercise protocol progressed systematically from 50% estimated rela…		time: Before 12 weeks of exercise	0		whole blood		43+12	F				Yes		Subjects followed a supervised 12 week exercise program consisting of both cardiovascular and progressive resistance training. Twice per week, subjects performed combined exercise sessions (both cardiovascular and resistance training) while on the third day they performed cardiovascular exercise only. The cardiovascular exercise protocol progressed systematically from 50% estimated relative VO2ma…	43	race: WH	ethnicity: Hispanic (HI)	relative vo2: Low responder	heart rate: High responders	composite score: Low responders
GSM855421	GSE34788	RNA	GPL6244	PMID: 23289938	Goldschmidt-Clermont PJ	Evadnie,,Rampersaud:	University of Miami, Miller School of Medicine	Ind288_BEFORE 12 weeks of exercise		individuum: Ind288	Long term		12 week combined endurance and resistance	Participants followed a supervised 12-week exercise programme consisting of both cardiovascular and progressive resistance training. Twice per week, participants performed combined exercise sessions (both cardiovascular and resistance training) while on the third day they performed cardiovascular exercise only. The cardiovascular exercise protocol progressed systematically from 50% estimated rela…		time: Before 12 weeks of exercise	0		whole blood		43+12	F				Yes		Subjects followed a supervised 12 week exercise program consisting of both cardiovascular and progressive resistance training. Twice per week, subjects performed combined exercise sessions (both cardiovascular and resistance training) while on the third day they performed cardiovascular exercise only. The cardiovascular exercise protocol progressed systematically from 50% estimated relative VO2ma…	43	race: WH	ethnicity: Non-Hispanic (NH)	relative vo2: High responder	heart rate: Low responders	composite score: Low responders
GSM1063184	GSE43471	RNA	GPL6947	PMID: 23341572	Ulrich CM	Karen,Weber,Makar:kmakar@fhcrc.org	Fred Hutchinson Cancer Research Center	subcutaneous adipose tissue needle biopsy Participant 1 control group 6 month visit (technical rep1)	GSM1063278	participant_id: 1	Long-term	<100 min/week of moderate or vigorous activity	untrained			time point: 6 month	180	> 12	tissue: subcutaneous adipose tissue needle biopsy		postmenopausal	F	sample group: control		overweight/obese		sample group: control		58.5
GSM1063196	GSE43471	RNA	GPL6947	PMID: 23341572	Ulrich CM	Karen,Weber,Makar:kmakar@fhcrc.org	Fred Hutchinson Cancer Research Center	subcutaneous adipose tissue needle biopsy Participant 7 control group 6 month visit		participant_id: 7	Long-term	<100 min/week of moderate or vigorous activity	untrained			time point: 6 month	180	> 12	tissue: subcutaneous adipose tissue needle biopsy		postmenopausal	F	sample group: control		overweight/obese		sample group: control		58.5
GSM1063208	GSE43471	RNA	GPL6947	PMID: 23341572	Ulrich CM	Karen,Weber,Makar:kmakar@fhcrc.org	Fred Hutchinson Cancer Research Center	subcutaneous adipose tissue needle biopsy Participant 13 control group 6 month visit		participant_id: 13	Long-term	<100 min/week of moderate or vigorous activity	untrained			time point: 6 month	180	> 12	tissue: subcutaneous adipose tissue needle biopsy		postmenopausal	F	sample group: control		overweight/obese		sample group: control		58.5
GSM1063220	GSE43471	RNA	GPL6947	PMID: 23341572	Ulrich CM	Karen,Weber,Makar:kmakar@fhcrc.org	Fred Hutchinson Cancer Research Center	subcutaneous adipose tissue needle biopsy Participant 19 control group 6 month visit		participant_id: 19	Long-term	<100 min/week of moderate or vigorous activity	untrained			time point: 6 month	180	> 12	tissue: subcutaneous adipose tissue needle biopsy		postmenopausal	F	sample group: control		overweight/obese		sample group: control		58.5
GSM1063232	GSE43471	RNA	GPL6947	PMID: 23341572	Ulrich CM	Karen,Weber,Makar:kmakar@fhcrc.org	Fred Hutchinson Cancer Research Center	subcutaneous adipose tissue needle biopsy Participant 25 control group 6 month visit		participant_id: 25	Long-term	<100 min/week of moderate or vigorous activity	untrained			time point: 6 month	180	> 12	tissue: subcutaneous adipose tissue needle biopsy		postmenopausal	F	sample group: control		overweight/obese		sample group: control		58.5
GSM1063244	GSE43471	RNA	GPL6947	PMID: 23341572	Ulrich CM	Karen,Weber,Makar:kmakar@fhcrc.org	Fred Hutchinson Cancer Research Center	subcutaneous adipose tissue needle biopsy Participant 31 control group 6 month visit		participant_id: 31	Long-term	<100 min/week of moderate or vigorous activity	untrained			time point: 6 month	180	> 12	tissue: subcutaneous adipose tissue needle biopsy		postmenopausal	F	sample group: control		overweight/obese		sample group: control		58.5
GSM1063256	GSE43471	RNA	GPL6947	PMID: 23341572	Ulrich CM	Karen,Weber,Makar:kmakar@fhcrc.org	Fred Hutchinson Cancer Research Center	subcutaneous adipose tissue needle biopsy Participant 37 control group 6 month visit		participant_id: 37	Long-term	<100 min/week of moderate or vigorous activity	untrained			time point: 6 month	180	> 12	tissue: subcutaneous adipose tissue needle biopsy		postmenopausal	F	sample group: control		overweight/obese		sample group: control		58.5
GSM1063270	GSE43471	RNA	GPL6947	PMID: 23341572	Ulrich CM	Karen,Weber,Makar:kmakar@fhcrc.org	Fred Hutchinson Cancer Research Center	subcutaneous adipose tissue needle biopsy Participant 44 control group 6 month visit		participant_id: 44	Long-term	<100 min/week of moderate or vigorous activity	untrained			time point: 6 month	180	> 12	tissue: subcutaneous adipose tissue needle biopsy		postmenopausal	F	sample group: control		overweight/obese		sample group: control		58.5
GSM1063278	GSE43471	RNA	GPL6947	PMID: 23341572	Ulrich CM	Karen,Weber,Makar:kmakar@fhcrc.org	Fred Hutchinson Cancer Research Center	subcutaneous adipose tissue needle biopsy Participant 1 control group 6 month visit (technical rep2)		participant_id: 1	Long-term	<100 min/week of moderate or vigorous activity	untrained			time point: 6 month	180	> 12	tissue: subcutaneous adipose tissue needle biopsy		postmenopausal	F	sample group: control		overweight/obese		sample group: control		58.5
GSM1063186	GSE43471	RNA	GPL6947	PMID: 23341572	Ulrich CM	Karen,Weber,Makar:kmakar@fhcrc.org	Fred Hutchinson Cancer Research Center	subcutaneous adipose tissue needle biopsy Participant 2 diet group 6 month visit		participant_id: 2	Long-term	<100 min/week of moderate or vigorous activity	untrained, diet			time point: 6 month	180	> 12	tissue: subcutaneous adipose tissue needle biopsy		postmenopausal	F	calorie-reduced, low-fat diet		overweight/obese		sample group: diet		58.5
GSM1063194	GSE43471	RNA	GPL6947	PMID: 23341572	Ulrich CM	Karen,Weber,Makar:kmakar@fhcrc.org	Fred Hutchinson Cancer Research Center	subcutaneous adipose tissue needle biopsy Participant 6 diet group 6 month visit		participant_id: 6	Long-term	<100 min/week of moderate or vigorous activity	untrained, diet			time point: 6 month	180	> 12	tissue: subcutaneous adipose tissue needle biopsy		postmenopausal	F	calorie-reduced, low-fat diet		overweight/obese		sample group: diet		58.5
GSM1063198	GSE43471	RNA	GPL6947	PMID: 23341572	Ulrich CM	Karen,Weber,Makar:kmakar@fhcrc.org	Fred Hutchinson Cancer Research Center	subcutaneous adipose tissue needle biopsy Participant 8 diet group 6 month visit		participant_id: 8	Long-term	<100 min/week of moderate or vigorous activity	untrained, diet			time point: 6 month	180	> 12	tissue: subcutaneous adipose tissue needle biopsy		postmenopausal	F	calorie-reduced, low-fat diet		overweight/obese		sample group: diet		58.5
GSM1063210	GSE43471	RNA	GPL6947	PMID: 23341572	Ulrich CM	Karen,Weber,Makar:kmakar@fhcrc.org	Fred Hutchinson Cancer Research Center	subcutaneous adipose tissue needle biopsy Participant 14 diet group 6 month visit		participant_id: 14	Long-term	<100 min/week of moderate or vigorous activity	untrained, diet			time point: 6 month	180	> 12	tissue: subcutaneous adipose tissue needle biopsy		postmenopausal	F	calorie-reduced, low-fat diet		overweight/obese		sample group: diet		58.5
GSM1063222	GSE43471	RNA	GPL6947	PMID: 23341572	Ulrich CM	Karen,Weber,Makar:kmakar@fhcrc.org	Fred Hutchinson Cancer Research Center	subcutaneous adipose tissue needle biopsy Participant 20 diet group 6 month visit		participant_id: 20	Long-term	<100 min/week of moderate or vigorous activity	untrained, diet			time point: 6 month	180	> 12	tissue: subcutaneous adipose tissue needle biopsy		postmenopausal	F	calorie-reduced, low-fat diet		overweight/obese		sample group: diet		58.5
GSM1063234	GSE43471	RNA	GPL6947	PMID: 23341572	Ulrich CM	Karen,Weber,Makar:kmakar@fhcrc.org	Fred Hutchinson Cancer Research Center	subcutaneous adipose tissue needle biopsy Participant 26 diet group 6 month visit		participant_id: 26	Long-term	<100 min/week of moderate or vigorous activity	untrained, diet			time point: 6 month	180	> 12	tissue: subcutaneous adipose tissue needle biopsy		postmenopausal	F	calorie-reduced, low-fat diet		overweight/obese		sample group: diet		58.5
GSM1063246	GSE43471	RNA	GPL6947	PMID: 23341572	Ulrich CM	Karen,Weber,Makar:kmakar@fhcrc.org	Fred Hutchinson Cancer Research Center	subcutaneous adipose tissue needle biopsy Participant 32 diet group 6 month visit		participant_id: 32	Long-term	<100 min/week of moderate or vigorous activity	untrained, diet			time point: 6 month	180	> 12	tissue: subcutaneous adipose tissue needle biopsy		postmenopausal	F	calorie-reduced, low-fat diet		overweight/obese		sample group: diet		58.5
GSM1063258	GSE43471	RNA	GPL6947	PMID: 23341572	Ulrich CM	Karen,Weber,Makar:kmakar@fhcrc.org	Fred Hutchinson Cancer Research Center	subcutaneous adipose tissue needle biopsy Participant 38 diet group 6 month visit		participant_id: 38	Long-term	<100 min/week of moderate or vigorous activity	untrained, diet			time point: 6 month	180	> 12	tissue: subcutaneous adipose tissue needle biopsy		postmenopausal	F	calorie-reduced, low-fat diet		overweight/obese		sample group: diet		58.5
GSM1063272	GSE43471	RNA	GPL6947	PMID: 23341572	Ulrich CM	Karen,Weber,Makar:kmakar@fhcrc.org	Fred Hutchinson Cancer Research Center	subcutaneous adipose tissue needle biopsy Participant 45 diet group 6 month visit		participant_id: 45	Long-term	<100 min/week of moderate or vigorous activity	untrained, diet			time point: 6 month	180	> 12	tissue: subcutaneous adipose tissue needle biopsy		postmenopausal	F	calorie-reduced, low-fat diet		overweight/obese		sample group: diet		58.5
GSM1063190	GSE43471	RNA	GPL6947	PMID: 23341572	Ulrich CM	Karen,Weber,Makar:kmakar@fhcrc.org	Fred Hutchinson Cancer Research Center	subcutaneous adipose tissue needle biopsy Participant 4 diet+exercise group 6 month visit		participant_id: 4	Long-term	<100 min/week of moderate or vigorous activity	endurance, diet	≥45 minutes of moderate-to-vigorous intensity exercise, 5 days per week (≥225 minutes/week), three sessions at the facility, others at home		time point: 6 month	180	> 12	tissue: subcutaneous adipose tissue needle biopsy		postmenopausal	F	calorie-reduced, low-fat diet		overweight/obese		sample group: diet+exercise		58.5													5
GSM1063192	GSE43471	RNA	GPL6947	PMID: 23341572	Ulrich CM	Karen,Weber,Makar:kmakar@fhcrc.org	Fred Hutchinson Cancer Research Center	subcutaneous adipose tissue needle biopsy Participant 5 diet+exercise group 6 month visit		participant_id: 5	Long-term	<100 min/week of moderate or vigorous activity	endurance, diet	≥45 minutes of moderate-to-vigorous intensity exercise, 5 days per week (≥225 minutes/week), three sessions at the facility, others at home		time point: 6 month	180	> 12	tissue: subcutaneous adipose tissue needle biopsy		postmenopausal	F	calorie-reduced, low-fat diet		overweight/obese		sample group: diet+exercise		58.5													5
GSM1063202	GSE43471	RNA	GPL6947	PMID: 23341572	Ulrich CM	Karen,Weber,Makar:kmakar@fhcrc.org	Fred Hutchinson Cancer Research Center	subcutaneous adipose tissue needle biopsy Participant 10 diet+exercise group 6 month visit		participant_id: 10	Long-term	<100 min/week of moderate or vigorous activity	endurance, diet	≥45 minutes of moderate-to-vigorous intensity exercise, 5 days per week (≥225 minutes/week), three sessions at the facility, others at home		time point: 6 month	180	> 12	tissue: subcutaneous adipose tissue needle biopsy		postmenopausal	F	calorie-reduced, low-fat diet		overweight/obese		sample group: diet+exercise		58.5													5
GSM1063204	GSE43471	RNA	GPL6947	PMID: 23341572	Ulrich CM	Karen,Weber,Makar:kmakar@fhcrc.org	Fred Hutchinson Cancer Research Center	subcutaneous adipose tissue needle biopsy Participant 11 diet+exercise group 6 month visit		participant_id: 11	Long-term	<100 min/week of moderate or vigorous activity	endurance, diet	≥45 minutes of moderate-to-vigorous intensity exercise, 5 days per week (≥225 minutes/week), three sessions at the facility, others at home		time point: 6 month	180	> 12	tissue: subcutaneous adipose tissue needle biopsy		postmenopausal	F	calorie-reduced, low-fat diet		overweight/obese		sample group: diet+exercise		58.5													5
GSM1063214	GSE43471	RNA	GPL6947	PMID: 23341572	Ulrich CM	Karen,Weber,Makar:kmakar@fhcrc.org	Fred Hutchinson Cancer Research Center	subcutaneous adipose tissue needle biopsy Participant 16 diet+exercise group 6 month visit		participant_id: 16	Long-term	<100 min/week of moderate or vigorous activity	endurance, diet	≥45 minutes of moderate-to-vigorous intensity exercise, 5 days per week (≥225 minutes/week), three sessions at the facility, others at home		time point: 6 month	180	> 12	tissue: subcutaneous adipose tissue needle biopsy		postmenopausal	F	calorie-reduced, low-fat diet		overweight/obese		sample group: diet+exercise		58.5													5
GSM1063218	GSE43471	RNA	GPL6947	PMID: 23341572	Ulrich CM	Karen,Weber,Makar:kmakar@fhcrc.org	Fred Hutchinson Cancer Research Center	subcutaneous adipose tissue needle biopsy Participant 18 diet+exercise group 6 month visit		participant_id: 18	Long-term	<100 min/week of moderate or vigorous activity	endurance, diet	≥45 minutes of moderate-to-vigorous intensity exercise, 5 days per week (≥225 minutes/week), three sessions at the facility, others at home		time point: 6 month	180	> 12	tissue: subcutaneous adipose tissue needle biopsy		postmenopausal	F	calorie-reduced, low-fat diet		overweight/obese		sample group: diet+exercise		58.5													5
GSM1063226	GSE43471	RNA	GPL6947	PMID: 23341572	Ulrich CM	Karen,Weber,Makar:kmakar@fhcrc.org	Fred Hutchinson Cancer Research Center	subcutaneous adipose tissue needle biopsy Participant 22 diet+exercise group 6 month visit		participant_id: 22	Long-term	<100 min/week of moderate or vigorous activity	endurance, diet	≥45 minutes of moderate-to-vigorous intensity exercise, 5 days per week (≥225 minutes/week), three sessions at the facility, others at home		time point: 6 month	180	> 12	tissue: subcutaneous adipose tissue needle biopsy		postmenopausal	F	calorie-reduced, low-fat diet		overweight/obese		sample group: diet+exercise		58.5													5
GSM1063230	GSE43471	RNA	GPL6947	PMID: 23341572	Ulrich CM	Karen,Weber,Makar:kmakar@fhcrc.org	Fred Hutchinson Cancer Research Center	subcutaneous adipose tissue needle biopsy Participant 24 diet+exercise group 6 month visit		participant_id: 24	Long-term	<100 min/week of moderate or vigorous activity	endurance, diet	≥45 minutes of moderate-to-vigorous intensity exercise, 5 days per week (≥225 minutes/week), three sessions at the facility, others at home		time point: 6 month	180	> 12	tissue: subcutaneous adipose tissue needle biopsy		postmenopausal	F	calorie-reduced, low-fat diet		overweight/obese		sample group: diet+exercise		58.5													5
GSM1063238	GSE43471	RNA	GPL6947	PMID: 23341572	Ulrich CM	Karen,Weber,Makar:kmakar@fhcrc.org	Fred Hutchinson Cancer Research Center	subcutaneous adipose tissue needle biopsy Participant 28 diet+exercise group 6 month visit		participant_id: 28	Long-term	<100 min/week of moderate or vigorous activity	endurance, diet	≥45 minutes of moderate-to-vigorous intensity exercise, 5 days per week (≥225 minutes/week), three sessions at the facility, others at home		time point: 6 month	180	> 12	tissue: subcutaneous adipose tissue needle biopsy		postmenopausal	F	calorie-reduced, low-fat diet		overweight/obese		sample group: diet+exercise		58.5													5
GSM1063242	GSE43471	RNA	GPL6947	PMID: 23341572	Ulrich CM	Karen,Weber,Makar:kmakar@fhcrc.org	Fred Hutchinson Cancer Research Center	subcutaneous adipose tissue needle biopsy Participant 30 diet+exercise group 6 month visit		participant_id: 30	Long-term	<100 min/week of moderate or vigorous activity	endurance, diet	≥45 minutes of moderate-to-vigorous intensity exercise, 5 days per week (≥225 minutes/week), three sessions at the facility, others at home		time point: 6 month	180	> 12	tissue: subcutaneous adipose tissue needle biopsy		postmenopausal	F	calorie-reduced, low-fat diet		overweight/obese		sample group: diet+exercise		58.5													5
GSM1063250	GSE43471	RNA	GPL6947	PMID: 23341572	Ulrich CM	Karen,Weber,Makar:kmakar@fhcrc.org	Fred Hutchinson Cancer Research Center	subcutaneous adipose tissue needle biopsy Participant 34 diet+exercise group 6 month visit		participant_id: 34	Long-term	<100 min/week of moderate or vigorous activity	endurance, diet	≥45 minutes of moderate-to-vigorous intensity exercise, 5 days per week (≥225 minutes/week), three sessions at the facility, others at home		time point: 6 month	180	> 12	tissue: subcutaneous adipose tissue needle biopsy		postmenopausal	F	calorie-reduced, low-fat diet		overweight/obese		sample group: diet+exercise		58.5													5
GSM1063252	GSE43471	RNA	GPL6947	PMID: 23341572	Ulrich CM	Karen,Weber,Makar:kmakar@fhcrc.org	Fred Hutchinson Cancer Research Center	subcutaneous adipose tissue needle biopsy Participant 35 diet+exercise group 6 month visit		participant_id: 35	Long-term	<100 min/week of moderate or vigorous activity	endurance, diet	≥45 minutes of moderate-to-vigorous intensity exercise, 5 days per week (≥225 minutes/week), three sessions at the facility, others at home		time point: 6 month	180	> 12	tissue: subcutaneous adipose tissue needle biopsy		postmenopausal	F	calorie-reduced, low-fat diet		overweight/obese		sample group: diet+exercise		58.5													5
GSM1063262	GSE43471	RNA	GPL6947	PMID: 23341572	Ulrich CM	Karen,Weber,Makar:kmakar@fhcrc.org	Fred Hutchinson Cancer Research Center	subcutaneous adipose tissue needle biopsy Participant 40 diet+exercise group 6 month visit		participant_id: 40	Long-term	<100 min/week of moderate or vigorous activity	endurance, diet	≥45 minutes of moderate-to-vigorous intensity exercise, 5 days per week (≥225 minutes/week), three sessions at the facility, others at home		time point: 6 month	180	> 12	tissue: subcutaneous adipose tissue needle biopsy		postmenopausal	F	calorie-reduced, low-fat diet		overweight/obese		sample group: diet+exercise		58.5													5
GSM1063264	GSE43471	RNA	GPL6947	PMID: 23341572	Ulrich CM	Karen,Weber,Makar:kmakar@fhcrc.org	Fred Hutchinson Cancer Research Center	subcutaneous adipose tissue needle biopsy Participant 41 diet+exercise group 6 month visit		participant_id: 41	Long-term	<100 min/week of moderate or vigorous activity	endurance, diet	≥45 minutes of moderate-to-vigorous intensity exercise, 5 days per week (≥225 minutes/week), three sessions at the facility, others at home		time point: 6 month	180	> 12	tissue: subcutaneous adipose tissue needle biopsy		postmenopausal	F	calorie-reduced, low-fat diet		overweight/obese		sample group: diet+exercise		58.5													5
GSM1063268	GSE43471	RNA	GPL6947	PMID: 23341572	Ulrich CM	Karen,Weber,Makar:kmakar@fhcrc.org	Fred Hutchinson Cancer Research Center	subcutaneous adipose tissue needle biopsy Participant 43 diet+exercise group 6 month visit		participant_id: 43	Long-term	<100 min/week of moderate or vigorous activity	endurance, diet	≥45 minutes of moderate-to-vigorous intensity exercise, 5 days per week (≥225 minutes/week), three sessions at the facility, others at home		time point: 6 month	180	> 12	tissue: subcutaneous adipose tissue needle biopsy		postmenopausal	F	calorie-reduced, low-fat diet		overweight/obese		sample group: diet+exercise		58.5													5
GSM1063276	GSE43471	RNA	GPL6947	PMID: 23341572	Ulrich CM	Karen,Weber,Makar:kmakar@fhcrc.org	Fred Hutchinson Cancer Research Center	subcutaneous adipose tissue needle biopsy Participant 47 diet+exercise group 6 month visit		participant_id: 47	Long-term	<100 min/week of moderate or vigorous activity	endurance, diet	≥45 minutes of moderate-to-vigorous intensity exercise, 5 days per week (≥225 minutes/week), three sessions at the facility, others at home		time point: 6 month	180	> 12	tissue: subcutaneous adipose tissue needle biopsy		postmenopausal	F	calorie-reduced, low-fat diet		overweight/obese		sample group: diet+exercise		58.5													5
GSM1063188	GSE43471	RNA	GPL6947	PMID: 23341572	Ulrich CM	Karen,Weber,Makar:kmakar@fhcrc.org	Fred Hutchinson Cancer Research Center	subcutaneous adipose tissue needle biopsy Participant 3 exercise group 6 month visit		participant_id: 3	Long-term	<100 min/week of moderate or vigorous activity	endurance	≥45 minutes of moderate-to-vigorous intensity exercise, 5 days per week (≥225 minutes/week), three sessions at the facility, others at home		time point: 6 month	180	> 12	tissue: subcutaneous adipose tissue needle biopsy		postmenopausal	F	sample group: exercise		overweight/obese		sample group: exercise		58.5													5
GSM1063200	GSE43471	RNA	GPL6947	PMID: 23341572	Ulrich CM	Karen,Weber,Makar:kmakar@fhcrc.org	Fred Hutchinson Cancer Research Center	subcutaneous adipose tissue needle biopsy Participant 9 exercise group 6 month visit		participant_id: 9	Long-term	<100 min/week of moderate or vigorous activity	endurance	≥45 minutes of moderate-to-vigorous intensity exercise, 5 days per week (≥225 minutes/week), three sessions at the facility, others at home		time point: 6 month	180	> 12	tissue: subcutaneous adipose tissue needle biopsy		postmenopausal	F	sample group: exercise		overweight/obese		sample group: exercise		58.5													5
GSM1063206	GSE43471	RNA	GPL6947	PMID: 23341572	Ulrich CM	Karen,Weber,Makar:kmakar@fhcrc.org	Fred Hutchinson Cancer Research Center	subcutaneous adipose tissue needle biopsy Participant 12 exercise group 6 month visit		participant_id: 12	Long-term	<100 min/week of moderate or vigorous activity	endurance	≥45 minutes of moderate-to-vigorous intensity exercise, 5 days per week (≥225 minutes/week), three sessions at the facility, others at home		time point: 6 month	180	> 12	tissue: subcutaneous adipose tissue needle biopsy		postmenopausal	F	sample group: exercise		overweight/obese		sample group: exercise		58.5													5
GSM1063212	GSE43471	RNA	GPL6947	PMID: 23341572	Ulrich CM	Karen,Weber,Makar:kmakar@fhcrc.org	Fred Hutchinson Cancer Research Center	subcutaneous adipose tissue needle biopsy Participant 15 exercise group 6 month visit		participant_id: 15	Long-term	<100 min/week of moderate or vigorous activity	endurance	≥45 minutes of moderate-to-vigorous intensity exercise, 5 days per week (≥225 minutes/week), three sessions at the facility, others at home		time point: 6 month	180	> 12	tissue: subcutaneous adipose tissue needle biopsy		postmenopausal	F	sample group: exercise		overweight/obese		sample group: exercise		58.5													5
GSM1063216	GSE43471	RNA	GPL6947	PMID: 23341572	Ulrich CM	Karen,Weber,Makar:kmakar@fhcrc.org	Fred Hutchinson Cancer Research Center	subcutaneous adipose tissue needle biopsy Participant 17 exercise group 6 month visit		participant_id: 17	Long-term	<100 min/week of moderate or vigorous activity	endurance	≥45 minutes of moderate-to-vigorous intensity exercise, 5 days per week (≥225 minutes/week), three sessions at the facility, others at home		time point: 6 month	180	> 12	tissue: subcutaneous adipose tissue needle biopsy		postmenopausal	F	sample group: exercise		overweight/obese		sample group: exercise		58.5													5
GSM1063224	GSE43471	RNA	GPL6947	PMID: 23341572	Ulrich CM	Karen,Weber,Makar:kmakar@fhcrc.org	Fred Hutchinson Cancer Research Center	subcutaneous adipose tissue needle biopsy Participant 21 exercise group 6 month visit		participant_id: 21	Long-term	<100 min/week of moderate or vigorous activity	endurance	≥45 minutes of moderate-to-vigorous intensity exercise, 5 days per week (≥225 minutes/week), three sessions at the facility, others at home		time point: 6 month	180	> 12	tissue: subcutaneous adipose tissue needle biopsy		postmenopausal	F	sample group: exercise		overweight/obese		sample group: exercise		58.5													5
GSM1063228	GSE43471	RNA	GPL6947	PMID: 23341572	Ulrich CM	Karen,Weber,Makar:kmakar@fhcrc.org	Fred Hutchinson Cancer Research Center	subcutaneous adipose tissue needle biopsy Participant 23 exercise group 6 month visit		participant_id: 23	Long-term	<100 min/week of moderate or vigorous activity	endurance	≥45 minutes of moderate-to-vigorous intensity exercise, 5 days per week (≥225 minutes/week), three sessions at the facility, others at home		time point: 6 month	180	> 12	tissue: subcutaneous adipose tissue needle biopsy		postmenopausal	F	sample group: exercise		overweight/obese		sample group: exercise		58.5													5
GSM1063236	GSE43471	RNA	GPL6947	PMID: 23341572	Ulrich CM	Karen,Weber,Makar:kmakar@fhcrc.org	Fred Hutchinson Cancer Research Center	subcutaneous adipose tissue needle biopsy Participant 27 exercise group 6 month visit		participant_id: 27	Long-term	<100 min/week of moderate or vigorous activity	endurance	≥45 minutes of moderate-to-vigorous intensity exercise, 5 days per week (≥225 minutes/week), three sessions at the facility, others at home		time point: 6 month	180	> 12	tissue: subcutaneous adipose tissue needle biopsy		postmenopausal	F	sample group: exercise		overweight/obese		sample group: exercise		58.5													5
GSM1063240	GSE43471	RNA	GPL6947	PMID: 23341572	Ulrich CM	Karen,Weber,Makar:kmakar@fhcrc.org	Fred Hutchinson Cancer Research Center	subcutaneous adipose tissue needle biopsy Participant 29 exercise group 6 month visit		participant_id: 29	Long-term	<100 min/week of moderate or vigorous activity	endurance	≥45 minutes of moderate-to-vigorous intensity exercise, 5 days per week (≥225 minutes/week), three sessions at the facility, others at home		time point: 6 month	180	> 12	tissue: subcutaneous adipose tissue needle biopsy		postmenopausal	F	sample group: exercise		overweight/obese		sample group: exercise		58.5													5
GSM1063248	GSE43471	RNA	GPL6947	PMID: 23341572	Ulrich CM	Karen,Weber,Makar:kmakar@fhcrc.org	Fred Hutchinson Cancer Research Center	subcutaneous adipose tissue needle biopsy Participant 33 exercise group 6 month visit		participant_id: 33	Long-term	<100 min/week of moderate or vigorous activity	endurance	≥45 minutes of moderate-to-vigorous intensity exercise, 5 days per week (≥225 minutes/week), three sessions at the facility, others at home		time point: 6 month	180	> 12	tissue: subcutaneous adipose tissue needle biopsy		postmenopausal	F	sample group: exercise		overweight/obese		sample group: exercise		58.5													5
GSM1063254	GSE43471	RNA	GPL6947	PMID: 23341572	Ulrich CM	Karen,Weber,Makar:kmakar@fhcrc.org	Fred Hutchinson Cancer Research Center	subcutaneous adipose tissue needle biopsy Participant 36 exercise group 6 month visit		participant_id: 36	Long-term	<100 min/week of moderate or vigorous activity	endurance	≥45 minutes of moderate-to-vigorous intensity exercise, 5 days per week (≥225 minutes/week), three sessions at the facility, others at home		time point: 6 month	180	> 12	tissue: subcutaneous adipose tissue needle biopsy		postmenopausal	F	sample group: exercise		overweight/obese		sample group: exercise		58.5													5
GSM1063260	GSE43471	RNA	GPL6947	PMID: 23341572	Ulrich CM	Karen,Weber,Makar:kmakar@fhcrc.org	Fred Hutchinson Cancer Research Center	subcutaneous adipose tissue needle biopsy Participant 39 exercise group 6 month visit		participant_id: 39	Long-term	<100 min/week of moderate or vigorous activity	endurance	≥45 minutes of moderate-to-vigorous intensity exercise, 5 days per week (≥225 minutes/week), three sessions at the facility, others at home		time point: 6 month	180	> 12	tissue: subcutaneous adipose tissue needle biopsy		postmenopausal	F	sample group: exercise		overweight/obese		sample group: exercise		58.5													5
GSM1063266	GSE43471	RNA	GPL6947	PMID: 23341572	Ulrich CM	Karen,Weber,Makar:kmakar@fhcrc.org	Fred Hutchinson Cancer Research Center	subcutaneous adipose tissue needle biopsy Participant 42 exercise group 6 month visit		participant_id: 42	Long-term	<100 min/week of moderate or vigorous activity	endurance	≥45 minutes of moderate-to-vigorous intensity exercise, 5 days per week (≥225 minutes/week), three sessions at the facility, others at home		time point: 6 month	180	> 12	tissue: subcutaneous adipose tissue needle biopsy		postmenopausal	F	sample group: exercise		overweight/obese		sample group: exercise		58.5													5
GSM1063274	GSE43471	RNA	GPL6947	PMID: 23341572	Ulrich CM	Karen,Weber,Makar:kmakar@fhcrc.org	Fred Hutchinson Cancer Research Center	subcutaneous adipose tissue needle biopsy Participant 46 exercise group 6 month visit		participant_id: 46	Long-term	<100 min/week of moderate or vigorous activity	endurance	≥45 minutes of moderate-to-vigorous intensity exercise, 5 days per week (≥225 minutes/week), three sessions at the facility, others at home		time point: 6 month	180	> 12	tissue: subcutaneous adipose tissue needle biopsy		postmenopausal	F	sample group: exercise		overweight/obese		sample group: exercise		58.5													5
GSM1063183	GSE43471	RNA	GPL6947	PMID: 23341572	Ulrich CM	Karen,Weber,Makar:kmakar@fhcrc.org	Fred Hutchinson Cancer Research Center	subcutaneous adipose tissue needle biopsy Participant 1 control group baseline visit (technical rep1)	GSM1063277	participant_id: 1	Long-term	<100 min/week of moderate or vigorous activity	untrained			time point: baseline	0		tissue: subcutaneous adipose tissue needle biopsy		postmenopausal	F	sample group: control		overweight/obese		sample group: control		58.5
GSM1063195	GSE43471	RNA	GPL6947	PMID: 23341572	Ulrich CM	Karen,Weber,Makar:kmakar@fhcrc.org	Fred Hutchinson Cancer Research Center	subcutaneous adipose tissue needle biopsy Participant 7 control group baseline visit		participant_id: 7	Long-term	<100 min/week of moderate or vigorous activity	untrained			time point: baseline	0		tissue: subcutaneous adipose tissue needle biopsy		postmenopausal	F	sample group: control		overweight/obese		sample group: control		58.5
GSM1063207	GSE43471	RNA	GPL6947	PMID: 23341572	Ulrich CM	Karen,Weber,Makar:kmakar@fhcrc.org	Fred Hutchinson Cancer Research Center	subcutaneous adipose tissue needle biopsy Participant 13 control group baseline visit		participant_id: 13	Long-term	<100 min/week of moderate or vigorous activity	untrained			time point: baseline	0		tissue: subcutaneous adipose tissue needle biopsy		postmenopausal	F	sample group: control		overweight/obese		sample group: control		58.5
GSM1063219	GSE43471	RNA	GPL6947	PMID: 23341572	Ulrich CM	Karen,Weber,Makar:kmakar@fhcrc.org	Fred Hutchinson Cancer Research Center	subcutaneous adipose tissue needle biopsy Participant 19 control group baseline visit		participant_id: 19	Long-term	<100 min/week of moderate or vigorous activity	untrained			time point: baseline	0		tissue: subcutaneous adipose tissue needle biopsy		postmenopausal	F	sample group: control		overweight/obese		sample group: control		58.5
GSM1063231	GSE43471	RNA	GPL6947	PMID: 23341572	Ulrich CM	Karen,Weber,Makar:kmakar@fhcrc.org	Fred Hutchinson Cancer Research Center	subcutaneous adipose tissue needle biopsy Participant 25 control group baseline visit		participant_id: 25	Long-term	<100 min/week of moderate or vigorous activity	untrained			time point: baseline	0		tissue: subcutaneous adipose tissue needle biopsy		postmenopausal	F	sample group: control		overweight/obese		sample group: control		58.5
GSM1063243	GSE43471	RNA	GPL6947	PMID: 23341572	Ulrich CM	Karen,Weber,Makar:kmakar@fhcrc.org	Fred Hutchinson Cancer Research Center	subcutaneous adipose tissue needle biopsy Participant 31 control group baseline visit		participant_id: 31	Long-term	<100 min/week of moderate or vigorous activity	untrained			time point: baseline	0		tissue: subcutaneous adipose tissue needle biopsy		postmenopausal	F	sample group: control		overweight/obese		sample group: control		58.5
GSM1063255	GSE43471	RNA	GPL6947	PMID: 23341572	Ulrich CM	Karen,Weber,Makar:kmakar@fhcrc.org	Fred Hutchinson Cancer Research Center	subcutaneous adipose tissue needle biopsy Participant 37 control group baseline visit		participant_id: 37	Long-term	<100 min/week of moderate or vigorous activity	untrained			time point: baseline	0		tissue: subcutaneous adipose tissue needle biopsy		postmenopausal	F	sample group: control		overweight/obese		sample group: control		58.5
GSM1063269	GSE43471	RNA	GPL6947	PMID: 23341572	Ulrich CM	Karen,Weber,Makar:kmakar@fhcrc.org	Fred Hutchinson Cancer Research Center	subcutaneous adipose tissue needle biopsy Participant 44 control group baseline visit		participant_id: 44	Long-term	<100 min/week of moderate or vigorous activity	untrained			time point: baseline	0		tissue: subcutaneous adipose tissue needle biopsy		postmenopausal	F	sample group: control		overweight/obese		sample group: control		58.5
GSM1063277	GSE43471	RNA	GPL6947	PMID: 23341572	Ulrich CM	Karen,Weber,Makar:kmakar@fhcrc.org	Fred Hutchinson Cancer Research Center	subcutaneous adipose tissue needle biopsy Participant 1 control group baseline visit (technical rep2)		participant_id: 1	Long-term	<100 min/week of moderate or vigorous activity	untrained			time point: baseline	0		tissue: subcutaneous adipose tissue needle biopsy		postmenopausal	F	sample group: control		overweight/obese		sample group: control		58.5
GSM1063185	GSE43471	RNA	GPL6947	PMID: 23341572	Ulrich CM	Karen,Weber,Makar:kmakar@fhcrc.org	Fred Hutchinson Cancer Research Center	subcutaneous adipose tissue needle biopsy Participant 2 diet group baseline visit		participant_id: 2	Long-term	<100 min/week of moderate or vigorous activity	diet			time point: baseline	0		tissue: subcutaneous adipose tissue needle biopsy		postmenopausal	F	calorie-reduced, low-fat diet		overweight/obese		sample group: diet		58.5
GSM1063193	GSE43471	RNA	GPL6947	PMID: 23341572	Ulrich CM	Karen,Weber,Makar:kmakar@fhcrc.org	Fred Hutchinson Cancer Research Center	subcutaneous adipose tissue needle biopsy Participant 6 diet group baseline visit		participant_id: 6	Long-term	<100 min/week of moderate or vigorous activity	diet			time point: baseline	0		tissue: subcutaneous adipose tissue needle biopsy		postmenopausal	F	calorie-reduced, low-fat diet		overweight/obese		sample group: diet		58.5
GSM1063197	GSE43471	RNA	GPL6947	PMID: 23341572	Ulrich CM	Karen,Weber,Makar:kmakar@fhcrc.org	Fred Hutchinson Cancer Research Center	subcutaneous adipose tissue needle biopsy Participant 8 diet group baseline visit		participant_id: 8	Long-term	<100 min/week of moderate or vigorous activity	diet			time point: baseline	0		tissue: subcutaneous adipose tissue needle biopsy		postmenopausal	F	calorie-reduced, low-fat diet		overweight/obese		sample group: diet		58.5
GSM1063209	GSE43471	RNA	GPL6947	PMID: 23341572	Ulrich CM	Karen,Weber,Makar:kmakar@fhcrc.org	Fred Hutchinson Cancer Research Center	subcutaneous adipose tissue needle biopsy Participant 14 diet group baseline visit		participant_id: 14	Long-term	<100 min/week of moderate or vigorous activity	diet			time point: baseline	0		tissue: subcutaneous adipose tissue needle biopsy		postmenopausal	F	calorie-reduced, low-fat diet		overweight/obese		sample group: diet		58.5
GSM1063221	GSE43471	RNA	GPL6947	PMID: 23341572	Ulrich CM	Karen,Weber,Makar:kmakar@fhcrc.org	Fred Hutchinson Cancer Research Center	subcutaneous adipose tissue needle biopsy Participant 20 diet group baseline visit		participant_id: 20	Long-term	<100 min/week of moderate or vigorous activity	diet			time point: baseline	0		tissue: subcutaneous adipose tissue needle biopsy		postmenopausal	F	calorie-reduced, low-fat diet		overweight/obese		sample group: diet		58.5
GSM1063233	GSE43471	RNA	GPL6947	PMID: 23341572	Ulrich CM	Karen,Weber,Makar:kmakar@fhcrc.org	Fred Hutchinson Cancer Research Center	subcutaneous adipose tissue needle biopsy Participant 26 diet group baseline visit		participant_id: 26	Long-term	<100 min/week of moderate or vigorous activity	diet			time point: baseline	0		tissue: subcutaneous adipose tissue needle biopsy		postmenopausal	F	calorie-reduced, low-fat diet		overweight/obese		sample group: diet		58.5
GSM1063245	GSE43471	RNA	GPL6947	PMID: 23341572	Ulrich CM	Karen,Weber,Makar:kmakar@fhcrc.org	Fred Hutchinson Cancer Research Center	subcutaneous adipose tissue needle biopsy Participant 32 diet group baseline visit		participant_id: 32	Long-term	<100 min/week of moderate or vigorous activity	diet			time point: baseline	0		tissue: subcutaneous adipose tissue needle biopsy		postmenopausal	F	calorie-reduced, low-fat diet		overweight/obese		sample group: diet		58.5
GSM1063257	GSE43471	RNA	GPL6947	PMID: 23341572	Ulrich CM	Karen,Weber,Makar:kmakar@fhcrc.org	Fred Hutchinson Cancer Research Center	subcutaneous adipose tissue needle biopsy Participant 38 diet group baseline visit		participant_id: 38	Long-term	<100 min/week of moderate or vigorous activity	diet			time point: baseline	0		tissue: subcutaneous adipose tissue needle biopsy		postmenopausal	F	calorie-reduced, low-fat diet		overweight/obese		sample group: diet		58.5
GSM1063271	GSE43471	RNA	GPL6947	PMID: 23341572	Ulrich CM	Karen,Weber,Makar:kmakar@fhcrc.org	Fred Hutchinson Cancer Research Center	subcutaneous adipose tissue needle biopsy Participant 45 diet group baseline visit		participant_id: 45	Long-term	<100 min/week of moderate or vigorous activity	diet			time point: baseline	0		tissue: subcutaneous adipose tissue needle biopsy		postmenopausal	F	calorie-reduced, low-fat diet		overweight/obese		sample group: diet		58.5
GSM1063189	GSE43471	RNA	GPL6947	PMID: 23341572	Ulrich CM	Karen,Weber,Makar:kmakar@fhcrc.org	Fred Hutchinson Cancer Research Center	subcutaneous adipose tissue needle biopsy Participant 4 diet+exercise group baseline visit		participant_id: 4	Long-term	<100 min/week of moderate or vigorous activity	endurance, diet	≥45 minutes of moderate-to-vigorous intensity exercise, 5 days per week (≥225 minutes/week), three sessions at the facility, others at home		time point: baseline	0		tissue: subcutaneous adipose tissue needle biopsy		postmenopausal	F	calorie-reduced, low-fat diet		overweight/obese		sample group: diet+exercise		58.5
GSM1063191	GSE43471	RNA	GPL6947	PMID: 23341572	Ulrich CM	Karen,Weber,Makar:kmakar@fhcrc.org	Fred Hutchinson Cancer Research Center	subcutaneous adipose tissue needle biopsy Participant 5 diet+exercise group baseline visit		participant_id: 5	Long-term	<100 min/week of moderate or vigorous activity	endurance, diet	≥45 minutes of moderate-to-vigorous intensity exercise, 5 days per week (≥225 minutes/week), three sessions at the facility, others at home		time point: baseline	0		tissue: subcutaneous adipose tissue needle biopsy		postmenopausal	F	calorie-reduced, low-fat diet		overweight/obese		sample group: diet+exercise		58.5
GSM1063201	GSE43471	RNA	GPL6947	PMID: 23341572	Ulrich CM	Karen,Weber,Makar:kmakar@fhcrc.org	Fred Hutchinson Cancer Research Center	subcutaneous adipose tissue needle biopsy Participant 10 diet+exercise group baseline visit		participant_id: 10	Long-term	<100 min/week of moderate or vigorous activity	endurance, diet	≥45 minutes of moderate-to-vigorous intensity exercise, 5 days per week (≥225 minutes/week), three sessions at the facility, others at home		time point: baseline	0		tissue: subcutaneous adipose tissue needle biopsy		postmenopausal	F	calorie-reduced, low-fat diet		overweight/obese		sample group: diet+exercise		58.5
GSM1063203	GSE43471	RNA	GPL6947	PMID: 23341572	Ulrich CM	Karen,Weber,Makar:kmakar@fhcrc.org	Fred Hutchinson Cancer Research Center	subcutaneous adipose tissue needle biopsy Participant 11 diet+exercise group baseline visit		participant_id: 11	Long-term	<100 min/week of moderate or vigorous activity	endurance, diet	≥45 minutes of moderate-to-vigorous intensity exercise, 5 days per week (≥225 minutes/week), three sessions at the facility, others at home		time point: baseline	0		tissue: subcutaneous adipose tissue needle biopsy		postmenopausal	F	calorie-reduced, low-fat diet		overweight/obese		sample group: diet+exercise		58.5
GSM1063213	GSE43471	RNA	GPL6947	PMID: 23341572	Ulrich CM	Karen,Weber,Makar:kmakar@fhcrc.org	Fred Hutchinson Cancer Research Center	subcutaneous adipose tissue needle biopsy Participant 16 diet+exercise group baseline visit		participant_id: 16	Long-term	<100 min/week of moderate or vigorous activity	endurance, diet	≥45 minutes of moderate-to-vigorous intensity exercise, 5 days per week (≥225 minutes/week), three sessions at the facility, others at home		time point: baseline	0		tissue: subcutaneous adipose tissue needle biopsy		postmenopausal	F	calorie-reduced, low-fat diet		overweight/obese		sample group: diet+exercise		58.5
GSM1063217	GSE43471	RNA	GPL6947	PMID: 23341572	Ulrich CM	Karen,Weber,Makar:kmakar@fhcrc.org	Fred Hutchinson Cancer Research Center	subcutaneous adipose tissue needle biopsy Participant 18 diet+exercise group baseline visit		participant_id: 18	Long-term	<100 min/week of moderate or vigorous activity	endurance, diet	≥45 minutes of moderate-to-vigorous intensity exercise, 5 days per week (≥225 minutes/week), three sessions at the facility, others at home		time point: baseline	0		tissue: subcutaneous adipose tissue needle biopsy		postmenopausal	F	calorie-reduced, low-fat diet		overweight/obese		sample group: diet+exercise		58.5
GSM1063225	GSE43471	RNA	GPL6947	PMID: 23341572	Ulrich CM	Karen,Weber,Makar:kmakar@fhcrc.org	Fred Hutchinson Cancer Research Center	subcutaneous adipose tissue needle biopsy Participant 22 diet+exercise group baseline visit		participant_id: 22	Long-term	<100 min/week of moderate or vigorous activity	endurance, diet	≥45 minutes of moderate-to-vigorous intensity exercise, 5 days per week (≥225 minutes/week), three sessions at the facility, others at home		time point: baseline	0		tissue: subcutaneous adipose tissue needle biopsy		postmenopausal	F	calorie-reduced, low-fat diet		overweight/obese		sample group: diet+exercise		58.5
GSM1063229	GSE43471	RNA	GPL6947	PMID: 23341572	Ulrich CM	Karen,Weber,Makar:kmakar@fhcrc.org	Fred Hutchinson Cancer Research Center	subcutaneous adipose tissue needle biopsy Participant 24 diet+exercise group baseline visit		participant_id: 24	Long-term	<100 min/week of moderate or vigorous activity	endurance, diet	≥45 minutes of moderate-to-vigorous intensity exercise, 5 days per week (≥225 minutes/week), three sessions at the facility, others at home		time point: baseline	0		tissue: subcutaneous adipose tissue needle biopsy		postmenopausal	F	calorie-reduced, low-fat diet		overweight/obese		sample group: diet+exercise		58.5
GSM1063237	GSE43471	RNA	GPL6947	PMID: 23341572	Ulrich CM	Karen,Weber,Makar:kmakar@fhcrc.org	Fred Hutchinson Cancer Research Center	subcutaneous adipose tissue needle biopsy Participant 28 diet+exercise group baseline visit		participant_id: 28	Long-term	<100 min/week of moderate or vigorous activity	endurance, diet	≥45 minutes of moderate-to-vigorous intensity exercise, 5 days per week (≥225 minutes/week), three sessions at the facility, others at home		time point: baseline	0		tissue: subcutaneous adipose tissue needle biopsy		postmenopausal	F	calorie-reduced, low-fat diet		overweight/obese		sample group: diet+exercise		58.5
GSM1063241	GSE43471	RNA	GPL6947	PMID: 23341572	Ulrich CM	Karen,Weber,Makar:kmakar@fhcrc.org	Fred Hutchinson Cancer Research Center	subcutaneous adipose tissue needle biopsy Participant 30 diet+exercise group baseline visit		participant_id: 30	Long-term	<100 min/week of moderate or vigorous activity	endurance, diet	≥45 minutes of moderate-to-vigorous intensity exercise, 5 days per week (≥225 minutes/week), three sessions at the facility, others at home		time point: baseline	0		tissue: subcutaneous adipose tissue needle biopsy		postmenopausal	F	calorie-reduced, low-fat diet		overweight/obese		sample group: diet+exercise		58.5
GSM1063249	GSE43471	RNA	GPL6947	PMID: 23341572	Ulrich CM	Karen,Weber,Makar:kmakar@fhcrc.org	Fred Hutchinson Cancer Research Center	subcutaneous adipose tissue needle biopsy Participant 34 diet+exercise group baseline visit		participant_id: 34	Long-term	<100 min/week of moderate or vigorous activity	endurance, diet	≥45 minutes of moderate-to-vigorous intensity exercise, 5 days per week (≥225 minutes/week), three sessions at the facility, others at home		time point: baseline	0		tissue: subcutaneous adipose tissue needle biopsy		postmenopausal	F	calorie-reduced, low-fat diet		overweight/obese		sample group: diet+exercise		58.5
GSM1063251	GSE43471	RNA	GPL6947	PMID: 23341572	Ulrich CM	Karen,Weber,Makar:kmakar@fhcrc.org	Fred Hutchinson Cancer Research Center	subcutaneous adipose tissue needle biopsy Participant 35 diet+exercise group baseline visit		participant_id: 35	Long-term	<100 min/week of moderate or vigorous activity	endurance, diet	≥45 minutes of moderate-to-vigorous intensity exercise, 5 days per week (≥225 minutes/week), three sessions at the facility, others at home		time point: baseline	0		tissue: subcutaneous adipose tissue needle biopsy		postmenopausal	F	calorie-reduced, low-fat diet		overweight/obese		sample group: diet+exercise		58.5
GSM1063261	GSE43471	RNA	GPL6947	PMID: 23341572	Ulrich CM	Karen,Weber,Makar:kmakar@fhcrc.org	Fred Hutchinson Cancer Research Center	subcutaneous adipose tissue needle biopsy Participant 40 diet+exercise group baseline visit		participant_id: 40	Long-term	<100 min/week of moderate or vigorous activity	endurance, diet	≥45 minutes of moderate-to-vigorous intensity exercise, 5 days per week (≥225 minutes/week), three sessions at the facility, others at home		time point: baseline	0		tissue: subcutaneous adipose tissue needle biopsy		postmenopausal	F	calorie-reduced, low-fat diet		overweight/obese		sample group: diet+exercise		58.5
GSM1063263	GSE43471	RNA	GPL6947	PMID: 23341572	Ulrich CM	Karen,Weber,Makar:kmakar@fhcrc.org	Fred Hutchinson Cancer Research Center	subcutaneous adipose tissue needle biopsy Participant 41 diet+exercise group baseline visit		participant_id: 41	Long-term	<100 min/week of moderate or vigorous activity	endurance, diet	≥45 minutes of moderate-to-vigorous intensity exercise, 5 days per week (≥225 minutes/week), three sessions at the facility, others at home		time point: baseline	0		tissue: subcutaneous adipose tissue needle biopsy		postmenopausal	F	calorie-reduced, low-fat diet		overweight/obese		sample group: diet+exercise		58.5
GSM1063267	GSE43471	RNA	GPL6947	PMID: 23341572	Ulrich CM	Karen,Weber,Makar:kmakar@fhcrc.org	Fred Hutchinson Cancer Research Center	subcutaneous adipose tissue needle biopsy Participant 43 diet+exercise group baseline visit		participant_id: 43	Long-term	<100 min/week of moderate or vigorous activity	endurance, diet	≥45 minutes of moderate-to-vigorous intensity exercise, 5 days per week (≥225 minutes/week), three sessions at the facility, others at home		time point: baseline	0		tissue: subcutaneous adipose tissue needle biopsy		postmenopausal	F	calorie-reduced, low-fat diet		overweight/obese		sample group: diet+exercise		58.5
GSM1063275	GSE43471	RNA	GPL6947	PMID: 23341572	Ulrich CM	Karen,Weber,Makar:kmakar@fhcrc.org	Fred Hutchinson Cancer Research Center	subcutaneous adipose tissue needle biopsy Participant 47 diet+exercise group baseline visit		participant_id: 47	Long-term	<100 min/week of moderate or vigorous activity	endurance, diet	≥45 minutes of moderate-to-vigorous intensity exercise, 5 days per week (≥225 minutes/week), three sessions at the facility, others at home		time point: baseline	0		tissue: subcutaneous adipose tissue needle biopsy		postmenopausal	F	calorie-reduced, low-fat diet		overweight/obese		sample group: diet+exercise		58.5
GSM1063187	GSE43471	RNA	GPL6947	PMID: 23341572	Ulrich CM	Karen,Weber,Makar:kmakar@fhcrc.org	Fred Hutchinson Cancer Research Center	subcutaneous adipose tissue needle biopsy Participant 3 exercise group baseline visit		participant_id: 3	Long-term	<100 min/week of moderate or vigorous activity	endurance	≥45 minutes of moderate-to-vigorous intensity exercise, 5 days per week (≥225 minutes/week), three sessions at the facility, others at home		time point: baseline	0		tissue: subcutaneous adipose tissue needle biopsy		postmenopausal	F	sample group: exercise		overweight/obese		sample group: exercise		58.5
GSM1063199	GSE43471	RNA	GPL6947	PMID: 23341572	Ulrich CM	Karen,Weber,Makar:kmakar@fhcrc.org	Fred Hutchinson Cancer Research Center	subcutaneous adipose tissue needle biopsy Participant 9 exercise group baseline visit		participant_id: 9	Long-term	<100 min/week of moderate or vigorous activity	endurance	≥45 minutes of moderate-to-vigorous intensity exercise, 5 days per week (≥225 minutes/week), three sessions at the facility, others at home		time point: baseline	0		tissue: subcutaneous adipose tissue needle biopsy		postmenopausal	F	sample group: exercise		overweight/obese		sample group: exercise		58.5
GSM1063205	GSE43471	RNA	GPL6947	PMID: 23341572	Ulrich CM	Karen,Weber,Makar:kmakar@fhcrc.org	Fred Hutchinson Cancer Research Center	subcutaneous adipose tissue needle biopsy Participant 12 exercise group baseline visit		participant_id: 12	Long-term	<100 min/week of moderate or vigorous activity	endurance	≥45 minutes of moderate-to-vigorous intensity exercise, 5 days per week (≥225 minutes/week), three sessions at the facility, others at home		time point: baseline	0		tissue: subcutaneous adipose tissue needle biopsy		postmenopausal	F	sample group: exercise		overweight/obese		sample group: exercise		58.5
GSM1063211	GSE43471	RNA	GPL6947	PMID: 23341572	Ulrich CM	Karen,Weber,Makar:kmakar@fhcrc.org	Fred Hutchinson Cancer Research Center	subcutaneous adipose tissue needle biopsy Participant 15 exercise group baseline visit		participant_id: 15	Long-term	<100 min/week of moderate or vigorous activity	endurance	≥45 minutes of moderate-to-vigorous intensity exercise, 5 days per week (≥225 minutes/week), three sessions at the facility, others at home		time point: baseline	0		tissue: subcutaneous adipose tissue needle biopsy		postmenopausal	F	sample group: exercise		overweight/obese		sample group: exercise		58.5
GSM1063215	GSE43471	RNA	GPL6947	PMID: 23341572	Ulrich CM	Karen,Weber,Makar:kmakar@fhcrc.org	Fred Hutchinson Cancer Research Center	subcutaneous adipose tissue needle biopsy Participant 17 exercise group baseline visit		participant_id: 17	Long-term	<100 min/week of moderate or vigorous activity	endurance	≥45 minutes of moderate-to-vigorous intensity exercise, 5 days per week (≥225 minutes/week), three sessions at the facility, others at home		time point: baseline	0		tissue: subcutaneous adipose tissue needle biopsy		postmenopausal	F	sample group: exercise		overweight/obese		sample group: exercise		58.5
GSM1063223	GSE43471	RNA	GPL6947	PMID: 23341572	Ulrich CM	Karen,Weber,Makar:kmakar@fhcrc.org	Fred Hutchinson Cancer Research Center	subcutaneous adipose tissue needle biopsy Participant 21 exercise group baseline visit		participant_id: 21	Long-term	<100 min/week of moderate or vigorous activity	endurance	≥45 minutes of moderate-to-vigorous intensity exercise, 5 days per week (≥225 minutes/week), three sessions at the facility, others at home		time point: baseline	0		tissue: subcutaneous adipose tissue needle biopsy		postmenopausal	F	sample group: exercise		overweight/obese		sample group: exercise		58.5
GSM1063227	GSE43471	RNA	GPL6947	PMID: 23341572	Ulrich CM	Karen,Weber,Makar:kmakar@fhcrc.org	Fred Hutchinson Cancer Research Center	subcutaneous adipose tissue needle biopsy Participant 23 exercise group baseline visit		participant_id: 23	Long-term	<100 min/week of moderate or vigorous activity	endurance	≥45 minutes of moderate-to-vigorous intensity exercise, 5 days per week (≥225 minutes/week), three sessions at the facility, others at home		time point: baseline	0		tissue: subcutaneous adipose tissue needle biopsy		postmenopausal	F	sample group: exercise		overweight/obese		sample group: exercise		58.5
GSM1063235	GSE43471	RNA	GPL6947	PMID: 23341572	Ulrich CM	Karen,Weber,Makar:kmakar@fhcrc.org	Fred Hutchinson Cancer Research Center	subcutaneous adipose tissue needle biopsy Participant 27 exercise group baseline visit		participant_id: 27	Long-term	<100 min/week of moderate or vigorous activity	endurance	≥45 minutes of moderate-to-vigorous intensity exercise, 5 days per week (≥225 minutes/week), three sessions at the facility, others at home		time point: baseline	0		tissue: subcutaneous adipose tissue needle biopsy		postmenopausal	F	sample group: exercise		overweight/obese		sample group: exercise		58.5
GSM1063239	GSE43471	RNA	GPL6947	PMID: 23341572	Ulrich CM	Karen,Weber,Makar:kmakar@fhcrc.org	Fred Hutchinson Cancer Research Center	subcutaneous adipose tissue needle biopsy Participant 29 exercise group baseline visit		participant_id: 29	Long-term	<100 min/week of moderate or vigorous activity	endurance	≥45 minutes of moderate-to-vigorous intensity exercise, 5 days per week (≥225 minutes/week), three sessions at the facility, others at home		time point: baseline	0		tissue: subcutaneous adipose tissue needle biopsy		postmenopausal	F	sample group: exercise		overweight/obese		sample group: exercise		58.5
GSM1063247	GSE43471	RNA	GPL6947	PMID: 23341572	Ulrich CM	Karen,Weber,Makar:kmakar@fhcrc.org	Fred Hutchinson Cancer Research Center	subcutaneous adipose tissue needle biopsy Participant 33 exercise group baseline visit		participant_id: 33	Long-term	<100 min/week of moderate or vigorous activity	endurance	≥45 minutes of moderate-to-vigorous intensity exercise, 5 days per week (≥225 minutes/week), three sessions at the facility, others at home		time point: baseline	0		tissue: subcutaneous adipose tissue needle biopsy		postmenopausal	F	sample group: exercise		overweight/obese		sample group: exercise		58.5
GSM1063253	GSE43471	RNA	GPL6947	PMID: 23341572	Ulrich CM	Karen,Weber,Makar:kmakar@fhcrc.org	Fred Hutchinson Cancer Research Center	subcutaneous adipose tissue needle biopsy Participant 36 exercise group baseline visit		participant_id: 36	Long-term	<100 min/week of moderate or vigorous activity	endurance	≥45 minutes of moderate-to-vigorous intensity exercise, 5 days per week (≥225 minutes/week), three sessions at the facility, others at home		time point: baseline	0		tissue: subcutaneous adipose tissue needle biopsy		postmenopausal	F	sample group: exercise		overweight/obese		sample group: exercise		58.5
GSM1063259	GSE43471	RNA	GPL6947	PMID: 23341572	Ulrich CM	Karen,Weber,Makar:kmakar@fhcrc.org	Fred Hutchinson Cancer Research Center	subcutaneous adipose tissue needle biopsy Participant 39 exercise group baseline visit		participant_id: 39	Long-term	<100 min/week of moderate or vigorous activity	endurance	≥45 minutes of moderate-to-vigorous intensity exercise, 5 days per week (≥225 minutes/week), three sessions at the facility, others at home		time point: baseline	0		tissue: subcutaneous adipose tissue needle biopsy		postmenopausal	F	sample group: exercise		overweight/obese		sample group: exercise		58.5
GSM1063265	GSE43471	RNA	GPL6947	PMID: 23341572	Ulrich CM	Karen,Weber,Makar:kmakar@fhcrc.org	Fred Hutchinson Cancer Research Center	subcutaneous adipose tissue needle biopsy Participant 42 exercise group baseline visit		participant_id: 42	Long-term	<100 min/week of moderate or vigorous activity	endurance	≥45 minutes of moderate-to-vigorous intensity exercise, 5 days per week (≥225 minutes/week), three sessions at the facility, others at home		time point: baseline	0		tissue: subcutaneous adipose tissue needle biopsy		postmenopausal	F	sample group: exercise		overweight/obese		sample group: exercise		58.5
GSM1063273	GSE43471	RNA	GPL6947	PMID: 23341572	Ulrich CM	Karen,Weber,Makar:kmakar@fhcrc.org	Fred Hutchinson Cancer Research Center	subcutaneous adipose tissue needle biopsy Participant 46 exercise group baseline visit		participant_id: 46	Long-term	<100 min/week of moderate or vigorous activity	endurance	≥45 minutes of moderate-to-vigorous intensity exercise, 5 days per week (≥225 minutes/week), three sessions at the facility, others at home		time point: baseline	0		tissue: subcutaneous adipose tissue needle biopsy		postmenopausal	F	sample group: exercise		overweight/obese		sample group: exercise		58.5
GSM1161772	GSE47881	RNA	GPL570	PMID: 23555298		Jamie,,Timmons:jamie.timmons@xrgenomics.com	XRGenomics	AC033_post-training		patientid: AC033	Long term		Resistance	The 20-wk fully supervised RET programme was designed to achieve skeletal muscle hypertrophy. Subjects trained three times per week, with each session lasting approximately 60 min. During four weeks of induction training (to ensure adoption and adherence to correct technique) intensity was increased from 40% to 60% 1-RM. For the remaining 16-wk of training intensity was set at 70% 1-RM with multi…		time: post-training	140		tissue: skeletal muscle biopsy		age: 25								25													3
GSM1161774	GSE47881	RNA	GPL570	PMID: 23555298		Jamie,,Timmons:jamie.timmons@xrgenomics.com	XRGenomics	AS060_post-training		patientid: AS060	Long term		Resistance	The 20-wk fully supervised RET programme was designed to achieve skeletal muscle hypertrophy. Subjects trained three times per week, with each session lasting approximately 60 min. During four weeks of induction training (to ensure adoption and adherence to correct technique) intensity was increased from 40% to 60% 1-RM. For the remaining 16-wk of training intensity was set at 70% 1-RM with multi…		time: post-training	140		tissue: skeletal muscle biopsy		age: 46								46													3
GSM1161776	GSE47881	RNA	GPL570	PMID: 23555298		Jamie,,Timmons:jamie.timmons@xrgenomics.com	XRGenomics	BH073_post-training		patientid: BH073	Long term		Resistance	The 20-wk fully supervised RET programme was designed to achieve skeletal muscle hypertrophy. Subjects trained three times per week, with each session lasting approximately 60 min. During four weeks of induction training (to ensure adoption and adherence to correct technique) intensity was increased from 40% to 60% 1-RM. For the remaining 16-wk of training intensity was set at 70% 1-RM with multi…		time: post-training	140		tissue: skeletal muscle biopsy		age: 21								21													3
GSM1161778	GSE47881	RNA	GPL570	PMID: 23555298		Jamie,,Timmons:jamie.timmons@xrgenomics.com	XRGenomics	CF093_post-training		patientid: CF093	Long term		Resistance	The 20-wk fully supervised RET programme was designed to achieve skeletal muscle hypertrophy. Subjects trained three times per week, with each session lasting approximately 60 min. During four weeks of induction training (to ensure adoption and adherence to correct technique) intensity was increased from 40% to 60% 1-RM. For the remaining 16-wk of training intensity was set at 70% 1-RM with multi…		time: post-training	140		tissue: skeletal muscle biopsy		age: 55								55													3
GSM1161780	GSE47881	RNA	GPL570	PMID: 23555298		Jamie,,Timmons:jamie.timmons@xrgenomics.com	XRGenomics	CL046_post-training		patientid: CL046	Long term		Resistance	The 20-wk fully supervised RET programme was designed to achieve skeletal muscle hypertrophy. Subjects trained three times per week, with each session lasting approximately 60 min. During four weeks of induction training (to ensure adoption and adherence to correct technique) intensity was increased from 40% to 60% 1-RM. For the remaining 16-wk of training intensity was set at 70% 1-RM with multi…		time: post-training	140		tissue: skeletal muscle biopsy		age: 45								45													3
GSM1161782	GSE47881	RNA	GPL570	PMID: 23555298		Jamie,,Timmons:jamie.timmons@xrgenomics.com	XRGenomics	CP068_post-training		patientid: CP068	Long term		Resistance	The 20-wk fully supervised RET programme was designed to achieve skeletal muscle hypertrophy. Subjects trained three times per week, with each session lasting approximately 60 min. During four weeks of induction training (to ensure adoption and adherence to correct technique) intensity was increased from 40% to 60% 1-RM. For the remaining 16-wk of training intensity was set at 70% 1-RM with multi…		time: post-training	140		tissue: skeletal muscle biopsy		age: 48								48													3
GSM1161784	GSE47881	RNA	GPL570	PMID: 23555298		Jamie,,Timmons:jamie.timmons@xrgenomics.com	XRGenomics	CR053_post-training		patientid: CR053	Long term		Resistance	The 20-wk fully supervised RET programme was designed to achieve skeletal muscle hypertrophy. Subjects trained three times per week, with each session lasting approximately 60 min. During four weeks of induction training (to ensure adoption and adherence to correct technique) intensity was increased from 40% to 60% 1-RM. For the remaining 16-wk of training intensity was set at 70% 1-RM with multi…		time: post-training	140		tissue: skeletal muscle biopsy		age: 26								26													3
GSM1161786	GSE47881	RNA	GPL570	PMID: 23555298		Jamie,,Timmons:jamie.timmons@xrgenomics.com	XRGenomics	CS066_post-training		patientid: CS066	Long term		Resistance	The 20-wk fully supervised RET programme was designed to achieve skeletal muscle hypertrophy. Subjects trained three times per week, with each session lasting approximately 60 min. During four weeks of induction training (to ensure adoption and adherence to correct technique) intensity was increased from 40% to 60% 1-RM. For the remaining 16-wk of training intensity was set at 70% 1-RM with multi…		time: post-training	140		tissue: skeletal muscle biopsy		age: 54								54													3
GSM1161788	GSE47881	RNA	GPL570	PMID: 23555298		Jamie,,Timmons:jamie.timmons@xrgenomics.com	XRGenomics	DT067_post-training		patientid: DT067	Long term		Resistance	The 20-wk fully supervised RET programme was designed to achieve skeletal muscle hypertrophy. Subjects trained three times per week, with each session lasting approximately 60 min. During four weeks of induction training (to ensure adoption and adherence to correct technique) intensity was increased from 40% to 60% 1-RM. For the remaining 16-wk of training intensity was set at 70% 1-RM with multi…		time: post-training	140		tissue: skeletal muscle biopsy		age: 51								51													3
GSM1161790	GSE47881	RNA	GPL570	PMID: 23555298		Jamie,,Timmons:jamie.timmons@xrgenomics.com	XRGenomics	DW097_post-training		patientid: DW097	Long term		Resistance	The 20-wk fully supervised RET programme was designed to achieve skeletal muscle hypertrophy. Subjects trained three times per week, with each session lasting approximately 60 min. During four weeks of induction training (to ensure adoption and adherence to correct technique) intensity was increased from 40% to 60% 1-RM. For the remaining 16-wk of training intensity was set at 70% 1-RM with multi…		time: post-training	140		tissue: skeletal muscle biopsy		age: 54								54													3
GSM1161792	GSE47881	RNA	GPL570	PMID: 23555298		Jamie,,Timmons:jamie.timmons@xrgenomics.com	XRGenomics	ED049_post-training		patientid: ED049	Long term		Resistance	The 20-wk fully supervised RET programme was designed to achieve skeletal muscle hypertrophy. Subjects trained three times per week, with each session lasting approximately 60 min. During four weeks of induction training (to ensure adoption and adherence to correct technique) intensity was increased from 40% to 60% 1-RM. For the remaining 16-wk of training intensity was set at 70% 1-RM with multi…		time: post-training	140		tissue: skeletal muscle biopsy		age: 74								74													3
GSM1161794	GSE47881	RNA	GPL570	PMID: 23555298		Jamie,,Timmons:jamie.timmons@xrgenomics.com	XRGenomics	EH014_post-training		patientid: EH014	Long term		Resistance	The 20-wk fully supervised RET programme was designed to achieve skeletal muscle hypertrophy. Subjects trained three times per week, with each session lasting approximately 60 min. During four weeks of induction training (to ensure adoption and adherence to correct technique) intensity was increased from 40% to 60% 1-RM. For the remaining 16-wk of training intensity was set at 70% 1-RM with multi…		time: post-training	140		tissue: skeletal muscle biopsy		age: 46								46													3
GSM1161796	GSE47881	RNA	GPL570	PMID: 23555298		Jamie,,Timmons:jamie.timmons@xrgenomics.com	XRGenomics	GJ095_post-training		patientid: GJ095	Long term		Resistance	The 20-wk fully supervised RET programme was designed to achieve skeletal muscle hypertrophy. Subjects trained three times per week, with each session lasting approximately 60 min. During four weeks of induction training (to ensure adoption and adherence to correct technique) intensity was increased from 40% to 60% 1-RM. For the remaining 16-wk of training intensity was set at 70% 1-RM with multi…		time: post-training	140		tissue: skeletal muscle biopsy		age: 71								71													3
GSM1161798	GSE47881	RNA	GPL570	PMID: 23555298		Jamie,,Timmons:jamie.timmons@xrgenomics.com	XRGenomics	GS075_post-training		patientid: GS075	Long term		Resistance	The 20-wk fully supervised RET programme was designed to achieve skeletal muscle hypertrophy. Subjects trained three times per week, with each session lasting approximately 60 min. During four weeks of induction training (to ensure adoption and adherence to correct technique) intensity was increased from 40% to 60% 1-RM. For the remaining 16-wk of training intensity was set at 70% 1-RM with multi…		time: post-training	140		tissue: skeletal muscle biopsy		age: 65								65													3
GSM1161800	GSE47881	RNA	GPL570	PMID: 23555298		Jamie,,Timmons:jamie.timmons@xrgenomics.com	XRGenomics	HA094_post-training		patientid: HA094	Long term		Resistance	The 20-wk fully supervised RET programme was designed to achieve skeletal muscle hypertrophy. Subjects trained three times per week, with each session lasting approximately 60 min. During four weeks of induction training (to ensure adoption and adherence to correct technique) intensity was increased from 40% to 60% 1-RM. For the remaining 16-wk of training intensity was set at 70% 1-RM with multi…		time: post-training	140		tissue: skeletal muscle biopsy		age: 72								72													3
GSM1161802	GSE47881	RNA	GPL570	PMID: 23555298		Jamie,,Timmons:jamie.timmons@xrgenomics.com	XRGenomics	IM023_post-training		patientid: IM023	Long term		Resistance	The 20-wk fully supervised RET programme was designed to achieve skeletal muscle hypertrophy. Subjects trained three times per week, with each session lasting approximately 60 min. During four weeks of induction training (to ensure adoption and adherence to correct technique) intensity was increased from 40% to 60% 1-RM. For the remaining 16-wk of training intensity was set at 70% 1-RM with multi…		time: post-training	140		tissue: skeletal muscle biopsy		age: 51								51													3
GSM1161804	GSE47881	RNA	GPL570	PMID: 23555298		Jamie,,Timmons:jamie.timmons@xrgenomics.com	XRGenomics	JA071_post-training		patientid: JA071	Long term		Resistance	The 20-wk fully supervised RET programme was designed to achieve skeletal muscle hypertrophy. Subjects trained three times per week, with each session lasting approximately 60 min. During four weeks of induction training (to ensure adoption and adherence to correct technique) intensity was increased from 40% to 60% 1-RM. For the remaining 16-wk of training intensity was set at 70% 1-RM with multi…		time: post-training	140		tissue: skeletal muscle biopsy		age: 67								67													3
GSM1161806	GSE47881	RNA	GPL570	PMID: 23555298		Jamie,,Timmons:jamie.timmons@xrgenomics.com	XRGenomics	JB038_post-training		patientid: JB038	Long term		Resistance	The 20-wk fully supervised RET programme was designed to achieve skeletal muscle hypertrophy. Subjects trained three times per week, with each session lasting approximately 60 min. During four weeks of induction training (to ensure adoption and adherence to correct technique) intensity was increased from 40% to 60% 1-RM. For the remaining 16-wk of training intensity was set at 70% 1-RM with multi…		time: post-training	140		tissue: skeletal muscle biopsy		age: 28								28													3
GSM1161808	GSE47881	RNA	GPL570	PMID: 23555298		Jamie,,Timmons:jamie.timmons@xrgenomics.com	XRGenomics	JB044_post-training		patientid: JB044	Long term		Resistance	The 20-wk fully supervised RET programme was designed to achieve skeletal muscle hypertrophy. Subjects trained three times per week, with each session lasting approximately 60 min. During four weeks of induction training (to ensure adoption and adherence to correct technique) intensity was increased from 40% to 60% 1-RM. For the remaining 16-wk of training intensity was set at 70% 1-RM with multi…		time: post-training	140		tissue: skeletal muscle biopsy		age: 55								55													3
GSM1161810	GSE47881	RNA	GPL570	PMID: 23555298		Jamie,,Timmons:jamie.timmons@xrgenomics.com	XRGenomics	JC047_post-training		patientid: JC047	Long term		Resistance	The 20-wk fully supervised RET programme was designed to achieve skeletal muscle hypertrophy. Subjects trained three times per week, with each session lasting approximately 60 min. During four weeks of induction training (to ensure adoption and adherence to correct technique) intensity was increased from 40% to 60% 1-RM. For the remaining 16-wk of training intensity was set at 70% 1-RM with multi…		time: post-training	140		tissue: skeletal muscle biopsy		age: 27								27													3
GSM1161812	GSE47881	RNA	GPL570	PMID: 23555298		Jamie,,Timmons:jamie.timmons@xrgenomics.com	XRGenomics	JC064_post-training		patientid: JC064	Long term		Resistance	The 20-wk fully supervised RET programme was designed to achieve skeletal muscle hypertrophy. Subjects trained three times per week, with each session lasting approximately 60 min. During four weeks of induction training (to ensure adoption and adherence to correct technique) intensity was increased from 40% to 60% 1-RM. For the remaining 16-wk of training intensity was set at 70% 1-RM with multi…		time: post-training	140		tissue: skeletal muscle biopsy		age: 64								64													3
GSM1161814	GSE47881	RNA	GPL570	PMID: 23555298		Jamie,,Timmons:jamie.timmons@xrgenomics.com	XRGenomics	JG040_post-training		patientid: JG040	Long term		Resistance	The 20-wk fully supervised RET programme was designed to achieve skeletal muscle hypertrophy. Subjects trained three times per week, with each session lasting approximately 60 min. During four weeks of induction training (to ensure adoption and adherence to correct technique) intensity was increased from 40% to 60% 1-RM. For the remaining 16-wk of training intensity was set at 70% 1-RM with multi…		time: post-training	140		tissue: skeletal muscle biopsy		age: 20								20													3
GSM1161816	GSE47881	RNA	GPL570	PMID: 23555298		Jamie,,Timmons:jamie.timmons@xrgenomics.com	XRGenomics	JH074_post-training		patientid: JH074	Long term		Resistance	The 20-wk fully supervised RET programme was designed to achieve skeletal muscle hypertrophy. Subjects trained three times per week, with each session lasting approximately 60 min. During four weeks of induction training (to ensure adoption and adherence to correct technique) intensity was increased from 40% to 60% 1-RM. For the remaining 16-wk of training intensity was set at 70% 1-RM with multi…		time: post-training	140		tissue: skeletal muscle biopsy		age: 47								47													3
GSM1161818	GSE47881	RNA	GPL570	PMID: 23555298		Jamie,,Timmons:jamie.timmons@xrgenomics.com	XRGenomics	JOH099_post-training		patientid: JOH099	Long term		Resistance	The 20-wk fully supervised RET programme was designed to achieve skeletal muscle hypertrophy. Subjects trained three times per week, with each session lasting approximately 60 min. During four weeks of induction training (to ensure adoption and adherence to correct technique) intensity was increased from 40% to 60% 1-RM. For the remaining 16-wk of training intensity was set at 70% 1-RM with multi…		time: post-training	140		tissue: skeletal muscle biopsy		age: 74								74													3
[truncated: 1,245 more rows]
[truncated: 1 more columns]
