# Supplementary material for: Time trajectories in the transcriptomic response to exercise - a meta-analysis
Source: Nat Commun. 2021 Jun 9;12:3471. doi: 10.1038/s41467-021-23579-x (PMC8190306; doi:10.1038/s41467-021-23579-x)
Supplement: Supplementary file 5 — Dataset 4 [file 41467_2021_23579_MOESM5_ESM.xlsx]

## Sheet: Sheet1
analysis	pathway	padj	NES	pval	ES	size	leadingGenes	leadingEdge
beta_acute,muscle	Degradation of the extracellular matrix	0.00447569	1.9385	2.46627e-05	0.651049	69	TIMP1;ADAMTS4;COL1A1;ADAMTS1;COL4A1;ADAMTS9;COL1A2;COL5A2;COL3A1;CTSB;COL4A2;CD44;LAMB1;COL5A1;ADAM15;CAST;COL6A3;CAPN2;FBN1;PHYKPL;CTSS;CTSL;LAMC1;FURIN;LAMA5;CASP3;CTSD;ADAMTS5;COL6A2;MMP3;FN1;ADAM17;NID1	7076;9507;1277;9510;1282;56999;1278;1290;1281;1508;1284;960;3912;1289;8751;831;1293;824;2200;85007;1520;1514;3915;5045;3911;836;1509;11096;1292;4314;2335;6868;4811
beta_acute,muscle	Extracellular matrix organization	0.00447569	1.97447	2.15908e-05	0.59963	178	THBS1;TIMP1;SDC4;ADAMTS4;VCAN;TNC;COL1A1;ADAMTS1;COL4A1;ITGA5;ADAMTS9;SERPINH1;PECAM1;COL1A2;COL5A2;COL3A1;CTSB;ACTN1;ICAM1;COL4A2;CD44;SERPINE1;TGFB2;PXDN;BGN;LAMB1;COL5A1;KDR;TGFB3;ITGAV;CD151;EFEMP1;ADAM15;CAST;COL6A3;CAPN2;FBN1;LOX;PHYKPL;CTSS;CTSL;COLGALT1;LAMC1;FURIN;ITGB2;PLOD3;VCAM1;PPIB;P4HA2;LOXL2;DDR1;LAMA5;CASP3;ITGB1;CTSD;ADAMTS5;PDGFA;LAMA2;LOXL1;COL6A2;P4HA1;NID2;MMP3;ITGA9;DST;FN1…	7057;7076;6385;9507;1462;3371;1277;9510;1282;3678;56999;871;5175;1278;1290;1281;1508;87;3383;1284;960;5054;7042;7837;633;3912;1289;3791;7043;3685;977;2202;8751;831;1293;824;2200;4015;85007;1520;1514;79709;3915;5045;3689;8985;7412;5479;8974;4017;780;3911;836;3688;1509;11096;5154;3908;4016;1292;5033;22795;4314;3680;667;2335;6868;4811
beta_acute,muscle	Interleukin-4 and Interleukin-13 signaling	0.00447569	2.35328	2.47961e-05	0.793804	67	FOS;CCL2;HMOX1;MYC;JUNB;TIMP1;CDKN1A;PIM1;SOCS3;IL6R;COL1A2;VEGFA;ICAM1;ANXA1;F13A1;TNFRSF1B;SAA1;LBP;FOXO1;CEBPD;IL4R;HIF1A;STAT3;HSP90AA1;ITGB2;VCAM1;MCL1;S1PR1;VIM;HSP90B1	2353;6347;3162;4609;3726;7076;1026;5292;9021;3570;1278;7422;3383;301;2162;7133;6288;3929;2308;1052;3566;3091;6774;3320;3689;7412;4170;1901;7431;7184
beta_acute,muscle	Platelet activation, signaling and aggregation	0.00447569	1.93683	2.15908e-05	0.588199	178	THBS1;TIMP1;SERPINA3;COL1A1;PECAM1;COL1A2;VEGFA;HSPA5;MANF;CD63;FCER1G;SRGN;ACTN1;DGKD;ANXA5;ACTN4;SERPINE1;TGFB2;F13A1;CDC37L1;CFL1;CALU;CAP1;CRK;ITIH4;GNA13;PLEK;TGFB3;WDR1;YWHAZ;TAGLN2;FERMT3;PTPN1;TIMP3;BCAR1;GNAI2;PPIA;PFN1;VCL;RAP1B;FLNA;GNG12;PIK3R3;STX4;TMSB4X;F2R;RHOG;LHFPL2;PROS1;GNAI3;ARRB2;TMX3;PDGFA;GNB4;CD9;ECM1;FAM49B;ABHD12;MGLL;IGF2;FN1;IGF1;QSOX1;EGF;GNG10;ABCC4;ITPR3;HABP4;TGFB…	7057;7076;12;1277;5175;1278;7422;3309;7873;967;2207;5552;87;8527;308;81;5054;7042;2162;55664;1072;813;10487;1398;3700;10672;5341;7043;9948;7534;8407;83706;5770;7078;9564;2771;5478;5216;7414;5908;2316;55970;8503;6810;7114;2149;391;10184;5627;2773;409;54495;5154;59345;928;1893;51571;26090;11343;3481;2335;3479;5768;1950;2790;10257;3710;22927;7040;10447;388;3937;5580;2776
beta_acute,muscle	Platelet degranulation	0.00447569	2.01802	2.35577e-05	0.65219	94	THBS1;TIMP1;SERPINA3;PECAM1;VEGFA;HSPA5;MANF;CD63;SRGN;ACTN1;ANXA5;ACTN4;SERPINE1;TGFB2;F13A1;CDC37L1;CFL1;CALU;CAP1;ITIH4;PLEK;TGFB3;WDR1;TAGLN2;FERMT3;TIMP3;PPIA;PFN1;VCL;FLNA;TMSB4X;LHFPL2;PROS1;TMX3;PDGFA;CD9;ECM1;FAM49B;IGF2;FN1;IGF1;QSOX1;EGF;ABCC4;HABP4;TGFB1;FAM3C	7057;7076;12;5175;7422;3309;7873;967;5552;87;308;81;5054;7042;2162;55664;1072;813;10487;3700;5341;7043;9948;8407;83706;7078;5478;5216;7414;2316;7114;10184;5627;54495;5154;928;1893;51571;3481;2335;3479;5768;1950;10257;22927;7040;10447
beta_acute,muscle	Response to elevated platelet cytosolic Ca2+	0.00447569	2.01964	2.34445e-05	0.650032	97	THBS1;TIMP1;SERPINA3;PECAM1;VEGFA;HSPA5;MANF;CD63;SRGN;ACTN1;ANXA5;ACTN4;SERPINE1;TGFB2;F13A1;CDC37L1;CFL1;CALU;CAP1;ITIH4;PLEK;TGFB3;WDR1;TAGLN2;FERMT3;TIMP3;PPIA;PFN1;VCL;FLNA;STX4;TMSB4X;LHFPL2;PROS1;TMX3;PDGFA;CD9;ECM1;FAM49B;IGF2;FN1;IGF1;QSOX1;EGF;ABCC4;HABP4;TGFB1;FAM3C	7057;7076;12;5175;7422;3309;7873;967;5552;87;308;81;5054;7042;2162;55664;1072;813;10487;3700;5341;7043;9948;8407;83706;7078;5478;5216;7414;2316;6810;7114;10184;5627;54495;5154;928;1893;51571;3481;2335;3479;5768;1950;10257;22927;7040;10447
beta_acute,muscle	Syndecan interactions	0.00458168	2.08515	2.96138e-05	0.841599	23	THBS1;SDC4;TNC;COL1A1;COL1A2;COL5A2;COL3A1;ACTN1;COL5A1;ITGAV	7057;6385;3371;1277;1278;1290;1281;87;1289;3685
beta_acute,muscle	Interleukin-10 signaling	0.00849385	1.99706	6.27431e-05	0.874528	15	CCL2;TIMP1;IL1R1;ICAM1;CXCL2;TNFRSF1B;TNFRSF1A;CSF1;STAT3	6347;7076;3554;3383;2920;7133;7132;1435;6774
beta_acute,muscle	Complex I biogenesis	0.00896167	-2.49133	8.54482e-05	-0.698478	49	NDUFC1;NDUFS1;NDUFS8;NDUFB11;NDUFA8;NDUFB7;NDUFA6;NDUFS7;NDUFA7;NDUFC2;NUBPL;TIMMDC1;NDUFB3;NDUFB10;NDUFB5;TMEM126B;NDUFAF6;NDUFB1;NDUFA5;NDUFA9;NDUFA2;NDUFB6;NDUFA1;NDUFS3;NDUFA11;NDUFS4;NDUFA3;NDUFV1;NDUFA13;NDUFA12;NDUFB8;ECSIT;NDUFV2;NDUFAF3;NDUFS2;NDUFAB1;NDUFA10;NDUFB9;NDUFS5;NDUFAF5;NDUFAF1;NDUFB2	4717;4719;4728;54539;4702;4713;4700;374291;4701;4718;80224;51300;4709;4716;4711;55863;137682;4707;4698;4704;4695;4712;4694;4722;126328;4724;4696;4723;51079;55967;4714;51295;4729;25915;4720;4706;4705;4715;4725;79133;51103;4708
beta_acute,muscle	Integrin cell surface interactions	0.00896167	1.93774	7.75855e-05	0.67889	52	THBS1;TNC;COL1A1;COL4A1;ITGA5;PECAM1;COL1A2;COL5A2;COL3A1;ICAM1;COL4A2;CD44;COL5A1;KDR;ITGAV;COL6A3;FBN1;ITGB2;VCAM1	7057;3371;1277;1282;3678;5175;1278;1290;1281;3383;1284;960;1289;3791;3685;1293;2200;3689;7412
beta_acute,muscle	Mitochondrial translation	0.00896167	-2.16599	0.000131182	-0.538211	93	MRPL34;MRPL2;MRPL16;MRPS36;OXA1L;MRPS33;MRPL48;MRPL19;MRPL1;MRPL41;MRPS15;MRPS7;MTIF3;MRPL40;MRPL13;AURKAIP1;MRPS18B;MRPL57;MRPS23;MRPS9;MRPL20;MRPL43;MRPL23;MRPL10;MRPL37;MRPL58;MRPS10;MRPL15;MRPL55;MRPS34;MRPL38;MRPS26;GFM1;MRPL11;MRPL21;MRPS12;MRPL33;ERAL1;MRPS24;MRPL46;MRPL54;MRPL53;MRPS18C	64981;51069;54948;92259;5018;51650;51642;9801;65008;64975;64960;51081;219402;64976;28998;54998;28973;78988;51649;64965;55052;84545;6150;124995;51253;3396;55173;29088;128308;65993;64978;64949;85476;65003;219927;6183;9553;26284;64951;26589;116541;116540;51023
beta_acute,muscle	Mitochondrial translation elongation	0.00896167	-2.20155	0.000125219	-0.553696	87	MRPL34;MRPL2;MRPL16;MRPS36;OXA1L;MRPS33;MRPL48;MRPL19;MRPL1;MRPL41;MRPS15;MRPS7;MRPL40;MRPL13;AURKAIP1;MRPS18B;MRPL57;MRPS23;MRPS9;MRPL20;MRPL43;MRPL23;MRPL10;MRPL37;MRPL58;MRPS10;MRPL15;MRPL55;MRPS34;MRPL38;MRPS26;GFM1;MRPL11;MRPL21;MRPS12;MRPL33;ERAL1;MRPS24;MRPL46;MRPL54;MRPL53;MRPS18C	64981;51069;54948;92259;5018;51650;51642;9801;65008;64975;64960;51081;64976;28998;54998;28973;78988;51649;64965;55052;84545;6150;124995;51253;3396;55173;29088;128308;65993;64978;64949;85476;65003;219927;6183;9553;26284;64951;26589;116541;116540;51023
beta_acute,muscle	Mitochondrial translation initiation	0.00896167	-2.1976	0.000125219	-0.552701	87	MRPL34;MRPL2;MRPL16;MRPS36;OXA1L;MRPS33;MRPL48;MRPL19;MRPL1;MRPL41;MRPS15;MRPS7;MTIF3;MRPL40;MRPL13;AURKAIP1;MRPS18B;MRPL57;MRPS23;MRPS9;MRPL20;MRPL43;MRPL23;MRPL10;MRPL37;MRPL58;MRPS10;MRPL15;MRPL55;MRPS34;MRPL38;MRPS26;MRPL11;MRPL21;MRPS12;MRPL33;ERAL1;MRPS24;MRPL46;MRPL54;MRPL53;MRPS18C	64981;51069;54948;92259;5018;51650;51642;9801;65008;64975;64960;51081;219402;64976;28998;54998;28973;78988;51649;64965;55052;84545;6150;124995;51253;3396;55173;29088;128308;65993;64978;64949;65003;219927;6183;9553;26284;64951;26589;116541;116540;51023
beta_acute,muscle	Mitochondrial translation termination	0.00896167	-2.19422	0.000125219	-0.551852	87	MRPL34;MRPL2;MRPL16;MRPS36;OXA1L;MRPS33;MRPL48;MRPL19;MRPL1;MRPL41;MRPS15;MRPS7;MRPL40;MRPL13;AURKAIP1;MRPS18B;MRPL57;MRPS23;MRPS9;MRPL20;MRPL43;MRPL23;MRPL10;MRPL37;MRPL58;MRPS10;MRPL15;MRPL55;MRPS34;MRPL38;MRPS26;MRPL11;MRPL21;MRPS12;MRPL33;ERAL1;MRPS24;MRPL46;MRPL54;MRPL53;MRPS18C	64981;51069;54948;92259;5018;51650;51642;9801;65008;64975;64960;51081;64976;28998;54998;28973;78988;51649;64965;55052;84545;6150;124995;51253;3396;55173;29088;128308;65993;64978;64949;65003;219927;6183;9553;26284;64951;26589;116541;116540;51023
beta_acute,muscle	Respiratory electron transport	0.00896167	-2.47547	0.000127943	-0.618586	90	COQ10A;COX14;NDUFC1;NDUFS1;NDUFS8;NDUFB11;NDUFA8;NDUFB7;COX7B;NDUFA6;NDUFS7;NDUFA7;NDUFC2;COX11;SURF1;NUBPL;TIMMDC1;ETFDH;NDUFB3;NDUFB10;NDUFB5;TMEM126B;CYC1;NDUFAF6;NDUFB1;NDUFA5;SDHB;TACO1;UQCRQ;NDUFA9;NDUFA2;NDUFB6;ETFB;UQCR10;SDHD;NDUFA1;UQCRC1;NDUFS3;NDUFA11;UQCRB;NDUFS4;NDUFA3;UQCR11;NDUFV1;COX6B1;NDUFA13;NDUFA12;UQCRFS1;COX18;NDUFB8;ECSIT;COX16;NDUFV2;COX8A;SDHA;NDUFAF3;SDHC;NDUFS2;COX6C;N…	93058;84987;4717;4719;4728;54539;4702;4713;1349;4700;374291;4701;4718;1353;6834;80224;51300;2110;4709;4716;4711;55863;1537;137682;4707;4698;6390;51204;27089;4704;4695;4712;2109;29796;6392;4694;7384;4722;126328;7381;4724;4696;10975;4723;1340;51079;55967;7386;285521;4714;51295;51241;4729;1351;6389;25915;6391;4720;1345;4706;10131;7385
beta_acute,muscle	Respiratory electron transport, ATP synthesis by chemiosmotic coupling, and heat production by uncoupling proteins.	0.00896167	-2.3272	0.000132398	-0.577175	94	COQ10A;COX14;NDUFC1;NDUFS1;NDUFS8;NDUFB11;NDUFA8;NDUFB7;COX7B;NDUFA6;NDUFS7;NDUFA7;NDUFC2;COX11;SURF1;NUBPL;TIMMDC1;ETFDH;NDUFB3;NDUFB10;NDUFB5;TMEM126B;CYC1;NDUFAF6;NDUFB1;NDUFA5;SDHB;TACO1;UQCRQ;NDUFA9;NDUFA2;NDUFB6;ETFB;UQCR10;SDHD;NDUFA1;UQCRC1;NDUFS3;NDUFA11;UQCRB;NDUFS4;NDUFA3;UQCR11;NDUFV1;COX6B1;NDUFA13;NDUFA12;UQCRFS1;COX18;NDUFB8;ECSIT;COX16;NDUFV2;COX8A;SDHA;NDUFAF3;SDHC;NDUFS2;COX6C;N…	93058;84987;4717;4719;4728;54539;4702;4713;1349;4700;374291;4701;4718;1353;6834;80224;51300;2110;4709;4716;4711;55863;1537;137682;4707;4698;6390;51204;27089;4704;4695;4712;2109;29796;6392;4694;7384;4722;126328;7381;4724;4696;10975;4723;1340;51079;55967;7386;285521;4714;51295;51241;4729;1351;6389;25915;6391;4720;1345;4706;10131;7385
beta_acute,muscle	Citric acid cycle (TCA cycle)	0.0109793	-2.08154	0.000182482	-0.702089	22	NNT;FH;DLD;ACO2;OGDH;SDHB;SUCLG2;SDHD;CS;IDH3G;SUCLA2;MDH2;IDH3B;SDHA;IDH2;SDHC;SUCLG1;ME2	23530;2271;1738;50;4967;6390;8801;6392;1431;3421;8803;4191;3420;6389;3418;6391;8802;4200
beta_acute,muscle	Glyoxylate metabolism and glycine degradation	0.0109793	-2.07688	0.000182482	-0.700519	22	AMT;LIAS;DLAT;GRHPR;DLD;OGDH;PXMP2;ALDH4A1;PDHX;BCKDHB;PDHB	275;11019;1737;9380;1738;4967;5827;8659;8050;594;5162
beta_acute,muscle	The citric acid (TCA) cycle and respiratory electron transport	0.0112782	-2.25802	0.000197863	-0.527684	139	PDP1;COQ10A;SLC16A3;ADHFE1;PDK2;COX14;DLAT;NDUFC1;NDUFS1;NDUFS8;L2HGDH;NNT;NDUFB11;FH;NDUFA8;NDUFB7;COX7B;DLD;NDUFA6;NDUFS7;NDUFA7;NDUFC2;COX11;SURF1;RXRA;NUBPL;TIMMDC1;ETFDH;NDUFB3;NDUFB10;NDUFB5;TMEM126B;CYC1;NDUFAF6;ACO2;NDUFB1;OGDH;MPC1;NDUFA5;SDHB;TACO1;UQCRQ;PDHX;NDUFA9;NDUFA2;NDUFB6;ETFB;UQCR10;SUCLG2;SDHD;NDUFA1;UQCRC1;CS;NDUFS3;MPC2;NDUFA11;UQCRB;IDH3G;NDUFS4;NDUFA3;UQCR11;NDUFV1;COX6B1;…	54704;93058;9123;137872;5164;84987;1737;4717;4719;4728;79944;23530;54539;2271;4702;4713;1349;1738;4700;374291;4701;4718;1353;6834;6256;80224;51300;2110;4709;4716;4711;55863;1537;137682;50;4707;4967;51660;4698;6390;51204;27089;8050;4704;4695;4712;2109;29796;8801;6392;4694;7384;1431;4722;25874;126328;7381;3421;4724;4696;10975;4723;1340;7416;728294;51079;5162;55967;7386;2739;285521;8803;4714;51295;5…
beta_acute,muscle	Defective B4GALT7 causes EDS, progeroid type	0.0121545	1.94899	0.00022446	0.881705	13	SDC4;VCAN;CSPG4;BGN	6385;1462;1464;633
beta_acute,muscle	Interferon Signaling	0.0124837	1.6961	0.000242067	0.522266	150	EGR1;MT2A;SOCS3;KPNA2;EIF4A1;FLNB;IFI30;IFITM3;IFITM2;ICAM1;CD44;EIF4E;IRF1;IFNGR1;KPNA1;NEDD4;TRIM25;EIF4A3;SEH1L;CAMK2D;PTPN1;IRF7;PDE12;TRIM26;ABCE1;VCAM1;GBP2;NUP88;FLNA;IFI27;EIF4G2	1958;4502;9021;3838;1973;2317;10437;10410;10581;3383;960;1977;3659;3459;3836;4734;7706;9775;81929;817;5770;3665;201626;7726;6059;7412;2634;4927;2316;3429;1982
beta_acute,muscle	Defective B3GAT3 causes JDSSDHD	0.012628	1.93652	0.000256525	0.876064	13	SDC4;VCAN;CSPG4;BGN	6385;1462;1464;633
beta_acute,muscle	Peroxisomal protein import	0.0207628	-1.86553	0.000441112	-0.516535	52	ACOX2;HMGCL;ECH1;EPHX2;GSTK1;PEX7;PEX6;PECR;CROT;CAT;CRAT;DECR2;USP9X;NUDT7;PEX1;TYSND1;IDH1;DHRS4;SCP2;PEX2;GNPAT	8309;3155;1891;2053;373156;5191;5190;55825;54677;847;1384;26063;8239;283927;5189;219743;3417;10901;6342;5828;8443
beta_acute,muscle	Scavenging by Class A Receptors	0.0207628	1.85596	0.000460118	0.871755	11	COL1A1;COL4A1;COL1A2;COL3A1;COL4A2;FTL;COLEC12;HSP90B1;CALR	1277;1282;1278;1281;1284;2512;81035;7184;811
beta_acute,muscle	Cardiac conduction	0.0241149	-1.73701	0.000556669	-0.449167	74	KCNJ2;CACNA1S;CAMK2G;SCN4A;CACNG1;PLN;SCN4B;RYR3;ATP2B2;FXYD1;ATP2A1;CAMK2A;ATP1B2;CACNG6;KAT2B;CASQ1;KCNJ12;RYR1;ATP2A2;AKAP9;ATP1A2;CACNA2D3;SCN1B;ABCC9;TNNI3;AHCYL1;CAMK2B;ASPH;NPR2;TRDN;FXYD6;ORAI1;STIM1	3759;779;818;6329;786;5350;6330;6263;491;5348;487;815;482;59285;8850;844;3768;6261;488;10142;477;55799;6324;10060;7137;10768;816;444;4882;10345;53826;84876;6786
beta_acute,muscle	Chondroitin sulfate/dermatan sulfate metabolism	0.0267014	1.86667	0.000665687	0.70115	34	SDC4;VCAN;CSPG4;CHST15;BGN;CHSY1;CHST3;HEXB	6385;1462;1464;51363;633;22856;9469;3074
beta_acute,muscle	PERK regulates gene expression	0.0267014	1.87765	0.000650729	0.720437	30	CCL2;ATF3;EIF2AK3;HSPA5;DDIT3;NFYA;ATF6	6347;467;9451;3309;1649;4800;22926
beta_acute,muscle	Recycling pathway of L1	0.0297155	1.87386	0.000768268	0.723518	29	MSN;TUBB6;TUBA1C;TUBA1A;ACTB;TUBA1B;TUBB2A;ACTG1;EZR;TUBB4B;CLTC;DPYSL2	4478;84617;84790;7846;60;10376;7280;71;7430;10383;1213;1808
I2_acute,muscle	Cell surface interactions at the vascular wall	0.00235818	1.51152	1.99996e-05	0.501207	73	PROS1;SDC4;COL1A1;FYN;COL1A2;ITGB2;TEK;THBD;SLC7A5;FCER1G;SLC7A8;FN1;ANGPT2;ATP1B3;CAV1;CD44;MERTK;ITGAV;GLG1;SIRPA;CD99;PIK3CB;TNFRSF10B;TNFRSF10D;PTPN6;SRC;ITGA5;CD58;GRB2;PECAM1;PROCR;SLC3A2;SLC7A6;PIK3R1;YES1;F11R;PPIA;ATP1B1;KRAS;CD47;SLC16A1;ITGB1;ITGA6;TNFRSF10A;SHC1;ESAM;SDC3;SDC2;PIK3CA	5627;6385;1277;2534;1278;3689;7010;7056;8140;2207;23428;2335;285;483;857;960;10461;3685;2734;140885;4267;5291;8795;8793;5777;6714;3678;965;2885;5175;10544;6520;9057;5295;7525;50848;5478;481;3845;961;6566;3688;3655;8797;6464;90952;9672;6383;5290
I2_acute,muscle	Extracellular matrix organization	0.00235818	1.42846	1.99996e-05	0.45473	178	PRKCA;COL5A2;COL5A1;LOXL1;LOXL2;ADAMTS4;ACTN1;SDC4;ITGA9;VCAN;TGFB2;COL1A1;CTSS;EFEMP1;COL1A2;ITGB2;COL3A1;CTSL;PXDN;TIMP1;ADAMTS1;HTRA1;THBS1;CAST;FBN1;P4HA1;COL4A2;ICAM1;COL6A3;LOX;LAMB1;NID2;FN1;TIMP2;COL4A1;CASK;CD44;CD151;SPARC;PPIB;TGFB3;ADAMTS9;TNC;ITGAV;SH3PXD2A;BGN;CTSB;ADAMTS2;PCOLCE;CTSK;SERPINE1;LAMA2;LTBP2;LAMA4;PDGFA;P4HA2;COL12A1;SERPINH1;CRTAP;NTN4;ITGA5;CASP3;DST;PLOD2;LUM;KDR;AD…	5578;1290;1289;4016;4017;9507;87;6385;3680;1462;7042;1277;1520;2202;1278;3689;1281;1514;7837;7076;9510;5654;7057;831;2200;5033;1284;3383;1293;4015;3912;22795;2335;7077;1282;8573;960;977;6678;5479;7043;56999;3371;3685;9644;633;1508;9509;5118;1513;5054;3908;4053;3910;5154;8974;1303;871;10491;59277;3678;836;667;5352;4060;3791;102;5175;824;85007;4811;3693;780;79709;51399;8985;2331;50848;11096;5034;23…
I2_acute,muscle	Immunoregulatory interactions between a Lymphoid and a non-Lymphoid cell	0.00235818	1.69923	2.00128e-05	0.598832	33	COLEC12;SIGLEC1;COL1A1;COL1A2;ITGB2;COL3A1;LILRB5;ICAM1;PVR;TYROBP;CD99;HLA-A;CLEC2B;PILRA;NECTIN2;MICA;HLA-C;VCAM1;B2M;ITGB1;CD81;HLA-F;IFITM1;HLA-B;NPDC1	81035;6614;1277;1278;3689;1281;10990;3383;5817;7305;4267;3105;9976;29992;5819;100507436;3107;7412;567;3688;975;3134;8519;3106;56654
I2_acute,muscle	Interferon gamma signaling	0.00235818	1.56091	1.99996e-05	0.522882	62	IFI30;SOCS3;CAMK2D;TRIM5;ICAM1;CD44;PTPN1;MT2A;SP100;HLA-DPA1;HLA-A;IRF7;PTPN6;IRF1;TRIM25;TRIM22;GBP2;HLA-DRB1;TRIM26;IFNGR1;STAT1;TRIM62;HLA-C;PML;TRIM21;JAK1;IRF9;VCAM1;B2M;HLA-DRB5;HLA-DPB1;HLA-F;PTPN2;TRIM38;IFNGR2;HLA-DRA;PRKCD;HLA-B;HLA-DQB1;HLA-DQA1;PIAS1	10437;9021;817;85363;3383;960;5770;4502;6672;3113;3105;3665;5777;3659;7706;10346;2634;3123;7726;3459;6772;55223;3107;5371;6737;3716;10379;7412;567;3127;3115;3134;5771;10475;3460;3122;5580;3106;3119;3117;8554
I2_acute,muscle	Interleukin-4 and Interleukin-13 signaling	0.00235818	1.61893	1.99996e-05	0.539607	67	F13A1;FOXO1;SOCS3;VEGFA;JUNB;MYC;COL1A2;CCL2;ITGB2;LBP;TIMP1;IL6R;FOS;ICAM1;FN1;HMOX1;ALOX5;CEBPD;CDKN1A;HSPA8;IL4R;FSCN1;PIM1;HIF1A;BCL2L1;RORC;MCL1;HSP90AA1;STAT3;ANXA1;HSP90B1;TP53;VIM;TNFRSF1B;RORA;STAT1;PIK3R1;JAK1;SAA1;VCAM1;MMP3;S1PR1;ITGB1;ZEB1	2162;2308;9021;7422;3726;4609;1278;6347;3689;3929;7076;3570;2353;3383;2335;3162;240;1052;1026;3312;3566;6624;5292;3091;598;6097;4170;3320;6774;301;7184;7157;7431;7133;6095;6772;5295;3716;6288;7412;4314;1901;3688;6935
I2_acute,muscle	Platelet activation, signaling and aggregation	0.00235818	1.39243	1.99996e-05	0.443261	178	SERPINA3;PRKCA;F13A1;PRKCE;ITIH4;LHFPL2;PROS1;PLEK;GNG10;ACTN1;VEGFC;VEGFA;GNAQ;TGFB2;COL1A1;CDC37L1;ECM1;GNA12;FYN;COL1A2;TIMP1;THBS1;EGF;FCER1G;PIK3R3;WDR1;FN1;GNB4;DGKD;GNG12;CALU;SPARC;PTPN1;TGFB3;TMSB4X;HSPA5;MGLL;IGF1;CAP1;RHOG;FAM49B;PTK2;SERPINE1;FERMT3;ITPR1;CD63;PIK3CB;PDGFA;STXBP3;MANF;RAP1A;STX4;ARRB2;PTPN6;DGKH;ABCC4;RHOB;VCL;LCP2;SRC;IGF2;PFN1;CRK;ABHD12;FAM3C;SRGN;GRB2;HABP4;NHLRC2…	12;5578;2162;5581;3700;10184;5627;5341;2790;87;7424;7422;2776;7042;1277;55664;1893;2768;2534;1278;7076;7057;1950;2207;8503;9948;2335;59345;8527;55970;813;6678;5770;7043;7114;3309;11343;3479;10487;391;51571;5747;5054;83706;3708;967;5291;5154;6814;7873;5906;6810;409;5777;160851;10257;388;7414;3937;6714;3481;5216;1398;26090;10447;5552;2885;22927;374354;5175;94121;10672;308;3959;5880;23052;5295;2782;…
I2_acute,muscle	Integrin cell surface interactions	0.00471324	1.5334	5.99988e-05	0.519867	52	COL5A2;COL5A1;ITGA9;COL1A1;COL1A2;ITGB2;COL3A1;THBS1;FBN1;COL4A2;ICAM1;COL6A3;FN1;COL4A1;CD44;TNC;ITGAV;ITGA5;LUM;KDR;PECAM1;ITGB5;F11R;VCAM1;CD47;ITGA10;ITGB1;COL6A1;ITGA7;COL6A2;ITGA6;ITGA1	1290;1289;3680;1277;1278;3689;1281;7057;2200;1284;3383;1293;2335;1282;960;3371;3685;3678;4060;3791;5175;3693;50848;7412;961;8515;3688;1291;3679;1292;3655;3672
I2_acute,muscle	Interferon Signaling	0.00471324	1.34724	5.99988e-05	0.43145	150	IFI30;SOCS3;CAMK2D;FLNB;EIF4E;SAMHD1;MX2;TRIM5;ICAM1;KPNA1;CD44;PTPN1;MT2A;SP100;EGR1;UBE2L6;PPM1B;HLA-DPA1;NEDD4;RANBP2;SEH1L;PDE12;KPNA2;EIF4A1;HLA-A;IRF7;EIF4G2;EIF4E2;PTPN6;IRF1;XAF1;NUP88;PSMB8;NUP107;RNASEL;TRIM25;IFIT3;TRIM22;NUP62;GBP2;NUP188;ISG15;NUP93;IFITM2;UBC;UBE2E1;NUP98;HLA-DRB1;TRIM26;IFNGR1;ABCE1;IFI27;IFITM3;STAT1;TRIM62;NDC1;HLA-C;PML;TRIM21;JAK1;IRF9;KPNB1;VCAM1;B2M;HLA-DRB5;…	10437;9021;817;2317;1977;25939;4600;85363;3383;3836;960;5770;4502;6672;1958;9246;5495;3113;4734;5903;81929;201626;3838;1973;3105;3665;1982;9470;5777;3659;54739;4927;5696;57122;6041;7706;3437;10346;23636;2634;23511;9636;9688;10581;7316;7324;4928;3123;7726;3459;6059;3429;10410;6772;55223;55706;3107;5371;6737;3716;10379;3837;7412;567;3127;3115;3134;5771;8519;25820;10475;3460;3455;3122;5580;3106;9631…
I2_acute,muscle	Response to elevated platelet cytosolic Ca2+	0.00471324	1.43489	5.99988e-05	0.468273	97	SERPINA3;PRKCA;F13A1;ITIH4;LHFPL2;PROS1;PLEK;ACTN1;VEGFC;VEGFA;TGFB2;CDC37L1;ECM1;TIMP1;THBS1;EGF;WDR1;FN1;CALU;SPARC;TGFB3;TMSB4X;HSPA5;IGF1;CAP1;FAM49B;SERPINE1;FERMT3;CD63;PDGFA;STXBP3;MANF;STX4;ABCC4;VCL;IGF2;PFN1;FAM3C;SRGN;HABP4;NHLRC2;PECAM1;SYTL4;ANXA5;LGALS3BP;ENDOD1;PPIA;TAGLN2;BRPF3;TLN1;CFL1;ACTN4;CD9;ALDOA;APLP2	12;5578;2162;3700;10184;5627;5341;87;7424;7422;7042;55664;1893;7076;7057;1950;9948;2335;813;6678;7043;7114;3309;3479;10487;51571;5054;83706;967;5154;6814;7873;6810;10257;7414;3481;5216;10447;5552;22927;374354;5175;94121;308;3959;23052;5478;8407;27154;7094;1072;81;928;226;334
I2_acute,muscle	Platelet degranulation	0.0098978	1.40043	0.000139997	0.457793	94	SERPINA3;F13A1;ITIH4;LHFPL2;PROS1;PLEK;ACTN1;VEGFC;VEGFA;TGFB2;CDC37L1;ECM1;TIMP1;THBS1;EGF;WDR1;FN1;CALU;SPARC;TGFB3;TMSB4X;HSPA5;IGF1;CAP1;FAM49B;SERPINE1;FERMT3;CD63;PDGFA;MANF;ABCC4;VCL;IGF2;PFN1;FAM3C;SRGN;HABP4;NHLRC2;PECAM1;SYTL4;ANXA5;LGALS3BP;ENDOD1;PPIA;TAGLN2;BRPF3;TLN1;CFL1;ACTN4;CD9;ALDOA;APLP2	12;2162;3700;10184;5627;5341;87;7424;7422;7042;55664;1893;7076;7057;1950;9948;2335;813;6678;7043;7114;3309;3479;10487;51571;5054;83706;967;5154;7873;10257;7414;3481;5216;10447;5552;22927;374354;5175;94121;308;3959;23052;5478;8407;27154;7094;1072;81;928;226;334
I2_acute,muscle	Negative regulation of the PI3K/AKT network	0.0231377	1.43839	0.000359993	0.480374	65	PDGFRA;PIP4K2A;IRS2;HBEGF;STRN;FYN;AKT3;MYD88;EGF;PIK3R3;PPP2R1B;PHLPP2;PPP2CB;PPP2CA;RHOG;PIK3CB;PDGFA;FGF6;PPP2R5A;IRAK1;SRC;FGFR1;GRB2;PIP4K2C;IER3;MET;PIP5K1C;IRAK4;RAC2;PTEN;KITLG;PIK3R1	5156;5305;8660;1839;6801;2534;10000;4615;1950;8503;5519;23035;5516;5515;391;5291;5154;2251;5525;3654;6714;2260;2885;79837;8870;4233;23396;51135;5880;5728;4254;5295
I2_acute,muscle	Degradation of the extracellular matrix	0.0247445	1.42335	0.000419992	0.473556	69	COL5A2;COL5A1;ADAMTS4;COL1A1;CTSS;COL1A2;COL3A1;CTSL;TIMP1;ADAMTS1;HTRA1;CAST;FBN1;COL4A2;COL6A3;LAMB1;FN1;TIMP2;COL4A1;CD44;ADAMTS9;CTSB;CTSK;COL12A1;CASP3;ADAM10;CAPN2;PHYKPL;NID1;ADAMTS5;CAPN7;MMP3;FURIN;LAMC1;ADAM17;COL6A1;COL6A2;CAPNS1;CAPN15;ADAM9;LAMA5;ADAM15;BMP1;CTSD;MMP14;COL5A3;ELN	1290;1289;9507;1277;1520;1278;1281;1514;7076;9510;5654;831;2200;1284;1293;3912;2335;7077;1282;960;56999;1508;1513;1303;836;102;824;85007;4811;11096;23473;4314;5045;3915;6868;1291;1292;826;6650;8754;3911;8751;649;1509;4323;50509;2006
I2_acute,muscle	Fcgamma receptor (FCGR) dependent phagocytosis	0.0250164	1.41731	0.000459991	0.471544	69	PRKCE;MYO5A;HCK;ACTG1;FYN;WIPF3;ACTB;MYO9B;ACTR3;PTK2;ABI1;WIPF2;ITPR1;HSP90AB1;MYH9;PIK3CB;NCKAP1;ARPC3;HSP90AA1;CYFIP1;ARPC4;SRC;CRK;GRB2;ARPC1B;ABL1;FGR;ABI2;ARPC1A;WASF2;PIK3R1;LIMK1;YES1;ARPC5;ITPR3;ACTR2;CFL1;WIPF1;PRKCD;CDC42;MYO1C;MAPK1;ARPC2;PIK3CA;RAC1	5581;4644;3055;71;2534;644150;60;4650;10096;5747;10006;147179;3708;3326;4627;5291;10787;10094;3320;23191;10093;6714;1398;2885;10095;25;2268;10152;10552;10163;5295;3984;7525;10092;3710;10097;1072;7456;5580;998;4641;5594;10109;5290;5879
I2_acute,muscle	Signaling by PDGF	0.0252495	1.47494	0.00049999	0.503097	48	PDGFRA;COL5A2;COL5A1;COL3A1;THBS2;THBS1;COL4A2;COL6A3;COL4A1;RASA1;PIK3CB;PDGFA;STAT3;SRC;THBS3;CRK;GRB2;STAT1;PIK3R1;THBS4;KRAS;FURIN;PTPN12;COL6A1;PDGFRB;COL6A2;RAPGEF1;STAT5A;BCAR1;STAT5B;PIK3CA;STAT6;COL5A3	5156;1290;1289;1281;7058;7057;1284;1293;1282;5921;5291;5154;6774;6714;7059;1398;2885;6772;5295;7060;3845;5045;5782;1291;5159;1292;2889;6776;9564;6777;5290;6778;50509
I2_acute,muscle	PI5P, PP2A and IER3 Regulate PI3K/AKT Signaling	0.0263947	1.43514	0.00056	0.482233	59	PDGFRA;PIP4K2A;IRS2;HBEGF;STRN;FYN;MYD88;EGF;PIK3R3;PPP2R1B;PPP2CB;PPP2CA;RHOG;PIK3CB;PDGFA;FGF6;PPP2R5A;IRAK1;SRC;FGFR1;GRB2;PIP4K2C;IER3;MET;PIP5K1C;IRAK4;RAC2;KITLG;PIK3R1	5156;5305;8660;1839;6801;2534;4615;1950;8503;5519;5516;5515;391;5291;5154;2251;5525;3654;6714;2260;2885;79837;8870;4233;23396;51135;5880;4254;5295
I2_acute,muscle	Interferon alpha/beta signaling	0.0273963	1.48119	0.00062	0.508008	45	SOCS3;SAMHD1;MX2;PTPN1;EGR1;HLA-A;IRF7;PTPN6;IRF1;XAF1;PSMB8;RNASEL;IFIT3;GBP2;ISG15;IFITM2;ABCE1;IFI27;IFITM3;STAT1;HLA-C;JAK1;IRF9;HLA-F;IFITM1;IFNAR2;HLA-B;IFNAR1;IFI6	9021;25939;4600;5770;1958;3105;3665;5777;3659;54739;5696;6041;3437;2634;9636;10581;6059;3429;10410;6772;3107;3716;10379;3134;8519;3455;3106;3454;2537
I2_acute,muscle	Assembly of collagen fibrils and other multimeric structures	0.0316147	1.50717	0.000760182	0.525501	37	COL5A2;COL5A1;LOXL1;LOXL2;COL1A1;CTSS;COL1A2;COL3A1;CTSL;PXDN;COL4A2;COL6A3;LOX;COL4A1;CD151;CTSB;PCOLCE	1290;1289;4016;4017;1277;1520;1278;1281;1514;7837;1284;1293;4015;1282;977;1508;5118
beta_acute,blood	Attenuation phase	0.00341799	2.14909	2.62923e-05	0.906676	13	HSPA1B;HSPA1A;DNAJB1;FKBP4;HSP90AB1;HSP90AA1;HSPA8;HSPA1L;CREBBP;EP300;PTGES3	3304;3303;3337;2288;3326;3320;3312;3305;1387;2033;10728
beta_acute,blood	Cellular response to heat stress	0.00341799	1.9846	2.10962e-05	0.618761	79	HSPA1B;HSPA1A;HSPH1;DNAJB1;FKBP4;HSP90AB1;HSPA6;HSP90AA1;HSPA8;HSPA1L;NUP188;SIRT1;NUP210;NUP133;CREBBP;BAG3;EP300;PTGES3;ATM;HSPA14;MAPK1;NUP205;NUP160;DNAJB6;HSPA5	3304;3303;10808;3337;2288;3326;3310;3320;3312;3305;23511;23411;23225;55746;1387;9531;2033;10728;472;51182;5594;23165;23279;10049;3309
beta_acute,blood	ESR-mediated signaling	0.00341799	1.72165	2.04624e-05	0.516395	123	FOS;AREG;FKBP4;GATA3;GNG2;HSPB1;HSP90AB1;JUN;HSP90AA1;TGFA;GNGT2;POLR2A;ZNF217;HBEGF;CREBBP;JUND;EP300;CHD1;PTGES3;KAT2B;PPID;CDKN1B;POLR2B;MAPK1;SP1;NCOA1;TNRC6C;MMP9;GNAI3;AGO2;NCOA3;SMC3;KCTD6;UHMK1;AXIN1;CTSD;KPNA2;CBFB;CCNT1;GTF2A1;MOV10;IGF1R;CREB1;STRN	2353;374;2288;2625;54331;3315;3326;3725;3320;7039;2793;5430;7764;1839;1387;3727;2033;1105;10728;8850;5481;1027;5431;5594;6667;8648;57690;4318;2773;27161;8202;9126;200845;127933;8312;1509;3838;865;904;2957;4343;3480;1385;6801
beta_acute,blood	HSF1-dependent transactivation	0.00341799	2.17166	2.4692e-05	0.834064	20	HSPA1B;HSPA1A;DNAJB1;FKBP4;HSP90AB1;HSP90AA1;HSPA8;HSPA1L;CREBBP;EP300;PTGES3	3304;3303;3337;2288;3326;3320;3312;3305;1387;2033;10728
beta_acute,blood	HSP90 chaperone cycle for steroid hormone receptors (SHR)	0.00341799	2.05094	2.26593e-05	0.697577	40	HSPA1B;HSPA1A;DNAJB1;DNAJA1;STIP1;FKBP4;HSP90AB1;HSP90AA1;HSPA8;HSPA1L;DNAJA4;NR3C1;PTGES3;ACTR1A	3304;3303;3337;3301;10963;2288;3326;3320;3312;3305;55466;2908;10728;10121
beta_acute,blood	Immunoregulatory interactions between a Lymphoid and a non-Lymphoid cell	0.00341799	1.8702	2.08633e-05	0.575241	91	SH2D1B;KIR3DL2;KIR3DL1;KLRF1;KIR2DL3;KLRC1;KLRB1;KIR2DL1;CD247;NCR1;CD160;KIR2DL4;LILRA5;KLRD1;ITGAL;FCGR3A;SLAMF7;MICB;LAIR2;KLRK1;SH2D1A;NCR3;CD300A;KLRG1;CLEC2B;PILRB;SLAMF6;SIGLEC7;CD226;ITGB2;ITGB7;TREM1;CD40LG;CD96;SIGLEC9	117157;3812;3811;51348;3804;3821;3820;3802;919;9437;11126;3805;353514;3824;3683;2214;57823;4277;3904;22914;4068;259197;11314;10219;9976;29990;114836;27036;10666;3689;3695;54210;959;10225;27180
beta_acute,blood	Regulation of HSF1-mediated heat shock response	0.00341799	1.93749	2.15406e-05	0.61983	62	HSPA1B;HSPA1A;HSPH1;DNAJB1;HSPA6;HSPA8;HSPA1L;NUP188;SIRT1;NUP210;NUP133;BAG3;ATM;HSPA14;MAPK1;NUP205;NUP160;DNAJB6;HSPA5	3304;3303;10808;3337;3310;3312;3305;23511;23411;23225;55746;9531;472;51182;5594;23165;23279;10049;3309
beta_acute,blood	Signaling by Nuclear Receptors	0.00341799	1.74188	2.01796e-05	0.512008	172	FOS;AREG;AKR1C3;FKBP4;GATA3;PDK4;GNG2;ARL4C;HSPB1;HSP90AB1;JUN;HSP90AA1;TGFA;GNGT2;POLR2A;ZNF217;ABCA1;MYLIP;HBEGF;CREBBP;PDK3;KDM4A;JUND;EP300;CHD1;PTGES3;KAT2B;PPID;DHRS3;CDKN1B;KDM3A;POLR2B;MAPK1;SP1;NCOA1;TNRC6C;RARA;MMP9;GNAI3;CPT1A;AGO2;NCOA3;SMC3;KCTD6;RDH5;UHMK1;AXIN1;CTSD;NCOR1;KPNA2;CBFB;RXRB;CCNT1;ABCG1;GTF2A1;RXRA;MOV10;IGF1R;CREB1;STRN;EEPD1;RARG;NCOA2	2353;374;8644;2288;2625;5166;54331;10123;3315;3326;3725;3320;7039;2793;5430;7764;19;29116;1839;1387;5165;9682;3727;2033;1105;10728;8850;5481;9249;1027;55818;5431;5594;6667;8648;57690;5914;4318;2773;1374;27161;8202;9126;200845;5959;127933;8312;1509;9611;3838;865;6257;904;9619;2957;6256;4343;3480;1385;6801;80820;5916;10499
beta_acute,blood	Estrogen-dependent gene expression	0.00917613	1.78351	8.48608e-05	0.559265	75	FOS;FKBP4;GATA3;HSP90AB1;JUN;HSP90AA1;TGFA;POLR2A;ZNF217;CREBBP;JUND;EP300;CHD1;PTGES3;KAT2B;POLR2B;SP1;NCOA1;TNRC6C;AGO2;NCOA3;SMC3;KCTD6;AXIN1;CTSD;KPNA2;CBFB;CCNT1;GTF2A1	2353;2288;2625;3326;3725;3320;7039;5430;7764;1387;3727;2033;1105;10728;8850;5431;6667;8648;57690;27161;8202;9126;200845;8312;1509;3838;865;904;2957
beta_acute,blood	Extra-nuclear estrogen signaling	0.00917613	1.85374	8.8232e-05	0.610039	50	FOS;AREG;GNG2;HSPB1;HSP90AA1;TGFA;GNGT2;HBEGF;CDKN1B;MAPK1;MMP9;GNAI3;UHMK1	2353;374;54331;3315;3320;7039;2793;1839;1027;5594;4318;2773;127933
beta_acute,blood	Nucleobase catabolism	0.0113718	-2.22683	0.000120279	-0.618516	25	NT5C3A;NT5M;ADPRM;ENTPD1;NUDT1;NUDT18;GPX1;NUDT16;DNPH1;TYMP;UPB1;ENTPD6;ITPA;NT5C	51251;56953;56985;953;4521;79873;2876;131870;10591;1890;51733;955;3704;30833
beta_acute,blood	GPCR ligand binding	0.0213526	1.6421	0.000246376	0.494741	115	CCL4;S1PR5;XCL2;CMKLR1;GNG2;PTGER2;ADRB2;ADGRE5;PTGER4;GPR183;CD55;S1PR1;CX3CR1;F2R;GPR18;XCL1;FPR2;CCL3;GNGT2;HCAR3;NMUR1;PTGDR;GPR65;C3AR1;LPAR5;CXCR1;CXCR2;CCL3L3;LPAR2;GPR68;CCRL2;LPAR6;ADM;GPR132;PROK2;ANXA1;ADGRE2	6351;53637;6846;1240;54331;5732;154;976;5734;1880;1604;1901;1524;2149;2841;6375;2358;6348;2793;8843;10316;5729;8477;719;57121;3577;3579;414062;9170;8111;9034;10161;133;29933;60675;301;30817
beta_acute,blood	Chromatin modifying enzymes	0.025137	1.51213	0.000483403	0.442706	186	JMJD6;HCFC1;JADE2;BRD1;KDM2A;BRPF3;ATXN7;MSL2;KDM5B;CREBBP;KANSL1;KMT2B;KDM4A;GATAD2B;EP300;KAT2B;KDM5A;PHF21A;TRRAP;KDM3A;SMARCA4;NCOA1;KAT6A;CHD4;ARID1A;ARID5B;SETD1B;PADI4;BRPF1;KDM6A;KDM3B;CHD3;BRD8;ASH1L;GATAD2A;NCOR1;SETD2;EP400;KMT5B;ACTL6A;SAP130;TADA1;RBBP5;DR1;ARID2;KANSL3;SMARCA2;EED;SETD3;NFKB1;YEATS2;EZH2;NCOA2;KMT2C;KANSL2;TBL1X;SMARCC1;REST;SUZ12;AEBP2;KDM6B;SETDB1;MTA2;JADE1;NFKB2…	23210;3054;23338;23774;22992;27154;6314;55167;10765;1387;284058;9757;9682;57459;2033;8850;5927;51317;8295;55818;6597;8648;7994;1108;8289;84159;23067;23569;7862;7403;51780;1107;10902;55870;54815;9611;29072;57634;51111;86;79595;117143;5929;1810;196528;55683;6595;8726;84193;4790;55689;2146;10499;58508;54934;6907;6599;5978;23512;121536;23135;9869;9219;79960;4791;5253;112869;387893;55193;3717;56970;84…
beta_acute,blood	Chromatin organization	0.025137	1.51213	0.000483403	0.442706	186	JMJD6;HCFC1;JADE2;BRD1;KDM2A;BRPF3;ATXN7;MSL2;KDM5B;CREBBP;KANSL1;KMT2B;KDM4A;GATAD2B;EP300;KAT2B;KDM5A;PHF21A;TRRAP;KDM3A;SMARCA4;NCOA1;KAT6A;CHD4;ARID1A;ARID5B;SETD1B;PADI4;BRPF1;KDM6A;KDM3B;CHD3;BRD8;ASH1L;GATAD2A;NCOR1;SETD2;EP400;KMT5B;ACTL6A;SAP130;TADA1;RBBP5;DR1;ARID2;KANSL3;SMARCA2;EED;SETD3;NFKB1;YEATS2;EZH2;NCOA2;KMT2C;KANSL2;TBL1X;SMARCC1;REST;SUZ12;AEBP2;KDM6B;SETDB1;MTA2;JADE1;NFKB2…	23210;3054;23338;23774;22992;27154;6314;55167;10765;1387;284058;9757;9682;57459;2033;8850;5927;51317;8295;55818;6597;8648;7994;1108;8289;84159;23067;23569;7862;7403;51780;1107;10902;55870;54815;9611;29072;57634;51111;86;79595;117143;5929;1810;196528;55683;6595;8726;84193;4790;55689;2146;10499;58508;54934;6907;6599;5978;23512;121536;23135;9869;9219;79960;4791;5253;112869;387893;55193;3717;56970;84…
beta_acute,blood	Class A/1 (Rhodopsin-like receptors)	0.025137	1.65442	0.000375172	0.508226	92	CCL4;S1PR5;XCL2;CMKLR1;PTGER2;ADRB2;PTGER4;GPR183;S1PR1;CX3CR1;F2R;GPR18;XCL1;FPR2;CCL3;HCAR3;NMUR1;PTGDR;GPR65;C3AR1;LPAR5;CXCR1;CXCR2;CCL3L3;LPAR2;GPR68;CCRL2;LPAR6;GPR132;PROK2;ANXA1	6351;53637;6846;1240;5732;154;5734;1880;1901;1524;2149;2841;6375;2358;6348;8843;10316;5729;8477;719;57121;3577;3579;414062;9170;8111;9034;10161;29933;60675;301
beta_acute,blood	Erythrocytes take up carbon dioxide and release oxygen	0.025137	-2.25569	0.000388018	-0.800264	11	CA2;AQP1;HBB;SLC4A1;HBA2;CA1;HBA1	760;358;3043;6521;3040;759;3039
beta_acute,blood	Metabolism of nucleotides	0.025137	-2.1766	0.000343761	-0.472549	74	GMPR;NT5C3A;LHPP;NT5M;ADPRM;GUK1;NME1;ENTPD1;NUDT1;NUDT18;GPX1;NME4;NUDT16;DNPH1;PFAS;NME2;DCTPP1;ADK;PUDP;TYMP;APRT;TK1;AMPD3;UPB1	2766;51251;64077;56953;56985;2987;4830;953;4521;79873;2876;4833;131870;10591;5198;4831;79077;132;8226;1890;353;7083;272;51733
beta_acute,blood	O2/CO2 exchange in erythrocytes	0.025137	-2.25569	0.000388018	-0.800264	11	CA2;AQP1;HBB;SLC4A1;HBA2;CA1;HBA1	760;358;3043;6521;3040;759;3039
beta_acute,blood	Respiratory electron transport	0.025137	-1.85135	0.000428266	-0.391848	85	NDUFA6;NDUFS8;TACO1;NDUFAF3;COX6B1;ETFA;ETFB;COX14;UQCRFS1;NDUFV2;UQCR10;TMEM126B;COX6A1;SDHD;CYCS;NDUFS4;NDUFB9;TRAP1;NDUFB8;COX8A;UQCRQ;NDUFS3;COX4I1;NDUFS5;UQCRB;COX5A;SCO2;NDUFA10;COX5B;COX16;NDUFB5;UQCRH;COX7A2L;NDUFV3;NDUFA7;ECSIT;NDUFS1;NDUFB2	4700;4728;51204;25915;1340;2108;2109;84987;7386;4729;29796;55863;1337;6392;54205;4724;4715;10131;4714;1351;27089;4722;1327;4725;7381;9377;9997;4705;1329;51241;4711;7388;9167;4731;4701;51295;4719;4708
beta_acute,blood	Respiratory electron transport, ATP synthesis by chemiosmotic coupling, and heat production by uncoupling proteins.	0.025137	-1.86386	0.000447027	-0.392418	87	NDUFA6;NDUFS8;TACO1;NDUFAF3;COX6B1;ETFA;ETFB;COX14;UQCRFS1;NDUFV2;UQCR10;TMEM126B;COX6A1;SDHD;CYCS;NDUFS4;NDUFB9;TRAP1;NDUFB8;COX8A;UQCRQ;NDUFS3;COX4I1;NDUFS5;UQCRB;COX5A;SCO2;NDUFA10;COX5B;COX16;UCP2;NDUFB5;UQCRH;COX7A2L;NDUFV3;NDUFA7;ECSIT;NDUFS1;NDUFB2;UQCRC2;SLC25A14;UQCR11	4700;4728;51204;25915;1340;2108;2109;84987;7386;4729;29796;55863;1337;6392;54205;4724;4715;10131;4714;1351;27089;4722;1327;4725;7381;9377;9997;4705;1329;51241;7351;4711;7388;9167;4731;4701;51295;4719;4708;7385;9016;10975
beta_acute,blood	Activation of anterior HOX genes in hindbrain development during early embryogenesis	0.0266872	1.78887	0.000564538	0.605966	41	JUN;CNOT6;POLR2A;CREBBP;NCOA6;EP300;POLR2B;HOXB2;RARA;NCOA3;KDM6A;NCOR1;RXRA;RBBP5;PKNOX1;EED;ZNF335;EZH2;RARG;KMT2C;SUZ12	3725;57472;5430;1387;23054;2033;5431;3212;5914;8202;7403;9611;6256;5929;5316;8726;63925;2146;5916;58508;23512
beta_acute,blood	Activation of HOX genes during differentiation	0.0266872	1.78887	0.000564538	0.605966	41	JUN;CNOT6;POLR2A;CREBBP;NCOA6;EP300;POLR2B;HOXB2;RARA;NCOA3;KDM6A;NCOR1;RXRA;RBBP5;PKNOX1;EED;ZNF335;EZH2;RARG;KMT2C;SUZ12	3725;57472;5430;1387;23054;2033;5431;3212;5914;8202;7403;9611;6256;5929;5316;8726;63925;2146;5916;58508;23512
beta_acute,blood	Rho GTPase cycle	0.0313772	1.65001	0.000693919	0.512619	82	RHOB;TAGAP;RACGAP1;ARHGEF2;GNA13;ARHGEF3;ARHGAP9;RHOF;SOS1;VAV3;MYO9B;ARHGAP30;ARHGAP10;ARHGAP25;ARHGAP19;ARHGAP35;ARHGEF40;ARHGAP26;ABR;VAV1;AKAP13;FGD3;PREX1;ARHGEF1;RAC2;ARAP2;STARD8;ARAP3;SOS2;FGD4	388;117289;29127;9181;10672;50650;64333;54509;6654;10451;4650;257106;79658;9938;84986;2909;55701;23092;29;7409;11214;89846;57580;9138;5880;116984;9754;64411;6655;121512
beta_acute,blood	Mitochondrial translation initiation	0.0371163	-1.7329	0.000856531	-0.366776	85	OXA1L;MRPL40;MRPS24;MRPL23;MRPS11;MRPS21;MRPL53;MRPL58;MTFMT;MRPS18B;MRPL39;MRPL12;MRPL41;MRPL54;MRPL24;MRPL16;GADD45GIP1;MRPL20;MRPL51;MTIF2;MRPL4;MRPL9;MRPS23;MRPS15;MRPS28;MRPL46;MRPL49;MRPL33;MRPS7;MRPL55;MRPL28;MRPS25;PTCD3;MRPS2	5018;64976;64951;6150;64963;54460;116540;3396;123263;28973;54148;6182;64975;116541;79590;54948;90480;55052;51258;4528;51073;65005;51649;64960;28957;26589;740;9553;51081;128308;10573;64432;55037;51116
I2_acute,blood	G alpha (i) signalling events	0.0136597	1.44218	3.99992e-05	0.388341	145	APP;GNAL;CCL4;GPSM2;NMUR1;S1PR5;CX3CR1;AKR1C3;PLA2G4A;GNGT2;ADCY9;HCAR3;GNB5;CCR5;CCL5;S1PR1;PRKX;PDE4A;RDH5;CYP4V2;CAMK2D;PRKCQ;LDLR;FPR2;CXCR1;GNG2;PDE4B;ADCY4;PPP2R1B;CXCR6;DHRS3;PPP2R5D;GPR18;RGS14;LPAR2;PRKAR1A;ADCY3;MAPK1;CAMKK2;PRKCA;DHRS9;ITPR1;PDE4D;LPAR5;LRP10;CXCL1;GPR183;PPP3CB;CALM1;ITPR3;ADCY7;PSAP;PLB1;PDE1B;CXCR4;PPP3CC;CXCL16;RGS1;CXCR2;PRKCD;GRK2;CAMK2G;METAP1;CREB1;C5AR1;RDH11;…	351;2774;6351;29899;10316;53637;1524;8644;5321;2793;115;8843;10681;1234;6352;1901;5613;5141;5959;285440;817;5588;3949;2358;3577;54331;5142;196883;5519;10663;9249;5528;2841;10636;9170;5573;109;5594;10645;5578;10170;3708;5144;57121;26020;2919;1880;5532;801;3710;113;5660;151056;5153;7852;5533;58191;5996;3579;5580;156;818;23173;1385;728;51109;54884;719;1230;5516;5534;2783;5330;4836;5518;3838;10768;54…
I2_acute,blood	Immunoregulatory interactions between a Lymphoid and a non-Lymphoid cell	0.0136597	1.74852	1.99996e-05	0.48564	91	KIR2DL1;KIR3DL2;KIR3DL1;NCR1;KIR2DL4;SLAMF7;KIR2DL3;SH2D1B;KLRD1;FCGR3A;KLRG1;NCR3;KLRC1;SLAMF6;LAIR2;CD247;CD160;KLRF1;KLRK1;CD300A;TREM1;CD226;TREML2;ITGAL;KLRB1;CD40LG;HLA-F;CD99;SIGLEC7;HLA-G;PILRB;HCST;CD81;CD3D;HLA-C;ITGB7;SH2D1A;MICA;IFITM1;LILRA4;LILRA2;ICAM2;SIGLEC5;CD8A;TYROBP;ITGB2;JAML	3802;3812;3811;9437;3805;57823;3804;117157;3824;2214;10219;259197;3821;114836;3904;919;11126;51348;22914;11314;54210;10666;79865;3683;3820;959;3134;4267;27036;3135;29990;10870;975;915;3107;3695;4068;100507436;8519;23547;11027;3384;8778;925;7305;3689;120425
I2_acute,blood	Class A/1 (Rhodopsin-like receptors)	0.0163917	1.53009	9.9998e-05	0.424329	93	APP;CCL4;CMKLR1;PTGDR;XCL1;NMUR1;S1PR5;XCL2;CX3CR1;F2R;PTGER2;CCL3;ADRB2;HCAR3;CCL3L3;CCR5;GPR68;CCL5;S1PR1;PTGER4;ECE1;FPR2;CXCR1;GPR65;CXCR6;GPR132;GPR18;LPAR2;PROK2;F2RL1;LPAR5;CXCL1;GPR183;GNRH1;PSAP;CXCR4;PTAFR;CXCL16;P2RY2;CXCR2	351;6351;1240;5729;6375;10316;53637;6846;1524;2149;5732;6348;154;8843;414062;1234;8111;6352;1901;5734;1889;2358;3577;8477;10663;29933;2841;9170;60675;2150;57121;2919;1880;2796;5660;7852;5724;58191;5029;3579
I2_acute,blood	Eukaryotic Translation Elongation	0.0163917	1.54988	9.9998e-05	0.431974	87	RPS16;RPL24;RPL35;RPL27;RPS13;RPL7A;RPS4X;RPL35A;RPL13A;EEF1D;RPS15A;RPL17;RPSA;RPL36AL;RPL41;RPL12;RPL8;RPLP1;RPS25;RPS21;RPS20;RPS29;RPS12;RPS19;RPL11;RPL29;RPL32;RPL13;RPS10	6217;6152;11224;6155;6207;6130;6191;6165;23521;1936;6210;6139;3921;6166;6171;6136;6132;6176;6230;6227;6224;6235;6206;6223;6135;6159;6161;6137;6204
I2_acute,blood	Selenocysteine synthesis	0.0163917	1.56391	0.000119998	0.436621	85	RPS16;RPL24;RPL35;RPL27;RPS13;RPL7A;RPS4X;RPL35A;RPL13A;RPS15A;RPL17;RPSA;RPL36AL;RPL41;RPL12;RPL8;RPLP1;RPS25;RPS21;RPS20;RPS29;RPS12;RPS19;RPL11;RPL29;RPL32;SEPHS2;RPL13;RPS10	6217;6152;11224;6155;6207;6130;6191;6165;23521;6210;6139;3921;6166;6171;6136;6132;6176;6230;6227;6224;6235;6206;6223;6135;6159;6161;22928;6137;6204
I2_acute,blood	Chemokine receptors bind chemokines	0.0166952	1.81518	0.000180894	0.579969	25	CCL4;XCL1;XCL2;CX3CR1;CCL3;CCL3L3;CCR5;CCL5;CXCR1;CXCR6;CXCL1;CXCR4;CXCL16;CXCR2;CCRL2	6351;6375;6846;1524;6348;414062;1234;6352;3577;10663;2919;7852;58191;3579;9034
I2_acute,blood	Eukaryotic Translation Termination	0.0166952	1.54009	0.000159997	0.429637	86	RPS16;RPL24;RPL35;RPL27;RPS13;RPL7A;RPS4X;ETF1;RPL35A;RPL13A;RPS15A;RPL17;RPSA;RPL36AL;RPL41;RPL12;RPL8;RPLP1;RPS25;RPS21;RPS20;RPS29;RPS12;RPS19;RPL11;RPL29;RPL32;RPL13;RPS10	6217;6152;11224;6155;6207;6130;6191;2107;6165;23521;6210;6139;3921;6166;6171;6136;6132;6176;6230;6227;6224;6235;6206;6223;6135;6159;6161;6137;6204
I2_acute,blood	GPCR ligand binding	0.0166952	1.4669	0.000199996	0.400608	116	APP;CCL4;CMKLR1;PTGDR;XCL1;NMUR1;S1PR5;XCL2;CX3CR1;F2R;PTGER2;GNGT2;CCL3;ADRB2;HCAR3;CCL3L3;GNB5;CCR5;GPR68;CCL5;S1PR1;PTGER4;ECE1;ADGRE5;FPR2;CXCR1;GNG2;CD55;GPR65;CXCR6;GPR132;GPR18;LPAR2;PROK2;F2RL1;LPAR5;CXCL1;GPR183;GNRH1;PSAP;CXCR4;PTAFR;CXCL16;P2RY2;ADGRE3;CXCR2;CCRL2;ADM;ADORA2A;C5AR1;LPAR6;C3AR1;CCR1;ADGRE2;GNB2;PLPPR2;LTB4R;INSL3;CCR4;ANXA1;GNG5;GNB1	351;6351;1240;5729;6375;10316;53637;6846;1524;2149;5732;2793;6348;154;8843;414062;10681;1234;8111;6352;1901;5734;1889;976;2358;3577;54331;1604;8477;10663;29933;2841;9170;60675;2150;57121;2919;1880;2796;5660;7852;5724;58191;5029;84658;3579;9034;133;135;728;10161;719;1230;30817;2783;64748;1241;3640;1233;301;2787;2782
I2_acute,blood	Peptide chain elongation	0.0166952	1.52585	0.000219996	0.426439	84	RPS16;RPL24;RPL35;RPL27;RPS13;RPL7A;RPS4X;RPL35A;RPL13A;RPS15A;RPL17;RPSA;RPL36AL;RPL41;RPL12;RPL8;RPLP1;RPS25;RPS21;RPS20;RPS29;RPS12;RPS19;RPL11;RPL29;RPL32;RPL13;RPS10	6217;6152;11224;6155;6207;6130;6191;6165;23521;6210;6139;3921;6166;6171;6136;6132;6176;6230;6227;6224;6235;6206;6223;6135;6159;6161;6137;6204
I2_acute,blood	Selenoamino acid metabolism	0.0191236	1.47829	0.000279994	0.409384	95	RPS16;RPL24;RPL35;RPL27;PAPSS2;RPS13;RPL7A;RPS4X;RPL35A;RPL13A;RPS15A;RPL17;RPSA;RPL36AL;RPL41;RPL12;RPL8;RPLP1;RPS25;RPS21;RPS20;RPS29;RPS12;RPS19;RPL11;RPL29;RPL32;SEPHS2;RPL13;RPS10	6217;6152;11224;6155;9060;6207;6130;6191;6165;23521;6210;6139;3921;6166;6171;6136;6132;6176;6230;6227;6224;6235;6206;6223;6135;6159;6161;22928;6137;6204
I2_acute,blood	Viral mRNA Translation	0.0198687	1.50157	0.000319994	0.419654	84	RPS16;RPL24;RPL35;RPL27;RPS13;RPL7A;RPS4X;RPL35A;RPL13A;RPS15A;RPL17;RPSA;RPL36AL;RPL41;RPL12;RPL8;RPLP1;RPS25;RPS21;RPS20;RPS29;RPS12;RPS19;RPL11;RPL29;RPL32;RPL13;RPS10	6217;6152;11224;6155;6207;6130;6191;6165;23521;6210;6139;3921;6166;6171;6136;6132;6176;6230;6227;6224;6235;6206;6223;6135;6159;6161;6137;6204
I2_acute,blood	Nonsense Mediated Decay (NMD) independent of the Exon Junction Complex (EJC)	0.0216279	1.48432	0.000379992	0.412941	89	RPS16;RPL24;RPL35;RPL27;RPS13;RPL7A;RPS4X;ETF1;RPL35A;RPL13A;RPS15A;RPL17;RPSA;RPL36AL;RPL41;RPL12;RPL8;RPLP1;RPS25;RPS21;RPS20;RPS29;RPS12;RPS19;RPL11;RPL29;RPL32;RPL13;RPS10	6217;6152;11224;6155;6207;6130;6191;2107;6165;23521;6210;6139;3921;6166;6171;6136;6132;6176;6230;6227;6224;6235;6206;6223;6135;6159;6161;6137;6204
I2_acute,blood	Formation of a pool of free 40S subunits	0.0357254	1.43107	0.000679986	0.396061	96	RPS16;RPL24;RPL35;RPL27;RPS13;RPL7A;RPS4X;RPL35A;RPL13A;RPS15A;RPL17;RPSA;RPL36AL;RPL41;RPL12;RPL8;RPLP1;RPS25;RPS21;RPS20;RPS29;RPS12;RPS19;RPL11;RPL29;RPL32;RPL13;RPS10;EIF3E;RPS27	6217;6152;11224;6155;6207;6130;6191;6165;23521;6210;6139;3921;6166;6171;6136;6132;6176;6230;6227;6224;6235;6206;6223;6135;6159;6161;6137;6204;3646;6232
beta_longterm,muscle	Activation of the mRNA upon binding of the cap-binding complex and eIFs, and subsequent binding to 43S	0.00130076	-2.17287	5.64079e-05	-0.623233	58	EIF4B;EIF4G1;RPS15A;RPS27;RPS15;RPS26;EIF3F;RPS3;RPS19;RPS10;EIF4H;RPS5;EIF3I;EIF1AX;RPS21;EIF2S2;EIF3B;EIF3G;RPS14;EIF4EBP1;RPSA;EIF3J;RPS2;EIF3A;RPS11;RPS9;RPS28;EIF3H;RPS16;RPS25;RPS13;RPS3A;EIF3E;RPS20	1975;1981;6210;6232;6209;6231;8665;6188;6223;6204;7458;6193;8668;1964;6227;8894;8662;8666;6208;1978;3921;8669;6187;8661;6205;6203;6234;8667;6217;6230;6207;6189;3646;6224
beta_longterm,muscle	Assembly of collagen fibrils and other multimeric structures	0.00130076	2.40659	3.27161e-05	0.835402	37	COL3A1;COL1A1;COL4A1;COL1A2;COL4A2;PXDN;COL5A2;COL15A1;COL6A3;COL5A1;COL6A2;ITGA6;LOX;COL6A1;COL18A1;LOXL2;PCOLCE	1281;1277;1282;1278;1284;7837;1290;1306;1293;1289;1292;3655;4015;1291;80781;4017;5118
beta_longterm,muscle	Cap-dependent Translation Initiation	0.00130076	-2.28034	6.87994e-05	-0.581353	115	RPL3L;EIF4B;EIF4G1;RPL13;RPS15A;RPL18A;RPS27;RPL21;RPL36AL;EIF5B;RPS15;RPS26;EIF3F;RPL13A;RPL22;RPS3;RPS19;RPS10;EIF4H;RPS5;EIF3I;EIF1AX;RPL35;RPLP0;RPL28;RPS21;RPLP1;RPL41;EIF2S2;EIF3B;RPL36;UBA52;EIF3G;RPS14;RPL4;EIF4EBP1;RPSA;RPL10A;EIF3J;RPL30;RPL18;RPS2;EIF3A;RPL5;RPL37;RPL29;RPS11;RPL6;RPS9;RPS28;EIF3H;RPL24;RPS16;RPS25;EIF5;RPL19;RPL10;RPS13;RPL14;RPS3A;RPL32;RPLP2;EIF3E;RPS20	6123;1975;1981;6137;6210;6142;6232;6144;6166;9669;6209;6231;8665;23521;6146;6188;6223;6204;7458;6193;8668;1964;11224;6175;6158;6227;6176;6171;8894;8662;25873;7311;8666;6208;6124;1978;3921;4736;8669;6156;6141;6187;8661;6125;6167;6159;6205;6128;6203;6234;8667;6152;6217;6230;1983;6143;6134;6207;9045;6189;6161;6181;3646;6224
beta_longterm,muscle	Cell surface interactions at the vascular wall	0.00130076	1.95083	2.99661e-05	0.600417	73	COL1A1;COL1A2;PECAM1;CAV1;JAM2;ITGA6;ESAM;CD74;FYN;TEK;ATP1B3;ITGA5;PROS1;SLC16A1;FN1;F11R;ITGAV;FCER1G;SDC3;YES1;PLCG1;PPIA;ITGB1;GAS6;PROCR;ANGPT2;SLC16A3;CD44;TNFRSF10B	1277;1278;5175;857;58494;3655;90952;972;2534;7010;483;3678;5627;6566;2335;50848;3685;2207;9672;7525;5335;5478;3688;2621;10544;285;9123;960;8795
beta_longterm,muscle	Cellular response to heat stress	0.00130076	-1.97193	6.28101e-05	-0.526335	86	HSPA2;CAMK2A;HSPA1A;HSPA1B;RPA1;CAMK2B;PTGES3;HSPA1L;ST13;CAMK2G;SIRT1;VCP;BAG2;EP300;YWHAE;DNAJB1;MLST8;NUP98;AKT1S1;NUP153;MAPKAPK2;NUP58;SEC13;CREBBP;NUP210;DNAJC7;RANBP2;RPS19BP1;NUP54;FKBP4;HIKESHI;NUP205;HSP90AB1;HSPH1;BAG5;HSPA14	3306;815;3303;3304;6117;816;10728;3305;6767;818;23411;7415;9532;2033;7531;3337;64223;4928;84335;9972;9261;9818;6396;1387;23225;7266;5903;91582;53371;2288;51501;23165;3326;10808;9529;51182
beta_longterm,muscle	Citric acid cycle (TCA cycle)	0.00130076	2.02528	6.92785e-05	0.78091	22	IDH3A;SDHB;CS;SDHA;SUCLG1;NNT;FH;DLST;ME2;ACO2;SUCLA2;FAHD1;DLD;IDH2;MDH2;SDHD	3419;6390;1431;6389;8802;23530;2271;1743;4200;50;8803;81889;1738;3418;4191;6392
beta_longterm,muscle	Collagen biosynthesis and modifying enzymes	0.00130076	2.32056	3.25754e-05	0.797812	39	COL3A1;COL1A1;COL4A1;COL1A2;COL4A2;COL5A2;COL15A1;COL6A3;COL5A1;SERPINH1;COL6A2;COL6A1;PPIB;COL18A1;COLGALT1;PCOLCE;ADAMTS2;PLOD3;BMP1;PLOD1;COL5A3	1281;1277;1282;1278;1284;1290;1306;1293;1289;871;1292;1291;5479;80781;79709;5118;9509;8985;649;5351;50509
beta_longterm,muscle	Collagen chain trimerization	0.00130076	2.32355	3.46392e-05	0.895919	22	COL3A1;COL1A1;COL4A1;COL1A2;COL4A2;COL5A2;COL15A1;COL6A3;COL5A1;COL6A2;COL6A1;COL18A1	1281;1277;1282;1278;1284;1290;1306;1293;1289;1292;1291;80781
beta_longterm,muscle	Collagen degradation	0.00130076	2.34506	3.31334e-05	0.83179	33	COL3A1;COL1A1;COL4A1;COL1A2;COL4A2;COL5A2;COL15A1;COL6A3;COL5A1;COL6A2;CTSK;COL6A1;COL18A1;MMP2;MMP14	1281;1277;1282;1278;1284;1290;1306;1293;1289;1292;1513;1291;80781;4313;4323
beta_longterm,muscle	Collagen formation	0.00130076	2.37553	3.13048e-05	0.770328	54	COL3A1;COL1A1;COL4A1;COL1A2;COL4A2;PXDN;COL5A2;COL15A1;COL6A3;COL5A1;SERPINH1;COL6A2;ITGA6;LOX;COL6A1;PPIB;COL18A1;COLGALT1;LOXL2;PCOLCE;ADAMTS2;PLOD3;BMP1;PLOD1;COL5A3	1281;1277;1282;1278;1284;7837;1290;1306;1293;1289;871;1292;3655;4015;1291;5479;80781;79709;4017;5118;9509;8985;649;5351;50509
beta_longterm,muscle	Complex I biogenesis	0.00130076	2.12239	3.16416e-05	0.699749	49	NDUFS2;NDUFB8;NDUFA8;NDUFAB1;NDUFB2;NDUFV1;NDUFA9;NDUFB1;NDUFB5;NDUFS3;NDUFS5;NDUFAF4;NDUFA6;TIMMDC1;ECSIT;NDUFB10;NDUFC1;NDUFB6;NDUFB9;NDUFA3;NDUFB3;NDUFA1;NDUFS1;NDUFAF7;NDUFA11;NDUFA2;NDUFV2;NDUFAF5;NDUFA12;NDUFA10;NDUFA13	4720;4714;4702;4706;4708;4723;4704;4707;4711;4722;4725;29078;4700;51300;51295;4716;4717;4712;4715;4696;4709;4694;4719;55471;126328;4695;4729;79133;55967;4705;51079
beta_longterm,muscle	Degradation of the extracellular matrix	0.00130076	2.42914	3.02416e-05	0.755053	69	COL3A1;COL1A1;COL4A1;COL1A2;COL4A2;LAMB1;COL5A2;COL15A1;COL6A3;TIMP1;A2M;COL5A1;NID1;HSPG2;COL6A2;CTSK;LAMC1;COL6A1;COL18A1;ADAM15;TIMP2;MMP2;HTRA1;MMP14;FN1;CAPN2;BMP1;COL5A3;TPSAB1;DCN;PHYKPL;CTSS;LAMA5;ELN	1281;1277;1282;1278;1284;3912;1290;1306;1293;7076;2;1289;4811;3339;1292;1513;3915;1291;80781;8751;7077;4313;5654;4323;2335;824;649;50509;7177;1634;85007;1520;3911;2006
beta_longterm,muscle	ECM proteoglycans	0.00130076	2.45484	3.15567e-05	0.806489	50	COL3A1;COL1A1;COL4A1;COL1A2;COL4A2;SPARC;LAMB1;BGN;ASPN;COL5A2;COL6A3;LUM;COL5A1;LAMA4;HSPG2;COL6A2;LAMC1;COL6A1;FN1;AGRN;TGFB3;APP;ITGAV;COL5A3;LAMA2;DCN;TGFB2;ITGB1;LAMA5;FMOD;LAMB2	1281;1277;1282;1278;1284;6678;3912;633;54829;1290;1293;4060;1289;3910;3339;1292;3915;1291;2335;375790;7043;351;3685;50509;3908;1634;7042;3688;3911;2331;3913
beta_longterm,muscle	Eukaryotic Translation Elongation	0.00130076	-2.12729	6.30756e-05	-0.563633	89	RPL3L;RPL13;RPS15A;RPL18A;RPS27;RPL21;RPL36AL;RPS15;RPS26;RPL13A;RPL22;RPS3;RPS19;RPS10;EEF1A2;RPS5;EEF1B2;RPL35;RPLP0;RPL28;RPS21;RPLP1;RPL41;RPL36;UBA52;RPS14;RPL4;EEF1D;RPSA;RPL10A;RPL30;RPL18;RPS2;RPL5;RPL37;RPL29;RPS11;RPL6;RPS9;RPS28;RPL24;RPS16;RPS25;RPL19;RPL10;RPS13;EEF1G;RPL14;RPS3A;RPL32;RPLP2;RPS20;RPL36A;RPL12;RPL7A;RPS8	6123;6137;6210;6142;6232;6144;6166;6209;6231;23521;6146;6188;6223;6204;1917;6193;1933;11224;6175;6158;6227;6176;6171;25873;7311;6208;6124;1936;3921;4736;6156;6141;6187;6125;6167;6159;6205;6128;6203;6234;6152;6217;6230;6143;6134;6207;1937;9045;6189;6161;6181;6224;6173;6136;6130;6202
beta_longterm,muscle	Eukaryotic Translation Initiation	0.00130076	-2.28034	6.87994e-05	-0.581353	115	RPL3L;EIF4B;EIF4G1;RPL13;RPS15A;RPL18A;RPS27;RPL21;RPL36AL;EIF5B;RPS15;RPS26;EIF3F;RPL13A;RPL22;RPS3;RPS19;RPS10;EIF4H;RPS5;EIF3I;EIF1AX;RPL35;RPLP0;RPL28;RPS21;RPLP1;RPL41;EIF2S2;EIF3B;RPL36;UBA52;EIF3G;RPS14;RPL4;EIF4EBP1;RPSA;RPL10A;EIF3J;RPL30;RPL18;RPS2;EIF3A;RPL5;RPL37;RPL29;RPS11;RPL6;RPS9;RPS28;EIF3H;RPL24;RPS16;RPS25;EIF5;RPL19;RPL10;RPS13;RPL14;RPS3A;RPL32;RPLP2;EIF3E;RPS20	6123;1975;1981;6137;6210;6142;6232;6144;6166;9669;6209;6231;8665;23521;6146;6188;6223;6204;7458;6193;8668;1964;11224;6175;6158;6227;6176;6171;8894;8662;25873;7311;8666;6208;6124;1978;3921;4736;8669;6156;6141;6187;8661;6125;6167;6159;6205;6128;6203;6234;8667;6152;6217;6230;1983;6143;6134;6207;9045;6189;6161;6181;3646;6224
beta_longterm,muscle	Eukaryotic Translation Termination	0.00130076	-2.28018	6.30756e-05	-0.604141	89	TRMT112;RPL3L;RPL13;RPS15A;RPL18A;RPS27;RPL21;RPL36AL;RPS15;RPS26;RPL13A;RPL22;GSPT1;RPS3;RPS19;RPS10;N6AMT1;RPS5;RPL35;RPLP0;RPL28;RPS21;RPLP1;RPL41;RPL36;UBA52;RPS14;RPL4;RPSA;RPL10A;GSPT2;RPL30;RPL18;RPS2;RPL5;RPL37;RPL29;RPS11;RPL6;RPS9;RPS28;RPL24;RPS16;RPS25;RPL19;RPL10;RPS13;RPL14;RPS3A;RPL32;RPLP2;RPS20;RPL36A;RPL12;RPL7A;RPS8	51504;6123;6137;6210;6142;6232;6144;6166;6209;6231;23521;6146;2935;6188;6223;6204;29104;6193;11224;6175;6158;6227;6176;6171;25873;7311;6208;6124;3921;4736;23708;6156;6141;6187;6125;6167;6159;6205;6128;6203;6234;6152;6217;6230;6143;6134;6207;9045;6189;6161;6181;6224;6173;6136;6130;6202
beta_longterm,muscle	Extracellular matrix organization	0.00130076	2.62698	2.64306e-05	0.71697	178	COL3A1;COL1A1;COL4A1;COL1A2;COL4A2;SPARC;LAMB1;BGN;NID2;PXDN;PECAM1;ASPN;COL5A2;COL15A1;COL6A3;TIMP1;LUM;KDR;A2M;JAM2;COL5A1;NID1;LAMA4;SERPINH1;HSPG2;COL6A2;CTSK;ITGA1;ITGA6;LAMC1;LOX;COL6A1;PPIB;COL18A1;ICAM2;VWF;ADAM15;COLGALT1;LOXL2;PCOLCE;TIMP2;ADAMTS2;ITGA5;MMP2;HTRA1;MMP14;LTBP2;FN1;F11R;CAPN2;EMILIN1;AGRN;TGFB3;PLOD3;APP;VCAM1;ITGAV;EFEMP2;BMP1;FBLN2;PLOD1;COL5A3;SDC3;PDGFB;TPSAB1;LAMA2;C…	1281;1277;1282;1278;1284;6678;3912;633;22795;7837;5175;54829;1290;1306;1293;7076;4060;3791;2;58494;1289;4811;3910;871;3339;1292;1513;3672;3655;3915;4015;1291;5479;80781;3384;7450;8751;79709;4017;5118;7077;9509;3678;4313;5654;4323;4053;2335;50848;824;11117;375790;7043;8985;351;7412;3685;30008;649;2199;5351;50509;9672;5155;7177;3908;10491;1634;7042;85007;3688;1520;3911;2006;2331;977;3913
beta_longterm,muscle	Formation of a pool of free 40S subunits	0.00130076	-2.27959	6.4813e-05	-0.596083	97	RPL3L;RPL13;RPS15A;RPL18A;RPS27;RPL21;RPL36AL;RPS15;RPS26;EIF3F;RPL13A;RPL22;RPS3;RPS19;RPS10;RPS5;EIF3I;EIF1AX;RPL35;RPLP0;RPL28;RPS21;RPLP1;RPL41;EIF3B;RPL36;UBA52;EIF3G;RPS14;RPL4;RPSA;RPL10A;EIF3J;RPL30;RPL18;RPS2;EIF3A;RPL5;RPL37;RPL29;RPS11;RPL6;RPS9;RPS28;EIF3H;RPL24;RPS16;RPS25;RPL19;RPL10;RPS13;RPL14;RPS3A;RPL32;RPLP2;EIF3E;RPS20;RPL36A;RPL12;RPL7A;RPS8	6123;6137;6210;6142;6232;6144;6166;6209;6231;8665;23521;6146;6188;6223;6204;6193;8668;1964;11224;6175;6158;6227;6176;6171;8662;25873;7311;8666;6208;6124;3921;4736;8669;6156;6141;6187;8661;6125;6167;6159;6205;6128;6203;6234;8667;6152;6217;6230;6143;6134;6207;9045;6189;6161;6181;3646;6224;6173;6136;6130;6202
beta_longterm,muscle	Formation of the ternary complex, and subsequently, the 43S complex	0.00130076	-2.16676	5.4606e-05	-0.640351	50	RPS15A;RPS27;RPS15;RPS26;EIF3F;RPS3;RPS19;RPS10;RPS5;EIF3I;EIF1AX;RPS21;EIF2S2;EIF3B;EIF3G;RPS14;RPSA;EIF3J;RPS2;EIF3A;RPS11;RPS9;RPS28;EIF3H;RPS16;RPS25;RPS13;RPS3A;EIF3E;RPS20	6210;6232;6209;6231;8665;6188;6223;6204;6193;8668;1964;6227;8894;8662;8666;6208;3921;8669;6187;8661;6205;6203;6234;8667;6217;6230;6207;6189;3646;6224
beta_longterm,muscle	Global Genome Nucleotide Excision Repair (GG-NER)	0.00130076	-1.92633	6.18009e-05	-0.519881	81	RAD23A;GPS1;RPA1;COPS3;RAD23B;GTF2H5;POLE4;UBE2V2;SUMO2;ERCC4;PIAS3;UBA52;UBE2N;RNF111;INO80C;RFC2;POLE3;XPA;MCRS1;PIAS1;YY1;GTF2H4;ACTR5;NFRKB;PARP2;UBB;SUMO3;COPS2;RPA2;RBX1;CUL4A;UBE2I;INO80D;LIG3;XPC;COPS7B;POLD2;INO80;TFPT;UBC;POLE;RPS27A	5886;2873;6117;8533;5887;404672;56655;7336;6613;2072;10401;7311;7334;54778;125476;5982;54107;7507;10445;8554;7528;2968;79913;4798;10038;7314;6612;9318;6118;9978;8451;7329;54891;3980;7508;64708;5425;54617;29844;7316;5426;6233
beta_longterm,muscle	GTP hydrolysis and joining of the 60S ribosomal subunit	0.00130076	-2.34512	6.68092e-05	-0.602441	108	RPL3L;EIF4B;EIF4G1;RPL13;RPS15A;RPL18A;RPS27;RPL21;RPL36AL;EIF5B;RPS15;RPS26;EIF3F;RPL13A;RPL22;RPS3;RPS19;RPS10;EIF4H;RPS5;EIF3I;EIF1AX;RPL35;RPLP0;RPL28;RPS21;RPLP1;RPL41;EIF2S2;EIF3B;RPL36;UBA52;EIF3G;RPS14;RPL4;RPSA;RPL10A;EIF3J;RPL30;RPL18;RPS2;EIF3A;RPL5;RPL37;RPL29;RPS11;RPL6;RPS9;RPS28;EIF3H;RPL24;RPS16;RPS25;EIF5;RPL19;RPL10;RPS13;RPL14;RPS3A;RPL32;RPLP2;EIF3E;RPS20	6123;1975;1981;6137;6210;6142;6232;6144;6166;9669;6209;6231;8665;23521;6146;6188;6223;6204;7458;6193;8668;1964;11224;6175;6158;6227;6176;6171;8894;8662;25873;7311;8666;6208;6124;3921;4736;8669;6156;6141;6187;8661;6125;6167;6159;6205;6128;6203;6234;8667;6152;6217;6230;1983;6143;6134;6207;9045;6189;6161;6181;3646;6224
beta_longterm,muscle	HATs acetylate histones	0.00130076	-1.87502	6.11023e-05	-0.510671	77	SGF29;MORF4L2;KAT7;KANSL2;KAT2B;EP300;DR1;MORF4L1;MSL2;DMAP1;ING3;ELP2;ENY2;CREBBP;VPS72;EP400;KAT5;PHF20;KANSL1;MCRS1;KAT6A;TADA2A;BRPF1;EPC1;BRPF3;KANSL3;KAT6B;TAF12;ATF2;JADE2;MRGBP;BRD8;RUVBL2;ZZZ3;KAT14;TAF6L;NCOA1;MEAF6;TAF10;BRD1;KAT2A;SUPT20H;TAF5L;WDR5;JADE1;YEATS4;TADA1;TADA3;ATXN7;ING5;ELP3;TADA2B	112869;9643;11143;54934;8850;2033;1810;10933;55167;55929;54556;55250;56943;1387;6944;57634;10524;51230;284058;10445;7994;6871;7862;80314;27154;55683;23522;6883;1386;23338;55257;10902;10856;26009;57325;10629;8648;64769;6881;23774;2648;55578;27097;11091;79960;8089;117143;10474;6314;84289;55140;93624
beta_longterm,muscle	HIV Life Cycle	0.00130076	-1.85987	7.32654e-05	-0.461628	137	POLR2I;POLR2C;GTF2H5;POLR2D;FEN1;TAF4;VPS4A;BANF1;CHMP6;ELL;CHMP2B;TAF15;POLR2J;NUP98;TAF7;NUP153;NUP58;SUPT5H;NELFCD;SEC13;TAF9B;NUP210;CHMP2A;UBA52;CCNK;MVB12B;TAF4B;UBAP1;VTA1;RANBP2;TCEA1;KPNA1;XRCC5;ELOB;NUP54;NEDD4L;VPS37A;TAF5;NUP205;CHMP3;NMT1;GTF2H4;TAF3;POLR2E;CCNT1;NUP35;SSRP1;UBB;XRCC6;NELFA;RAN;TAF12;TPR;ELOA;GTF2B;XPO1;LIG4;SUPT16H;TAF13;TAF10;NUP155;VPS28;UBC;NUP43;CHMP4B;NUP62;POM…	5438;5432;404672;5433;2237;6874;27183;8815;79643;8178;25978;8148;5439;4928;6879;9972;9818;6829;51497;6396;51616;23225;27243;7311;8812;89853;6875;51271;51534;5903;6917;3836;7520;6923;53371;23327;137492;6877;23165;51652;4836;2968;83860;5434;904;129401;6749;7314;2547;7469;5901;6883;7175;6924;2959;7514;3981;11198;6884;6881;9631;51160;7316;348995;128866;23636;9883;6233;5902;11168;5441;2957;22916;2068;…
beta_longterm,muscle	Immunoregulatory interactions between a Lymphoid and a non-Lymphoid cell	0.00130076	2.1387	3.31334e-05	0.758595	33	COL3A1;COL1A1;COL1A2;COLEC12;CD34;CD300LG;B2M;HLA-B;TYROBP;HLA-A;HLA-E;ICAM2;HLA-C;CD81;CLEC2B;VCAM1;NPDC1;HLA-F;LILRB5;IFITM1;ITGB1	1281;1277;1278;81035;947;146894;567;3106;7305;3105;3133;3384;3107;975;9976;7412;56654;3134;10990;8519;3688
beta_longterm,muscle	Influenza Life Cycle	0.00130076	-2.19382	7.32654e-05	-0.544516	137	HSPA1A;RPL3L;HSPA1B;RPL13;POLR2I;RPS15A;RPL18A;POLR2C;RPS27;RPL21;RPL36AL;RPS15;POLR2D;RPS26;RPL13A;RPL22;IPO5;RPS3;RPS19;RPS10;RPS5;RPL35;POLR2J;RPLP0;NUP98;NUP153;RPL28;RPS21;RPLP1;NUP58;RPL41;SEC13;RPL36;NUP210;UBA52;RPS14;RPL4;RANBP2;KPNA1;RPSA;RPL10A;RPL30;RPL18;RPS2;NUP54;RPL5;RPL37;NUP205;RPL29;RPS11;RPL6;POLR2E;RPS9;RPS28;RPL24;RPS16;NUP35;RPS25;RPL19;RPL10;RPS13;RPL14;RPS3A;RPL32;RPLP2;R…	3303;6123;3304;6137;5438;6210;6142;5432;6232;6144;6166;6209;5433;6231;23521;6146;3843;6188;6223;6204;6193;11224;5439;6175;4928;9972;6158;6227;6176;9818;6171;6396;25873;23225;7311;6208;6124;5903;3836;3921;4736;6156;6141;6187;53371;6125;6167;23165;6159;6205;6128;5434;6203;6234;6152;6217;129401;6230;6143;6134;6207;9045;6189;6161;6181;5901;6224;7175;7514;6173;6136;6130;6202
beta_longterm,muscle	Influenza Viral RNA Transcription and Replication	0.00130076	-2.166	7.15461e-05	-0.543679	127	RPL3L;RPL13;POLR2I;RPS15A;RPL18A;POLR2C;RPS27;RPL21;RPL36AL;RPS15;POLR2D;RPS26;RPL13A;RPL22;IPO5;RPS3;RPS19;RPS10;RPS5;RPL35;POLR2J;RPLP0;NUP98;NUP153;RPL28;RPS21;RPLP1;NUP58;RPL41;SEC13;RPL36;NUP210;UBA52;RPS14;RPL4;RANBP2;RPSA;RPL10A;RPL30;RPL18;RPS2;NUP54;RPL5;RPL37;NUP205;RPL29;RPS11;RPL6;POLR2E;RPS9;RPS28;RPL24;RPS16;NUP35;RPS25;RPL19;RPL10;RPS13;RPL14;RPS3A;RPL32;RPLP2;RPS20;TPR	6123;6137;5438;6210;6142;5432;6232;6144;6166;6209;5433;6231;23521;6146;3843;6188;6223;6204;6193;11224;5439;6175;4928;9972;6158;6227;6176;9818;6171;6396;25873;23225;7311;6208;6124;5903;3921;4736;6156;6141;6187;53371;6125;6167;23165;6159;6205;6128;5434;6203;6234;6152;6217;129401;6230;6143;6134;6207;9045;6189;6161;6181;6224;7175
beta_longterm,muscle	Integrin cell surface interactions	0.00130076	2.49557	3.14357e-05	0.814488	52	COL3A1;COL1A1;COL4A1;COL1A2;COL4A2;PECAM1;COL5A2;COL6A3;LUM;KDR;JAM2;COL5A1;HSPG2;COL6A2;ITGA1;ITGA6;COL6A1;COL18A1;ICAM2;VWF;ITGA5;FN1;F11R;AGRN;VCAM1;ITGAV;COL5A3	1281;1277;1282;1278;1284;5175;1290;1293;4060;3791;58494;1289;3339;1292;3672;3655;1291;80781;3384;7450;3678;2335;50848;375790;7412;3685;50509
beta_longterm,muscle	Interferon alpha/beta signaling	0.00130076	2.09789	3.20031e-05	0.702595	45	IFI27;IFITM3;XAF1;IFI6;IFITM2;HLA-B;BST2;HLA-A;HLA-E;HLA-C;ISG15;PSMB8;IFIT3;EGR1;ADAR;HLA-F;IRF9;MX1;OAS3;IFITM1;IRF1;STAT1;STAT2;JAK1;IFI35;ABCE1	3429;10410;54739;2537;10581;3106;684;3105;3133;3107;9636;5696;3437;1958;103;3134;10379;4599;4940;8519;3659;6772;6773;3716;3430;6059
beta_longterm,muscle	L13a-mediated translational silencing of Ceruloplasmin expression	0.00130076	-2.27952	6.664e-05	-0.586659	107	RPL3L;EIF4B;EIF4G1;RPL13;RPS15A;RPL18A;RPS27;RPL21;RPL36AL;RPS15;RPS26;EIF3F;RPL13A;RPL22;RPS3;RPS19;RPS10;EIF4H;RPS5;EIF3I;EIF1AX;RPL35;RPLP0;RPL28;RPS21;RPLP1;RPL41;EIF2S2;EIF3B;RPL36;UBA52;EIF3G;RPS14;RPL4;RPSA;RPL10A;EIF3J;RPL30;RPL18;RPS2;EIF3A;RPL5;RPL37;RPL29;RPS11;RPL6;RPS9;RPS28;EIF3H;RPL24;RPS16;RPS25;RPL19;RPL10;RPS13;RPL14;RPS3A;RPL32;RPLP2;EIF3E;RPS20	6123;1975;1981;6137;6210;6142;6232;6144;6166;6209;6231;8665;23521;6146;6188;6223;6204;7458;6193;8668;1964;11224;6175;6158;6227;6176;6171;8894;8662;25873;7311;8666;6208;6124;3921;4736;8669;6156;6141;6187;8661;6125;6167;6159;6205;6128;6203;6234;8667;6152;6217;6230;6143;6134;6207;9045;6189;6161;6181;3646;6224
beta_longterm,muscle	Laminin interactions	0.00130076	2.14092	3.42712e-05	0.810533	24	COL4A1;COL4A2;LAMB1;NID2;NID1;LAMA4;HSPG2;ITGA1;ITGA6;LAMC1;COL18A1;ITGAV;LAMA2;ITGB1;LAMA5;LAMB2	1282;1284;3912;22795;4811;3910;3339;3672;3655;3915;80781;3685;3908;3688;3911;3913
beta_longterm,muscle	Late Phase of HIV Life Cycle	0.00130076	-1.94292	7.11643e-05	-0.488286	126	POLR2I;POLR2C;GTF2H5;POLR2D;TAF4;VPS4A;CHMP6;ELL;CHMP2B;TAF15;POLR2J;NUP98;TAF7;NUP153;NUP58;SUPT5H;NELFCD;SEC13;TAF9B;NUP210;CHMP2A;UBA52;CCNK;MVB12B;TAF4B;UBAP1;VTA1;RANBP2;TCEA1;ELOB;NUP54;NEDD4L;VPS37A;TAF5;NUP205;CHMP3;NMT1;GTF2H4;TAF3;POLR2E;CCNT1;NUP35;SSRP1;UBB;NELFA;RAN;TAF12;TPR;ELOA;GTF2B;XPO1;SUPT16H;TAF13;TAF10;NUP155;VPS28;UBC;NUP43;CHMP4B;NUP62;POM121;RPS27A;RANBP1;POLR2L;GTF2A1;NC…	5438;5432;404672;5433;6874;27183;79643;8178;25978;8148;5439;4928;6879;9972;9818;6829;51497;6396;51616;23225;27243;7311;8812;89853;6875;51271;51534;5903;6917;6923;53371;23327;137492;6877;23165;51652;4836;2968;83860;5434;904;129401;6749;7314;7469;5901;6883;7175;6924;2959;7514;11198;6884;6881;9631;51160;7316;348995;128866;23636;9883;6233;5902;5441;2957;22916;2068;6908;8021;23511;8086;91782;25920
beta_longterm,muscle	MET activates PTK2 signaling	0.00130076	2.16381	3.48675e-05	0.851482	20	COL3A1;COL1A1;COL1A2;LAMB1;COL5A2;COL5A1;LAMA4;LAMC1;FN1;COL5A3;LAMA2;ITGB1;LAMA5;LAMB2	1281;1277;1278;3912;1290;1289;3910;3915;2335;50509;3908;3688;3911;3913
beta_longterm,muscle	MET promotes cell motility	0.00130076	2.14741	3.34426e-05	0.775626	30	COL3A1;COL1A1;COL1A2;LAMB1;COL5A2;COL5A1;LAMA4;LAMC1;FN1;COL5A3;LAMA2;ITGB1;LAMA5;LAMB2	1281;1277;1278;3912;1290;1289;3910;3915;2335;50509;3908;3688;3911;3913
beta_longterm,muscle	NCAM signaling for neurite out-growth	0.00130076	2.00872	6.51508e-05	0.6906	39	COL3A1;COL4A1;COL4A2;COL5A2;COL6A3;COL5A1;COL6A2;COL6A1;FYN;CACNB3;AGRN;COL5A3;SPTAN1	1281;1282;1284;1290;1293;1289;1292;1291;2534;784;375790;50509;6709
beta_longterm,muscle	Non-integrin membrane-ECM interactions	0.00130076	2.26345	3.21203e-05	0.761356	44	COL3A1;COL1A1;COL4A1;COL1A2;COL4A2;LAMB1;COL5A2;COL5A1;LAMA4;HSPG2;ITGA6;LAMC1;FN1;AGRN;ITGAV;COL5A3;SDC3;PDGFB;LAMA2;ITGB1;LAMA5;LAMB2	1281;1277;1282;1278;1284;3912;1290;1289;3910;3339;3655;3915;2335;375790;3685;50509;9672;5155;3908;3688;3911;3913
beta_longterm,muscle	Nonsense Mediated Decay (NMD) enhanced by the Exon Junction Complex (EJC)	0.00130076	-2.33688	6.77874e-05	-0.598263	111	RPL3L;EIF4G1;RPL13;RPS15A;RPL18A;RPS27;RPL21;RPL36AL;RPS15;RPS26;RPL13A;RPL22;GSPT1;RPS3;RPS19;RPS10;RPS5;PNRC2;RPL35;CASC3;RPLP0;PPP2CA;RPL28;DCP1A;RPS21;RPLP1;RBM8A;RPL41;RPL36;UBA52;RPS14;RPL4;RPSA;RPL10A;PPP2R2A;GSPT2;RPL30;RPL18;RPS2;RPL5;RPL37;RPL29;RPS11;RPL6;UPF3A;UPF1;UPF2;SMG1;RPS9;RPS28;RNPS1;RPL24;RPS16;RPS25;RPL19;RPL10;RPS13;RPL14;RPS3A;RPL32;RPLP2;SMG5;RPS20;PPP2R1A;UPF3B;SMG8;RPL3…	6123;1981;6137;6210;6142;6232;6144;6166;6209;6231;23521;6146;2935;6188;6223;6204;6193;55629;11224;22794;6175;5515;6158;55802;6227;6176;9939;6171;25873;7311;6208;6124;3921;4736;5520;23708;6156;6141;6187;6125;6167;6159;6205;6128;65110;5976;26019;23049;6203;6234;10921;6152;6217;6230;6143;6134;6207;9045;6189;6161;6181;23381;6224;5518;65109;55181;6173;6136;6130;6202
beta_longterm,muscle	Nonsense Mediated Decay (NMD) independent of the Exon Junction Complex (EJC)	0.00130076	-2.19968	6.34075e-05	-0.580663	91	RPL3L;EIF4G1;RPL13;RPS15A;RPL18A;RPS27;RPL21;RPL36AL;RPS15;RPS26;RPL13A;RPL22;GSPT1;RPS3;RPS19;RPS10;RPS5;RPL35;RPLP0;RPL28;RPS21;RPLP1;RPL41;RPL36;UBA52;RPS14;RPL4;RPSA;RPL10A;GSPT2;RPL30;RPL18;RPS2;RPL5;RPL37;RPL29;RPS11;RPL6;UPF1;RPS9;RPS28;RPL24;RPS16;RPS25;RPL19;RPL10;RPS13;RPL14;RPS3A;RPL32;RPLP2;RPS20;RPL36A;RPL12;RPL7A;RPS8	6123;1981;6137;6210;6142;6232;6144;6166;6209;6231;23521;6146;2935;6188;6223;6204;6193;11224;6175;6158;6227;6176;6171;25873;7311;6208;6124;3921;4736;23708;6156;6141;6187;6125;6167;6159;6205;6128;5976;6203;6234;6152;6217;6230;6143;6134;6207;9045;6189;6161;6181;6224;6173;6136;6130;6202
beta_longterm,muscle	Nonsense-Mediated Decay (NMD)	0.00130076	-2.33688	6.77874e-05	-0.598263	111	RPL3L;EIF4G1;RPL13;RPS15A;RPL18A;RPS27;RPL21;RPL36AL;RPS15;RPS26;RPL13A;RPL22;GSPT1;RPS3;RPS19;RPS10;RPS5;PNRC2;RPL35;CASC3;RPLP0;PPP2CA;RPL28;DCP1A;RPS21;RPLP1;RBM8A;RPL41;RPL36;UBA52;RPS14;RPL4;RPSA;RPL10A;PPP2R2A;GSPT2;RPL30;RPL18;RPS2;RPL5;RPL37;RPL29;RPS11;RPL6;UPF3A;UPF1;UPF2;SMG1;RPS9;RPS28;RNPS1;RPL24;RPS16;RPS25;RPL19;RPL10;RPS13;RPL14;RPS3A;RPL32;RPLP2;SMG5;RPS20;PPP2R1A;UPF3B;SMG8;RPL3…	6123;1981;6137;6210;6142;6232;6144;6166;6209;6231;23521;6146;2935;6188;6223;6204;6193;55629;11224;22794;6175;5515;6158;55802;6227;6176;9939;6171;25873;7311;6208;6124;3921;4736;5520;23708;6156;6141;6187;6125;6167;6159;6205;6128;65110;5976;26019;23049;6203;6234;10921;6152;6217;6230;6143;6134;6207;9045;6189;6161;6181;23381;6224;5518;65109;55181;6173;6136;6130;6202
beta_longterm,muscle	Nucleotide Excision Repair	0.00130076	-1.9937	6.63174e-05	-0.514411	105	RAD23A;GPS1;RPA1;POLR2I;POLR2C;ZNF830;COPS3;RAD23B;GTF2H5;POLR2D;XAB2;POLE4;ELL;EP300;POLR2J;UBE2V2;SUMO2;ERCC4;PRPF19;PIAS3;UBA52;UBE2N;RNF111;INO80C;RFC2;TCEA1;POLE3;XPA;MCRS1;PIAS1;YY1;GTF2H4;POLR2E;ACTR5;NFRKB;PARP2;UBB;USP7;SUMO3;COPS2;RPA2;RBX1;CUL4A;UBE2I;INO80D;LIG3;XPC;COPS7B;POLD2;INO80;PPIE	5886;2873;6117;5438;5432;91603;8533;5887;404672;5433;56949;56655;8178;2033;5439;7336;6613;2072;27339;10401;7311;7334;54778;125476;5982;6917;54107;7507;10445;8554;7528;2968;5434;79913;4798;10038;7314;7874;6612;9318;6118;9978;8451;7329;54891;3980;7508;64708;5425;54617;10450
beta_longterm,muscle	Peptide chain elongation	0.00130076	-2.06493	6.25547e-05	-0.551956	85	RPL3L;RPL13;RPS15A;RPL18A;RPS27;RPL21;RPL36AL;RPS15;RPS26;RPL13A;RPL22;RPS3;RPS19;RPS10;RPS5;RPL35;RPLP0;RPL28;RPS21;RPLP1;RPL41;RPL36;UBA52;RPS14;RPL4;RPSA;RPL10A;RPL30;RPL18;RPS2;RPL5;RPL37;RPL29;RPS11;RPL6;RPS9;RPS28;RPL24;RPS16;RPS25;RPL19;RPL10;RPS13;RPL14;RPS3A;RPL32;RPLP2;RPS20;RPL36A;RPL12;RPL7A;RPS8	6123;6137;6210;6142;6232;6144;6166;6209;6231;23521;6146;6188;6223;6204;6193;11224;6175;6158;6227;6176;6171;25873;7311;6208;6124;3921;4736;6156;6141;6187;6125;6167;6159;6205;6128;6203;6234;6152;6217;6230;6143;6134;6207;9045;6189;6161;6181;6224;6173;6136;6130;6202
beta_longterm,muscle	Platelet activation, signaling and aggregation	0.00130076	2.07452	2.64306e-05	0.566189	178	COL1A1;COL1A2;SPARC;GNG11;PECAM1;IGF2;TMSB4X;TIMP1;A2M;TAGLN2;F2R;SRGN;IGF1;GNAI2;VEGFA;LGALS3BP;VWF;ITIH4;ACTN4;FYN;CD36;ANXA5;VEGFB;MGLL;PROS1;CAP1;GNG10;TIMP3;GNAI1;FN1;TGFB3;LHFPL2;RHOB;APP;CFL1;GNB1;GNG5;FCER1G;DGKH;ITPR1;FLNA;PDGFB;PFN1;CALU;CLEC3B;TGFB2;PPIA;RHOG;F8;GNB4;ARRB1;GAS6	1277;1278;6678;2791;5175;3481;7114;7076;2;8407;2149;5552;3479;2771;7422;3959;7450;3700;81;2534;948;308;7423;11343;5627;10487;2790;7078;2770;2335;7043;10184;388;351;1072;2782;2787;2207;160851;3708;2316;5155;5216;813;7123;7042;5478;391;2157;59345;408;2621
beta_longterm,muscle	Platelet degranulation	0.00130076	1.99907	2.90082e-05	0.591657	94	SPARC;PECAM1;IGF2;TMSB4X;TIMP1;A2M;TAGLN2;SRGN;IGF1;VEGFA;LGALS3BP;VWF;ITIH4;ACTN4;CD36;ANXA5;VEGFB;PROS1;CAP1;TIMP3;FN1;TGFB3;LHFPL2;APP;CFL1;FLNA;PDGFB;PFN1;CALU;CLEC3B;TGFB2;PPIA;F8;GAS6	6678;5175;3481;7114;7076;2;8407;5552;3479;7422;3959;7450;3700;81;948;308;7423;5627;10487;7078;2335;7043;10184;351;1072;2316;5155;5216;813;7123;7042;5478;2157;2621
beta_longterm,muscle	Post-translational protein phosphorylation	0.00130076	1.97949	3.06513e-05	0.626463	62	LAMB1;TIMP1;IGFBP7;IGFBP3;SPARCL1;IGFBP4;LAMC1;FSTL1;CST3;CHRDL1;FN1;APOE;APP;MXRA8;VWA1;SHISA5;PRSS23;APOL1;CALU;CKAP4;GAS6;LAMB2;FBN1;NUCB1;FUCA2;MBTPS1;GOLM1;HSP90B1;FAM20A;APLP2	3912;7076;3490;3486;8404;3487;3915;11167;1471;91851;2335;348;351;54587;64856;51246;11098;8542;813;10970;2621;3913;2200;4924;2519;8720;51280;7184;54757;334
beta_longterm,muscle	Pyruvate metabolism and Citric Acid (TCA) cycle	0.00130076	2.11488	3.16416e-05	0.697275	49	LDHB;PDHA1;PDK4;IDH3A;PDHB;MPC1;SDHB;CS;SDHA;SUCLG1;NNT;SLC16A1;FH;DLST;ME2;ACO2;SUCLA2;FAHD1;DLAT;DLD;PDHX;IDH2;MDH2;SLC16A3;SDHD	3945;5160;5166;3419;5162;51660;6390;1431;6389;8802;23530;6566;2271;1743;4200;50;8803;81889;1737;1738;8050;3418;4191;9123;6392
beta_longterm,muscle	Regulation of HSF1-mediated heat shock response	0.00130076	-1.93949	5.85995e-05	-0.543346	66	HSPA2;HSPA1A;HSPA1B;RPA1;HSPA1L;ST13;SIRT1;BAG2;YWHAE;DNAJB1;NUP98;NUP153;MAPKAPK2;NUP58;SEC13;NUP210;DNAJC7;RANBP2;RPS19BP1;NUP54;HIKESHI;NUP205;HSPH1;BAG5;HSPA14;NUP35;RPA2;DNAJB6;BAG3;TPR;HSF1	3306;3303;3304;6117;3305;6767;23411;9532;7531;3337;4928;9972;9261;9818;6396;23225;7266;5903;91582;53371;51501;23165;10808;9529;51182;129401;6118;10049;9531;7175;3297
beta_longterm,muscle	Regulation of Insulin-like Growth Factor (IGF) transport and uptake by Insulin-like Growth Factor Binding Proteins (IGFBPs)	0.00130076	1.99332	3.03242e-05	0.622298	67	LAMB1;IGF2;TIMP1;IGFBP7;IGFBP3;SPARCL1;IGFBP4;LAMC1;IGF1;FSTL1;CST3;IGFBP2;CHRDL1;MMP2;FN1;APOE;APP;MXRA8;VWA1;SHISA5;PRSS23;APOL1;CALU;CKAP4;GAS6;LAMB2;FBN1;NUCB1;FUCA2;MBTPS1;GOLM1;HSP90B1;FAM20A;APLP2	3912;3481;7076;3490;3486;8404;3487;3915;3479;11167;1471;3485;91851;4313;2335;348;351;54587;64856;51246;11098;8542;813;10970;2621;3913;2200;4924;2519;8720;51280;7184;54757;334
beta_longterm,muscle	Respiratory electron transport	0.00130076	2.436	2.92389e-05	0.725946	90	CYCS;NDUFS2;COX4I1;UQCRH;ETFDH;NDUFB8;NDUFA8;UQCRQ;NDUFAB1;COX5A;UQCRC1;NDUFB2;NDUFV1;SDHB;COQ10A;COX6A1;NDUFA9;UQCRFS1;SDHA;NDUFB1;COX20;ETFB;CYC1;COX6C;NDUFB5;UQCR10;TACO1;NDUFS3;COX7C;NDUFS5;COX5B;NDUFAF4;COX7B;NDUFA6;TIMMDC1;NDUFA4;COX6B1;ECSIT;SCO2;UQCRB;NDUFB10;ETFA;NDUFC1;NDUFB6;UQCRC2;NDUFB9;NDUFA3;NDUFB3;COX8A;SDHD;COX7A2L;NDUFA1;NDUFS1;UQCR11;NDUFAF7;COX18;NDUFA11;NDUFA2;SCO1;NDUFV2;NDU…	54205;4720;1327;7388;2110;4714;4702;27089;4706;9377;7384;4708;4723;6390;93058;1337;4704;7386;6389;4707;116228;2109;1537;1345;4711;29796;51204;4722;1350;4725;1329;29078;1349;4700;51300;4697;1340;51295;9997;7381;4716;2108;4717;4712;7385;4715;4696;4709;1351;6392;9167;4694;4719;10975;55471;285521;126328;4695;6341;4729;79133;55967
beta_longterm,muscle	Respiratory electron transport, ATP synthesis by chemiosmotic coupling, and heat production by uncoupling proteins.	0.00130076	2.45622	2.90082e-05	0.726957	94	UCP2;CYCS;NDUFS2;COX4I1;UQCRH;ETFDH;NDUFB8;NDUFA8;UQCRQ;NDUFAB1;UCP3;COX5A;UQCRC1;NDUFB2;NDUFV1;SDHB;COQ10A;COX6A1;NDUFA9;UQCRFS1;SDHA;NDUFB1;COX20;ETFB;CYC1;COX6C;NDUFB5;UQCR10;TACO1;NDUFS3;COX7C;NDUFS5;COX5B;NDUFAF4;COX7B;NDUFA6;TIMMDC1;NDUFA4;COX6B1;ECSIT;SCO2;UQCRB;NDUFB10;ETFA;NDUFC1;NDUFB6;UQCRC2;NDUFB9;NDUFA3;NDUFB3;COX8A;SDHD;COX7A2L;NDUFA1;NDUFS1;UQCR11;NDUFAF7;COX18;NDUFA11;NDUFA2;SCO1;…	7351;54205;4720;1327;7388;2110;4714;4702;27089;4706;7352;9377;7384;4708;4723;6390;93058;1337;4704;7386;6389;4707;116228;2109;1537;1345;4711;29796;51204;4722;1350;4725;1329;29078;1349;4700;51300;4697;1340;51295;9997;7381;4716;2108;4717;4712;7385;4715;4696;4709;1351;6392;9167;4694;4719;10975;55471;285521;126328;4695;6341;4729;79133;55967
beta_longterm,muscle	Response to elevated platelet cytosolic Ca2+	0.00130076	1.99564	2.89243e-05	0.588346	97	SPARC;PECAM1;IGF2;TMSB4X;TIMP1;A2M;TAGLN2;SRGN;IGF1;VEGFA;LGALS3BP;VWF;ITIH4;ACTN4;CD36;ANXA5;VEGFB;PROS1;CAP1;TIMP3;FN1;TGFB3;LHFPL2;APP;CFL1;FLNA;PDGFB;PFN1;CALU;CLEC3B;TGFB2;PPIA;F8;GAS6	6678;5175;3481;7114;7076;2;8407;5552;3479;7422;3959;7450;3700;81;948;308;7423;5627;10487;7078;2335;7043;10184;351;1072;2316;5155;5216;813;7123;7042;5478;2157;2621
beta_longterm,muscle	Ribosomal scanning and start codon recognition	0.00130076	-2.23679	5.63158e-05	-0.644109	57	EIF4B;EIF4G1;RPS15A;RPS27;RPS15;RPS26;EIF3F;RPS3;RPS19;RPS10;EIF4H;RPS5;EIF3I;EIF1AX;RPS21;EIF2S2;EIF3B;EIF3G;RPS14;RPSA;EIF3J;RPS2;EIF3A;RPS11;RPS9;RPS28;EIF3H;RPS16;RPS25;EIF5;RPS13;RPS3A;EIF3E;RPS20	1975;1981;6210;6232;6209;6231;8665;6188;6223;6204;7458;6193;8668;1964;6227;8894;8662;8666;6208;3921;8669;6187;8661;6205;6203;6234;8667;6217;6230;1983;6207;6189;3646;6224
beta_longterm,muscle	Scavenging by Class A Receptors	0.00130076	2.10135	3.67661e-05	0.92836	12	COL3A1;COL1A1;COL4A1;COL1A2;COL4A2;COLEC12;APOE	1281;1277;1282;1278;1284;81035;348
beta_longterm,muscle	Selenoamino acid metabolism	0.00130076	-2.0022	6.56211e-05	-0.51962	101	RPL3L;SECISBP2;RPL13;RPS15A;RPL18A;CTH;RPS27;RPL21;RPL36AL;RPS15;RPS26;RPL13A;RPL22;RPS3;RPS19;RPS10;RPS5;RPL35;RPLP0;RPL28;AIMP1;RPS21;RPLP1;RPL41;RPL36;UBA52;RPS14;RPL4;RPSA;RPL10A;RPL30;RPL18;RPS2;RPL5;RPL37;RPL29;RPS11;RPL6;RPS9;RPS28;RPL24;RPS16;RPS25;RPL19;RPL10;RPS13;RPL14;RPS3A;RPL32;RPLP2;RPS20;AHCY;RPL36A;RPL12;RPL7A;RPS8	6123;79048;6137;6210;6142;1491;6232;6144;6166;6209;6231;23521;6146;6188;6223;6204;6193;11224;6175;6158;9255;6227;6176;6171;25873;7311;6208;6124;3921;4736;6156;6141;6187;6125;6167;6159;6205;6128;6203;6234;6152;6217;6230;6143;6134;6207;9045;6189;6161;6181;6224;191;6173;6136;6130;6202
beta_longterm,muscle	Selenocysteine synthesis	0.00130076	-2.16668	6.29604e-05	-0.575179	88	RPL3L;SECISBP2;RPL13;RPS15A;RPL18A;RPS27;RPL21;RPL36AL;RPS15;RPS26;RPL13A;RPL22;RPS3;RPS19;RPS10;RPS5;RPL35;RPLP0;RPL28;RPS21;RPLP1;RPL41;RPL36;UBA52;RPS14;RPL4;RPSA;RPL10A;RPL30;RPL18;RPS2;RPL5;RPL37;RPL29;RPS11;RPL6;RPS9;RPS28;RPL24;RPS16;RPS25;RPL19;RPL10;RPS13;RPL14;RPS3A;RPL32;RPLP2;RPS20;RPL36A;RPL12;RPL7A;RPS8	6123;79048;6137;6210;6142;6232;6144;6166;6209;6231;23521;6146;6188;6223;6204;6193;11224;6175;6158;6227;6176;6171;25873;7311;6208;6124;3921;4736;6156;6141;6187;6125;6167;6159;6205;6128;6203;6234;6152;6217;6230;6143;6134;6207;9045;6189;6161;6181;6224;6173;6136;6130;6202
beta_longterm,muscle	Signaling by MET	0.00130076	1.94528	3.05941e-05	0.61375	63	COL3A1;COL1A1;COL1A2;LAMB1;COL5A2;COL5A1;LAMA4;LAMC1;SH3KBP1;FN1;COL5A3;LAMA2;ITGB1;LAMA5;LAMB2	1281;1277;1278;3912;1290;1289;3910;3915;30011;2335;50509;3908;3688;3911;3913
beta_longterm,muscle	Signaling by PDGF	0.00130076	2.09209	3.17501e-05	0.692374	48	COL3A1;COL4A1;THBS4;COL4A2;COL5A2;COL6A3;PDGFRB;COL5A1;COL6A2;COL6A1	1281;1282;7060;1284;1290;1293;5159;1289;1292;1291
beta_longterm,muscle	SRP-dependent cotranslational protein targeting to membrane	0.00130076	-2.08508	6.68092e-05	-0.535638	108	RPL3L;RPL13;RPS15A;RPL18A;RPS27;RPL21;RPL36AL;RPS15;RPS26;RPL13A;RPL22;SRP68;RPS3;RPS19;RPS10;RPS5;RPL35;RPLP0;RPL28;RPS21;RPLP1;SRPRA;RPL41;DDOST;SSR3;RPL36;UBA52;RPS14;RPL4;RPSA;RPL10A;SPCS2;RPL30;RPL18;RPS2;RPL5;RPL37;SRP54;RPL29;RPS11;RPL6;SEC61G;RPS9;RPS28;RPL24;RPS16;RPS25;RPL19;RPL10;RPS13;RPL14;RPS3A;RPL32;RPLP2;RPS20;RPL36A;RPL12;RPL7A;RPS8;RPN1	6123;6137;6210;6142;6232;6144;6166;6209;6231;23521;6146;6730;6188;6223;6204;6193;11224;6175;6158;6227;6176;6734;6171;1650;6747;25873;7311;6208;6124;3921;4736;9789;6156;6141;6187;6125;6167;6729;6159;6205;6128;23480;6203;6234;6152;6217;6230;6143;6134;6207;9045;6189;6161;6181;6224;6173;6136;6130;6202;6184
beta_longterm,muscle	Syndecan interactions	0.00130076	2.13644	3.44519e-05	0.816125	23	COL3A1;COL1A1;COL1A2;COL5A2;COL5A1;ITGA6;FN1;ITGAV;COL5A3;SDC3	1281;1277;1278;1290;1289;3655;2335;3685;50509;9672
beta_longterm,muscle	The citric acid (TCA) cycle and respiratory electron transport	0.00130076	2.53534	2.74431e-05	0.712695	139	UCP2;LDHB;PDHA1;CYCS;NDUFS2;PDK4;COX4I1;UQCRH;IDH3A;PDHB;ETFDH;NDUFB8;NDUFA8;UQCRQ;NDUFAB1;UCP3;COX5A;UQCRC1;MPC1;NDUFB2;NDUFV1;SDHB;COQ10A;COX6A1;NDUFA9;UQCRFS1;CS;SDHA;SUCLG1;NDUFB1;COX20;ETFB;CYC1;NNT;SLC16A1;COX6C;FH;NDUFB5;UQCR10;TACO1;DLST;ME2;ACO2;SUCLA2;NDUFS3;COX7C;FAHD1;NDUFS5;DLAT;COX5B;DLD;NDUFAF4;COX7B;NDUFA6;TIMMDC1;NDUFA4;COX6B1;ECSIT;SCO2;UQCRB;NDUFB10;PDHX;ETFA;NDUFC1;NDUFB6;UQCR…	7351;3945;5160;54205;4720;5166;1327;7388;3419;5162;2110;4714;4702;27089;4706;7352;9377;7384;51660;4708;4723;6390;93058;1337;4704;7386;1431;6389;8802;4707;116228;2109;1537;23530;6566;1345;2271;4711;29796;51204;1743;4200;50;8803;4722;1350;81889;4725;1737;1329;1738;29078;1349;4700;51300;4697;1340;51295;9997;7381;4716;8050;2108;4717;4712;7385;4715;4696;3418;4709;4191;1351;9123;6392;9167;4694;4719;109…
beta_longterm,muscle	Translation initiation complex formation	0.00130076	-2.15224	5.63158e-05	-0.619762	57	EIF4B;EIF4G1;RPS15A;RPS27;RPS15;RPS26;EIF3F;RPS3;RPS19;RPS10;EIF4H;RPS5;EIF3I;EIF1AX;RPS21;EIF2S2;EIF3B;EIF3G;RPS14;RPSA;EIF3J;RPS2;EIF3A;RPS11;RPS9;RPS28;EIF3H;RPS16;RPS25;RPS13;RPS3A;EIF3E;RPS20	1975;1981;6210;6232;6209;6231;8665;6188;6223;6204;7458;6193;8668;1964;6227;8894;8662;8666;6208;3921;8669;6187;8661;6205;6203;6234;8667;6217;6230;6207;6189;3646;6224
beta_longterm,muscle	Transport of Mature Transcript to Cytoplasm	0.00130076	-1.88803	6.0905e-05	-0.515349	76	ALYREF;SRSF7;CHTOP;SLU7;SRSF2;DHX38;CASC3;NUP98;NUP153;SRSF5;NUP58;RBM8A;SEC13;NUP210;RANBP2;SRSF1;NUP54;SRSF3;SRRM1;SRSF4;NUP205;CPSF1;RNPS1;POLDIP3;NUP35;CPSF4;TPR;UPF3B;SYMPK;NXT1;SLBP;NUP155;NUP43;NUP62;POM121;U2AF1L4;GLE1;U2AF2;NCBP2;WDR33;NUP214;THOC2;NUP188;AAAS;SARNP;NUP88;RAE1;SRSF11;SRSF6;NUP85;CDC40;FIP1L1	10189;6432;26097;10569;6427;9785;22794;4928;9972;6430;9818;9939;6396;23225;5903;6426;53371;6428;10250;6429;23165;29894;10921;84271;129401;10898;7175;65109;8189;29107;7884;9631;348995;23636;9883;199746;2733;11338;22916;55339;8021;57187;23511;8086;84324;4927;8480;9295;6431;79902;51362;81608
beta_longterm,muscle	Viral mRNA Translation	0.00130076	-2.17347	6.25547e-05	-0.580967	85	RPL3L;RPL13;RPS15A;RPL18A;RPS27;RPL21;RPL36AL;RPS15;RPS26;RPL13A;RPL22;RPS3;RPS19;RPS10;RPS5;RPL35;RPLP0;RPL28;RPS21;RPLP1;RPL41;RPL36;UBA52;RPS14;RPL4;RPSA;RPL10A;RPL30;RPL18;RPS2;RPL5;RPL37;RPL29;RPS11;RPL6;RPS9;RPS28;RPL24;RPS16;RPS25;RPL19;RPL10;RPS13;RPL14;RPS3A;RPL32;RPLP2;RPS20;RPL36A;RPL12;RPL7A;RPS8	6123;6137;6210;6142;6232;6144;6166;6209;6231;23521;6146;6188;6223;6204;6193;11224;6175;6158;6227;6176;6171;25873;7311;6208;6124;3921;4736;6156;6141;6187;6125;6167;6159;6205;6128;6203;6234;6152;6217;6230;6143;6134;6207;9045;6189;6161;6181;6224;6173;6136;6130;6202
beta_longterm,muscle	Chromatin modifying enzymes	0.00131202	-1.89642	8.60141e-05	-0.448924	196	SGF29;CARM1;KDM3B;MORF4L2;JAK2;KAT7;KANSL2;PRMT5;SAP18;GATAD2B;KAT2B;KMT2D;ARID4A;EP300;SUV39H1;PRMT1;RELA;DR1;MORF4L1;SMARCA2;SETD6;KMT5A;RBBP4;MSL2;DMAP1;KMT2E;ING3;ELP2;ENY2;CREBBP;VPS72;SMARCC2;PRMT7;PHF2;EP400;ATF7IP;HDAC3;KDM6B;KAT5;TBL1XR1;ARID1A;PHF20;KMT2C;ASH1L;KANSL1;RPS2;PHF21A;KDM1A;MCRS1;KDM3A;KAT6A;TADA2A;SMARCD3;SUDS3;KDM2A;BRPF1;RIOX2;SETD1A;SMARCD2;EPC1;ASH2L;RBBP5;BRPF3;KANSL3;…	112869;10498;51780;9643;3717;11143;54934;10419;10284;57459;8850;8085;5926;2033;6839;3276;5970;1810;10933;6595;79918;387893;5928;55167;55929;55904;54556;55250;56943;1387;6944;6601;54496;5253;57634;55729;8841;23135;10524;79718;8289;51230;58508;55870;284058;6187;51317;23028;10445;55818;7994;6871;6604;64426;22992;7862;84864;9739;6603;80314;9070;5929;27154;55683;23522;23210;84159;6883;1386;23338;55257…
beta_longterm,muscle	Chromatin organization	0.00131202	-1.89642	8.60141e-05	-0.448924	196	SGF29;CARM1;KDM3B;MORF4L2;JAK2;KAT7;KANSL2;PRMT5;SAP18;GATAD2B;KAT2B;KMT2D;ARID4A;EP300;SUV39H1;PRMT1;RELA;DR1;MORF4L1;SMARCA2;SETD6;KMT5A;RBBP4;MSL2;DMAP1;KMT2E;ING3;ELP2;ENY2;CREBBP;VPS72;SMARCC2;PRMT7;PHF2;EP400;ATF7IP;HDAC3;KDM6B;KAT5;TBL1XR1;ARID1A;PHF20;KMT2C;ASH1L;KANSL1;RPS2;PHF21A;KDM1A;MCRS1;KDM3A;KAT6A;TADA2A;SMARCD3;SUDS3;KDM2A;BRPF1;RIOX2;SETD1A;SMARCD2;EPC1;ASH2L;RBBP5;BRPF3;KANSL3;…	112869;10498;51780;9643;3717;11143;54934;10419;10284;57459;8850;8085;5926;2033;6839;3276;5970;1810;10933;6595;79918;387893;5928;55167;55929;55904;54556;55250;56943;1387;6944;6601;54496;5253;57634;55729;8841;23135;10524;79718;8289;51230;58508;55870;284058;6187;51317;23028;10445;55818;7994;6871;6604;64426;22992;7862;84864;9739;6603;80314;9070;5929;27154;55683;23522;23210;84159;6883;1386;23338;55257…
beta_longterm,muscle	Influenza Infection	0.00131202	-2.07682	7.51936e-05	-0.51	147	HSPA1A;RPL3L;HSPA1B;RPL13;POLR2I;RPS15A;RPL18A;POLR2C;RPS27;RPL21;RPL36AL;KPNA3;RPS15;POLR2D;RPS26;KPNA5;RPL13A;RPL22;IPO5;RPS3;RPS19;RPS10;RPS5;RPL35;POLR2J;RPLP0;NUP98;NUP153;RPL28;RPS21;RPLP1;NUP58;RPL41;SEC13;RPL36;NUP210;UBA52;RPS14;KPNA4;RPL4;RANBP2;KPNA1;RPSA;RPL10A;RPL30;RPL18;RPS2;NUP54;RPL5;RPL37;NUP205;RPL29;RPS11;RPL6;POLR2E;RPS9;RPS28;RPL24;RPS16;NUP35;RPS25;CPSF4;RPL19;RPL10;RPS13;R…	3303;6123;3304;6137;5438;6210;6142;5432;6232;6144;6166;3839;6209;5433;6231;3841;23521;6146;3843;6188;6223;6204;6193;11224;5439;6175;4928;9972;6158;6227;6176;9818;6171;6396;25873;23225;7311;6208;3840;6124;5903;3836;3921;4736;6156;6141;6187;53371;6125;6167;23165;6159;6205;6128;5434;6203;6234;6152;6217;129401;6230;10898;6143;6134;6207;9045;6189;6161;6181;5901;6224;7175;7514;6173;6136;6130;6202
beta_longterm,muscle	Major pathway of rRNA processing in the nucleolus and cytosol	0.00131202	-2.21768	8.17595e-05	-0.533682	173	RPL3L;IMP3;RPL13;RPS15A;RPL18A;RPS27;RPL21;RPL36AL;RCL1;EXOSC7;RPS15;UTP11;EXOSC8;RRP36;RPS26;RPL13A;RPL22;TSR1;RPS3;RPS19;RPS10;RPS5;PELP1;RPL35;SNU13;BOP1;RPLP0;KRR1;EXOSC6;RPL28;RPS21;RPLP1;RIOK2;NOC4L;RPL41;RPL36;IMP4;UBA52;RPS14;RPL4;NCL;RPSA;EXOSC5;RPL10A;RPL30;RPL18;RPS2;RPL5;RPL37;DDX49;RPL29;RPS11;UTP3;RPL6;FTSJ3;RPS9;RPS28;RPL24;FCF1;RPS16;RPS25;NOP58;FBL;RPL19;RPL10;RPS13;RPL14;RPS3A;R…	6123;55272;6137;6210;6142;6232;6144;6166;10171;23016;6209;51118;11340;88745;6231;23521;6146;55720;6188;6223;6204;6193;27043;11224;4809;23246;6175;11103;118460;6158;6227;6176;55781;79050;6171;25873;92856;7311;6208;6124;4691;3921;56915;4736;6156;6141;6187;6125;6167;54555;6159;6205;57050;6128;117246;6203;6234;6152;51077;6217;6230;51602;2091;6143;6134;6207;9045;6189;6161;10199;6181;23160;79897;6224;5…
beta_longterm,muscle	mRNA Splicing	0.00131202	-2.47015	8.28294e-05	-0.589728	182	ALYREF;SRSF7;LSM5;POLR2I;POLR2C;DDX23;TRA2B;WBP11;WBP4;CSTF2T;SNRNP48;POLR2D;U2SURP;SLU7;PRPF40A;RNPC3;XAB2;SRSF2;SMNDC1;SNRPF;PRPF6;DHX38;RBMX;TFIP11;HNRNPD;HNRNPL;RBM5;HNRNPM;POLR2J;SNU13;CASC3;ZMAT5;SNRPN;HNRNPH2;CWC15;HNRNPA1;SRRM2;SRSF5;PRCC;SRSF10;HNRNPA3;SNRPB;RBM8A;PRPF19;GCFC2;PPWD1;SNRPD3;PRPF8;SART1;HNRNPR;SNRPA;SF3A2;GPKOW;SF1;CTNNBL1;PQBP1;SRSF1;SNRPA1;SNRPC;RBM22;CRNKL1;LSM6;SNW1;SR…	10189;6432;23658;5438;5432;9416;6434;51729;11193;23283;154007;5433;23350;10569;55660;55599;56949;6427;10285;6636;24148;9785;27316;24144;3184;3191;10181;4670;5439;4809;22794;55954;6638;3188;51503;3178;23524;6430;5546;10772;220988;6628;9939;27339;6936;23398;6634;10594;9092;10236;6626;8175;27238;7536;56259;10084;6426;6627;6631;55696;51340;11157;22938;6428;10250;6429;10949;51690;25949;11325;10291;298…
beta_longterm,muscle	mRNA Splicing - Major Pathway	0.00131202	-2.44413	8.18063e-05	-0.587566	174	ALYREF;SRSF7;LSM5;POLR2I;POLR2C;DDX23;TRA2B;WBP11;WBP4;CSTF2T;POLR2D;U2SURP;SLU7;PRPF40A;XAB2;SRSF2;SMNDC1;SNRPF;PRPF6;DHX38;RBMX;TFIP11;HNRNPD;HNRNPL;RBM5;HNRNPM;POLR2J;SNU13;CASC3;SNRPN;HNRNPH2;CWC15;HNRNPA1;SRRM2;SRSF5;PRCC;SRSF10;HNRNPA3;SNRPB;RBM8A;PRPF19;GCFC2;PPWD1;SNRPD3;PRPF8;SART1;HNRNPR;SNRPA;SF3A2;GPKOW;SF1;CTNNBL1;PQBP1;SRSF1;SNRPA1;SNRPC;RBM22;CRNKL1;LSM6;SNW1;SRSF3;SRRM1;SRSF4;HNRN…	10189;6432;23658;5438;5432;9416;6434;51729;11193;23283;5433;23350;10569;55660;56949;6427;10285;6636;24148;9785;27316;24144;3184;3191;10181;4670;5439;4809;22794;6638;3188;51503;3178;23524;6430;5546;10772;220988;6628;9939;27339;6936;23398;6634;10594;9092;10236;6626;8175;27238;7536;56259;10084;6426;6627;6631;55696;51340;11157;22938;6428;10250;6429;10949;51690;25949;11325;10291;29894;84844;988;5434;2…
beta_longterm,muscle	Regulation of expression of SLITs and ROBOs	0.00131202	-2.15821	7.73216e-05	-0.52621	155	RPL3L;PSMC3;EIF4G1;RPL13;RPS15A;RPL18A;RPS27;RPL21;PSMD3;RPL36AL;PSMD4;CUL2;RPS15;RPS26;RPL13A;RPL22;GSPT1;RPS3;RPS19;RPS10;RPS5;RPL35;CASC3;RPLP0;PSMC2;COL4A5;RPL28;RPS21;RPLP1;RBM8A;RPL41;PSMB6;RPL36;PSMD2;PSMB1;PSMC4;UBA52;RPS14;RPL4;RPSA;RPL10A;LDB1;ELOB;GSPT2;RPL30;RPL18;RPS2;RPL5;RPL37;RPL29;RPS11;RPL6;UPF3A;UPF2;PSMD1;RPS9;RPS28;RNPS1;RPL24;PSMC5;RPS16;PSMD13;RPS25;UBB;RPL19;RPL10;DAG1;RBX…	6123;5702;1981;6137;6210;6142;6232;6144;5709;6166;5710;8453;6209;6231;23521;6146;2935;6188;6223;6204;6193;11224;22794;6175;5701;1287;6158;6227;6176;9939;6171;5694;25873;5708;5689;5704;7311;6208;6124;3921;4736;8861;6923;23708;6156;6141;6187;6125;6167;6159;6205;6128;65110;26019;5707;6203;6234;10921;6152;5705;6217;5719;6230;7314;6143;6134;1605;9978;6207;5706;9045;6189;6161;6181;5693;5717;5691;6224;5…
beta_longterm,muscle	rRNA processing	0.00131202	-2.18561	8.52806e-05	-0.519013	192	TRMT112;RPL3L;IMP3;RPL13;RPS15A;RPL18A;RPS27;RPL21;RPL36AL;RCL1;EXOSC7;DKC1;RPS15;UTP11;EXOSC8;RRP36;RPS26;RPL13A;RPL22;TSR1;RPS3;RPS19;RPS10;RPS5;PELP1;RPL35;SNU13;BOP1;RPLP0;MTERF4;KRR1;EXOSC6;RPL28;RPS21;RPLP1;RIOK2;NOC4L;RPL41;THUMPD1;RPL36;IMP4;UBA52;RPS14;RPL4;NCL;RPSA;EXOSC5;RPL10A;RPL30;RPL18;RPS2;RPL5;RPL37;DDX49;RPL29;RPS11;UTP3;RPL6;NAT10;FTSJ3;RPS9;TSR3;RPS28;RPL24;FCF1;RPS16;RPS25;NO…	51504;6123;55272;6137;6210;6142;6232;6144;6166;10171;23016;1736;6209;51118;11340;88745;6231;23521;6146;55720;6188;6223;6204;6193;27043;11224;4809;23246;6175;130916;11103;118460;6158;6227;6176;55781;79050;6171;55623;25873;92856;7311;6208;6124;4691;3921;56915;4736;6156;6141;6187;6125;6167;54555;6159;6205;57050;6128;55226;117246;6203;115939;6234;6152;51077;6217;6230;51602;2091;6143;6134;6207;9045;61…
beta_longterm,muscle	rRNA processing in the nucleus and cytosol	0.00131202	-2.23154	8.29394e-05	-0.532553	183	TRMT112;RPL3L;IMP3;RPL13;RPS15A;RPL18A;RPS27;RPL21;RPL36AL;RCL1;EXOSC7;DKC1;RPS15;UTP11;EXOSC8;RRP36;RPS26;RPL13A;RPL22;TSR1;RPS3;RPS19;RPS10;RPS5;PELP1;RPL35;SNU13;BOP1;RPLP0;KRR1;EXOSC6;RPL28;RPS21;RPLP1;RIOK2;NOC4L;RPL41;THUMPD1;RPL36;IMP4;UBA52;RPS14;RPL4;NCL;RPSA;EXOSC5;RPL10A;RPL30;RPL18;RPS2;RPL5;RPL37;DDX49;RPL29;RPS11;UTP3;RPL6;NAT10;FTSJ3;RPS9;TSR3;RPS28;RPL24;FCF1;RPS16;RPS25;NOP58;FBL…	51504;6123;55272;6137;6210;6142;6232;6144;6166;10171;23016;1736;6209;51118;11340;88745;6231;23521;6146;55720;6188;6223;6204;6193;27043;11224;4809;23246;6175;11103;118460;6158;6227;6176;55781;79050;6171;55623;25873;92856;7311;6208;6124;4691;3921;56915;4736;6156;6141;6187;6125;6167;54555;6159;6205;57050;6128;55226;117246;6203;115939;6234;6152;51077;6217;6230;51602;2091;6143;6134;6207;9045;6189;6161…
beta_longterm,muscle	Signaling by ROBO receptors	0.00131202	-1.91539	8.49618e-05	-0.455417	190	RPL3L;PPP3CB;PSMC3;CAP2;EIF4G1;RPL13;RPS15A;RPL18A;RPS27;RPL21;PFN2;PSMD3;RPL36AL;CLASP2;PSMD4;CUL2;RPS15;RPS26;RPL13A;RPL22;GSPT1;RPS3;RPS19;RPS10;RPS5;RPL35;SOS2;CASC3;RPLP0;PAK1;PSMC2;COL4A5;RPL28;RPS21;RPLP1;RBM8A;RPL41;PSMB6;RPL36;PSMD2;PSMB1;PSMC4;UBA52;RPS14;RPL4;RPSA;RPL10A;LDB1;ELOB;GSPT2;RPL30;RPL18;RPS2;RPL5;RPL37;GPC1;RPL29;RPS11;RPL6;UPF3A;PRKAR2A;UPF2;RHOA;PSMD1;RPS9;RPS28;RNPS1;RPL…	6123;5532;5702;10486;1981;6137;6210;6142;6232;6144;5217;5709;6166;23122;5710;8453;6209;6231;23521;6146;2935;6188;6223;6204;6193;11224;6655;22794;6175;5058;5701;1287;6158;6227;6176;9939;6171;5694;25873;5708;5689;5704;7311;6208;6124;3921;4736;8861;6923;23708;6156;6141;6187;6125;6167;2817;6159;6205;6128;65110;5576;26019;387;5707;6203;6234;10921;6152;5705;6217;5719;6230;7314;6143;6134;1605;9978;6207;…
beta_longterm,muscle	Crosslinking of collagen fibrils	0.00163603	1.98439	0.000108767	0.845368	14	COL1A1;COL4A1;COL1A2;COL4A2;PXDN;LOX;LOXL2;PCOLCE	1277;1282;1278;1284;7837;4015;4017;5118
beta_longterm,muscle	GPCR ligand binding	0.00211498	1.83888	0.00014559	0.545433	93	GNG11;EDNRB;APLNR;CXCR4;ANXA1;F2R;RAMP2;S1PR1;S1PR3;LPAR6;FZD6;CCL2;AVPR1A;EDNRA;GNG10;ADM;SCT;APP;GNB1;GNG5;FZD4;CCL21;CX3CL1;CXCL16;CXCL12;WNT11;GNB4	2791;1910;187;7852;301;2149;10266;1901;1903;10161;8323;6347;552;1909;2790;133;6343;351;2782;2787;8322;6366;6376;58191;6387;7481;59345
beta_longterm,muscle	HSF1-dependent transactivation	0.00211498	-2.00248	0.000144071	-0.697493	24	HSPA2;CAMK2A;HSPA1A;HSPA1B;CAMK2B;PTGES3;HSPA1L;CAMK2G;EP300;DNAJB1;MLST8;AKT1S1;CREBBP	3306;815;3303;3304;816;10728;3305;818;2033;3337;64223;84335;1387
beta_longterm,muscle	Muscle contraction	0.00211498	-1.7531	0.000146466	-0.435938	136	ACTN3;LMOD1;KCNJ12;CACNG1;MYH8;KCNJ2;CACNA1S;CAMK2A;SCN4A;ATP2A1;FXYD1;MYBPC2;ATP2B2;RYR1;CAV3;CACNG6;CAMK2B;CACNB1;TMOD1;SCN1B;TNNC2;PLN;TNNC1;TNNI1;ACTN2;TMOD4;STIM1;CAMK2G;TRDN;KCNJ11;MYLPF;KAT2B;DYSF;TPM2;CALM2;ATP2A2;CALM3;CASQ1;ORAI1;PAK1;MYBPC1;DES;KCND3;TCAP;TTN	89;25802;3768;786;4626;3759;779;815;6329;487;5348;4606;491;6261;859;59285;816;782;7111;6324;7125;5350;7134;7135;88;29765;6786;818;10345;3767;29895;8850;8291;7169;805;488;808;844;84876;5058;4604;1674;3752;8557;7273
beta_longterm,muscle	Formation of Incision Complex in GG-NER	0.00224976	-1.94781	0.000157878	-0.600377	41	RAD23A;RPA1;RAD23B;GTF2H5;UBE2V2;SUMO2;ERCC4;PIAS3;UBA52;UBE2N;RNF111;XPA;PIAS1;GTF2H4;PARP2;UBB;SUMO3;RPA2;RBX1;CUL4A;UBE2I;XPC	5886;6117;5887;404672;7336;6613;2072;10401;7311;7334;54778;7507;8554;2968;10038;7314;6612;6118;9978;8451;7329;7508
beta_longterm,muscle	mRNA Splicing - Minor Pathway	0.00230409	-1.91666	0.000163818	-0.566437	50	SRSF7;POLR2I;POLR2C;DDX23;SNRNP48;POLR2D;RNPC3;SRSF2;SNRPF;PRPF6;POLR2J;SNU13;ZMAT5;SNRPB;SNRPD3;PRPF8;SRSF1;DDX42;PDCD7;POLR2E;SNRNP200;SNRPD1;SNRNP35	6432;5438;5432;9416;154007;5433;55599;6427;6636;24148;5439;4809;55954;6628;6634;10594;6426;11325;10081;5434;23020;6632;11066
beta_longterm,muscle	Transport of Mature mRNA derived from an Intron-Containing Transcript	0.00244663	-1.84974	0.000176211	-0.516672	67	ALYREF;SRSF7;CHTOP;SLU7;SRSF2;DHX38;CASC3;NUP98;NUP153;SRSF5;NUP58;RBM8A;SEC13;NUP210;RANBP2;SRSF1;NUP54;SRSF3;SRRM1;SRSF4;NUP205;RNPS1;POLDIP3;NUP35;TPR;UPF3B;NXT1;NUP155;NUP43;NUP62;POM121;U2AF1L4;GLE1;U2AF2;NCBP2;NUP214;THOC2;NUP188;AAAS;SARNP;NUP88;RAE1;SRSF11;SRSF6;NUP85;CDC40	10189;6432;26097;10569;6427;9785;22794;4928;9972;6430;9818;9939;6396;23225;5903;6426;53371;6428;10250;6429;23165;10921;84271;129401;7175;65109;29107;9631;348995;23636;9883;199746;2733;11338;22916;8021;57187;23511;8086;84324;4927;8480;9295;6431;79902;51362
beta_longterm,muscle	rRNA modification in the nucleus and cytosol	0.00306961	-1.85403	0.000223914	-0.53559	56	TRMT112;IMP3;RCL1;DKC1;UTP11;RRP36;SNU13;KRR1;NOC4L;THUMPD1;IMP4;RPS14;RPS2;DDX49;UTP3;NAT10;RPS9;TSR3;FCF1;NOP58;FBL;MPHOSPH10;WDR43;NOL11;TBL3;NOL6;UTP18;EMG1;BMS1	51504;55272;10171;1736;51118;88745;4809;11103;79050;55623;92856;6208;6187;54555;57050;55226;6203;115939;51077;51602;2091;10199;23160;25926;10607;65083;51096;10436;9790
beta_longterm,muscle	Cardiac conduction	0.0032725	-1.78981	0.000241736	-0.490831	74	KCNJ12;CACNG1;KCNJ2;CACNA1S;CAMK2A;SCN4A;ATP2A1;FXYD1;ATP2B2;RYR1;CACNG6;CAMK2B;CACNB1;SCN1B;PLN;STIM1;CAMK2G;TRDN;KCNJ11;KAT2B;CALM2;ATP2A2;CALM3;CASQ1;ORAI1	3768;786;3759;779;815;6329;487;5348;491;6261;59285;816;782;6324;5350;6786;818;10345;3767;8850;805;488;808;844;84876
beta_longterm,muscle	Binding and Uptake of Ligands by Scavenger Receptors	0.00359902	1.96855	0.000269179	0.720721	28	COL3A1;COL1A1;COL4A1;COL1A2;COL4A2;SPARC;COLEC12;CD163;CD36;STAB1	1281;1277;1282;1278;1284;6678;81035;9332;948;23166
beta_longterm,muscle	NCAM1 interactions	0.0036747	1.95427	0.000278232	0.761374	21	COL3A1;COL4A1;COL4A2;COL5A2;COL6A3;COL5A1;COL6A2;COL6A1;CACNB3;AGRN;COL5A3	1281;1282;1284;1290;1293;1289;1292;1291;784;375790;50509
beta_longterm,muscle	RNA Polymerase II Transcription Termination	0.00375444	-1.81506	0.000287737	-0.513769	62	ALYREF;SRSF7;CHTOP;CSTF2T;SLU7;SRSF2;SNRPF;DHX38;CASC3;SRSF5;SNRPB;RBM8A;SNRPD3;SRSF1;SRSF3;SRRM1;SRSF4;CPSF1;CPSF7;RNPS1;POLDIP3;CPSF4;LSM10;UPF3B;NUDT21;PCF11;SNRPG;SYMPK;SLBP;U2AF1L4;SNRPE;ZNF473;U2AF2;NCBP2;WDR33;THOC2;SARNP	10189;6432;26097;23283;10569;6427;6636;9785;22794;6430;6628;9939;6634;6426;6428;10250;6429;29894;79869;10921;84271;10898;84967;65109;11051;51585;6637;8189;7884;199746;6635;25888;11338;22916;55339;57187;84324
beta_longterm,muscle	Transcription-Coupled Nucleotide Excision Repair (TC-NER)	0.00387615	-1.77132	0.000300643	-0.486841	73	GPS1;RPA1;POLR2I;POLR2C;ZNF830;COPS3;GTF2H5;POLR2D;XAB2;POLE4;ELL;EP300;POLR2J;ERCC4;PRPF19;UBA52;RFC2;TCEA1;POLE3;XPA;GTF2H4;POLR2E;UBB;USP7;COPS2;RPA2;RBX1;CUL4A;LIG3;COPS7B;POLD2;PPIE;UBC;POLE;RPS27A;ISY1;POLR2L;ERCC2;COPS5;COPS6	2873;6117;5438;5432;91603;8533;404672;5433;56949;56655;8178;2033;5439;2072;27339;7311;5982;6917;54107;7507;2968;5434;7314;7874;9318;6118;9978;8451;3980;64708;5425;10450;7316;5426;6233;57461;5441;2068;10987;10980
beta_longterm,muscle	Ub-specific processing proteases	0.00388984	-1.67712	0.000305297	-0.410452	151	USP47;PSMC3;ADRM1;NFKBIA;AR;FOXO4;PSMD3;PSMD4;ADRB2;SMAD7;POLB;USP37;USP16;USP11;KEAP1;AXIN2;USP21;TNKS2;PSMC2;FKBP8;BECN1;USP13;TAF9B;PSMB6;PSMD2;VDAC1;PSMB1;PSMC4;UBA52;TOMM20;RNF128;USP14;USP19;USP25;CCP110;HGS;SMAD4;USP15;USP30;USP24;SUDS3;PSMD1;PSMC5;RNF123;PSMD13;UBB;USP7;PSMC6;OTUB1;USP2;PSMB5;PSMD11;PSMB3;IDE;TOMM70;PSMB2;USP5;PSMC1;PSMA2;RHOT1;PSMD7;USP10;MDM4;TAF10;WDR20;PSMA4;PSMD9	55031;5702;11047;4792;367;4303;5709;5710;154;4092;5423;57695;10600;8237;9817;8313;27005;80351;5701;23770;8678;8975;51616;5694;5708;7416;5689;5704;7311;9804;79589;9097;10869;29761;9738;9146;4089;9958;84749;23358;64426;5707;5705;63891;5719;7314;7874;5706;55611;9099;5693;5717;5691;3416;9868;5690;8078;5700;5683;55288;5713;9100;4194;6881;91833;5685;5715
beta_longterm,muscle	Fatty acid metabolism	0.00532595	1.70564	0.000422928	0.491447	115	CBR1;PRKAG2;PTGDS;DECR1;ACSL1;ACADVL;HADHB;SLC27A3;NDUFAB1;AKR1C3;ACADM;ECHS1;ACOT9;ACSL5;ACAA2;SLC22A5;PHYH;ACAA1;PON2;ELOVL1;PTGR1;CPT1A;ECI2;PPT1;GGT5;PTGES2;ABCC1;MLYCD;ACOT13;SLC25A20;HSD17B8;PCCB;ACOT2;HACD1;HADHA;CPT2;ALOX5;ACADS;ALDH3A2;NUDT7;ACLY;DBI;LTA4H;MCEE;SCD;ACACB;MECR;HACD3;MMAA;ACAD10;ABCD1;HSD17B4;ACOX2;ELOVL5	873;51422;5730;1666;2180;37;3032;11000;4706;8644;34;1892;23597;51703;10449;6584;5264;30;5445;64834;22949;1374;10455;5538;2687;80142;4363;23417;55856;788;7923;5096;10965;9200;3030;1376;240;35;224;283927;47;1622;4048;84693;6319;32;51102;51495;166785;80724;215;3295;8309;60481
beta_longterm,muscle	Gene Silencing by RNA	0.00569259	-1.79139	0.0004573	-0.508542	61	POLR2I;POLR2C;POLR2D;PRKRA;TSNAX;POLR2J;TSN;NUP98;NUP153;NUP58;SEC13;NUP210;RANBP2;TNRC6C;NUP54;NUP205;POLR2E;DICER1;NUP35;RAN;TPR;DGCR8;PLD6;NUP155;TNRC6B;NUP43;NUP62;POM121;POLR2L;NUP214;NUP188;AAAS;AGO2;POLR2B;NUP88;RAE1;IPO8	5438;5432;5433;8575;7257;5439;7247;4928;9972;9818;6396;23225;5903;57690;53371;23165;5434;23405;129401;5901;7175;54487;201164;9631;23112;348995;23636;9883;5441;8021;23511;8086;27161;5431;4927;8480;10526
beta_longterm,muscle	Metabolism of non-coding RNA	0.00599632	-1.87625	0.000492773	-0.552697	51	PRMT5;SNRPF;GEMIN4;DDX20;NUP98;NUP153;NUP58;SNRPB;SEC13;SNRPD3;NUP210;PHAX;RANBP2;NUP54;NUP205;SNRPD1;NUP35;GEMIN5;GEMIN2;TPR;SMN1;TGS1;SNRPG;NUP155;NUP43;NUP62;POM121;SNUPN;SNRPD2;SNRPE;NCBP2;NUP214;NUP188;AAAS	10419;6636;50628;11218;4928;9972;9818;6628;6396;6634;23225;51808;5903;53371;23165;6632;129401;25929;8487;7175;6606;96764;6637;9631;348995;23636;9883;10073;6633;6635;22916;8021;23511;8086
beta_longterm,muscle	snRNP Assembly	0.00599632	-1.87625	0.000492773	-0.552697	51	PRMT5;SNRPF;GEMIN4;DDX20;NUP98;NUP153;NUP58;SNRPB;SEC13;SNRPD3;NUP210;PHAX;RANBP2;NUP54;NUP205;SNRPD1;NUP35;GEMIN5;GEMIN2;TPR;SMN1;TGS1;SNRPG;NUP155;NUP43;NUP62;POM121;SNUPN;SNRPD2;SNRPE;NCBP2;NUP214;NUP188;AAAS	10419;6636;50628;11218;4928;9972;9818;6628;6396;6634;23225;51808;5903;53371;23165;6632;129401;25929;8487;7175;6606;96764;6637;9631;348995;23636;9883;10073;6633;6635;22916;8021;23511;8086
beta_longterm,muscle	Mitochondrial Fatty Acid Beta-Oxidation	0.00643881	1.91791	0.000535081	0.692734	30	DECR1;ACADVL;HADHB;NDUFAB1;ACADM;ECHS1;ACOT9;ACAA2;ACOT13;PCCB;ACOT2;HADHA;ACADS;DBI;MCEE;MECR;MMAA;ACAD10	1666;37;3032;4706;34;1892;23597;10449;55856;5096;10965;3030;35;1622;84693;51102;166785;80724
beta_longterm,muscle	Glyoxylate metabolism and glycine degradation	0.00659592	1.9207	0.000554228	0.740584	22	PDHA1;PDHB;GOT2;NDUFAB1;DLST;DLAT;DLD;PDHX;GCSH;GRHPR;DHTKD1	5160;5162;2806;4706;1743;1737;1738;8050;2653;9380;55526
beta_longterm,muscle	Plasma lipoprotein remodeling	0.00768223	1.90324	0.000652599	0.8108	14	PLTP;ANGPTL4;APOE;GPIHBP1;LPL;ABCG1;LCAT;MBTPS1	5360;51129;348;338328;4023;9619;3931;8720
beta_longterm,muscle	Adrenaline,noradrenaline inhibits insulin secretion	0.00798506	1.89896	0.000685698	0.796563	15	GNG11;GNAI2;GNG10;GNAI1;CACNB3;GNB1;GNG5;GNB4;ADCY6	2791;2771;2790;2770;784;2782;2787;59345;112
beta_longterm,muscle	RNA Polymerase II Pre-transcription Events	0.00976261	-1.72904	0.000847355	-0.472799	75	POLR2I;POLR2C;GTF2H5;POLR2D;PAF1;TAF4;ELL;TAF15;POLR2J;TAF7;SUPT5H;NELFCD;TAF9B;SUPT6H;CCNK;TAF4B;TCEA1;ELOB;TAF5;GTF2H4;TAF3;POLR2E;CCNT1;SSRP1;NELFA;TAF12;ELOA;RTF1;GTF2B;SUPT16H;TAF13;MLLT1;TAF10;EAF1;CDC73;POLR2L;GTF2A1;NCBP2;ERCC2;TBP;NELFB;SUPT4H1;POLR2B	5438;5432;404672;5433;54623;6874;8178;8148;5439;6879;6829;51497;51616;6830;8812;6875;6917;6923;6877;2968;83860;5434;904;6749;7469;6883;6924;23168;2959;11198;6884;4298;6881;85403;79577;5441;2957;22916;2068;6908;25920;6827;5431
I2_longterm,muscle	Assembly of collagen fibrils and other multimeric structures	0.000710124	1.69876	2.00028e-05	0.634264	37	LOXL2;COL5A2;COL5A1;PXDN;COL4A2;LOX;COL1A1;COL18A1;COL4A1;COL12A1;BMP1;COL6A2;COL3A1;COL15A1;CTSS;COL1A2;CTSB;ITGA6;COL6A1;COL6A3;COL5A3;CD151	4017;1290;1289;7837;1284;4015;1277;80781;1282;1303;649;1292;1281;1306;1520;1278;1508;3655;1291;1293;50509;977
I2_longterm,muscle	Collagen chain trimerization	0.000710124	1.83148	2.00662e-05	0.718651	22	COL5A2;COL5A1;COL4A2;COL1A1;COL18A1;COL4A1;COL12A1;COL6A2;COL3A1;COL15A1;COL1A2;COL6A1;COL6A3;COL5A3	1290;1289;1284;1277;80781;1282;1303;1292;1281;1306;1278;1291;1293;50509
I2_longterm,muscle	Collagen degradation	0.000710124	1.68275	2.00056e-05	0.634333	33	COL5A2;COL5A1;COL4A2;COL1A1;COL18A1;COL4A1;COL12A1;COL6A2;MMP14;COL3A1;MMP2;COL15A1;COL1A2;CTSK;CTSB;COL6A1;PHYKPL;COL6A3;COL5A3	1290;1289;1284;1277;80781;1282;1303;1292;4323;1281;4313;1306;1278;1513;1508;1291;85007;1293;50509
I2_longterm,muscle	Complex I biogenesis	0.000710124	1.73987	1.99996e-05	0.636077	49	NDUFB3;NDUFS6;NDUFB1;NDUFA8;NDUFB10;NDUFA12;NDUFV3;NDUFS2;NDUFA1;NDUFAF3;NDUFA3;NDUFB8;NDUFS5;NDUFV1;NDUFB5;NDUFS3;NDUFA9;NDUFS4;NDUFAF1;NDUFS8;NDUFAF4;NDUFAB1;NDUFA5;NDUFB9;NDUFB6;NDUFS1;NDUFB4;NDUFA6;NDUFA2;ECSIT;NDUFS7;TIMMDC1;NDUFC1;NDUFA13;NDUFAF7;NDUFV2;NDUFAF5;NDUFA10;NDUFB2;NDUFA11;TMEM126B;ACAD9	4709;4726;4707;4702;4716;55967;4731;4720;4694;25915;4696;4714;4725;4723;4711;4722;4704;4724;51103;4728;29078;4706;4698;4715;4712;4719;4710;4700;4695;51295;374291;51300;4717;51079;55471;4729;79133;4705;4708;126328;55863;28976
I2_longterm,muscle	Degradation of the extracellular matrix	0.000710124	1.51796	1.99996e-05	0.543493	69	COL5A2;NID1;COL5A1;COL4A2;LAMB1;HSPG2;COL1A1;COL18A1;COL4A1;COL12A1;BMP1;COL6A2;MMP14;COL3A1;MMP2;COL15A1;A2M;FN1;CTSS;COL1A2;CTSK;CTSB;COL6A1;LAMC1;PHYKPL;COL6A3;COL5A3;CAPN5;ADAM15;BSG;CAPN2;CD44;CAPN15;MMP15;LAMA5;TIMP2;TIMP1;DCN;TPSAB1;ELN;CAPNS1;FBN1;HTRA1;ADAMTS9;ADAMTS4;COL16A1;CASP3;COL14A1;CTSL;ADAM17;ADAM10;LAMC2	1290;4811;1289;1284;3912;3339;1277;80781;1282;1303;649;1292;4323;1281;4313;1306;2;2335;1520;1278;1513;1508;1291;3915;85007;1293;50509;726;8751;682;824;960;6650;4324;3911;7077;7076;1634;7177;2006;826;2200;5654;56999;9507;1307;836;7373;1514;6868;102;3918
I2_longterm,muscle	ECM proteoglycans	0.000710124	1.71277	1.99996e-05	0.625411	50	TGFB2;LAMA2;COL5A2;COL5A1;COL4A2;LAMA4;ASPN;LAMB1;HSPG2;SPARC;COL1A1;COL4A1;COL6A2;COL3A1;FN1;COL1A2;COL6A1;LAMC1;COL6A3;COL5A3;BGN;AGRN;ITGAV;ITGB5;LAMB2;ITGA9;LUM;ITGB1;LAMA5;TNC;LRP4;DCN;APP;VCAN;FMOD;TGFB1;SERPINE1;TGFB3	7042;3908;1290;1289;1284;3910;54829;3912;3339;6678;1277;1282;1292;1281;2335;1278;1291;3915;1293;50509;633;375790;3685;3693;3913;3680;4060;3688;3911;3371;4038;1634;351;1462;2331;7040;5054;7043
I2_longterm,muscle	Extracellular matrix organization	0.000710124	1.52209	1.99996e-05	0.523769	178	TGFB2;NID2;ADAMTS2;LOXL2;LAMA2;COL5A2;NID1;KDR;COL5A1;PXDN;ITGA1;CRTAP;COL4A2;LAMA4;ASPN;FBLN5;JAM2;LAMB1;HSPG2;VCAM1;LOX;PPIB;SPARC;P4HA2;COL1A1;DDR2;ACTN1;COL18A1;COL4A1;COL12A1;F11R;BMP1;COL6A2;MMP14;SERPINH1;COL3A1;MMP2;COL15A1;A2M;FN1;CTSS;COL1A2;CTSK;CTSB;ITGA6;COL6A1;DDR1;LAMC1;PHYKPL;EMILIN1;COL6A3;PECAM1;ITGA5;COL5A3;CAPN5;BGN;CD151;AGRN;ITGAV;ITGB5;ADAM15;BSG;FBLN2;LAMB2;MFAP3;LTBP3;CAP…	7042;22795;9509;4017;3908;1290;4811;3791;1289;7837;3672;10491;1284;3910;54829;10516;58494;3912;3339;7412;4015;5479;6678;8974;1277;4921;87;80781;1282;1303;50848;649;1292;4323;871;1281;4313;1306;2;2335;1520;1278;1513;1508;3655;1291;780;3915;85007;11117;1293;5175;3678;50509;726;633;977;375790;3685;3693;8751;682;2199;3913;4238;4054;824;5155;3680;960;4053;4060;3384;6650;8985;4324;3689;3688;3911;5351;3…
I2_longterm,muscle	Fatty acid metabolism	0.000710124	1.50179	1.99996e-05	0.524931	115	PRKAG2;HACD3;ACSL5;CPT1A;ACOT9;ABCC1;ALOX5;SLC22A5;AKR1C3;SLC27A3;ACLY;PTGDS;SLC25A20;CPT1B;PON2;NUDT19;MLYCD;CBR1;ACADVL;CPT2;ELOVL1;ACOT1;ACSL1;DECR1;GGT5;HADHB;ECHS1;ACAA2;CYP2U1;ACOT8;HADHA;HACD1;ACADM;NDUFAB1;ACOT2;ACADS;PCCB;FADS2;PHYH;CRAT;MECR;ACBD5;ECI1;ACSF2;PPT2;DBI;MCEE;ALDH3A2;ACOX2;PCTP;PPT1;CBR4;ACADL;SCD;ACACB;FASN;ABCD1;GPX1;HSD17B8;ECI2;SCP2;AMACR;NUDT7;PTGES2;ACACA;FADS1;PTGR1;…	51422;51495;51703;1374;23597;4363;240;6584;8644;11000;47;5730;788;1375;5445;390916;23417;873;37;1376;64834;641371;2180;1666;2687;3032;1892;10449;113612;10005;3030;9200;34;4706;10965;35;5096;9415;5264;1384;51102;91452;1632;80221;9374;1622;84693;224;8309;58488;5538;84869;33;6319;32;2194;215;2876;7923;10455;6342;23600;283927;80142;31;3992;22949;51144;55856;30;4048;3295;241;197322;80724;166785;60481;…
I2_longterm,muscle	Immunoregulatory interactions between a Lymphoid and a non-Lymphoid cell	0.000710124	1.96915	2.00056e-05	0.742298	33	COLEC12;VCAM1;CD300LG;COL1A1;CD99;CD34;LILRB5;SIGLEC1;B2M;COL3A1;HLA-C;COL1A2;CD40;HLA-B;CD81;NPDC1;ICAM2;CLEC2B;HLA-E;TYROBP;HLA-A;ITGB2;ITGB1;NECTIN2;HLA-F;ICAM1;IFITM1	81035;7412;146894;1277;4267;947;10990;6614;567;1281;3107;1278;958;3106;975;56654;3384;9976;3133;7305;3105;3689;3688;5819;3134;3383;8519
I2_longterm,muscle	Integrin cell surface interactions	0.000710124	1.64293	1.99996e-05	0.598391	52	COL5A2;KDR;COL5A1;ITGA1;COL4A2;JAM2;HSPG2;VCAM1;COL1A1;COL18A1;COL4A1;F11R;COL6A2;COL3A1;FN1;COL1A2;ITGA6;COL6A1;COL6A3;PECAM1;ITGA5;COL5A3;AGRN;ITGAV;ITGB5;BSG;ITGA9;CD44;LUM;ICAM2;ITGB2;ITGB1;TNC;ICAM1;ITGAE;VWF;JAM3;FBN1;COL16A1;ITGA10	1290;3791;1289;3672;1284;58494;3339;7412;1277;80781;1282;50848;1292;1281;2335;1278;3655;1291;1293;5175;3678;50509;375790;3685;3693;682;3680;960;4060;3384;3689;3688;3371;3383;3682;7450;83700;2200;1307;8515
I2_longterm,muscle	Laminin interactions	0.000710124	1.78657	2.00425e-05	0.694263	24	NID2;LAMA2;NID1;ITGA1;COL4A2;LAMA4;LAMB1;HSPG2;COL18A1;COL4A1;ITGA6;LAMC1;ITGAV;LAMB2;ITGB1;LAMA5	22795;3908;4811;3672;1284;3910;3912;3339;80781;1282;3655;3915;3685;3913;3688;3911
I2_longterm,muscle	NCAM1 interactions	0.000710124	1.81695	2.00779e-05	0.71645	21	COL5A2;COL5A1;COL4A2;GFRA1;COL4A1;COL6A2;COL3A1;COL6A1;CACNB3;COL6A3;COL5A3;AGRN	1290;1289;1284;2674;1282;1292;1281;1291;784;1293;50509;375790
I2_longterm,muscle	Platelet activation, signaling and aggregation	0.000710124	1.44648	1.99996e-05	0.497752	178	FYN;TGFB2;LHFPL2;DGKH;ITPR1;PRKCH;PROS1;IGF2;GNAQ;PIK3R3;GNAI1;CDC37L1;ABHD12;IGF1;GNB4;PTK2;VCL;ARRB1;LCP2;SPARC;GNG12;ITIH4;COL1A1;GNB1;PHACTR2;TMSB4X;LGALS3BP;ISLR;ACTN1;ITPR3;F2R;F8;GNG11;DGKQ;MGLL;A2M;VEGFA;CD63;FN1;COL1A2;GAS6;TAGLN2;PECAM1;ABHD6;APLP2;PPIA;RHOB;MAGED2;PFN1;RHOG;CALU;GNG5;VEGFB;GNAI2;CAP1;PDGFB;ACTN4;RAPGEF3;NHLRC2;SRGN;SHC1;CSK;CRK;SELENOP;FCER1G;RASGRP2;TIMP1;TIMP3;FLNA;C…	2534;7042;10184;160851;3708;5583;5627;3481;2776;8503;2770;55664;26090;3479;59345;5747;7414;408;3937;6678;55970;3700;1277;2782;9749;7114;3959;3671;87;3710;2149;2157;2791;1609;11343;2;7422;967;2335;1278;2621;8407;5175;57406;334;5478;388;10916;5216;391;813;2787;7423;2771;10487;5155;81;10411;374354;5552;6464;1445;1398;6414;2207;10235;7076;7078;2316;1072;54676;5660;308;7094;5777;5594;710;351;7066;7450…
I2_longterm,muscle	Platelet degranulation	0.000710124	1.47648	1.99996e-05	0.520537	94	TGFB2;LHFPL2;PROS1;IGF2;CDC37L1;IGF1;VCL;SPARC;ITIH4;PHACTR2;TMSB4X;LGALS3BP;ISLR;ACTN1;F8;A2M;VEGFA;CD63;FN1;GAS6;TAGLN2;PECAM1;APLP2;PPIA;MAGED2;PFN1;CALU;VEGFB;CAP1;PDGFB;ACTN4;NHLRC2;SRGN;SELENOP;TIMP1;TIMP3;FLNA;CFL1;GTPBP2;PSAP;ANXA5;TLN1;SERPING1;APP;VWF;HABP4;TGFB1;CD36;SERPINE1;TGFB3;CLU;PCYOX1L;CD9;PLEK;ECM1;CLEC3B;FERMT3;MANF;QSOX1;FAM3C;TMX3;APOOL;THBS1;SERPINA3;VEGFC;SYTL4;ABCC4	7042;10184;5627;3481;55664;3479;7414;6678;3700;9749;7114;3959;3671;87;2157;2;7422;967;2335;2621;8407;5175;334;5478;10916;5216;813;7423;10487;5155;81;374354;5552;6414;7076;7078;2316;1072;54676;5660;308;7094;710;351;7450;22927;7040;948;5054;7043;1191;78991;928;5341;1893;7123;83706;7873;5768;10447;54495;139322;7057;12;7424;94121;10257
I2_longterm,muscle	Pyruvate metabolism and Citric Acid (TCA) cycle	0.000710124	1.73591	1.99996e-05	0.634628	49	GSTZ1;SLC16A1;IDH3A;PDHA1;LDHB;DLST;SLC16A3;PDK4;SUCLG1;MDH2;MPC2;CS;MPC1;BSG;IDH2;SDHB;FH;SDHC;ACO2;NNT;LDHA;PDHB;SDHA;DLD;IDH3G;SDHD;IDH3B;OGDH;ME2;PDK2;DLAT;FAHD1;PDHX;SUCLA2;PDPR;PDK1	2954;6566;3419;5160;3945;1743;9123;5166;8802;4191;25874;1431;51660;682;3418;6390;2271;6391;50;23530;3939;5162;6389;1738;3421;6392;3420;4967;4200;5164;1737;81889;8050;8803;55066;5163
I2_longterm,muscle	Respiratory electron transport	0.000710124	1.8335	1.99996e-05	0.647653	90	UQCRB;NDUFB3;NDUFS6;NDUFA4;UQCR11;NDUFB1;NDUFA8;COX7C;UQCRFS1;NDUFB10;COX7B;NDUFA12;COX4I1;UQCRC2;NDUFV3;COX6C;NDUFS2;COX5A;NDUFA1;NDUFAF3;CYCS;NDUFA3;NDUFB8;UQCRQ;NDUFS5;TACO1;SCO2;NDUFV1;NDUFB5;COQ10A;SDHB;UQCRC1;COQ10B;ETFA;COX18;SDHC;NDUFS3;COX6A1;NDUFA9;NDUFS4;SDHA;NDUFAF1;UQCRH;ETFB;NDUFS8;NDUFAF4;COX6B1;NDUFAB1;NDUFA5;NDUFB9;NDUFB6;NDUFS1;COX20;NDUFB4;COX7A2L;NDUFA6;NDUFA2;ECSIT;CYC1;NDUFS…	7381;4709;4726;4697;10975;4707;4702;1350;7386;4716;1349;55967;1327;7385;4731;1345;4720;9377;4694;25915;54205;4696;4714;27089;4725;51204;9997;4723;4711;93058;6390;7384;80219;2108;285521;6391;4722;1337;4704;4724;6389;51103;7388;2109;4728;29078;1340;4706;4698;4715;4712;4719;116228;4710;9167;4700;4695;51295;1537;374291;29796;51300;1329;4717;6392;51079;2110;55471;4729;79133;4705;4708;1351;126328;10128…
I2_longterm,muscle	Respiratory electron transport, ATP synthesis by chemiosmotic coupling, and heat production by uncoupling proteins.	0.000710124	1.82313	1.99996e-05	0.642751	94	UQCRB;NDUFB3;NDUFS6;NDUFA4;UQCR11;NDUFB1;NDUFA8;COX7C;UQCRFS1;NDUFB10;COX7B;NDUFA12;COX4I1;UQCRC2;NDUFV3;COX6C;NDUFS2;UCP3;COX5A;NDUFA1;NDUFAF3;CYCS;NDUFA3;NDUFB8;UQCRQ;NDUFS5;TACO1;SCO2;NDUFV1;NDUFB5;COQ10A;SDHB;UQCRC1;COQ10B;ETFA;COX18;SDHC;UCP2;NDUFS3;COX6A1;NDUFA9;NDUFS4;SDHA;NDUFAF1;UQCRH;ETFB;NDUFS8;NDUFAF4;COX6B1;NDUFAB1;NDUFA5;NDUFB9;NDUFB6;NDUFS1;COX20;NDUFB4;COX7A2L;NDUFA6;NDUFA2;ECSIT;…	7381;4709;4726;4697;10975;4707;4702;1350;7386;4716;1349;55967;1327;7385;4731;1345;4720;7352;9377;4694;25915;54205;4696;4714;27089;4725;51204;9997;4723;4711;93058;6390;7384;80219;2108;285521;6391;7351;4722;1337;4704;4724;6389;51103;7388;2109;4728;29078;1340;4706;4698;4715;4712;4719;116228;4710;9167;4700;4695;51295;1537;374291;29796;51300;1329;4717;6392;51079;2110;55471;4729;79133;4705;4708;1351;12…
I2_longterm,muscle	Response to elevated platelet cytosolic Ca2+	0.000710124	1.47391	1.99996e-05	0.518893	97	TGFB2;LHFPL2;PROS1;IGF2;CDC37L1;IGF1;VCL;SPARC;ITIH4;PHACTR2;TMSB4X;LGALS3BP;ISLR;ACTN1;F8;A2M;VEGFA;CD63;FN1;GAS6;TAGLN2;PECAM1;APLP2;PPIA;MAGED2;PFN1;CALU;VEGFB;CAP1;PDGFB;ACTN4;NHLRC2;SRGN;SELENOP;TIMP1;TIMP3;FLNA;CFL1;GTPBP2;PSAP;ANXA5;TLN1;SERPING1;APP;VWF;HABP4;TGFB1;CD36;SERPINE1;TGFB3;CLU;PCYOX1L;CD9;PLEK;ECM1;CLEC3B;FERMT3;MANF;QSOX1;FAM3C;TMX3;PRKCA;APOOL;THBS1;SERPINA3;VEGFC;SYTL4;ABCC4	7042;10184;5627;3481;55664;3479;7414;6678;3700;9749;7114;3959;3671;87;2157;2;7422;967;2335;2621;8407;5175;334;5478;10916;5216;813;7423;10487;5155;81;374354;5552;6414;7076;7078;2316;1072;54676;5660;308;7094;710;351;7450;22927;7040;948;5054;7043;1191;78991;928;5341;1893;7123;83706;7873;5768;10447;54495;5578;139322;7057;12;7424;94121;10257
I2_longterm,muscle	The citric acid (TCA) cycle and respiratory electron transport	0.000710124	1.83008	1.99996e-05	0.63499	139	GSTZ1;UQCRB;SLC16A1;IDH3A;NDUFB3;NDUFS6;PDHA1;NDUFA4;UQCR11;NDUFB1;NDUFA8;COX7C;UQCRFS1;NDUFB10;COX7B;NDUFA12;COX4I1;LDHB;UQCRC2;DLST;NDUFV3;COX6C;NDUFS2;SLC16A3;UCP3;PDK4;SUCLG1;COX5A;NDUFA1;NDUFAF3;CYCS;MDH2;NDUFA3;MPC2;CS;MPC1;NDUFB8;UQCRQ;NDUFS5;TACO1;SCO2;BSG;NDUFV1;IDH2;NDUFB5;COQ10A;SDHB;UQCRC1;COQ10B;ETFA;FH;COX18;SDHC;ACO2;UCP2;NDUFS3;NNT;COX6A1;NDUFA9;LDHA;PDHB;NDUFS4;SDHA;NDUFAF1;UQCRH…	2954;7381;6566;3419;4709;4726;5160;4697;10975;4707;4702;1350;7386;4716;1349;55967;1327;3945;7385;1743;4731;1345;4720;9123;7352;5166;8802;9377;4694;25915;54205;4191;4696;25874;1431;51660;4714;27089;4725;51204;9997;682;4723;3418;4711;93058;6390;7384;80219;2108;2271;285521;6391;50;7351;4722;23530;1337;4704;3939;5162;4724;6389;51103;7388;1738;2109;4728;29078;1340;4706;4698;4715;4712;4719;116228;4710;…
I2_longterm,muscle	G alpha (i) signalling events	0.00112002	1.32597	3.99992e-05	0.459228	147	CXCR4;GPSM2;ITPR1;ADCY3;PRKACB;GNAI1;GRK4;KPNA2;HSPG2;GNB4;CAMK2D;GNG12;AKR1C3;GNB1;ITPR3;GPIHBP1;APLNR;GNG11;RETSAT;LDLR;RGS16;S1PR1;LPL;RGS5;NAPEPLD;S1PR3;GNG5;RBP1;AGRN;CXCL12;GNAI2;RGS14;CXCR6;CAMKK2;LRP1;ADCY4;APOE;AKR1C1;PDE4C;RGS19;CXCL16;GABBR1;GPR17;GPSM3;SDC3;PSAP;ADCY1;ANXA1;RDH11;MAPK1;APP;DHRS3;PDE4A;ADCY6;HEBP1;CX3CL1;PLCB3;GPER1;LRP10;CDK5;GNG10;P2RY14;PLCB2;PRKCD;RDH5;PRKACA;FNTA;…	7852;29899;3708;109;5567;2770;2868;3838;3339;59345;817;55970;8644;2782;3710;338328;187;2791;54884;3949;6004;1901;4023;8490;222236;1903;2787;5947;375790;6387;2771;10636;10663;10645;4035;196883;348;1645;5143;10287;58191;2550;2840;63940;9672;5660;107;301;51109;5594;351;9249;5141;112;50865;6376;5331;2852;26020;1020;2790;9934;5330;5580;5959;5566;2339;6366;84254;151;285440;1268;6714;1880;5578;152;8786;…
I2_longterm,muscle	Interferon gamma signaling	0.00112002	1.49458	3.99992e-05	0.538363	62	TRIM2;TRIM22;VCAM1;CAMK2D;TRIM25;GBP3;B2M;PML;HLA-C;TRIM21;MT2A;HLA-DPB1;HLA-DRB5;IFNGR2;OAS3;TRIM26;SP100;HLA-B;TRIM35;HLA-DRA;GBP1;HLA-DPA1;TRIM68;GBP4;HLA-DRB1;CD44;TRIM8;IFNGR1;HLA-DQA1;HLA-E;HLA-A;IRF1;HLA-F;ICAM1;PTPN6;HLA-DQB1;IRF9;TRIM3;TRIM62;PRKCD;SUMO1;GBP2	23321;10346;7412;817;7706;2635;567;5371;3107;6737;4502;3115;3127;3460;4940;7726;6672;3106;23087;3122;2633;3113;55128;115361;3123;960;81603;3459;3117;3133;3105;3659;3134;3383;5777;3119;10379;10612;55223;5580;7341;2634
I2_longterm,muscle	Metabolism of vitamins and cofactors	0.00112002	1.36031	3.99992e-05	0.472805	133	ENPP2;PDSS1;ABCC1;HSPG2;PC;NNMT;PARP4;AKR1C3;NMRK2;THTPA;SLC25A19;GPIHBP1;PANK1;RETSAT;PDZD11;NFS1;LDLR;MOCS1;VKORC1;LPL;TCN2;NMNAT3;SHMT2;COQ9;ALDH1L1;MTHFS;RBP1;AGRN;LRP1;APOE;NAXE;NADK;AKR1C1;ABCD4;GSTO1;COQ3;SLC2A3;NAXD;PDXK;DHFR;MCCC2;SDC3;PCCB;COASY;NADSYN1;RDH11;COQ6;PANK3;CYB5A;IDH1;MMACHC;LRP10;MTRR;PDSS2;ACACB;FASN;SLC5A6;PARP9;FOLR2;NADK2;PARP14;SLC52A2;MOCS2;RFK;NAMPT;ACACA;QPRT;COQ5;…	5168;23590;4363;3339;5091;4837;143;8644;27231;79178;60386;338328;53354;54884;51248;9054;3949;4337;79001;4023;6948;349565;6472;57017;10840;10588;5947;375790;4035;348;128240;65220;1645;5826;9446;51805;6515;55739;8566;1719;64087;9672;5096;80347;55191;51109;51004;79646;1528;3417;25974;26020;4552;57107;32;2194;8884;83666;2350;133686;54625;79581;4338;55312;10135;31;23475;84274;10560;64802;4846;6697;512…
I2_longterm,muscle	Non-integrin membrane-ECM interactions	0.00112002	1.60589	4.00008e-05	0.591624	44	LAMA2;COL5A2;COL5A1;COL4A2;LAMA4;LAMB1;HSPG2;COL1A1;DDR2;ACTN1;COL4A1;COL3A1;FN1;COL1A2;ITGA6;DDR1;LAMC1;COL5A3;AGRN;ITGAV;ITGB5;LAMB2;PDGFB;ITGB1;LAMA5;TNC;SDC3	3908;1290;1289;1284;3910;3912;3339;1277;4921;87;1282;1281;2335;1278;3655;780;3915;50509;375790;3685;3693;3913;5155;3688;3911;3371;9672
I2_longterm,muscle	Regulation of Insulin-like Growth Factor (IGF) transport and uptake by Insulin-like Growth Factor Binding Proteins (IGFBPs)	0.00112002	1.45605	3.99992e-05	0.52227	67	MGAT4A;FAM20A;CHRDL1;IGF2;IGF1;GOLM1;LAMB1;VWA1;MMP2;FN1;GAS6;LAMC1;APLP2;IGFBP7;TMEM132A;CALU;IGFBP2;IGFBP4;MEN1;MXRA8;SPARCL1;LAMB2;MBTPS1;CST3;APOE;CKAP4;TNC;TIMP1;WFS1;IGFBP3;PRSS23;SHISA5;HSP90B1;FSTL1;APP;VCAN;NUCB1;APOL1;BMP4;FBN1;STC2;PNPLA2;FUCA2;QSOX1;TGOLN2;LTBP1;CSF1;RCN1;GPC3;ADAM10;FSTL3	11320;54757;91851;3481;3479;51280;3912;64856;4313;2335;2621;3915;334;3490;54972;813;3485;3487;4221;54587;8404;3913;8720;1471;348;10970;3371;7076;7466;3486;11098;51246;7184;11167;351;1462;4924;8542;652;2200;8614;57104;2519;5768;10618;4052;1435;5954;2719;102;10272
I2_longterm,muscle	Mitochondrial translation elongation	0.00155074	1.41383	5.99988e-05	0.500243	87	MRPS22;MRPS12;MRPL46;MRPL4;MRPL16;MRPS14;PTCD3;MRPS18B;MRPS26;MRPS25;MRPL41;MRPL35;MRPS30;MRPL12;MRPS16;MRPS7;ERAL1;MRPS36;MRPL11;MRPL15;MRPS35;TUFM;MRPL39;MRPL27;MRPS5;MRPS9;MRPL36;MRPL49;MRPS17;TSFM;OXA1L;MRPL47;MRPL21;MRPL17;MRPL34;MRPS33;MRPS10;AURKAIP1;MRPS15;MRPS31;MRPL44;MRPL37;MRPS21;MRPL24;MRPS11;MRPS27;MRPL33;MRPL13;MRPS24;MRPL32;MRPL18;MRPL22	56945;6183;26589;51073;54948;63931;55037;28973;64949;64432;64975;51318;10884;6182;51021;51081;26284;92259;65003;29088;60488;7284;54148;51264;64969;64965;64979;740;51373;10102;5018;57129;219927;63875;64981;51650;55173;54998;64960;10240;65080;51253;54460;79590;64963;23107;9553;28998;64951;64983;29074;29093
I2_longterm,muscle	Mitochondrial translation termination	0.00155074	1.41711	5.99988e-05	0.501406	87	MRPS22;MRPS12;MRPL46;MRPL4;MRPL16;MRPS14;PTCD3;MRPS18B;MRPS26;MRPS25;MRPL41;MRPL35;MRPS30;MRPL12;MRPS16;MRPS7;ERAL1;MRPS36;MRPL11;MRPL15;MRPS35;MRPL39;MRPL27;MRPS5;MRPS9;MRPL36;MRPL49;MRPS17;OXA1L;MRPL47;MRPL21;MRPL17;MRPL34;GFM2;MRPS33;MTRF1L;MRPS10;AURKAIP1;MRPS15;MRPS31;MRPL44;MRPL37;MRPS21;MRPL24;MRPS11;MRPS27;MRPL33;MRPL13;MRPS24;MRPL32;MRPL18;MRPL22	56945;6183;26589;51073;54948;63931;55037;28973;64949;64432;64975;51318;10884;6182;51021;51081;26284;92259;65003;29088;60488;54148;51264;64969;64965;64979;740;51373;5018;57129;219927;63875;64981;84340;51650;54516;55173;54998;64960;10240;65080;51253;54460;79590;64963;23107;9553;28998;64951;64983;29074;29093
I2_longterm,muscle	Citric acid cycle (TCA cycle)	0.00185993	1.70122	8.02649e-05	0.66754	22	IDH3A;DLST;SUCLG1;MDH2;CS;IDH2;SDHB;FH;SDHC;ACO2;NNT;SDHA;DLD;IDH3G;SDHD;IDH3B;OGDH;ME2;FAHD1;SUCLA2	3419;1743;8802;4191;1431;3418;6390;2271;6391;50;23530;6389;1738;3421;6392;3420;4967;4200;81889;8803
I2_longterm,muscle	Mitochondrial translation	0.00185993	1.39463	7.99984e-05	0.491862	93	MRPS22;MRPS12;MRPL46;MRPL4;MRPL16;MRPS14;PTCD3;MRPS18B;MRPS26;MRPS25;MRPL41;MRPL35;MTIF2;MRPS30;MRPL12;MRPS16;MRPS7;ERAL1;MRPS36;MRPL11;MRPL15;MRPS35;TUFM;MRPL39;MRPL27;MRPS5;MRPS9;MRPL36;MRPL49;MRPS17;TSFM;OXA1L;MRPL47;MRPL21;MRPL17;MRPL34;GFM2;MRPS33;MTRF1L;MRPS10;AURKAIP1;MRPS15;MRPS31;MRPL44;MRPL37;MRPS21;MRPL24;MRPS11;MRPS27;MRPL33;MRPL13;MRPS24;MRPL32;MRPL18;MRPL22	56945;6183;26589;51073;54948;63931;55037;28973;64949;64432;64975;51318;4528;10884;6182;51021;51081;26284;92259;65003;29088;60488;7284;54148;51264;64969;64965;64979;740;51373;10102;5018;57129;219927;63875;64981;84340;51650;54516;55173;54998;64960;10240;65080;51253;54460;79590;64963;23107;9553;28998;64951;64983;29074;29093
I2_longterm,muscle	Post-translational protein phosphorylation	0.00185993	1.44373	7.99984e-05	0.520045	62	MGAT4A;FAM20A;CHRDL1;GOLM1;LAMB1;VWA1;FN1;GAS6;LAMC1;APLP2;IGFBP7;TMEM132A;CALU;IGFBP4;MEN1;MXRA8;SPARCL1;LAMB2;MBTPS1;CST3;APOE;CKAP4;TNC;TIMP1;WFS1;IGFBP3;PRSS23;SHISA5;HSP90B1;FSTL1;APP;VCAN;NUCB1;APOL1;BMP4;FBN1;STC2;PNPLA2;FUCA2;QSOX1;TGOLN2;LTBP1;CSF1;RCN1;GPC3;ADAM10;FSTL3	11320;54757;91851;51280;3912;64856;2335;2621;3915;334;3490;54972;813;3487;4221;54587;8404;3913;8720;1471;348;10970;3371;7076;7466;3486;11098;51246;7184;11167;351;1462;4924;8542;652;2200;8614;57104;2519;5768;10618;4052;1435;5954;2719;102;10272
I2_longterm,muscle	Cell surface interactions at the vascular wall	0.00216791	1.41783	9.9998e-05	0.506151	73	FYN;PROS1;ATP1B3;ANGPT2;TEK;JAM2;THBD;TNFRSF10B;COL1A1;CD99;CAV1;F11R;FN1;SLC16A1;COL1A2;GAS6;ITGA6;YES1;PECAM1;SLC7A6;ITGA5;PPIA;SLC16A3;ESAM;ITGAV;CD74;BSG;INPP5D;CD44;SHC1;ITGB2;ITGB1;FCER1G;SDC3;PLCG1;PTPN6;PROCR;TGFB1	2534;5627;483;285;7010;58494;7056;8795;1277;4267;857;50848;2335;6566;1278;2621;3655;7525;5175;9057;3678;5478;9123;90952;3685;972;682;3635;960;6464;3689;3688;2207;9672;5335;5777;10544;7040
I2_longterm,muscle	Collagen biosynthesis and modifying enzymes	0.00216791	1.54587	0.000100008	0.574701	39	ADAMTS2;COL5A2;COL5A1;CRTAP;COL4A2;PPIB;P4HA2;COL1A1;COL18A1;COL4A1;COL12A1;BMP1;COL6A2;SERPINH1;COL3A1;COL15A1;COL1A2;COL6A1;COL6A3;COL5A3;PLOD3;PLOD1;PCOLCE;COLGALT1	9509;1290;1289;10491;1284;5479;8974;1277;80781;1282;1303;649;1292;871;1281;1306;1278;1291;1293;50509;8985;5351;5118;79709
I2_longterm,muscle	Collagen formation	0.00244359	1.46673	0.000119998	0.532923	54	ADAMTS2;LOXL2;COL5A2;COL5A1;PXDN;CRTAP;COL4A2;LOX;PPIB;P4HA2;COL1A1;COL18A1;COL4A1;COL12A1;BMP1;COL6A2;SERPINH1;COL3A1;COL15A1;CTSS;COL1A2;CTSB;ITGA6;COL6A1;COL6A3;COL5A3;CD151;PLOD3;PLOD1;PCOLCE;COLGALT1;P3H3;LOXL1;P3H1;COL16A1;ITGB4;COL14A1;CTSL;LAMC2;PLOD2;MMP3;COL27A1;PCOLCE2	9509;4017;1290;1289;7837;10491;1284;4015;5479;8974;1277;80781;1282;1303;649;1292;871;1281;1306;1520;1278;1508;3655;1291;1293;50509;977;8985;5351;5118;79709;10536;4016;64175;1307;3691;7373;1514;3918;5352;4314;85301;26577
I2_longterm,muscle	GPCR ligand binding	0.00244359	1.37356	0.000119998	0.484429	93	CXCR4;EDNRB;FZD6;EDNRA;WNT9A;WNT11;GNB4;GNG12;GNB1;F2R;APLNR;GNG11;LPAR6;RAMP2;S1PR1;AVPR1A;CCL2;S1PR3;FZD4;NLN;GNG5;FZD1;CXCL12;CXCR6;GPR4;ECE1;OPN4;CXCL16;AVPR2;CD55;GABBR1;PTCH2;GPR17;PSAP;FZD8;SCT;ANXA1;APP;ADM;HEBP1;CX3CL1;GPER1;PTGER4;GNG10;P2RY14;F2RL3;LTB4R2;ECE2;CCL21;ADRA2B;AGTR1;CNR1;ACKR1;SMO;LTB4R;GPR183;RAMP3;ADRA2C;EDN1;CMKLR1;UCN;ADORA2A;LPAR1;SAA1;FZD5;CCR10;CALCRL	7852;1910;8323;1909;7483;7481;59345;55970;2782;2149;187;2791;10161;10266;1901;552;6347;1903;8322;57486;2787;8321;6387;10663;2828;1889;94233;58191;554;1604;2550;8643;2840;5660;8325;6343;301;351;133;50865;6376;2852;5734;2790;9934;9002;56413;9718;6366;151;185;1268;2532;6608;1241;1880;10268;152;1906;1240;7349;135;1902;6288;7855;2826;10203
I2_longterm,muscle	Mitochondrial protein import	0.00269263	1.44185	0.000139997	0.520991	59	SLC25A4;TIMM8A;LDHD;CHCHD4;TAZ;CMC2;CS;NDUFB8;SLC25A6;TIMM22;ACO2;GRPEL1;TIMM50;HSPA9;SLC25A12;HSPD1;TIMM21;DNAJC19;COX17;TIMM9;TIMM17A;CHCHD10;CYC1;IDH3G;PMPCA;TIMM44;PMPCB;BCS1L;TIMM10;MTX2;CHCHD2;COA6;TIMM13;CHCHD3;SAMM50;TIMM23;TIMM8B	291;1678;197257;131474;6901;56942;1431;4714;293;29928;50;80273;92609;3313;8604;3329;29090;131118;10063;26520;10440;400916;1537;3421;23203;10469;9512;617;26519;10651;51142;388753;26517;54927;25813;100287932;26521
I2_longterm,muscle	Pyruvate metabolism	0.00269263	1.61047	0.000140241	0.623154	25	GSTZ1;SLC16A1;PDHA1;LDHB;SLC16A3;PDK4;MPC2;MPC1;BSG;LDHA;PDHB;DLD;PDK2;DLAT;PDHX;PDPR;PDK1	2954;6566;5160;3945;9123;5166;25874;51660;682;3939;5162;1738;5164;1737;8050;55066;5163
I2_longterm,muscle	Gluconeogenesis	0.00283435	1.60679	0.000160276	0.621731	25	PC;PGAM1;GOT1;MDH1;GOT2;PGK1;MDH2;SLC25A10;GPI;SLC25A11;FBP2;SLC25A12;TPI1;ENO1;ENO3	5091;5223;2805;4190;2806;5230;4191;1468;2821;8402;8789;8604;7167;2023;2027
I2_longterm,muscle	Mitochondrial translation initiation	0.00283435	1.38577	0.000159997	0.490316	87	MRPS22;MRPS12;MRPL46;MRPL4;MRPL16;MRPS14;PTCD3;MRPS18B;MRPS26;MRPS25;MRPL41;MRPL35;MTIF2;MRPS30;MRPL12;MRPS16;MRPS7;ERAL1;MRPS36;MRPL11;MRPL15;MRPS35;MRPL39;MRPL27;MRPS5;MRPS9;MRPL36;MRPL49;MRPS17;OXA1L;MRPL47;MRPL21;MRPL17;MRPL34;MRPS33;MRPS10;AURKAIP1;MRPS15;MRPS31;MRPL44;MRPL37;MRPS21;MRPL24;MRPS11;MRPS27;MRPL33;MRPL13;MRPS24;MRPL32;MRPL18;MRPL22	56945;6183;26589;51073;54948;63931;55037;28973;64949;64432;64975;51318;4528;10884;6182;51021;51081;26284;92259;65003;29088;60488;54148;51264;64969;64965;64979;740;51373;5018;57129;219927;63875;64981;51650;55173;54998;64960;10240;65080;51253;54460;79590;64963;23107;9553;28998;64951;64983;29074;29093
I2_longterm,muscle	Plasma lipoprotein assembly, remodeling, and clearance	0.00283435	1.51307	0.000160003	0.556438	45	LIPA;SOAT1;NCEH1;LMF1;PRKACB;ANGPTL4;ABCA1;CES3;ABCG1;BMP1;GPIHBP1;LCAT;A2M;LDLR;LPL;APOC1;AP2A2;AP2B1;MBTPS1;AP2M1;VLDLR;APOE;LSR;NPC2;PLTP;LMF2;CLTC	3988;6646;57552;64788;5567;51129;19;23491;9619;649;338328;3931;2;3949;4023;341;161;163;8720;1173;7436;348;51599;10577;5360;91289;1213
I2_longterm,muscle	MET promotes cell motility	0.00310315	1.57472	0.000180094	0.598737	30	LAMA2;COL5A2;COL5A1;LAMA4;TNS3;LAMB1;PTK2;COL1A1;COL3A1;FN1;COL1A2;LAMC1;COL5A3;LAMB2;ITGB1;CRK;LAMA5	3908;1290;1289;3910;64759;3912;5747;1277;1281;2335;1278;3915;50509;3913;3688;1398;3911
I2_longterm,muscle	Metabolism of water-soluble vitamins and cofactors	0.00403192	1.3619	0.000239995	0.481335	89	ENPP2;ABCC1;PC;NNMT;PARP4;NMRK2;THTPA;SLC25A19;PANK1;PDZD11;NFS1;MOCS1;TCN2;NMNAT3;SHMT2;ALDH1L1;MTHFS;NAXE;NADK;ABCD4;GSTO1;SLC2A3;NAXD;PDXK;DHFR;MCCC2;PCCB;COASY;NADSYN1;PANK3;CYB5A;MMACHC;MTRR;ACACB;FASN;SLC5A6;PARP9;FOLR2;NADK2;PARP14;SLC52A2;MOCS2;RFK;NAMPT;ACACA;QPRT;SLC19A2;NMNAT1;CD320;SLC25A32;MMAA;ENPP1;PARP10;PCCA	5168;4363;5091;4837;143;27231;79178;60386;53354;51248;9054;4337;6948;349565;6472;10840;10588;128240;65220;5826;9446;6515;55739;8566;1719;64087;5096;80347;55191;79646;1528;25974;4552;32;2194;8884;83666;2350;133686;54625;79581;4338;55312;10135;31;23475;10560;64802;51293;81034;166785;5167;84875;5095
I2_longterm,muscle	EPH-Ephrin signaling	0.00491697	1.38971	0.000299994	0.497577	69	FYN;KALRN;MYH10;LIMK1;PTK2;MMP2;YES1;ACTG1;EFNA1;ACTB;SDCBP;PSENEN;AP2A2;AP2B1;MYL6;AP2M1;EPHB4;MYH9;MYL12A;ARPC5;ARPC4;EFNB1;MYL12B;CFL1;ARPC1B;EFNB2;RASA1;CLTC;ARPC1A;GIT1;APH1A;MYH11;ACTR2;CLTB;MYL9;DNM1;PAK2;SRC;EPHA2;ARPC3;VAV2;ACTR3;ADAM10	2534;8997;4628;3984;5747;4313;7525;71;1942;60;6386;55851;161;163;4637;1173;2050;4627;10627;10092;10093;1947;103910;1072;10095;1948;5921;1213;10552;28964;51107;4629;10097;1212;10398;1759;5062;6714;1969;10094;7410;10096;102
I2_longterm,muscle	Binding and Uptake of Ligands by Scavenger Receptors	0.00938519	1.53137	0.00060054	0.585989	28	COLEC12;CD163;COL4A2;HYOU1;SPARC;COL1A1;COL4A1;COL3A1;FTL;COL1A2;STAB1;SCARF1;LRP1;APOE;CALR;HSP90B1;CD36;APOL1;SSC5D	81035;9332;1284;10525;6678;1277;1282;1281;2512;1278;23166;8578;4035;348;811;7184;948;8542;284297
I2_longterm,muscle	Interferon alpha/beta signaling	0.00938519	1.45046	0.000600012	0.533413	45	HLA-C;BST2;PSMB8;IFI27;XAF1;IFIT1;IFIT3;OAS3;EGR1;HLA-B;SAMHD1;IFITM3;IFITM2;HLA-E;HLA-A;IRF1;ADAR;HLA-F;IFITM1;IFI6;PTPN6;IRF9;ISG15;MX1;GBP2;JAK1;USP18;IFI35;RNASEL;MX2;ABCE1;STAT1;IRF7;IFNAR2;STAT2;RSAD2	3107;684;5696;3429;54739;3434;3437;4940;1958;3106;25939;10410;10581;3133;3105;3659;103;3134;8519;2537;5777;10379;9636;4599;2634;3716;11274;3430;6041;4600;6059;6772;3665;3455;6773;91543
I2_longterm,muscle	Interferon Signaling	0.0109961	1.25659	0.000719986	0.434875	150	FLNB;TRIM2;TRIM22;KPNA2;VCAM1;NEDD4;CAMK2D;TRIM25;GBP3;B2M;PML;HLA-C;BST2;TRIM21;DDX58;MT2A;HLA-DPB1;PSMB8;HLA-DRB5;IFI27;XAF1;IFIT1;IFNGR2;IFIT3;UBA7;EIF4A1;UBE2L6;OAS3;TRIM26;SP100;EGR1;HLA-B;TRIM35;HLA-DRA;SAMHD1;GBP1;IFITM3;HLA-DPA1;TRIM68;GBP4;HLA-DRB1;CD44;PDE12;IFITM2;TRIM8;IFNGR1;HLA-DQA1;HLA-E;HLA-A;IRF1;ADAR;HLA-F;FLNA;PLCG1;ICAM1;IFITM1;IFI6;PTPN6;HLA-DQB1;EIF2AK2;IRF9;ISG15;TRIM3;MX1;…	2317;23321;10346;3838;7412;4734;817;7706;2635;567;5371;3107;684;6737;23586;4502;3115;5696;3127;3429;54739;3434;3460;3437;7318;1973;9246;4940;7726;6672;1958;3106;23087;3122;25939;2633;10410;3113;55128;115361;3123;960;201626;10581;81603;3459;3117;3133;3105;3659;103;3134;2316;5335;3383;8519;2537;5777;3119;5610;10379;9636;10612;4599;55223;5580;7341;2634;9775;10475;3716;11274;3430;6041;4600;6059;6772;…
beta_longterm,blood	Activation of the mRNA upon binding of the cap-binding complex and eIFs, and subsequent binding to 43S	0.00126003	2.89659	4.67399e-05	0.732084	58	RPS24;EIF3E;RPS6;RPS4X;RPS17;RPS13;RPS7;EIF3M;RPSA;RPS25;RPS21;RPS4Y1;RPS23;RPS3A;RPS18;EIF3K;RPS29;RPS19;RPS10;RPS16;EIF2S3;RPS15A;EIF3J;RPS27A;RPS14;RPS5;EIF2S1;RPS8;EIF4B;RPS3;EIF1AX;EIF3H;EIF3G;RPS27;RPS27L;RPS20;RPS9;EIF4E;EIF3F;RPS11;RPS15;RPS26;RPS12	6229;3646;6194;6191;6218;6207;6201;10480;3921;6230;6227;6192;6228;6189;6222;27335;6235;6223;6204;6217;1968;6210;8669;6233;6208;6193;1965;6202;1975;6188;1964;8667;8666;6232;51065;6224;6203;1977;8665;6205;6209;6231;6206
beta_longterm,blood	Antimicrobial peptides	0.00126003	-2.35624	3.57449e-05	-0.71665	29	DEFA1B;DEFA3;SLC11A1;RNASE3;LTF;PGLYRP1;BPI;LCN2;CLU;S100A9;ELANE;TLR2;CAMP	728358;1668;6556;6037;4057;8993;671;3934;1191;6280;1991;7097;820
beta_longterm,blood	Cap-dependent Translation Initiation	0.00126003	3.24444	4.88759e-05	0.723583	115	RPL23;RPS24;RPL22L1;RPL26;EIF3E;RPL36A;RPL39;RPL9;RPS6;RPL21;RPS4X;RPL7;RPL13;RPL37A;RPS17;RPL17;RPL22;RPS13;RPS7;EIF3M;RPL11;RPL24;RPSA;RPL3;RPL30;RPL27;RPS25;RPS21;RPS4Y1;RPL10A;RPS23;RPS3A;RPS18;RPL31;EIF3K;RPS29;RPL27A;RPL7A;RPS19;RPL35;RPS10;RPS16;EIF2S3;RPL5;RPS15A;EIF3J;RPL14;RPL6;RPL37;RPS27A;RPS14;RPS5;RPL34;EIF2S1;RPS8;EIF4B;RPL8;RPS3;EIF1AX;RPL35A;RPL13A;EIF3H;EIF3G;RPL12;RPL26L1;RPL36…	9349;6229;200916;6154;3646;6173;6170;6133;6194;6144;6191;6129;6137;6168;6218;6139;6146;6207;6201;10480;6135;6152;3921;6122;6156;6155;6230;6227;6192;4736;6228;6189;6222;6160;27335;6235;6157;6130;6223;11224;6204;6217;1968;6125;6210;8669;9045;6128;6167;6233;6208;6193;6164;1965;6202;1975;6132;6188;1964;6165;23521;8667;8666;6136;51121;6166;6232;51065;6224;6203;1977;8665;6161;6205;6209;6124;6231;6206;6…
beta_longterm,blood	DNA Replication Pre-Initiation	0.00126003	2.04569	4.74721e-05	0.492884	74	PSMA4;PRIM1;PSMD10;DBF4;PSMC6;PSMA2;PSMA6;MCM3;POLE4;PSMA3;PSMD14;ORC1;PSMA1;PRIM2;RPA3;RPS27A;RPA2;PSMB1;PSMC2;GMNN;PSMA7;MCM6;POLE3;ORC5;PSMC5;PSMD9;ORC3;RPA1;CDC7;PSMD7;PSMB4;MCM5;PSMC1	5685;5557;5716;10926;5706;5683;5687;4172;56655;5684;10213;4998;5682;5558;6119;6233;6118;5689;5701;51053;5688;4175;54107;5001;5705;5715;23595;6117;8317;5713;5692;4174;5700
beta_longterm,blood	Eukaryotic Translation Elongation	0.00126003	3.19459	4.79317e-05	0.745595	88	RPL23;RPS24;RPL22L1;RPL26;RPL36A;RPL39;RPL9;RPS6;RPL21;RPS4X;RPL7;RPL13;RPL37A;RPS17;RPL17;RPL22;RPS13;RPS7;RPL11;RPL24;RPSA;RPL3;RPL30;RPL27;RPS25;RPS21;RPS4Y1;RPL10A;RPS23;RPS3A;RPS18;RPL31;RPS29;RPL27A;RPL7A;RPS19;RPL35;EEF1B2;RPS10;RPS16;RPL5;RPS15A;RPL14;RPL6;RPL37;RPS27A;RPS14;RPS5;RPL34;RPS8;RPL8;RPS3;RPL35A;RPL13A;RPL12;RPL26L1;RPL36AL;RPS27;RPS27L;RPS20;RPS9;EEF1A1;RPL32;RPS11;RPS15;RPL4…	9349;6229;200916;6154;6173;6170;6133;6194;6144;6191;6129;6137;6168;6218;6139;6146;6207;6201;6135;6152;3921;6122;6156;6155;6230;6227;6192;4736;6228;6189;6222;6160;6235;6157;6130;6223;11224;1933;6204;6217;6125;6210;9045;6128;6167;6233;6208;6193;6164;6202;6132;6188;6165;23521;6136;51121;6166;6232;51065;6224;6203;1915;6161;6205;6209;6124;6231;6206;6169;6171;1936;6159;6142
beta_longterm,blood	Eukaryotic Translation Initiation	0.00126003	3.24444	4.88759e-05	0.723583	115	RPL23;RPS24;RPL22L1;RPL26;EIF3E;RPL36A;RPL39;RPL9;RPS6;RPL21;RPS4X;RPL7;RPL13;RPL37A;RPS17;RPL17;RPL22;RPS13;RPS7;EIF3M;RPL11;RPL24;RPSA;RPL3;RPL30;RPL27;RPS25;RPS21;RPS4Y1;RPL10A;RPS23;RPS3A;RPS18;RPL31;EIF3K;RPS29;RPL27A;RPL7A;RPS19;RPL35;RPS10;RPS16;EIF2S3;RPL5;RPS15A;EIF3J;RPL14;RPL6;RPL37;RPS27A;RPS14;RPS5;RPL34;EIF2S1;RPS8;EIF4B;RPL8;RPS3;EIF1AX;RPL35A;RPL13A;EIF3H;EIF3G;RPL12;RPL26L1;RPL36…	9349;6229;200916;6154;3646;6173;6170;6133;6194;6144;6191;6129;6137;6168;6218;6139;6146;6207;6201;10480;6135;6152;3921;6122;6156;6155;6230;6227;6192;4736;6228;6189;6222;6160;27335;6235;6157;6130;6223;11224;6204;6217;1968;6125;6210;8669;9045;6128;6167;6233;6208;6193;6164;1965;6202;1975;6132;6188;1964;6165;23521;8667;8666;6136;51121;6166;6232;51065;6224;6203;1977;8665;6161;6205;6209;6124;6231;6206;6…
beta_longterm,blood	Eukaryotic Translation Termination	0.00126003	3.19153	4.79915e-05	0.746266	87	RPL23;RPS24;RPL22L1;RPL26;RPL36A;RPL39;RPL9;RPS6;RPL21;RPS4X;RPL7;RPL13;RPL37A;RPS17;RPL17;RPL22;RPS13;RPS7;RPL11;RPL24;RPSA;RPL3;RPL30;RPL27;RPS25;RPS21;RPS4Y1;RPL10A;RPS23;RPS3A;RPS18;RPL31;RPS29;RPL27A;TRMT112;RPL7A;RPS19;RPL35;RPS10;RPS16;RPL5;RPS15A;RPL14;RPL6;RPL37;RPS27A;RPS14;RPS5;RPL34;RPS8;RPL8;RPS3;RPL35A;RPL13A;RPL12;RPL26L1;RPL36AL;RPS27;RPS27L;RPS20;RPS9;RPL32;RPS11;RPS15;RPL4;RPS26…	9349;6229;200916;6154;6173;6170;6133;6194;6144;6191;6129;6137;6168;6218;6139;6146;6207;6201;6135;6152;3921;6122;6156;6155;6230;6227;6192;4736;6228;6189;6222;6160;6235;6157;51504;6130;6223;11224;6204;6217;6125;6210;9045;6128;6167;6233;6208;6193;6164;6202;6132;6188;6165;23521;6136;51121;6166;6232;51065;6224;6203;6161;6205;6209;6124;6231;6206;6169
beta_longterm,blood	Extracellular matrix organization	0.00126003	-2.0593	3.39836e-05	-0.480003	108	VCAN;CTSK;ITGAX;MMP8;CEACAM1;CTSD;TIMP1;PLOD1;ITGAM;PECAM1;CAPN3;ADAM19;TIMP2;A2M;EMILIN2;ITGB3;LOXL3;ELANE;ITGA5;CTSB;PSEN1;NCSTN;CEACAM6;HTRA1;EFEMP2;CD151;BSG;MMP9;PLOD3;ADAM15;CAPNS1;TGFB1;MMP25;ITGB2;MMP19;PCOLCE2;ADAM9;THBS1	1462;1513;3687;4317;634;1509;7076;5351;3684;5175;825;8728;7077;2;84034;3690;84695;1991;3678;1508;5663;23385;4680;5654;30008;977;682;4318;8985;8751;826;7040;64386;3689;4327;26577;8754;7057
beta_longterm,blood	Formation of a pool of free 40S subunits	0.00126003	3.25734	4.81672e-05	0.747819	97	RPL23;RPS24;RPL22L1;RPL26;EIF3E;RPL36A;RPL39;RPL9;RPS6;RPL21;RPS4X;RPL7;RPL13;RPL37A;RPS17;RPL17;RPL22;RPS13;RPS7;EIF3M;RPL11;RPL24;RPSA;RPL3;RPL30;RPL27;RPS25;RPS21;RPS4Y1;RPL10A;RPS23;RPS3A;RPS18;RPL31;EIF3K;RPS29;RPL27A;RPL7A;RPS19;RPL35;RPS10;RPS16;RPL5;RPS15A;EIF3J;RPL14;RPL6;RPL37;RPS27A;RPS14;RPS5;RPL34;RPS8;RPL8;RPS3;EIF1AX;RPL35A;RPL13A;EIF3H;EIF3G;RPL12;RPL26L1;RPL36AL;RPS27;RPS27L;RPS2…	9349;6229;200916;6154;3646;6173;6170;6133;6194;6144;6191;6129;6137;6168;6218;6139;6146;6207;6201;10480;6135;6152;3921;6122;6156;6155;6230;6227;6192;4736;6228;6189;6222;6160;27335;6235;6157;6130;6223;11224;6204;6217;6125;6210;8669;9045;6128;6167;6233;6208;6193;6164;6202;6132;6188;1964;6165;23521;8667;8666;6136;51121;6166;6232;51065;6224;6203;8665;6161;6205;6209;6124;6231;6206;6169
beta_longterm,blood	Formation of the ternary complex, and subsequently, the 43S complex	0.00126003	2.91949	4.65333e-05	0.760615	50	RPS24;EIF3E;RPS6;RPS4X;RPS17;RPS13;RPS7;EIF3M;RPSA;RPS25;RPS21;RPS4Y1;RPS23;RPS3A;RPS18;EIF3K;RPS29;RPS19;RPS10;RPS16;EIF2S3;RPS15A;EIF3J;RPS27A;RPS14;RPS5;EIF2S1;RPS8;RPS3;EIF1AX;EIF3H;EIF3G;RPS27;RPS27L;RPS20;RPS9;EIF3F;RPS11;RPS15;RPS26;RPS12	6229;3646;6194;6191;6218;6207;6201;10480;3921;6230;6227;6192;6228;6189;6222;27335;6235;6223;6204;6217;1968;6210;8669;6233;6208;6193;1965;6202;6188;1964;8667;8666;6232;51065;6224;6203;8665;6205;6209;6231;6206
beta_longterm,blood	G1/S Transition	0.00126003	2.00181	4.86831e-05	0.449064	111	PSMA4;PRIM1;PSMD10;DBF4;PSMC6;PSMA2;PSMA6;AKT3;MNAT1;MCM3;TFDP2;POLE4;PSMA3;CDK1;PSMD14;ORC1;CDKN1B;SKP1;PSMA1;PRIM2;RPA3;RPS27A;PPP2CB;CDK7;RPA2;PSMB1;PSMC2;GMNN;PSMA7;MCM6;POLE3;DHFR;FBXO5;ORC5;PSMC5;PSMD9;ORC3;PPP2R3B;RPA1;CDC7;CUL1;PSMD7;PSMB4;MCM5;PSMC1;HDAC1;RBBP4;PSMB7;CDK4;CCNB1;E2F1;PSMD2;RRM2;PSMD1;ORC4;PPP2CA;CCNH;PSMD12	5685;5557;5716;10926;5706;5683;5687;10000;4331;4172;7029;56655;5684;983;10213;4998;1027;6500;5682;5558;6119;6233;5516;1022;6118;5689;5701;51053;5688;4175;54107;1719;26271;5001;5705;5715;23595;28227;6117;8317;8454;5713;5692;4174;5700;3065;5928;5695;1019;891;1869;5708;6241;5707;5000;5515;902;5718
beta_longterm,blood	GTP hydrolysis and joining of the 60S ribosomal subunit	0.00126003	3.25203	4.86003e-05	0.732737	108	RPL23;RPS24;RPL22L1;RPL26;EIF3E;RPL36A;RPL39;RPL9;RPS6;RPL21;RPS4X;RPL7;RPL13;RPL37A;RPS17;RPL17;RPL22;RPS13;RPS7;EIF3M;RPL11;RPL24;RPSA;RPL3;RPL30;RPL27;RPS25;RPS21;RPS4Y1;RPL10A;RPS23;RPS3A;RPS18;RPL31;EIF3K;RPS29;RPL27A;RPL7A;RPS19;RPL35;RPS10;RPS16;EIF2S3;RPL5;RPS15A;EIF3J;RPL14;RPL6;RPL37;RPS27A;RPS14;RPS5;RPL34;EIF2S1;RPS8;EIF4B;RPL8;RPS3;EIF1AX;RPL35A;RPL13A;EIF3H;EIF3G;RPL12;RPL26L1;RPL36…	9349;6229;200916;6154;3646;6173;6170;6133;6194;6144;6191;6129;6137;6168;6218;6139;6146;6207;6201;10480;6135;6152;3921;6122;6156;6155;6230;6227;6192;4736;6228;6189;6222;6160;27335;6235;6157;6130;6223;11224;6204;6217;1968;6125;6210;8669;9045;6128;6167;6233;6208;6193;6164;1965;6202;1975;6132;6188;1964;6165;23521;8667;8666;6136;51121;6166;6232;51065;6224;6203;1977;8665;6161;6205;6209;6124;6231;6206;6…
beta_longterm,blood	Influenza Infection	0.00126003	2.87479	4.95638e-05	0.616839	146	RPL23;RPS24;RPL22L1;RPL26;POLR2K;RPL36A;RPL39;RPL9;RPS6;RPL21;RPS4X;RPL7;RPL13;RPL37A;RPS17;RPL17;RPL22;RPS13;RPS7;GTF2F2;RPL11;RPL24;RPSA;RPL3;RPL30;NUP107;RPL27;RPS25;HSP90AA1;RPS21;SEH1L;RPS4Y1;RPL10A;RPS23;RPS3A;RPS18;RPL31;RPS29;RPL27A;NUP88;RPL7A;KPNA3;RPS19;RPL35;RPS10;RPS16;RPL5;RPS15A;RPL14;RPL6;RPL37;RPS27A;RPS14;RPS5;RAN;NUP54;RPL34;RPS8;RPL8;ISG15;RPS3;RPL35A;IPO5;RPL13A;RPL12;RPL26L1…	9349;6229;200916;6154;5440;6173;6170;6133;6194;6144;6191;6129;6137;6168;6218;6139;6146;6207;6201;2963;6135;6152;3921;6122;6156;57122;6155;6230;3320;6227;81929;6192;4736;6228;6189;6222;6160;6235;6157;4927;6130;3839;6223;11224;6204;6217;6125;6210;9045;6128;6167;6233;6208;6193;5901;53371;6164;6202;6132;9636;6188;6165;3843;23521;6136;51121;6166;6232;79023;51065;55706;2926;6224;6203;6161;6205;23165;62…
beta_longterm,blood	Influenza Life Cycle	0.00126003	2.96013	4.92732e-05	0.641269	137	RPL23;RPS24;RPL22L1;RPL26;POLR2K;RPL36A;RPL39;RPL9;RPS6;RPL21;RPS4X;RPL7;RPL13;RPL37A;RPS17;RPL17;RPL22;RPS13;RPS7;GTF2F2;RPL11;RPL24;RPSA;RPL3;RPL30;NUP107;RPL27;RPS25;HSP90AA1;RPS21;SEH1L;RPS4Y1;RPL10A;RPS23;RPS3A;RPS18;RPL31;RPS29;RPL27A;NUP88;RPL7A;RPS19;RPL35;RPS10;RPS16;RPL5;RPS15A;RPL14;RPL6;RPL37;RPS27A;RPS14;RPS5;RAN;NUP54;RPL34;RPS8;RPL8;RPS3;RPL35A;IPO5;RPL13A;RPL12;RPL26L1;RPL36AL;RPS…	9349;6229;200916;6154;5440;6173;6170;6133;6194;6144;6191;6129;6137;6168;6218;6139;6146;6207;6201;2963;6135;6152;3921;6122;6156;57122;6155;6230;3320;6227;81929;6192;4736;6228;6189;6222;6160;6235;6157;4927;6130;6223;11224;6204;6217;6125;6210;9045;6128;6167;6233;6208;6193;5901;53371;6164;6202;6132;6188;6165;3843;23521;6136;51121;6166;6232;79023;51065;55706;2926;6224;6203;6161;6205;23165;6209;6124;62…
beta_longterm,blood	Influenza Viral RNA Transcription and Replication	0.00126003	3.01324	4.90028e-05	0.661125	127	RPL23;RPS24;RPL22L1;RPL26;POLR2K;RPL36A;RPL39;RPL9;RPS6;RPL21;RPS4X;RPL7;RPL13;RPL37A;RPS17;RPL17;RPL22;RPS13;RPS7;GTF2F2;RPL11;RPL24;RPSA;RPL3;RPL30;NUP107;RPL27;RPS25;HSP90AA1;RPS21;SEH1L;RPS4Y1;RPL10A;RPS23;RPS3A;RPS18;RPL31;RPS29;RPL27A;NUP88;RPL7A;RPS19;RPL35;RPS10;RPS16;RPL5;RPS15A;RPL14;RPL6;RPL37;RPS27A;RPS14;RPS5;NUP54;RPL34;RPS8;RPL8;RPS3;RPL35A;IPO5;RPL13A;RPL12;RPL26L1;RPL36AL;RPS27;N…	9349;6229;200916;6154;5440;6173;6170;6133;6194;6144;6191;6129;6137;6168;6218;6139;6146;6207;6201;2963;6135;6152;3921;6122;6156;57122;6155;6230;3320;6227;81929;6192;4736;6228;6189;6222;6160;6235;6157;4927;6130;6223;11224;6204;6217;6125;6210;9045;6128;6167;6233;6208;6193;53371;6164;6202;6132;6188;6165;3843;23521;6136;51121;6166;6232;79023;51065;55706;2926;6224;6203;6161;6205;23165;6209;6124;6231;62…
beta_longterm,blood	L13a-mediated translational silencing of Ceruloplasmin expression	0.00126003	3.26197	4.86074e-05	0.736378	107	RPL23;RPS24;RPL22L1;RPL26;EIF3E;RPL36A;RPL39;RPL9;RPS6;RPL21;RPS4X;RPL7;RPL13;RPL37A;RPS17;RPL17;RPL22;RPS13;RPS7;EIF3M;RPL11;RPL24;RPSA;RPL3;RPL30;RPL27;RPS25;RPS21;RPS4Y1;RPL10A;RPS23;RPS3A;RPS18;RPL31;EIF3K;RPS29;RPL27A;RPL7A;RPS19;RPL35;RPS10;RPS16;EIF2S3;RPL5;RPS15A;EIF3J;RPL14;RPL6;RPL37;RPS27A;RPS14;RPS5;RPL34;EIF2S1;RPS8;EIF4B;RPL8;RPS3;EIF1AX;RPL35A;RPL13A;EIF3H;EIF3G;RPL12;RPL26L1;RPL36…	9349;6229;200916;6154;3646;6173;6170;6133;6194;6144;6191;6129;6137;6168;6218;6139;6146;6207;6201;10480;6135;6152;3921;6122;6156;6155;6230;6227;6192;4736;6228;6189;6222;6160;27335;6235;6157;6130;6223;11224;6204;6217;1968;6125;6210;8669;9045;6128;6167;6233;6208;6193;6164;1965;6202;1975;6132;6188;1964;6165;23521;8667;8666;6136;51121;6166;6232;51065;6224;6203;1977;8665;6161;6205;6209;6124;6231;6206;6…
beta_longterm,blood	Major pathway of rRNA processing in the nucleolus and cytosol	0.00126003	3.19333	5.01178e-05	0.67234	167	RPL23;RPS24;RPL22L1;RPL26;RPL36A;RPL39;RPL9;RPS6;RPL21;RPS4X;RPL7;RPL13;RPL37A;EXOSC9;NOP58;RPS17;MPHOSPH6;RPL17;EXOSC8;RPL22;RPS13;GNL3;RPS7;EXOSC7;UTP3;RPL11;DCAF13;RPL24;RPSA;RPL3;MPHOSPH10;RPL30;RPL27;WDR43;RPS25;RPS21;EMG1;RPS4Y1;RPL10A;RPS23;RPS3A;RPS18;EXOSC2;LTV1;NIP7;EXOSC1;NOP14;RPL31;RPS29;RPL27A;RPL7A;RPS19;RPL35;FBL;RPS10;RPS16;RPL5;RPS15A;RPL14;RPL6;RPL37;RPS27A;RPS14;RPS5;NOL11;RPP…	9349;6229;200916;6154;6173;6170;6133;6194;6144;6191;6129;6137;6168;5393;51602;6218;10200;6139;11340;6146;6207;26354;6201;23016;57050;6135;25879;6152;3921;6122;10199;6156;6155;23160;6230;6227;10436;6192;4736;6228;6189;6222;23404;84946;51388;51013;8602;6160;6235;6157;6130;6223;11224;2091;6204;6217;6125;6210;9045;6128;6167;6233;6208;6193;25926;10556;6164;9724;10969;6202;6132;6188;6165;84128;23521;11…
beta_longterm,blood	Mitochondrial translation	0.00126003	2.29263	4.79088e-05	0.531847	91	MRPS28;MRPL47;MRPL1;MRPS18C;MRPL11;MRPL44;MRPL3;MRPS23;MRPS35;MRPL39;MRPL22;MRPL21;MRPS31;MRPS30;MRPL51;MRPL24;DAP3;MTFMT;MRPL13;MRPS9;MRPS18B;MRPL50;MRPL48;MRPL46;GADD45GIP1;MRPS22;CHCHD1;MRPS14;MRPL9;MRPS17;MRPL30;MRPL34;MRPS34;MRPL32;MTIF3;MRPL27;MRPL58;MRPL18;MRPS7;MRPS10;MRPS27;MRPS36;AURKAIP1;MTIF2;MRPS21;MRPL15	28957;57129;65008;51023;65003;65080;11222;51649;60488;54148;29093;219927;10240;10884;51258;79590;7818;123263;28998;64965;28973;54534;51642;26589;90480;56945;118487;63931;65005;51373;51263;64981;65993;64983;219402;51264;3396;29074;51081;55173;23107;92259;54998;4528;54460;29088
beta_longterm,blood	Mitochondrial translation elongation	0.00126003	2.31458	4.78561e-05	0.543011	85	MRPS28;MRPL47;MRPL1;MRPS18C;MRPL11;MRPL44;MRPL3;MRPS23;MRPS35;MRPL39;MRPL22;MRPL21;MRPS31;MRPS30;MRPL51;MRPL24;DAP3;MRPL13;MRPS9;MRPS18B;MRPL50;MRPL48;MRPL46;GADD45GIP1;MRPS22;CHCHD1;MRPS14;MRPL9;MRPS17;MRPL30;MRPL34;MRPS34;MRPL32;MRPL27;MRPL58;MRPL18;MRPS7;MRPS10;MRPS27;MRPS36;AURKAIP1;MRPS21;MRPL15	28957;57129;65008;51023;65003;65080;11222;51649;60488;54148;29093;219927;10240;10884;51258;79590;7818;28998;64965;28973;54534;51642;26589;90480;56945;118487;63931;65005;51373;51263;64981;65993;64983;51264;3396;29074;51081;55173;23107;92259;54998;54460;29088
beta_longterm,blood	Mitochondrial translation initiation	0.00126003	2.43406	4.78561e-05	0.571042	85	MRPS28;MRPL47;MRPL1;MRPS18C;MRPL11;MRPL44;MRPL3;MRPS23;MRPS35;MRPL39;MRPL22;MRPL21;MRPS31;MRPS30;MRPL51;MRPL24;DAP3;MTFMT;MRPL13;MRPS9;MRPS18B;MRPL50;MRPL48;MRPL46;GADD45GIP1;MRPS22;CHCHD1;MRPS14;MRPL9;MRPS17;MRPL30;MRPL34;MRPS34;MRPL32;MTIF3;MRPL27;MRPL58;MRPL18;MRPS7;MRPS10;MRPS27;MRPS36;AURKAIP1;MTIF2;MRPS21;MRPL15	28957;57129;65008;51023;65003;65080;11222;51649;60488;54148;29093;219927;10240;10884;51258;79590;7818;123263;28998;64965;28973;54534;51642;26589;90480;56945;118487;63931;65005;51373;51263;64981;65993;64983;219402;51264;3396;29074;51081;55173;23107;92259;54998;4528;54460;29088
beta_longterm,blood	Mitochondrial translation termination	0.00126003	2.31515	4.78561e-05	0.543146	85	MRPS28;MRPL47;MRPL1;MRPS18C;MRPL11;MRPL44;MRPL3;MRPS23;MRPS35;MRPL39;MRPL22;MRPL21;MRPS31;MRPS30;MRPL51;MRPL24;DAP3;MRPL13;MRPS9;MRPS18B;MRPL50;MRPL48;MRPL46;GADD45GIP1;MRPS22;CHCHD1;MRPS14;MRPL9;MRPS17;MRPL30;MRPL34;MRPS34;MRPL32;MRPL27;MRPL58;MRPL18;MRPS7;MRPS10;MRPS27;MRPS36;AURKAIP1;MRPS21;MRPL15	28957;57129;65008;51023;65003;65080;11222;51649;60488;54148;29093;219927;10240;10884;51258;79590;7818;28998;64965;28973;54534;51642;26589;90480;56945;118487;63931;65005;51373;51263;64981;65993;64983;51264;3396;29074;51081;55173;23107;92259;54998;54460;29088
beta_longterm,blood	mRNA Splicing	0.00126003	1.96485	5.0615e-05	0.40951	181	POLR2K;SF3B6;SNRPE;SNRPG;SNRPD1;ZCRB1;SNRPF;LSM5;SYF2;LSM3;GTF2F2;SLU7;PPIL3;LSM8;PPIH;DNAJC8;PLRG1;BCAS2;CWC15;PPIL4;TRA2B;LSM7;SNRPB2;SNRNP27;SNRPD2;FIP1L1;HNRNPA0;SNRPD3;PRPF40A;SRSF6;CPSF2;PPWD1;U2SURP;RBM17;CWC27;PDCD7;SF3A3;SRSF3;SF3B3;CSTF2T;SNRNP25;WBP4;SNRNP48;LSM6;SMNDC1;ISY1;SNRNP40;PCF11;GPKOW;HSPA8;RNPS1;MAGOH;CWC22;SRSF10;PHF5A;CDC40;ALYREF;UPF3B;DDX42;PPIE	5440;51639;6635;6637;6632;85437;6636;23658;25949;27258;2963;10569;53938;51691;10465;22826;5356;10286;51503;85313;6434;51690;6629;11017;6633;81608;10949;6634;55660;6431;53981;23398;23350;84991;10283;10081;10946;6428;23450;23283;79622;11193;154007;11157;10285;57461;9410;51585;27238;3312;10921;4116;57703;10772;84844;51362;10189;65109;11325;10450
beta_longterm,blood	mRNA Splicing - Major Pathway	0.00126003	1.91742	5.03347e-05	0.402073	173	POLR2K;SF3B6;SNRPE;SNRPG;SNRPD1;SNRPF;LSM5;SYF2;LSM3;GTF2F2;SLU7;PPIL3;LSM8;PPIH;DNAJC8;PLRG1;BCAS2;CWC15;PPIL4;TRA2B;LSM7;SNRPB2;SNRNP27;SNRPD2;FIP1L1;HNRNPA0;SNRPD3;PRPF40A;SRSF6;CPSF2;PPWD1;U2SURP;RBM17;CWC27;SF3A3;SRSF3;SF3B3;CSTF2T;WBP4;LSM6;SMNDC1;ISY1;SNRNP40;PCF11;GPKOW;HSPA8;RNPS1;MAGOH;CWC22;SRSF10;PHF5A;CDC40;ALYREF;UPF3B;DDX42;PPIE	5440;51639;6635;6637;6632;6636;23658;25949;27258;2963;10569;53938;51691;10465;22826;5356;10286;51503;85313;6434;51690;6629;11017;6633;81608;10949;6634;55660;6431;53981;23398;23350;84991;10283;10946;6428;23450;23283;11193;11157;10285;57461;9410;51585;27238;3312;10921;4116;57703;10772;84844;51362;10189;65109;11325;10450
beta_longterm,blood	mRNA Splicing - Minor Pathway	0.00126003	2.1425	4.66244e-05	0.556008	51	POLR2K;SF3B6;SNRPE;SNRPG;SNRPD1;ZCRB1;SNRPF;GTF2F2;SNRPD2;SNRPD3;SRSF6;PDCD7;SF3B3;SNRNP25;SNRNP48;SNRNP40	5440;51639;6635;6637;6632;85437;6636;2963;6633;6634;6431;10081;23450;79622;154007;9410
beta_longterm,blood	Nonsense Mediated Decay (NMD) enhanced by the Exon Junction Complex (EJC)	0.00126003	3.04555	4.86571e-05	0.685286	109	RPL23;RPS24;RPL22L1;RPL26;RPL36A;RPL39;RPL9;RPS6;RPL21;RPS4X;RPL7;RPL13;RPL37A;RPS17;RPL17;RPL22;RPS13;RPS7;RPL11;RPL24;RPSA;RPL3;RPL30;RPL27;RPS25;RPS21;RPS4Y1;RPL10A;RPS23;RPS3A;RPS18;RPL31;RPS29;RPL27A;RPL7A;RPS19;RPL35;RPS10;RPS16;RPL5;RPS15A;RPL14;RPL6;RPL37;RPS27A;RPS14;RPS5;RPL34;RPS8;PNRC2;RPL8;RPS3;RPL35A;RPL13A;RPL12;RPL26L1;RPL36AL;RPS27;RPS27L;SMG8;RPS20;RPS9;RPL32;RPS11;RPS15;RPL4;RN…	9349;6229;200916;6154;6173;6170;6133;6194;6144;6191;6129;6137;6168;6218;6139;6146;6207;6201;6135;6152;3921;6122;6156;6155;6230;6227;6192;4736;6228;6189;6222;6160;6235;6157;6130;6223;11224;6204;6217;6125;6210;9045;6128;6167;6233;6208;6193;6164;6202;55629;6132;6188;6165;23521;6136;51121;6166;6232;51065;55181;6224;6203;6161;6205;6209;6124;10921;6231;4116;6206;6169
beta_longterm,blood	Nonsense Mediated Decay (NMD) independent of the Exon Junction Complex (EJC)	0.00126003	3.1684	4.80515e-05	0.737009	90	RPL23;RPS24;RPL22L1;RPL26;RPL36A;RPL39;RPL9;RPS6;RPL21;RPS4X;RPL7;RPL13;RPL37A;RPS17;RPL17;RPL22;RPS13;RPS7;RPL11;RPL24;RPSA;RPL3;RPL30;RPL27;RPS25;RPS21;RPS4Y1;RPL10A;RPS23;RPS3A;RPS18;RPL31;RPS29;RPL27A;RPL7A;RPS19;RPL35;RPS10;RPS16;RPL5;RPS15A;RPL14;RPL6;RPL37;RPS27A;RPS14;RPS5;RPL34;RPS8;RPL8;RPS3;RPL35A;RPL13A;RPL12;RPL26L1;RPL36AL;RPS27;RPS27L;RPS20;RPS9;RPL32;RPS11;RPS15;RPL4;RPS26;RPS12;R…	9349;6229;200916;6154;6173;6170;6133;6194;6144;6191;6129;6137;6168;6218;6139;6146;6207;6201;6135;6152;3921;6122;6156;6155;6230;6227;6192;4736;6228;6189;6222;6160;6235;6157;6130;6223;11224;6204;6217;6125;6210;9045;6128;6167;6233;6208;6193;6164;6202;6132;6188;6165;23521;6136;51121;6166;6232;51065;6224;6203;6161;6205;6209;6124;6231;6206;6169
beta_longterm,blood	Nonsense-Mediated Decay (NMD)	0.00126003	3.04555	4.86571e-05	0.685286	109	RPL23;RPS24;RPL22L1;RPL26;RPL36A;RPL39;RPL9;RPS6;RPL21;RPS4X;RPL7;RPL13;RPL37A;RPS17;RPL17;RPL22;RPS13;RPS7;RPL11;RPL24;RPSA;RPL3;RPL30;RPL27;RPS25;RPS21;RPS4Y1;RPL10A;RPS23;RPS3A;RPS18;RPL31;RPS29;RPL27A;RPL7A;RPS19;RPL35;RPS10;RPS16;RPL5;RPS15A;RPL14;RPL6;RPL37;RPS27A;RPS14;RPS5;RPL34;RPS8;PNRC2;RPL8;RPS3;RPL35A;RPL13A;RPL12;RPL26L1;RPL36AL;RPS27;RPS27L;SMG8;RPS20;RPS9;RPL32;RPS11;RPS15;RPL4;RN…	9349;6229;200916;6154;6173;6170;6133;6194;6144;6191;6129;6137;6168;6218;6139;6146;6207;6201;6135;6152;3921;6122;6156;6155;6230;6227;6192;4736;6228;6189;6222;6160;6235;6157;6130;6223;11224;6204;6217;6125;6210;9045;6128;6167;6233;6208;6193;6164;6202;55629;6132;6188;6165;23521;6136;51121;6166;6232;51065;55181;6224;6203;6161;6205;6209;6124;10921;6231;4116;6206;6169
beta_longterm,blood	Peptide chain elongation	0.00126003	3.20309	4.78561e-05	0.751462	85	RPL23;RPS24;RPL22L1;RPL26;RPL36A;RPL39;RPL9;RPS6;RPL21;RPS4X;RPL7;RPL13;RPL37A;RPS17;RPL17;RPL22;RPS13;RPS7;RPL11;RPL24;RPSA;RPL3;RPL30;RPL27;RPS25;RPS21;RPS4Y1;RPL10A;RPS23;RPS3A;RPS18;RPL31;RPS29;RPL27A;RPL7A;RPS19;RPL35;RPS10;RPS16;RPL5;RPS15A;RPL14;RPL6;RPL37;RPS27A;RPS14;RPS5;RPL34;RPS8;RPL8;RPS3;RPL35A;RPL13A;RPL12;RPL26L1;RPL36AL;RPS27;RPS27L;RPS20;RPS9;EEF1A1;RPL32;RPS11;RPS15;RPL4;RPS26;…	9349;6229;200916;6154;6173;6170;6133;6194;6144;6191;6129;6137;6168;6218;6139;6146;6207;6201;6135;6152;3921;6122;6156;6155;6230;6227;6192;4736;6228;6189;6222;6160;6235;6157;6130;6223;11224;6204;6217;6125;6210;9045;6128;6167;6233;6208;6193;6164;6202;6132;6188;6165;23521;6136;51121;6166;6232;51065;6224;6203;1915;6161;6205;6209;6124;6231;6206;6169
beta_longterm,blood	Phospholipid metabolism	0.00126003	-1.8781	3.34874e-05	-0.41848	145	PLB1;PGS1;PIK3R6;SBF2;GPCPD1;BMX;INPPL1;GDPD3;TNFAIP8L2;PLBD1;SLC44A1;FIG4;PIK3R5;DGAT2;MBOAT7;PLD2;PLD1;PIP5K1A;PISD;PNPLA2;AGPAT2;ARF3;INPP5D;LPCAT3;CHKB;CDIPT;PNPLA6;DGAT1;ARF1;LPGAT1;PIK3CD;TMEM86B;PI4K2A;PIP4K2B;AGPAT4;RAB5A;MFSD2A;CHPT1;MTM1;INPP4A;TAZ;AGPAT1;RAB14;MTMR4;CPNE1;LPCAT2;PITPNM1;CSNK2B;PIK3C2B;PLD3;PI4KA;SYNJ1;PIK3R2;MGLL;PCTP;AGPAT3;MTMR9;MBOAT1;PIP5K1B;INPP5F;PHOSPHO1	151056;9489;146850;81846;56261;660;3636;79153;79626;79887;23446;9896;23533;84649;79143;5338;5337;8394;23761;57104;10555;377;3635;10162;1120;10423;10908;8694;375;9926;5293;255043;55361;8396;56895;5868;84879;56994;4534;3631;6901;10554;51552;9110;8904;54947;9600;1460;5287;23646;5297;8867;5296;11343;58488;56894;66036;154141;8395;22876;162466
beta_longterm,blood	Regulation of expression of SLITs and ROBOs	0.00126003	3.00433	4.97043e-05	0.642963	149	RPL23;RPS24;RPL22L1;RPL26;RPL36A;PSMA4;RPL39;RPL9;PSMD10;RPS6;RPL21;RPS4X;PSMC6;RPL7;RPL13;RPL37A;RPS17;RPL17;RPL22;RPS13;RPS7;PSMA2;RPL11;RPL24;RPSA;PSMA6;RPL3;RPL30;RPL27;RPS25;RPS21;RPS4Y1;RPL10A;RPS23;RPS3A;RPS18;PSMA3;RPL31;RPS29;RPL27A;RPL7A;PSMD14;RPS19;RPL35;RPS10;RPS16;PSMA1;RPL5;RPS15A;RPL14;RPL6;RPL37;RPS27A;RPS14;RPS5;RPL34;PSMB1;RPS8;RPL8;PSMC2;RPS3;RPL35A;RPL13A;PSMA7;RPL12;RPL26L1;…	9349;6229;200916;6154;6173;5685;6170;6133;5716;6194;6144;6191;5706;6129;6137;6168;6218;6139;6146;6207;6201;5683;6135;6152;3921;5687;6122;6156;6155;6230;6227;6192;4736;6228;6189;6222;5684;6160;6235;6157;6130;10213;6223;11224;6204;6217;5682;6125;6210;9045;6128;6167;6233;6208;6193;6164;5689;6202;6132;5701;6188;6165;23521;5688;6136;51121;6166;6232;51065;6224;5705;6203;8453;5715;6161;6205;6209;6124;10…
beta_longterm,blood	Respiratory electron transport	0.00126003	2.01272	4.78561e-05	0.472193	85	COX16;COX7C;NDUFS5;COX6C;COX11;NDUFA2;NDUFA1;LRPPRC;NDUFA6;UQCRB;ETFA;UQCRH;NDUFB5;TMEM126B;NDUFB2;NDUFAF4;NDUFA4;COX7B;NDUFAF1;UQCRC2;COQ10B;NDUFC2;NDUFAF2;COX14;NDUFS3;NDUFA8;CYCS;SDHB;NDUFB1;COX7A2L;NDUFB7;UQCRQ;NDUFS4	51241;1350;4725;1345;1353;4695;4694;10128;4700;7381;2108;7388;4711;55863;4708;29078;4697;1349;51103;7385;80219;4718;91942;84987;4722;4702;54205;6390;4707;9167;4713;27089;4724
beta_longterm,blood	Respiratory electron transport, ATP synthesis by chemiosmotic coupling, and heat production by uncoupling proteins.	0.00126003	1.99191	4.79915e-05	0.465763	87	COX16;COX7C;NDUFS5;COX6C;COX11;NDUFA2;NDUFA1;LRPPRC;NDUFA6;UQCRB;ETFA;UQCRH;NDUFB5;TMEM126B;NDUFB2;NDUFAF4;NDUFA4;COX7B;NDUFAF1;UQCRC2;COQ10B;NDUFC2;NDUFAF2;COX14;NDUFS3;NDUFA8;CYCS;SDHB;NDUFB1;COX7A2L;NDUFB7;UQCRQ;NDUFS4	51241;1350;4725;1345;1353;4695;4694;10128;4700;7381;2108;7388;4711;55863;4708;29078;4697;1349;51103;7385;80219;4718;91942;84987;4722;4702;54205;6390;4707;9167;4713;27089;4724
beta_longterm,blood	Ribosomal scanning and start codon recognition	0.00126003	2.89276	4.66374e-05	0.733705	57	RPS24;EIF3E;RPS6;RPS4X;RPS17;RPS13;RPS7;EIF3M;RPSA;RPS25;RPS21;RPS4Y1;RPS23;RPS3A;RPS18;EIF3K;RPS29;RPS19;RPS10;RPS16;EIF2S3;RPS15A;EIF3J;RPS27A;RPS14;RPS5;EIF2S1;RPS8;EIF4B;RPS3;EIF1AX;EIF3H;EIF3G;RPS27;RPS27L;RPS20;RPS9;EIF4E;EIF3F;RPS11;RPS15;RPS26;RPS12	6229;3646;6194;6191;6218;6207;6201;10480;3921;6230;6227;6192;6228;6189;6222;27335;6235;6223;6204;6217;1968;6210;8669;6233;6208;6193;1965;6202;1975;6188;1964;8667;8666;6232;51065;6224;6203;1977;8665;6205;6209;6231;6206
beta_longterm,blood	rRNA modification in the nucleus and cytosol	0.00126003	2.17241	4.65614e-05	0.561619	52	RPS6;NOP58;RPS7;UTP3;DCAF13;MPHOSPH10;WDR43;EMG1;THUMPD1;NOP14;TRMT112;FBL;RPS14;DIMT1;NOL11;UTP14C;WDR75;DKC1;RPS9;UTP11;UTP14A;WDR36;WDR46;DDX52;UTP6;NOP56;NOP2;PNO1;RPS2;RCL1;NOL6;FCF1;RRP9;NHP2;SNU13;UTP18;RRP36;TSR3;NAT10;IMP3	6194;51602;6201;57050;25879;10199;23160;10436;55623;8602;51504;2091;6208;27292;25926;9724;84128;1736;6203;51118;10813;134430;9277;11056;55813;10528;4839;56902;6187;10171;65083;51077;9136;55651;4809;51096;88745;115939;55226;55272
beta_longterm,blood	rRNA processing	0.00126003	3.16393	5.09347e-05	0.657329	186	RPL23;RPS24;RPL22L1;RPL26;RPL36A;RPL39;RPL9;RPS6;RPL21;RPS4X;RPL7;RPL13;RPL37A;EXOSC9;NOP58;RPS17;MPHOSPH6;RPL17;EXOSC8;RPL22;TRMT10C;RPS13;GNL3;RPS7;EXOSC7;UTP3;RPL11;DCAF13;RPL24;RPSA;RPL3;MPHOSPH10;RPL30;RPL27;WDR43;RPS25;RPS21;EMG1;RPS4Y1;RPL10A;THUMPD1;RPS23;RPS3A;RPS18;EXOSC2;LTV1;NIP7;EXOSC1;NOP14;RPL31;RPS29;RPL27A;TRMT112;RPL7A;RPS19;RPL35;FBL;RPS10;RPS16;RPL5;RPS15A;RPL14;RPL6;RPL37;RPS…	9349;6229;200916;6154;6173;6170;6133;6194;6144;6191;6129;6137;6168;5393;51602;6218;10200;6139;11340;6146;54931;6207;26354;6201;23016;57050;6135;25879;6152;3921;6122;10199;6156;6155;23160;6230;6227;10436;6192;4736;55623;6228;6189;6222;23404;84946;51388;51013;8602;6160;6235;6157;51504;6130;6223;11224;2091;6204;6217;6125;6210;9045;6128;6167;6233;6208;27292;6193;25926;10556;6164;9724;10969;6202;6132;…
beta_longterm,blood	rRNA processing in the nucleus and cytosol	0.00126003	3.16286	5.05051e-05	0.661258	177	RPL23;RPS24;RPL22L1;RPL26;RPL36A;RPL39;RPL9;RPS6;RPL21;RPS4X;RPL7;RPL13;RPL37A;EXOSC9;NOP58;RPS17;MPHOSPH6;RPL17;EXOSC8;RPL22;RPS13;GNL3;RPS7;EXOSC7;UTP3;RPL11;DCAF13;RPL24;RPSA;RPL3;MPHOSPH10;RPL30;RPL27;WDR43;RPS25;RPS21;EMG1;RPS4Y1;RPL10A;THUMPD1;RPS23;RPS3A;RPS18;EXOSC2;LTV1;NIP7;EXOSC1;NOP14;RPL31;RPS29;RPL27A;TRMT112;RPL7A;RPS19;RPL35;FBL;RPS10;RPS16;RPL5;RPS15A;RPL14;RPL6;RPL37;RPS27A;RPS1…	9349;6229;200916;6154;6173;6170;6133;6194;6144;6191;6129;6137;6168;5393;51602;6218;10200;6139;11340;6146;6207;26354;6201;23016;57050;6135;25879;6152;3921;6122;10199;6156;6155;23160;6230;6227;10436;6192;4736;55623;6228;6189;6222;23404;84946;51388;51013;8602;6160;6235;6157;51504;6130;6223;11224;2091;6204;6217;6125;6210;9045;6128;6167;6233;6208;27292;6193;25926;10556;6164;9724;10969;6202;6132;6188;6…
beta_longterm,blood	Selenoamino acid metabolism	0.00126003	2.99089	4.81116e-05	0.687529	96	RPL23;RPS24;RPL22L1;RPL26;RPL36A;RPL39;RPL9;RPS6;RPL21;RPS4X;RPL7;RPL13;RPL37A;RPS17;RPL17;RPL22;RPS13;RPS7;AIMP1;RPL11;RPL24;RPSA;RPL3;RPL30;RPL27;RPS25;RPS21;RPS4Y1;RPL10A;RPS23;RPS3A;RPS18;RPL31;RPS29;RPL27A;RPL7A;RPS19;RPL35;RPS10;RPS16;RPL5;RPS15A;RPL14;RPL6;RPL37;RPS27A;RPS14;RPS5;RPL34;RPS8;RPL8;RPS3;RPL35A;RPL13A;RPL12;RPL26L1;RPL36AL;RPS27;RPS27L;RPS20;RPS9;RPL32;RPS11;RPS15;RPL4;RPS26;R…	9349;6229;200916;6154;6173;6170;6133;6194;6144;6191;6129;6137;6168;6218;6139;6146;6207;6201;9255;6135;6152;3921;6122;6156;6155;6230;6227;6192;4736;6228;6189;6222;6160;6235;6157;6130;6223;11224;6204;6217;6125;6210;9045;6128;6167;6233;6208;6193;6164;6202;6132;6188;6165;23521;6136;51121;6166;6232;51065;6224;6203;6161;6205;6209;6124;6231;6206;6169
beta_longterm,blood	Selenocysteine synthesis	0.00126003	3.17552	4.78767e-05	0.743566	86	RPL23;RPS24;RPL22L1;RPL26;RPL36A;RPL39;RPL9;RPS6;RPL21;RPS4X;RPL7;RPL13;RPL37A;RPS17;RPL17;RPL22;RPS13;RPS7;RPL11;RPL24;RPSA;RPL3;RPL30;RPL27;RPS25;RPS21;RPS4Y1;RPL10A;RPS23;RPS3A;RPS18;RPL31;RPS29;RPL27A;RPL7A;RPS19;RPL35;RPS10;RPS16;RPL5;RPS15A;RPL14;RPL6;RPL37;RPS27A;RPS14;RPS5;RPL34;RPS8;RPL8;RPS3;RPL35A;RPL13A;RPL12;RPL26L1;RPL36AL;RPS27;RPS27L;RPS20;RPS9;RPL32;RPS11;RPS15;RPL4;RPS26;RPS12;R…	9349;6229;200916;6154;6173;6170;6133;6194;6144;6191;6129;6137;6168;6218;6139;6146;6207;6201;6135;6152;3921;6122;6156;6155;6230;6227;6192;4736;6228;6189;6222;6160;6235;6157;6130;6223;11224;6204;6217;6125;6210;9045;6128;6167;6233;6208;6193;6164;6202;6132;6188;6165;23521;6136;51121;6166;6232;51065;6224;6203;6161;6205;6209;6124;6231;6206;6169
beta_longterm,blood	Signaling by ROBO receptors	0.00126003	2.76113	5.05051e-05	0.577269	177	RPL23;RPS24;RPL22L1;RPL26;CXCR4;RPL36A;PRKACB;PSMA4;RPL39;RPL9;PSMD10;RPS6;RPL21;NELL2;RPS4X;PSMC6;RPL7;RPL13;RPL37A;RPS17;RPL17;RPL22;RPS13;RPS7;PSMA2;NCK1;RPL11;RPL24;RPSA;PSMA6;RPL3;RPL30;RPL27;RPS25;RPS21;RPS4Y1;RPL10A;RPS23;RPS3A;RPS18;PSMA3;RPL31;RPS29;RPL27A;RPL7A;PSMD14;RPS19;RPL35;RPS10;RPS16;PSMA1;RPL5;RPS15A;RPL14;RPL6;RPL37;RPS27A;RPS14;RPS5;RPL34;PRKCA;PSMB1;RPS8;RPL8;PSMC2;RPS3;RPL3…	9349;6229;200916;6154;7852;6173;5567;5685;6170;6133;5716;6194;6144;4753;6191;5706;6129;6137;6168;6218;6139;6146;6207;6201;5683;4690;6135;6152;3921;5687;6122;6156;6155;6230;6227;6192;4736;6228;6189;6222;5684;6160;6235;6157;6130;10213;6223;11224;6204;6217;5682;6125;6210;9045;6128;6167;6233;6208;6193;6164;5578;5689;6202;6132;5701;6188;6165;23521;5688;6136;51121;6166;6232;51065;6224;5705;6203;8453;57…
beta_longterm,blood	SRP-dependent cotranslational protein targeting to membrane	0.00126003	3.12934	4.86003e-05	0.705091	108	RPL23;RPS24;RPL22L1;RPL26;RPL36A;RPL39;RPL9;RPS6;RPL21;RPS4X;RPL7;RPL13;RPL37A;RPS17;RPL17;RPL22;RPS13;RPS7;RPL11;RPL24;RPSA;RPL3;RPL30;SRP14;RPL27;RPS25;RPS21;RPS4Y1;RPL10A;RPS23;RPS3A;RPS18;RPL31;RPS29;RPL27A;SRP72;RPL7A;RPS19;RPL35;SRP9;RPS10;SPCS3;RPS16;RPL5;RPS15A;RPL14;RPL6;RPL37;RPS27A;RPS14;RPS5;RPL34;RPS8;RPL8;RPS3;RPL35A;SRPRB;RPL13A;RPL12;RPL26L1;RPL36AL;RPS27;RPS27L;TRAM1;RPS20;RPS9;R…	9349;6229;200916;6154;6173;6170;6133;6194;6144;6191;6129;6137;6168;6218;6139;6146;6207;6201;6135;6152;3921;6122;6156;6727;6155;6230;6227;6192;4736;6228;6189;6222;6160;6235;6157;6731;6130;6223;11224;6726;6204;60559;6217;6125;6210;9045;6128;6167;6233;6208;6193;6164;6202;6132;6188;6165;58477;23521;6136;51121;6166;6232;51065;23471;6224;6203;6161;6205;6209;6124;6231;6206;6169
beta_longterm,blood	Translation initiation complex formation	0.00126003	2.89696	4.66374e-05	0.734769	57	RPS24;EIF3E;RPS6;RPS4X;RPS17;RPS13;RPS7;EIF3M;RPSA;RPS25;RPS21;RPS4Y1;RPS23;RPS3A;RPS18;EIF3K;RPS29;RPS19;RPS10;RPS16;EIF2S3;RPS15A;EIF3J;RPS27A;RPS14;RPS5;EIF2S1;RPS8;EIF4B;RPS3;EIF1AX;EIF3H;EIF3G;RPS27;RPS27L;RPS20;RPS9;EIF4E;EIF3F;RPS11;RPS15;RPS26;RPS12	6229;3646;6194;6191;6218;6207;6201;10480;3921;6230;6227;6192;6228;6189;6222;27335;6235;6223;6204;6217;1968;6210;8669;6233;6208;6193;1965;6202;1975;6188;1964;8667;8666;6232;51065;6224;6203;1977;8665;6205;6209;6231;6206
beta_longterm,blood	Viral mRNA Translation	0.00126003	3.19536	4.78561e-05	0.749647	85	RPL23;RPS24;RPL22L1;RPL26;RPL36A;RPL39;RPL9;RPS6;RPL21;RPS4X;RPL7;RPL13;RPL37A;RPS17;RPL17;RPL22;RPS13;RPS7;RPL11;RPL24;RPSA;RPL3;RPL30;RPL27;RPS25;RPS21;RPS4Y1;RPL10A;RPS23;RPS3A;RPS18;RPL31;RPS29;RPL27A;RPL7A;RPS19;RPL35;RPS10;RPS16;RPL5;RPS15A;RPL14;RPL6;RPL37;RPS27A;RPS14;RPS5;RPL34;RPS8;RPL8;RPS3;RPL35A;RPL13A;RPL12;RPL26L1;RPL36AL;RPS27;RPS27L;GRSF1;RPS20;RPS9;RPL32;RPS11;RPS15;RPL4;RPS26;R…	9349;6229;200916;6154;6173;6170;6133;6194;6144;6191;6129;6137;6168;6218;6139;6146;6207;6201;6135;6152;3921;6122;6156;6155;6230;6227;6192;4736;6228;6189;6222;6160;6235;6157;6130;6223;11224;6204;6217;6125;6210;9045;6128;6167;6233;6208;6193;6164;6202;6132;6188;6165;23521;6136;51121;6166;6232;51065;2926;6224;6203;6161;6205;6209;6124;6231;6206;6169
beta_longterm,blood	Platelet activation, signaling and aggregation	0.0015978	-1.75517	6.61266e-05	-0.379479	181	F5;GAS6;ORM1;PIK3R6;SERPINA1;LYN;ARRB2;TOR4A;RHOG;HGF;GP9;TIMP1;PECAM1;GNA11;PRKCD;CLU;PIK3R5;ITPR2;A2M;F13A1;RHOB;TIMP3;ITGB3;SRC;LHFPL2;GP6;CFL1;ORM2;PTPN6;RAC1;SELP;VEGFA;GNB2;GNB1;CD63;STXBP2;CRK;STX4;GTPBP2;GNA15;SYK;GNG5;FCER1G;ARRB1;TGFB1;CFD;MAPK14;DAGLB;MPIG6B;PSAP;GNAQ;THBS1;AKT1;SHC1;TLN1;FLNA;LCP2;RAF1;CAP1;LY6G6F;TUBA4A;HSPA5;LAMP2;VAV1;ACTN1;APLP2;ACTN4;CSK;RHOA;GNAI2;DGKD;PDPK1;GNA…	2153;2621;5004;146850;5265;4067;409;54863;391;3082;2815;7076;5175;2767;5580;1191;23533;3709;2;2162;388;7078;3690;6714;10184;51206;1072;5005;5777;5879;6403;7422;2783;2782;967;6813;1398;6810;54676;2769;6850;2787;2207;408;7040;1675;1432;221955;80739;5660;2776;7057;207;6464;7094;2316;3937;5894;10487;259215;7277;3309;3920;7409;87;334;81;1445;387;2771;8527;5170;2768;5296;5595;11343;1608;226;2885;948;59…
beta_longterm,blood	PERK regulates gene expression	0.00214806	2.11165	9.0967e-05	0.618714	30	CXCL8;NFYB;EXOSC9;EXOSC8;EXOSC7;EXOSC2;EXOSC1;DDIT3;EIF2S3;ATF4;EIF2S1;PARN;EXOSC6;EXOSC3;EXOSC5	3576;4801;5393;11340;23016;23404;51013;1649;1968;468;1965;5073;118460;51010;56915
beta_longterm,blood	G2/M Checkpoints	0.00224688	1.80121	9.73141e-05	0.405295	109	PSMA4;PSMD10;DBF4;PSMC6;PSMA2;PSMA6;RFC4;MCM3;PSMA3;CDK1;PSMD14;ORC1;PSMA1;RPA3;RAD1;RPS27A;RPA2;CHEK2;PSMB1;PSMC2;PSMA7;SFN;MCM6;YWHAZ;NBN;RNF8;SUMO1;UBE2V2;RHNO1;ORC5;PSMC5;YWHAQ;UBE2N;PSMD9;ORC3;RPA1;CDC7;RAD17;PSMD7;PSMB4;MCM5;MRE11;PSMC1;PSMB7;CCNB1;BRCC3;RAD50;PSMD2;PSMD1;ORC4	5685;5716;10926;5706;5683;5687;5984;4172;5684;983;10213;4998;5682;6119;5810;6233;6118;11200;5689;5701;5688;2810;4175;7534;4683;9025;7341;7336;83695;5001;5705;10971;7334;5715;23595;6117;8317;5884;5713;5692;4174;4361;5700;5695;891;79184;10111;5708;5707;5000
beta_longterm,blood	Binding and Uptake of Ligands by Scavenger Receptors	0.00236981	-2.0467	0.0001072	-0.646114	25	HP;HBA1;HBA2;STAB1;HBB;LRP1;SCARF1;MARCO;HYOU1;CD163;SCARB1	3240;3039;3040;23166;3043;4035;8578;8685;10525;9332;949
beta_longterm,blood	Degradation of the extracellular matrix	0.00236981	-1.96485	0.00010523	-0.533922	47	CTSK;MMP8;CTSD;TIMP1;CAPN3;TIMP2;A2M;ELANE;CTSB;PSEN1;NCSTN;HTRA1;BSG;MMP9;ADAM15;CAPNS1;MMP25;MMP19;ADAM9	1513;4317;1509;7076;825;7077;2;1991;1508;5663;23385;5654;682;4318;8751;826;64386;4327;8754
beta_longterm,blood	ATF4 activates genes in response to endoplasmic reticulum stress	0.00294942	2.07292	0.000136258	0.63561	25	CXCL8;NFYB;EXOSC9;EXOSC8;EXOSC7;EXOSC2;EXOSC1;DDIT3;ATF4;PARN;EXOSC6;EXOSC3;EXOSC5	3576;4801;5393;11340;23016;23404;51013;1649;468;5073;118460;51010;56915
beta_longterm,blood	Chromosome Maintenance	0.00295184	2.07337	0.000139211	0.550026	46	PRIM1;NPM1;POT1;CENPH;RFC4;POLE4;TERF1;MIS18BP1;PRIM2;RPA3;CENPU;RPA2;RUVBL1;SMARCA5;POLE3;MIS18A;RBBP7;DKC1;RSF1;CENPC	5557;4869;25913;64946;5984;56655;7013;55320;5558;6119;79682;6118;8607;8467;54107;54069;5931;1736;51773;1060
beta_longterm,blood	Muscle contraction	0.00356861	-1.8162	0.000171733	-0.43956	86	DYSF;KCNJ2;FXYD1;KCNK6;CACNB1;DES;PRKACA;ITPR2;KCNE1;MYBPC3;HIPK1;PAK1;SLC8A1;ACTA2;HIPK2;ATP2B1;TNNI2;FKBP1B;TNNT1;TMOD1;KCND1;TLN1;MYL9;CACNA2D4;KCNK7;FXYD6;KCNE5;ASPH;KCNE3;STIM1;PXN;TMOD2;FXYD7	8291;3759;5348;9424;782;1674;5566;3709;3753;4607;204851;5058;6546;59;28996;490;7136;2281;7138;7111;3750;7094;10398;93589;10089;53826;23630;444;10008;6786;5829;29767;53822
beta_longterm,blood	Deadenylation-dependent mRNA decay	0.00378355	1.93711	0.000185718	0.498376	53	LSM5;EXOSC9;EXOSC8;LSM3;EXOSC7;PAIP1;LSM1;EXOSC2;HBS1L;EXOSC1;LSM7;TTC37;WDR61;EIF4B;PARN;CNOT7;EXOSC6;EXOSC3;EXOSC5;LSM6;EIF4E	23658;5393;11340;27258;23016;10605;27257;23404;10767;51013;51690;9652;80349;1975;5073;29883;118460;51010;56915;11157;1977
beta_longterm,blood	DNA Replication	0.00379689	1.78353	0.000194034	0.403152	106	PSMA4;PRIM1;PSMD10;DBF4;PSMC6;PSMA2;PSMA6;RFC4;MCM3;POLE4;PSMA3;ANAPC16;PSMD14;ORC1;SKP1;PSMA1;PRIM2;RPA3;CDC16;RPS27A;RPA2;PSMB1;PSMC2;GMNN;PSMA7;CDC23;MCM6;POLE3;CDC26;ORC5;PSMC5;PSMD9;ORC3;RPA1;RBX1;CDC7;CUL1;PSMD7;PSMB4;MCM5;PSMC1	5685;5557;5716;10926;5706;5683;5687;5984;4172;56655;5684;119504;10213;4998;6500;5682;5558;6119;8881;6233;6118;5689;5701;51053;5688;8697;4175;54107;246184;5001;5705;5715;23595;6117;9978;8317;8454;5713;5692;4174;5700
beta_longterm,blood	Downstream TCR signaling	0.00379689	1.80661	0.000192271	0.418429	92	TRAT1;PSMA4;PSMD10;CD3D;PSMC6;CD247;PSMA2;PSMA6;PSMA3;CD3G;PSMD14;SKP1;PIK3R1;PSMA1;RPS27A;MALT1;CD3E;PSMB1;PIK3CA;PSMC2;RIPK2;PSMA7;NFKBIA;PSMC5;UBE2N;PSMD9;LCK;CD4;CUL1;HLA-DRA;TAB2;PSMD7;PSMB4;PSMC1	50852;5685;5716;915;5706;919;5683;5687;5684;917;10213;6500;5295;5682;6233;10892;916;5689;5290;5701;8767;5688;4792;5705;7334;5715;3932;920;8454;3122;23118;5713;5692;5700
beta_longterm,blood	S Phase	0.00379689	1.76582	0.000197336	0.384167	134	PSMA4;PRIM1;PSMD10;PSMC6;PSMA2;PSMA6;AKT3;MNAT1;RFC4;MCM3;TFDP2;POLE4;PSMA3;ESCO1;ANAPC16;PSMD14;ORC1;CDKN1B;STAG1;SKP1;PSMA1;PRIM2;RPA3;CDC16;RPS27A;CDK7;RPA2;PSMB1;PSMC2;PSMA7;CDC23;MCM6;POLE3;CDC26;RAD21;STAG2;ORC5;PSMC5;PSMD9;ORC3	5685;5557;5716;5706;5683;5687;10000;4331;5984;4172;7029;56655;5684;114799;119504;10213;4998;1027;10274;6500;5682;5558;6119;8881;6233;1022;6118;5689;5701;5688;8697;4175;54107;246184;5885;10735;5001;5705;5715;23595
beta_longterm,blood	RNA Polymerase I Promoter Escape	0.00429007	2.03636	0.000227097	0.6244	25	POLR2K;POLR1E;ZNRD1;TWISTNB;MNAT1;TAF1D;CBX3;CDK7;GTF2H3;RRN3;POLR1B	5440;64425;30834;221830;4331;79101;11335;1022;2967;54700;84172
beta_longterm,blood	Neuronal System	0.00435413	-1.70714	0.000234679	-0.381816	141	KCNJ15;KCNJ2;SIPA1L1;KCNK6;CACNB1;GNAL;AP2A1;FLOT2;PLCB3;ADCY4;LIN7A;PRKACA;PPM1F;SLC1A3;FLOT1;RTN3;SRC;GABBR1;RAC1;PICK1;GNB2;NRGN;GNB1;RAB3A;PLCB2;HOMER3;GNG5;DLGAP4;PRKAB1;NSF;CAMKK2;GLUL;CAMK1;PRKAB2;CACFD1;DBNL;CREB1;KCND1;ADCY9;TUBB1;ADCY7;AP2M1;NLGN3;NPTN;KCNK7;SHARPIN;PPFIA1;CHRNE;TUBA4A;DLG4;DNAJC5;CACNA1E;AP2S1;GNAI2;TUBB4B;PDPK1	3772;3759;26037;9424;782;2774;160;2319;5331;196883;8825;5566;9647;6507;10211;10313;6714;2550;5879;9463;2783;4900;2782;5864;5330;9454;2787;22839;5564;4905;10645;2752;8536;5565;11094;28988;1385;3750;115;81027;113;1173;54413;27020;10089;81858;8500;1145;7277;1742;80331;777;1175;2771;10383;5170
beta_longterm,blood	Activation of the pre-replicative complex	0.00496745	2.0129	0.000272517	0.617208	25	PRIM1;DBF4;MCM3;POLE4;ORC1;PRIM2;RPA3;RPA2;GMNN;MCM6;POLE3;ORC5;ORC3;RPA1;CDC7;MCM5	5557;10926;4172;56655;4998;5558;6119;6118;51053;4175;54107;5001;23595;6117;8317;4174
beta_longterm,blood	G1/S DNA Damage Checkpoints	0.00730627	1.82997	0.000421921	0.461169	59	PSMA4;PSMD10;PSMC6;PCBP4;PSMA2;PSMA6;PSMA3;PSMD14;CDKN1B;PSMA1;RPS27A;CHEK2;PSMB1;PSMC2;PSMA7;PHF20	5685;5716;5706;57060;5683;5687;5684;10213;1027;5682;6233;11200;5689;5701;5688;51230
beta_longterm,blood	p53-Dependent G1 DNA Damage Response	0.00730627	1.82997	0.000421921	0.461169	59	PSMA4;PSMD10;PSMC6;PCBP4;PSMA2;PSMA6;PSMA3;PSMD14;CDKN1B;PSMA1;RPS27A;CHEK2;PSMB1;PSMC2;PSMA7;PHF20	5685;5716;5706;57060;5683;5687;5684;10213;1027;5682;6233;11200;5689;5701;5688;51230
beta_longterm,blood	p53-Dependent G1/S DNA damage checkpoint	0.00730627	1.82997	0.000421921	0.461169	59	PSMA4;PSMD10;PSMC6;PCBP4;PSMA2;PSMA6;PSMA3;PSMD14;CDKN1B;PSMA1;RPS27A;CHEK2;PSMB1;PSMC2;PSMA7;PHF20	5685;5716;5706;57060;5683;5687;5684;10213;1027;5682;6233;11200;5689;5701;5688;51230
beta_longterm,blood	Mitotic G1-G1/S phases	0.00739073	1.71992	0.000441025	0.377362	127	PSMA4;PRIM1;PSMD10;DBF4;PSMC6;PSMA2;PSMA6;AKT3;MNAT1;MCM3;TFDP2;POLE4;PSMA3;CDK1;PSMD14;ORC1;CDKN1B;SKP1;PSMA1;PRIM2;RPA3;RPS27A;PPP2CB;CDK7;RPA2;PSMB1;PSMC2;GMNN;CCND2;PSMA7;MCM6;POLE3;DHFR;FBXO5;ORC5;PSMC5;PSMD9;ORC3;PPP2R3B;RPA1;CDC7;CUL1;PSMD7;PSMB4;MCM5;PSMC1;HDAC1;RBBP4;PSMB7;CDK4;CCNB1;E2F1;PSMD2;RRM2;PSMD1;ORC4;PPP2CA;CCNH;PSMD12	5685;5557;5716;10926;5706;5683;5687;10000;4331;4172;7029;56655;5684;983;10213;4998;1027;6500;5682;5558;6119;6233;5516;1022;6118;5689;5701;51053;894;5688;4175;54107;1719;26271;5001;5705;5715;23595;28227;6117;8317;8454;5713;5692;4174;5700;3065;5928;5695;1019;891;1869;5708;6241;5707;5000;5515;902;5718
beta_longterm,blood	Synthesis of DNA	0.00739073	1.75385	0.000434405	0.400584	100	PSMA4;PRIM1;PSMD10;PSMC6;PSMA2;PSMA6;RFC4;MCM3;POLE4;PSMA3;ANAPC16;PSMD14;ORC1;SKP1;PSMA1;PRIM2;RPA3;CDC16;RPS27A;RPA2;PSMB1;PSMC2;PSMA7;CDC23;MCM6;POLE3;CDC26;ORC5;PSMC5;PSMD9;ORC3	5685;5557;5716;5706;5683;5687;5984;4172;56655;5684;119504;10213;4998;6500;5682;5558;6119;8881;6233;6118;5689;5701;5688;8697;4175;54107;246184;5001;5705;5715;23595
beta_longterm,blood	Orc1 removal from chromatin	0.00853345	1.80595	0.000517428	0.445924	65	PSMA4;PSMD10;PSMC6;PSMA2;PSMA6;MCM3;PSMA3;PSMD14;ORC1;SKP1;PSMA1;RPS27A;PSMB1;PSMC2;PSMA7;MCM6;ORC5;PSMC5;PSMD9;ORC3;RBX1;CUL1;PSMD7;PSMB4;MCM5;PSMC1;PSMB7	5685;5716;5706;5683;5687;4172;5684;10213;4998;6500;5682;6233;5689;5701;5688;4175;5001;5705;5715;23595;9978;8454;5713;5692;4174;5700;5695
beta_longterm,blood	mRNA decay by 3' to 5' exoribonuclease	0.00879554	2.01136	0.000541785	0.694223	16	EXOSC9;EXOSC8;EXOSC7;EXOSC2;HBS1L;EXOSC1;TTC37;WDR61;EXOSC6;EXOSC3;EXOSC5	5393;11340;23016;23404;10767;51013;9652;80349;118460;51010;56915
beta_longterm,blood	Cell surface interactions at the vascular wall	0.0104313	-1.71449	0.000652585	-0.414944	86	GAS6;SIRPA;ITGAX;CEACAM1;LYN;SLC16A3;ITGAM;PECAM1;ITGB3;SRC;GP6;ITGA5;CEACAM6;SLC7A5;PTPN6;GYPB;SELP;SPN;PICK1;INPP5D;BSG;FCER1G;TGFB1;ITGB2;CEACAM3	2621;140885;3687;634;4067;9123;3684;5175;3690;6714;51206;3678;4680;8140;5777;2994;6403;6693;9463;3635;682;2207;7040;3689;1084
beta_longterm,blood	Assembly of the pre-replicative complex	0.0113021	1.77781	0.000750575	0.443129	62	PSMA4;PSMD10;PSMC6;PSMA2;PSMA6;MCM3;PSMA3;PSMD14;ORC1;PSMA1;RPS27A;PSMB1;PSMC2;GMNN;PSMA7;MCM6;ORC5;PSMC5;PSMD9;ORC3;PSMD7;PSMB4;MCM5;PSMC1;PSMB7;E2F1;PSMD2;PSMD1;ORC4;PSMD12	5685;5716;5706;5683;5687;4172;5684;10213;4998;5682;6233;5689;5701;51053;5688;4175;5001;5705;5715;23595;5713;5692;4174;5700;5695;1869;5708;5707;5000;5718
beta_longterm,blood	RNA Polymerase I Promoter Clearance	0.0113021	1.88195	0.000738689	0.509471	42	POLR2K;POLR1E;ZNRD1;TWISTNB;MNAT1;HDAC2;TAF1D;CBX3;CDK7;MBD2;GTF2H3;RRN3;POLR1B;RBBP7;ERCC3;CHD3;MTA2;TAF1B;GTF2H1;HDAC1;RBBP4	5440;64425;30834;221830;4331;3066;79101;11335;1022;8932;2967;54700;84172;5931;2071;1107;9219;9014;2965;3065;5928
beta_longterm,blood	RNA Polymerase I Transcription	0.0113021	1.88195	0.000738689	0.509471	42	POLR2K;POLR1E;ZNRD1;TWISTNB;MNAT1;HDAC2;TAF1D;CBX3;CDK7;MBD2;GTF2H3;RRN3;POLR1B;RBBP7;ERCC3;CHD3;MTA2;TAF1B;GTF2H1;HDAC1;RBBP4	5440;64425;30834;221830;4331;3066;79101;11335;1022;8932;2967;54700;84172;5931;2071;1107;9219;9014;2965;3065;5928
beta_longterm,blood	SLC-mediated transmembrane transport	0.0113021	-1.67819	0.00074675	-0.388851	112	SLC11A1;SLC15A2;SLC22A4;SLC31A1;SLC4A1;SLC16A3;SLC22A15;SLC2A6;SLC39A7;SLC43A2;SLC44A1;SLC24A4;SLC20A2;APOD;SLC1A3;SLC8A1;SLC15A3;SLC12A4;CTNS;SLC36A1;SLC7A5;BSG;SLCO3A1;SLC12A6;SLC27A4;SLC4A2;SLC25A29;SLC30A1;SLC2A3;SLC6A6;SLC35C1;SLC2A9;SLC1A5;SLC17A5;SLC39A1;SLC7A7;SLC11A2;SLC35A2;RUNX1;SLC29A3;SLC35B2	6556;6565;6583;1317;6521;9123;55356;11182;7922;124935;23446;123041;6575;347;6507;6546;51296;6560;1497;206358;8140;682;28232;9990;10999;6522;123096;7779;6515;6533;55343;56606;6510;26503;27173;9056;4891;7355;861;55315;347734
beta_longterm,blood	Neddylation	0.0113028	1.59572	0.000761499	0.33154	185	NAE1;PSMA4;DCUN1D4;PSMD10;PSMC6;COPS2;FBXO4;SOCS2;COPS8;COPS4;PSMA2;COMMD8;DCAF13;CUL5;FBXO32;PSMA6;UCHL3;FEM1B;DCUN1D5;PSMA3;PSMD14;ASB13;SKP1;PSMA1;KLHL20;RPS27A;RNF7;PSMB1;PSMC2;BTBD1;COMMD6;PSMA7;UBA3;BIRC5;KLHL9;FBXO21;CAND1;COPS7B;COMMD2;RBBP7;COPS3;COMMD3;PSMC5;CUL2;PSMD9;UBE2F;ASB8;COMMD7;CUL4B;COMMD10;NUB1;RBX1;CUL1;LRR1;FBXO31;PSMD7;PSMB4;FBXL12;PSMC1	8883;5685;23142;5716;5706;9318;26272;8835;10920;51138;5683;54951;25879;8065;114907;5687;7347;10116;84259;5684;10213;79754;6500;5682;27252;6233;9616;5689;5701;53339;170622;5688;9039;332;55958;23014;55832;64708;51122;5931;8533;23412;5705;8453;5715;140739;140461;149951;8450;51397;51667;9978;8454;122769;79791;5713;5692;54850;5700
beta_longterm,blood	Regulation of mRNA stability by proteins that bind AU-rich elements	0.0119054	1.73632	0.000813553	0.407348	85	PSMA4;PSMD10;PSMC6;EXOSC9;EXOSC8;EXOSC7;PSMA2;PSMA6;EXOSC2;PSMA3;EXOSC1;PSMD14;PSMA1;RPS27A;PRKCA;PSMB1;PARN;PSMC2;PSMA7;EXOSC6;EXOSC3;SET;YWHAZ;EXOSC5	5685;5716;5706;5393;11340;23016;5683;5687;23404;5684;51013;10213;5682;6233;5578;5689;5073;5701;5688;118460;51010;6418;7534;56915
I2_longterm,blood	ABC transporter disorders	7.61692e-05	2.09355	1.99996e-05	0.622847	62	PSMB1;PSMC1;PSMD7;PSMA1;DERL2;PSMA6;PSMD2;PSMC6;PSMA2;PSMA4;PSMD1;PSMB7;PSMD12;PSME1;PSMC2;PSMD11;PSMA3;PSMC5;PSMD4;RPS27A;PSMB8;PSMD10;PSMA7;PSMD9;PSMA5;PSMD14;PSMB4;DERL1;PSMF1;ABCD1;UBA52;PSME2;PSMC4;PSMB2;SEL1L;UBB;PSMC3;PSMD8;ERLEC1;ABCC2;ABCB6	5689;5700;5713;5682;51009;5687;5708;5706;5683;5685;5707;5695;5718;5720;5701;5717;5684;5705;5710;6233;5696;5716;5688;5715;5686;10213;5692;79139;9491;215;7311;5721;5704;5690;6400;7314;5702;5714;27248;1244;10058
I2_longterm,blood	ABC-family proteins mediated transport	7.61692e-05	2.23025	1.99996e-05	0.649363	79	PSMB1;PSMC1;PSMD7;PSMA1;DERL2;PSMA6;PSMD2;PSMC6;PSMA2;PSMA4;PSMD1;PSMB7;EIF2S3;EIF2S1;PSMD12;PSME1;ABCC5;PSMC2;ABCG1;PSMD11;PSMA3;PSMC5;ABCB7;PSMD4;RPS27A;EIF2S2;PSMB8;PSMD10;PSMA7;PSMD9;PSMA5;ABCB1;PEX3;ABCD3;PSMD14;PSMB4;DERL1;PSMF1;ABCD1;UBA52;PSME2;PSMC4;PSMB2;SEL1L;UBB;PSMC3;PSMD8;ERLEC1;ABCC2;ABCB6;PEX19;ABCC3;ABCF1;ABCA7;ABCA2;ABCB8;ABCB10	5689;5700;5713;5682;51009;5687;5708;5706;5683;5685;5707;5695;1968;1965;5718;5720;10057;5701;9619;5717;5684;5705;22;5710;6233;8894;5696;5716;5688;5715;5686;5243;8504;5825;10213;5692;79139;9491;215;7311;5721;5704;5690;6400;7314;5702;5714;27248;1244;10058;5824;8714;23;10347;20;11194;23456
I2_longterm,blood	Activation of anterior HOX genes in hindbrain development during early embryogenesis	7.61692e-05	1.95739	2.00056e-05	0.608105	41	POLR2K;POLR2B;RBBP7;PAGR1;PKNOX1;KDM6A;POLR2D;POLR2I;POLR2G;POLR2A;POLR2L;POLR2H;NCOA3;KMT2C;HOXB2;EP300;NCOR1;CNOT9;RBBP4;EED;CTCF;YY1;CNOT6;SUZ12;CREBBP;EZH2;ZNF335	5440;5431;5931;79447;5316;7403;5433;5438;5436;5430;5441;5437;8202;58508;3212;2033;9611;9125;5928;8726;10664;7528;57472;23512;1387;2146;63925
I2_longterm,blood	Activation of APC/C and APC/C:Cdc20 mediated degradation of mitotic proteins	7.61692e-05	2.15948	1.99996e-05	0.637166	68	PSMB1;PSMC1;PSMD7;PSMA1;PSMA6;PSMD2;PSMC6;PSMA2;PSMA4;PSMD1;PSMB7;PSMD12;PSME1;PSMC2;PSMD11;PSMA3;CDC16;PSMC5;PSMD4;ANAPC15;RPS27A;CDC23;PSMB8;PSMD10;PSMA7;PSMD9;PSMA5;CDC27;CDC26;PSMD14;PSMB4;PTTG1;BUB3;PSMF1;UBA52;PSME2;PSMC4;PSMB2;UBB;PSMC3;PSMD8;ANAPC4;ANAPC11;CCNB1;ANAPC16;ANAPC5;CDK1	5689;5700;5713;5682;5687;5708;5706;5683;5685;5707;5695;5718;5720;5701;5717;5684;8881;5705;5710;25906;6233;8697;5696;5716;5688;5715;5686;996;246184;10213;5692;9232;9184;9491;7311;5721;5704;5690;7314;5702;5714;29945;51529;891;119504;51433;983
I2_longterm,blood	Activation of HOX genes during differentiation	7.61692e-05	1.95739	2.00056e-05	0.608105	41	POLR2K;POLR2B;RBBP7;PAGR1;PKNOX1;KDM6A;POLR2D;POLR2I;POLR2G;POLR2A;POLR2L;POLR2H;NCOA3;KMT2C;HOXB2;EP300;NCOR1;CNOT9;RBBP4;EED;CTCF;YY1;CNOT6;SUZ12;CREBBP;EZH2;ZNF335	5440;5431;5931;79447;5316;7403;5433;5438;5436;5430;5441;5437;8202;58508;3212;2033;9611;9125;5928;8726;10664;7528;57472;23512;1387;2146;63925
I2_longterm,blood	Activation of NF-kappaB in B cells	7.61692e-05	2.13165	1.99996e-05	0.632336	64	PSMB1;PSMC1;BTRC;PSMD7;PSMA1;PSMA6;PSMD2;PSMC6;PSMA2;PSMA4;PSMD1;PSMB7;PSMD12;PSME1;PSMC2;PSMD11;PSMA3;PSMC5;PSMD4;CHUK;SKP1;RPS27A;PSMB8;PSMD10;PSMA7;PSMD9;PSMA5;PSMD14;PSMB4;NFKBIA;CUL1;MALT1;PSMF1;UBA52;PSME2;PSMC4;PSMB2;UBB;PSMC3;PSMD8;MAP3K7;PRKCB;NFKB1;CARD11;BCL10;IKBKB	5689;5700;8945;5713;5682;5687;5708;5706;5683;5685;5707;5695;5718;5720;5701;5717;5684;5705;5710;1147;6500;6233;5696;5716;5688;5715;5686;10213;5692;4792;8454;10892;9491;7311;5721;5704;5690;7314;5702;5714;6885;5579;4790;84433;8915;3551
I2_longterm,blood	Activation of NMDA receptors and postsynaptic events	7.61692e-05	1.92837	2.00004e-05	0.585197	51	CALM2;PRKAR1A;ARHGEF7;PRKAG2;LIN7C;TUBA1A;PRKAR2B;CAMK2D;TUBB6;PRKX;CALM1;PRKAR1B;KRAS;PRKAG1;CAMK4;PRKAA1;GIT1;HRAS;PRKAB1;CAMK1;RPS6KA2;LIN7B;TUBB2A;TUBA1B;NRGN;TUBA1C;PRKACB;DLG4;DLG1;CAMKK1;CREB1	805;5573;8874;51422;55327;7846;5577;817;84617;5613;801;5575;3845;5571;814;5562;28964;3265;5564;8536;6196;64130;7280;10376;4900;84790;5567;1742;1739;84254;1385
I2_longterm,blood	Activation of the mRNA upon binding of the cap-binding complex and eIFs, and subsequent binding to 43S	7.61692e-05	2.3194	1.99996e-05	0.694725	58	EIF3M;EIF3E;RPS24;RPS4X;EIF3K;RPS13;EIF3C;EIF3J;EIF2S3;EIF2S1;RPS4Y1;RPS23;EIF3H;RPS9;RPS27L;RPS6;RPS8;RPS27A;EIF2S2;EIF4B;RPS7;RPS28;RPS26;PABPC1;EIF4G1;RPS3A;RPS17;RPS3;EIF1AX;RPS27;EIF3F;RPS11;RPS15A;RPS20;RPS15;RPS19;RPS10;RPS2;RPS29;EIF3A;RPS16;RPS12;RPS18;EIF3G;RPS21;RPSA;EIF3L;EIF3B;EIF3D;RPS5;RPS25;EIF4E;RPS14	10480;3646;6229;6191;27335;6207;8663;8669;1968;1965;6192;6228;8667;6203;51065;6194;6202;6233;8894;1975;6201;6234;6231;26986;1981;6189;6218;6188;1964;6232;8665;6205;6210;6224;6209;6223;6204;6187;6235;8661;6217;6206;6222;8666;6227;3921;51386;8662;8664;6193;6230;1977;6208
I2_longterm,blood	Amino acids regulate mTORC1	7.61692e-05	2.04568	2.0002e-05	0.629033	45	ATP6V1E1;ATP6V1D;ATP6V1G1;RRAGC;LAMTOR5;SEH1L;RHEB;RRAGA;ATP6V1C1;SLC38A9;MIOS;RRAGB;LAMTOR3;BMT2;RPTOR;MLST8;NPRL2;ATP6V1G2;MTOR;SESN2;FNIP1;WDR24;ATP6V0E2;NPRL3;WDR59;SEC13;SESN1;DEPDC5	529;51382;9550;64121;10542;81929;6009;10670;528;153129;54468;10325;8649;154743;57521;64223;10641;534;2475;83667;96459;84219;155066;8131;79726;6396;27244;9681
I2_longterm,blood	Amplification of signal from unattached kinetochores via a MAD2 inhibitory signal	7.61692e-05	1.94114	1.99996e-05	0.57431	66	DYNC1LI1;DYNLL1;MIS12;PPP2CB;SEH1L;NUDC;NUP43;NSL1;CENPH;PPP2R5D;CENPU;PPP2R5E;NUP133;MAD1L1;PPP2CA;PMF1;NUP107;PPP2R5A;BIRC5;RPS27;BUB3;DYNLL2;SEC13;CLIP1;KIF2A;DSN1;KNTC1;RCC2;PPP2R5C;CENPC;INCENP;SKA2;PPP1CC;CENPT;PPP2R1B;DYNC1LI2;XPO1;RANBP2;CENPO;NUP37;CLASP1;CKAP5	51143;8655;79003;5516;81929;10726;348995;25936;64946;5528;79682;5529;55746;8379;5515;11243;57122;5525;332;6232;9184;140735;6396;6249;3796;79980;9735;55920;5527;1060;3619;348235;5501;80152;5519;1783;7514;5903;79172;79023;23332;9793
I2_longterm,blood	Amplification of signal from the kinetochores	7.61692e-05	1.94114	1.99996e-05	0.57431	66	DYNC1LI1;DYNLL1;MIS12;PPP2CB;SEH1L;NUDC;NUP43;NSL1;CENPH;PPP2R5D;CENPU;PPP2R5E;NUP133;MAD1L1;PPP2CA;PMF1;NUP107;PPP2R5A;BIRC5;RPS27;BUB3;DYNLL2;SEC13;CLIP1;KIF2A;DSN1;KNTC1;RCC2;PPP2R5C;CENPC;INCENP;SKA2;PPP1CC;CENPT;PPP2R1B;DYNC1LI2;XPO1;RANBP2;CENPO;NUP37;CLASP1;CKAP5	51143;8655;79003;5516;81929;10726;348995;25936;64946;5528;79682;5529;55746;8379;5515;11243;57122;5525;332;6232;9184;140735;6396;6249;3796;79980;9735;55920;5527;1060;3619;348235;5501;80152;5519;1783;7514;5903;79172;79023;23332;9793
I2_longterm,blood	Antigen Presentation: Folding, assembly and peptide loading of class I MHC	7.61692e-05	1.99275	2.00739e-05	0.660497	25	SAR1B;HLA-E;B2M;SEC13;SEC24C;ERAP1;HLA-C;SEC24A;SEC23A;BCAP31;HLA-F;TAP1;HLA-A;SEC24B;HSPA5;HLA-B;SEC31A;SEC24D;HLA-G;TAP2;ERAP2	51128;3133;567;6396;9632;51752;3107;10802;10484;10134;3134;6890;3105;10427;3309;3106;22872;9871;3135;6891;64167
I2_longterm,blood	Antigen processing-Cross presentation	7.61692e-05	2.12034	1.99996e-05	0.610261	91	PSMB1;PSMC1;PSMD7;SNAP23;PSMA1;LY96;PSMA6;PSMD2;PSMC6;PSMA2;PSMA4;PSMD1;PSMB7;VAMP8;CTSL;PSMD12;SEC22B;PSME1;SEC61B;PSMC2;PSMD11;PSMA3;PSMC5;PSMD4;CHUK;RPS27A;PSMB8;PSMD10;PSMA7;HLA-E;PSMD9;SEC61G;PSMA5;FCGR1B;PSMD14;B2M;PSMB4;PSMF1;UBA52;PSME2;PSMC4;PSMB2;UBB;PSMC3;PSMD8;IKBKB;HLA-C;HLA-F;TAP1;HLA-A;HLA-B;HLA-G;TAP2;MRC2;ITGB5;LNPEP;TIRAP;SEC61A2	5689;5700;5713;8773;5682;23643;5687;5708;5706;5683;5685;5707;5695;8673;1514;5718;9554;5720;10952;5701;5717;5684;5705;5710;1147;6233;5696;5716;5688;3133;5715;23480;5686;2210;10213;567;5692;9491;7311;5721;5704;5690;7314;5702;5714;3551;3107;3134;6890;3105;3106;3135;6891;9902;3693;4012;114609;55176
I2_longterm,blood	Antiviral mechanism by IFN-stimulated genes	7.61692e-05	1.78518	1.99996e-05	0.522678	74	EIF4E3;NUP93;SEH1L;IFIT1;NUP43;EIF4A3;RAE1;RPS27A;JAK1;UBE2N;NUP133;UBE2L6;EIF4G1;NUP107;ABCE1;NUP205;UBA52;UBB;EIF4E;SEC13;RANBP2;NUP37;NUP88;KPNA1;HERC5;KPNA3;DDX58;NDC1;AAAS;PPM1B;EIF4G3;STAT1;FLNB;NUP54;PIN1;ISG15;PDE12;TPR;NUP155;KPNA4;NUP214;PLCG1;NUP210;OASL	317649;9688;81929;3434;348995;9775;8480;6233;3716;7334;55746;9246;1981;57122;6059;23165;7311;7314;1977;6396;5903;79023;4927;3836;51191;3839;23586;55706;8086;5495;8672;6772;2317;53371;5300;9636;201626;7175;9631;3840;8021;5335;23225;8638
I2_longterm,blood	APC:Cdc20 mediated degradation of cell cycle proteins prior to satisfation of the cell cycle checkpoint	7.61692e-05	2.14944	1.99996e-05	0.636866	65	PSMB1;PSMC1;PSMD7;PSMA1;PSMA6;PSMD2;PSMC6;PSMA2;PSMA4;PSMD1;PSMB7;PSMD12;PSME1;PSMC2;PSMD11;PSMA3;CDC16;PSMC5;PSMD4;ANAPC15;RPS27A;CDC23;PSMB8;PSMD10;PSMA7;PSMD9;PSMA5;CDC27;CDC26;PSMD14;PSMB4;BUB3;PSMF1;UBA52;PSME2;PSMC4;PSMB2;UBB;PSMC3;PSMD8;ANAPC4;ANAPC11;ANAPC16;ANAPC5;CDK1	5689;5700;5713;5682;5687;5708;5706;5683;5685;5707;5695;5718;5720;5701;5717;5684;8881;5705;5710;25906;6233;8697;5696;5716;5688;5715;5686;996;246184;10213;5692;9184;9491;7311;5721;5704;5690;7314;5702;5714;29945;51529;119504;51433;983
I2_longterm,blood	APC/C-mediated degradation of cell cycle proteins	7.61692e-05	2.08748	1.99996e-05	0.608462	78	PSMB1;PSMC1;BTRC;PSMD7;PSMA1;PSMA6;PSMD2;PSMC6;PSMA2;PSMA4;PSMD1;PSMB7;PSMD12;PSME1;PSMC2;PSMD11;PSMA3;CDC16;PSMC5;CDC14A;PSMD4;ANAPC15;CDK2;SKP1;RPS27A;CDC23;PSMB8;PSMD10;PSMA7;PSMD9;PSMA5;CDC27;CDC26;PSMD14;PSMB4;CUL1;PTTG1;BUB3;PSMF1;UBA52;PSME2;PSMC4;PSMB2;UBB;PSMC3;PSMD8;ANAPC4;ANAPC11;CCNB1;ANAPC16;ANAPC5;CDK1;AURKA;FBXO5;SKP2	5689;5700;8945;5713;5682;5687;5708;5706;5683;5685;5707;5695;5718;5720;5701;5717;5684;8881;5705;8556;5710;25906;1017;6500;6233;8697;5696;5716;5688;5715;5686;996;246184;10213;5692;8454;9232;9184;9491;7311;5721;5704;5690;7314;5702;5714;29945;51529;891;119504;51433;983;6790;26271;6502
I2_longterm,blood	APC/C:Cdc20 mediated degradation of mitotic proteins	7.61692e-05	2.16578	1.99996e-05	0.639922	67	PSMB1;PSMC1;PSMD7;PSMA1;PSMA6;PSMD2;PSMC6;PSMA2;PSMA4;PSMD1;PSMB7;PSMD12;PSME1;PSMC2;PSMD11;PSMA3;CDC16;PSMC5;PSMD4;ANAPC15;RPS27A;CDC23;PSMB8;PSMD10;PSMA7;PSMD9;PSMA5;CDC27;CDC26;PSMD14;PSMB4;PTTG1;BUB3;PSMF1;UBA52;PSME2;PSMC4;PSMB2;UBB;PSMC3;PSMD8;ANAPC4;ANAPC11;CCNB1;ANAPC16;ANAPC5;CDK1	5689;5700;5713;5682;5687;5708;5706;5683;5685;5707;5695;5718;5720;5701;5717;5684;8881;5705;5710;25906;6233;8697;5696;5716;5688;5715;5686;996;246184;10213;5692;9232;9184;9491;7311;5721;5704;5690;7314;5702;5714;29945;51529;891;119504;51433;983
I2_longterm,blood	APC/C:Cdc20 mediated degradation of Securin	7.61692e-05	2.15423	1.99996e-05	0.640898	62	PSMB1;PSMC1;PSMD7;PSMA1;PSMA6;PSMD2;PSMC6;PSMA2;PSMA4;PSMD1;PSMB7;PSMD12;PSME1;PSMC2;PSMD11;PSMA3;CDC16;PSMC5;PSMD4;ANAPC15;RPS27A;CDC23;PSMB8;PSMD10;PSMA7;PSMD9;PSMA5;CDC27;CDC26;PSMD14;PSMB4;PTTG1;PSMF1;UBA52;PSME2;PSMC4;PSMB2;UBB;PSMC3;PSMD8;ANAPC4;ANAPC11;ANAPC16;ANAPC5	5689;5700;5713;5682;5687;5708;5706;5683;5685;5707;5695;5718;5720;5701;5717;5684;8881;5705;5710;25906;6233;8697;5696;5716;5688;5715;5686;996;246184;10213;5692;9232;9491;7311;5721;5704;5690;7314;5702;5714;29945;51529;119504;51433
I2_longterm,blood	APC/C:Cdh1 mediated degradation of Cdc20 and other APC/C:Cdh1 targeted proteins in late mitosis/early G1	7.61692e-05	2.05233	1.99996e-05	0.606402	67	PSMB1;PSMC1;PSMD7;PSMA1;PSMA6;PSMD2;PSMC6;PSMA2;PSMA4;PSMD1;PSMB7;PSMD12;PSME1;PSMC2;PSMD11;PSMA3;CDC16;PSMC5;PSMD4;ANAPC15;RPS27A;CDC23;PSMB8;PSMD10;PSMA7;PSMD9;PSMA5;CDC27;CDC26;PSMD14;PSMB4;PTTG1;PSMF1;UBA52;PSME2;PSMC4;PSMB2;UBB;PSMC3;PSMD8;ANAPC4;ANAPC11;ANAPC16;ANAPC5	5689;5700;5713;5682;5687;5708;5706;5683;5685;5707;5695;5718;5720;5701;5717;5684;8881;5705;5710;25906;6233;8697;5696;5716;5688;5715;5686;996;246184;10213;5692;9232;9491;7311;5721;5704;5690;7314;5702;5714;29945;51529;119504;51433
I2_longterm,blood	Apoptosis	7.61692e-05	2.21711	1.99996e-05	0.616664	148	BID;PSMB1;PSMC1;YWHAZ;PSMD7;PSMA1;DYNLL1;LY96;PSMA6;OMA1;PSMD2;ARHGAP10;PSMC6;PSMA2;PSMA4;PSMD1;YWHAQ;CTNNB1;PSMB7;SPTAN1;TP53BP2;PSMD12;TICAM2;PSME1;APC;PSMC2;PSMD11;PSMA3;CASP3;PSMC5;FAS;PSMD4;CYCS;BIRC2;RPS27A;DFFA;PSMB8;PSMD10;PSMA7;STK26;PSMD9;HMGB2;DFFB;PSMA5;HMGB1;OPA1;ROCK1;DIABLO;PSMD14;CASP6;PRKCQ;PSMB4;PPP3CC;SATB1;MAPK8;TNFRSF10A;FNTA;PMAIP1;E2F1;PSMF1;UBA52;PSME2;PSMC4;PSMB2;UBB;PSMC…	637;5689;5700;7534;5713;5682;8655;23643;5687;115209;5708;79658;5706;5683;5685;5707;10971;1499;5695;6709;7159;5718;353376;5720;324;5701;5717;5684;836;5705;355;5710;54205;329;6233;1676;5696;5716;5688;51765;5715;3148;1677;5686;3146;4976;6093;56616;10213;839;5588;5692;5533;6304;5599;8797;2339;5366;1869;9491;7311;5721;5704;5690;7314;5702;5714;7027;7533;7157;10000;23368;140735;572;596;2810;7029;10134;3…
I2_longterm,blood	Apoptotic execution phase	7.61692e-05	2.03498	2.00152e-05	0.646795	34	CTNNB1;SPTAN1;APC;CASP3;BIRC2;DFFA;STK26;HMGB2;DFFB;HMGB1;ROCK1;CASP6;PRKCQ;SATB1;FNTA;BCAP31;KPNA1;PLEC;CASP8;ADD1;LMNB1;CASP7;LMNA;BMX;STK24;VIM	1499;6709;324;836;329;1676;51765;3148;1677;3146;6093;839;5588;6304;2339;10134;3836;5339;841;118;4001;840;4000;660;8428;7431
I2_longterm,blood	Assembly of the pre-replicative complex	7.61692e-05	2.11103	1.99996e-05	0.628046	62	PSMB1;PSMC1;PSMD7;PSMA1;ORC1;PSMA6;PSMD2;PSMC6;PSMA2;PSMA4;PSMD1;PSMB7;PSMD12;PSME1;PSMC2;PSMD11;PSMA3;PSMC5;PSMD4;ORC4;RPS27A;PSMB8;PSMD10;PSMA7;PSMD9;PSMA5;PSMD14;PSMB4;MCM6;E2F1;PSMF1;UBA52;PSME2;PSMC4;PSMB2;UBB;PSMC3;PSMD8;MCM5;ORC3;ORC5;MCM3;MCM4;GMNN	5689;5700;5713;5682;4998;5687;5708;5706;5683;5685;5707;5695;5718;5720;5701;5717;5684;5705;5710;5000;6233;5696;5716;5688;5715;5686;10213;5692;4175;1869;9491;7311;5721;5704;5690;7314;5702;5714;4174;23595;5001;4172;4173;51053
I2_longterm,blood	Asymmetric localization of PCP proteins	7.61692e-05	1.99955	2e-05	0.605631	52	PSMB1;PSMC1;PSMD7;PSMA1;PSMA6;PSMD2;PSMC6;PSMA2;PSMA4;PSMD1;PSMB7;PSMD12;PSME1;PSMC2;PSMD11;PSMA3;PSMC5;PSMD4;RPS27A;PSMB8;PSMD10;PSMA7;SCRIB;PSMD9;PSMA5;PSMD14;PSMB4;PSMF1;UBA52;PSME2;PSMC4;PSMB2;UBB;PSMC3;PSMD8;PARD6A;DVL2;SMURF1;SMURF2	5689;5700;5713;5682;5687;5708;5706;5683;5685;5707;5695;5718;5720;5701;5717;5684;5705;5710;6233;5696;5716;5688;23513;5715;5686;10213;5692;9491;7311;5721;5704;5690;7314;5702;5714;50855;1856;57154;64750
I2_longterm,blood	AUF1 (hnRNP D0) binds and destabilizes mRNA	7.61692e-05	1.98985	2.00004e-05	0.601381	53	PSMB1;PSMC1;PSMD7;PSMA1;PSMA6;PSMD2;PSMC6;PSMA2;PSMA4;PSMD1;PSMB7;PSMD12;PSME1;PSMC2;PSMD11;PSMA3;PSMC5;PSMD4;RPS27A;PSMB8;PSMD10;PSMA7;PSMD9;PABPC1;PSMA5;EIF4G1;PSMD14;PSMB4;PSMF1;UBA52;PSME2;PSMC4;PSMB2;UBB;PSMC3;PSMD8	5689;5700;5713;5682;5687;5708;5706;5683;5685;5707;5695;5718;5720;5701;5717;5684;5705;5710;6233;5696;5716;5688;5715;26986;5686;1981;10213;5692;9491;7311;5721;5704;5690;7314;5702;5714
I2_longterm,blood	Autodegradation of Cdh1 by Cdh1:APC/C	7.61692e-05	2.14988	1.99996e-05	0.641686	60	PSMB1;PSMC1;PSMD7;PSMA1;PSMA6;PSMD2;PSMC6;PSMA2;PSMA4;PSMD1;PSMB7;PSMD12;PSME1;PSMC2;PSMD11;PSMA3;CDC16;PSMC5;PSMD4;ANAPC15;RPS27A;CDC23;PSMB8;PSMD10;PSMA7;PSMD9;PSMA5;CDC27;CDC26;PSMD14;PSMB4;PSMF1;UBA52;PSME2;PSMC4;PSMB2;UBB;PSMC3;PSMD8;ANAPC4;ANAPC11;ANAPC16;ANAPC5	5689;5700;5713;5682;5687;5708;5706;5683;5685;5707;5695;5718;5720;5701;5717;5684;8881;5705;5710;25906;6233;8697;5696;5716;5688;5715;5686;996;246184;10213;5692;9491;7311;5721;5704;5690;7314;5702;5714;29945;51529;119504;51433
I2_longterm,blood	Autodegradation of the E3 ubiquitin ligase COP1	7.61692e-05	2.05165	2.00008e-05	0.626637	48	PSMB1;PSMC1;PSMD7;PSMA1;PSMA6;PSMD2;PSMC6;PSMA2;PSMA4;PSMD1;PSMB7;PSMD12;PSME1;PSMC2;PSMD11;PSMA3;PSMC5;PSMD4;RPS27A;PSMB8;PSMD10;PSMA7;PSMD9;PSMA5;PSMD14;PSMB4;PSMF1;UBA52;PSME2;PSMC4;PSMB2;UBB;PSMC3;PSMD8;TP53	5689;5700;5713;5682;5687;5708;5706;5683;5685;5707;5695;5718;5720;5701;5717;5684;5705;5710;6233;5696;5716;5688;5715;5686;10213;5692;9491;7311;5721;5704;5690;7314;5702;5714;7157
I2_longterm,blood	Autophagy	7.61692e-05	2.04154	1.99996e-05	0.581536	104	CHMP2A;PLIN2;VDAC1;DYNLL1;CHMP2B;ATG3;RRAGC;CHMP6;LAMTOR5;WDR45B;PRKAG2;MAP1LC3B;TOMM22;PARK7;CHMP3;TOMM5;RHEB;ATG4A;RRAGA;GABARAPL2;SLC38A9;RB1CC1;TOMM20;BECN1;TOMM7;CHMP4A;ATG5;RPS27A;HSP90AA1;ATG4C;UBAP1;RRAGB;LAMTOR3;PIK3C3;HSP90AB1;VPS37A;ATG4D;MTERF3;PRKAG1;RPTOR;UBA52;UBB;DYNLL2;PRKAA1;PRKAB1;MLST8;MTOR;VIM;HSPA8;FUNDC1;TOMM70;PGAM5;HDAC6;ATG16L1;TSC1;CSNK2A2;EEF1A1;VPS37B;MAP1LC3A;CSNK2B;…	27243;123;7416;8655;25978;64422;64121;79643;10542;56270;51422;81631;56993;11315;51652;401505;6009;115201;10670;11345;153129;9821;9804;8678;54543;29082;9474;6233;3320;84938;51271;10325;8649;5289;3326;137492;84971;51001;5571;57521;7311;7314;140735;5562;5564;64223;2475;7431;3312;139341;9868;192111;10013;55054;7248;1459;1915;79720;84557;1460;79065;60673;22863;26100;55669;55626;23192;91782;55062;51160…
I2_longterm,blood	Base Excision Repair	7.61692e-05	1.87883	2.00056e-05	0.582023	42	SMUG1;RPA2;POLB;RPA1;TDG;POLE4;LIG3;POT1;PARP2;RPA3;NEIL2;MBD4;TERF1;POLE3;PARP1;PCNA;RFC4;RFC1;POLD1;FEN1;PARG;XRCC1;TERF2IP;APEX1;POLD4;POLD2;NTHL1;ACD;MUTYH;UNG;OGG1	23583;6118;5423;6117;6996;56655;3980;25913;10038;6119;252969;8930;7013;54107;142;5111;5984;5981;5424;2237;8505;7515;54386;328;57804;5425;4913;65057;4595;7374;4968
I2_longterm,blood	Beta-catenin independent WNT signaling	7.61692e-05	1.76811	1.99996e-05	0.501576	110	CALM2;PSMB1;PSMC1;PSMD7;PSMA1;PSMA6;PSMD2;PSMC6;PSMA2;PSMA4;PSMD1;CTNNB1;PSMB7;GNG10;PSMD12;PSME1;PSMC2;PSMD11;PSMA3;GNG11;PSMC5;PSMD4;GNGT2;RPS27A;PSMB8;PSMD10;PSMA7;SCRIB;PSMD9;PRKCA;PSMA5;PSMD14;PSMB4;RYK;CALM1;KRAS;LEF1;GNB5;PSMF1;UBA52;PSME2;PSMC4;PSMB2;UBB;PSMC3;PSMD8;MAP3K7;PRKCB;GNG2;PARD6A;DVL2;SMURF1;SMURF2;AGO1;AGO2;PDE6B;NFATC1;PPP3CB;MOV10;AP2A2;RAC2;TNRC6A;PLCB2	805;5689;5700;5713;5682;5687;5708;5706;5683;5685;5707;1499;5695;2790;5718;5720;5701;5717;5684;2791;5705;5710;2793;6233;5696;5716;5688;23513;5715;5578;5686;10213;5692;6259;801;3845;51176;10681;9491;7311;5721;5704;5690;7314;5702;5714;6885;5579;54331;50855;1856;57154;64750;26523;27161;5158;4772;5532;4343;161;5880;27327;5330
I2_longterm,blood	Biological oxidations	7.61692e-05	1.8681	1.99996e-05	0.540069	86	ESD;AOC2;PAPSS1;TPMT;MAT2B;TRMT112;IMPAD1;ABHD10;UGP2;GSTM2;MGST3;POMC;SLC35B3;HSP90AB1;PTGES3;AIP;GCLC;CYP4V2;CYB5B;COMT;GCLM;NCOA2;DPEP3;DPEP2;CYP4F3;GSTP1;TPST2;ADH5;FDXR;CYP27A1;SLC35D1;UGDH;GGCT;FDX1;AHCY;CYB5R3;TPST1;AKR7A2;BPNT1;MTRR;GSTM1;ACY1;PODXL2;AOC3;SMOX;CYP2R1;FDX2;GSTM4;EPHX1;ACSS1;PAOX	2098;314;9061;7172;27430;51504;54928;55347;7360;2946;4259;5443;51000;3326;10728;9049;2729;285440;80777;1312;2730;10499;64180;64174;4051;2950;8459;128;2232;1593;23169;7358;79017;2230;191;1727;8460;8574;10380;4552;2944;95;50512;8639;54498;120227;112812;2948;2052;84532;196743
I2_longterm,blood	C-type lectin receptors (CLRs)	7.61692e-05	1.90968	1.99996e-05	0.539831	116	CALM2;PSMB1;PSMC1;BTRC;CLEC4A;PSMD7;PSMA1;PSMA6;PSMD2;PSMC6;PSMA2;PSMA4;PSMD1;PSMB7;PSMD12;NFATC2;PSME1;PSMC2;PSMD11;PSMA3;PSMC5;NFATC3;PSMD4;CHUK;UBA3;SKP1;RPS27A;PSMB8;PSMD10;UBE2N;PSMA7;UBE2V1;PSMD9;PSMA5;PSMD14;PSMB4;CALM1;KRAS;NFKBIA;UBE2D2;CLEC7A;CUL1;MALT1;PSMF1;UBA52;PSME2;PSMC4;PSMB2;UBB;PSMC3;PSMD8;MAP3K7;TAB2;TAB3;TAB1;EP300;CREBBP;NFKB1;CARD11;BCL10;IKBKB;HRAS;PRKACB;PLCG2;CASP8;NFATC…	805;5689;5700;8945;50856;5713;5682;5687;5708;5706;5683;5685;5707;5695;5718;4773;5720;5701;5717;5684;5705;4775;5710;1147;9039;6500;6233;5696;5716;7334;5688;7335;5715;5686;10213;5692;801;3845;4792;7322;64581;8454;10892;9491;7311;5721;5704;5690;7314;5702;5714;6885;23118;257397;10454;2033;1387;4790;84433;8915;3551;3265;5567;5336;841;4772;5532;4791;5971;3384;9020
I2_longterm,blood	Cap-dependent Translation Initiation	7.61692e-05	2.27852	1.99996e-05	0.644465	115	RPL23;EIF3M;RPL37A;EIF3E;RPS24;RPS4X;EIF2B4;EIF3K;RPS13;EIF3C;RPL22L1;RPL7;RPL36A;RPL26;EIF3J;EIF2S3;EIF2S1;RPL41;RPS4Y1;RPS23;RPL7A;RPL27A;RPL31;EIF3H;RPL9;RPS9;RPS27L;RPL39;RPS6;EIF5;RPL17;RPS8;RPS27A;RPL11;EIF2S2;EIF4B;RPS7;RPS28;RPL35A;RPS26;RPL6;RPL22;PABPC1;EIF4G1;RPL26L1;RPS3A;EIF5B;RPS17;RPL18A;RPL27;RPL13;RPS3;RPL36AL;EIF1AX;RPL3;EIF2B5;RPS27;RPL34;EIF3F;RPS11;RPS15A;RPS20;UBA52;RPS15;RP…	9349;10480;6168;3646;6229;6191;8890;27335;6207;8663;200916;6129;6173;6154;8669;1968;1965;6171;6192;6228;6130;6157;6160;8667;6133;6203;51065;6170;6194;1983;6139;6202;6233;6135;8894;1975;6201;6234;6165;6231;6128;6146;26986;1981;51121;6189;9669;6218;6142;6155;6137;6188;6166;1964;6122;8893;6232;6164;8665;6205;6210;6224;7311;6209;6223;6204;6187;6235;8661;6217;6206;6222;8666;6227;3921;51386;8662;8664;6…
I2_longterm,blood	Cdc20:Phospho-APC/C mediated degradation of Cyclin A	7.61692e-05	2.14944	1.99996e-05	0.636866	65	PSMB1;PSMC1;PSMD7;PSMA1;PSMA6;PSMD2;PSMC6;PSMA2;PSMA4;PSMD1;PSMB7;PSMD12;PSME1;PSMC2;PSMD11;PSMA3;CDC16;PSMC5;PSMD4;ANAPC15;RPS27A;CDC23;PSMB8;PSMD10;PSMA7;PSMD9;PSMA5;CDC27;CDC26;PSMD14;PSMB4;BUB3;PSMF1;UBA52;PSME2;PSMC4;PSMB2;UBB;PSMC3;PSMD8;ANAPC4;ANAPC11;ANAPC16;ANAPC5;CDK1	5689;5700;5713;5682;5687;5708;5706;5683;5685;5707;5695;5718;5720;5701;5717;5684;8881;5705;5710;25906;6233;8697;5696;5716;5688;5715;5686;996;246184;10213;5692;9184;9491;7311;5721;5704;5690;7314;5702;5714;29945;51529;119504;51433;983
I2_longterm,blood	CDK-mediated phosphorylation and removal of Cdc6	7.61692e-05	2.12848	1.99996e-05	0.631395	64	PSMB1;PSMC1;PSMD7;PSMA1;PSMA6;PSMD2;PSMC6;PSMA2;PSMA4;PSMD1;PSMB7;PSMD12;PSME1;PSMC2;PSMD11;PSMA3;CDC16;PSMC5;PSMD4;ANAPC15;CDK2;RPS27A;CDC23;PSMB8;PSMD10;PSMA7;PSMD9;PSMA5;CDC27;CDC26;PSMD14;PSMB4;PSMF1;UBA52;PSME2;PSMC4;PSMB2;UBB;PSMC3;PSMD8;ANAPC4;ANAPC11;ANAPC16;ANAPC5	5689;5700;5713;5682;5687;5708;5706;5683;5685;5707;5695;5718;5720;5701;5717;5684;8881;5705;5710;25906;1017;6233;8697;5696;5716;5688;5715;5686;996;246184;10213;5692;9491;7311;5721;5704;5690;7314;5702;5714;29945;51529;119504;51433
I2_longterm,blood	CDT1 association with the CDC6:ORC:origin complex	7.61692e-05	2.07918	2.00004e-05	0.628376	53	PSMB1;PSMC1;PSMD7;PSMA1;ORC1;PSMA6;PSMD2;PSMC6;PSMA2;PSMA4;PSMD1;PSMB7;PSMD12;PSME1;PSMC2;PSMD11;PSMA3;PSMC5;PSMD4;ORC4;RPS27A;PSMB8;PSMD10;PSMA7;PSMD9;PSMA5;PSMD14;PSMB4;PSMF1;UBA52;PSME2;PSMC4;PSMB2;UBB;PSMC3;PSMD8;ORC3;ORC5;GMNN	5689;5700;5713;5682;4998;5687;5708;5706;5683;5685;5707;5695;5718;5720;5701;5717;5684;5705;5710;5000;6233;5696;5716;5688;5715;5686;10213;5692;9491;7311;5721;5704;5690;7314;5702;5714;23595;5001;51053
I2_longterm,blood	Cell Cycle Checkpoints	7.61692e-05	2.06506	1.99996e-05	0.565176	198	DYNC1LI1;PSMB1;PSMC1;YWHAZ;PSMD7;PSMA1;ORC1;DYNLL1;PSMA6;CDKN1B;PSMD2;MIS12;RPA2;PSMC6;PSMA2;PSMA4;PPP2CB;PSMD1;SEH1L;YWHAQ;PSMB7;RPA1;PHF20;PSMD12;PSME1;PSMC2;PSMD11;PSMA3;CDC16;NUDC;NBN;CHEK2;PSMC5;RNF8;NUP43;MRE11;MDM2;RAD50;NSL1;CENPH;PSMD4;BRCC3;ANAPC15;CDK2;ORC4;PPP2R5D;RPS27A;CDC23;PSMB8;PSMD10;RBBP8;UBE2N;PSMA7;SUMO1;CENPU;ATRIP;PSMD9;PPP2R5E;NUP133;MAD1L1;RPA3;PSMA5;PPP2CA;CDC27;CDC26;DB…	51143;5689;5700;7534;5713;5682;4998;8655;5687;1027;5708;79003;6118;5706;5683;5685;5516;5707;81929;10971;5695;6117;51230;5718;5720;5701;5717;5684;8881;10726;4683;11200;5705;9025;348995;4361;4193;10111;25936;64946;5710;79184;25906;1017;5000;5528;6233;8697;5696;5716;5932;7334;5688;7341;79682;84126;5715;5529;55746;8379;6119;5686;5515;996;246184;10926;10213;11243;5883;5692;57122;5525;332;6232;4175;918…
I2_longterm,blood	Cell surface interactions at the vascular wall	7.61692e-05	1.67791	1.99996e-05	0.485086	86	PIK3CB;CD48;SLC3A2;SLC16A1;VPREB3;CD58;GYPC;CD244;SIRPG;CD99;CD2;ITGA6;GLG1;ITGB1;KRAS;TNFRSF10A;PF4;THBD;LCK;HRAS;PIK3R1;PLCG1;JCHAIN;PPIA;PIK3CA;PIK3R2;CEACAM1;SPN;CD177;ESAM;CEACAM6;OLR1;ITGAL;PPIL2;CEACAM8;CD84;INPP5D;ITGB3;CEACAM3;CD74;SLC7A6;SELL;PF4V1;GYPA;CD47;PTPN11;GP6;SELP	5291;962;6520;6566;29802;965;2995;51744;55423;4267;914;3655;2734;3688;3845;8797;5196;7056;3932;3265;5295;5335;3512;5478;5290;5296;634;6693;57126;90952;4680;4973;3683;23759;1088;8832;3635;3690;1084;972;9057;6402;5197;2993;961;5781;51206;6403
I2_longterm,blood	Cellular response to heat stress	7.61692e-05	1.86708	1.99996e-05	0.543622	79	HSBP1;NUP93;RPA2;SEH1L;ST13;DNAJB1;RPA1;HSPA4;FKBP4;NUP43;HSPA13;RAE1;HSP90AA1;DNAJC2;CAMK2D;NUP133;RPA3;HSP90AB1;PTGES3;CRYAB;NUP107;HSPA9;NUP205;HIKESHI;RPTOR;HSPH1;MAPKAPK2;EP300;CREBBP;ATR;MLST8;MTOR;SEC13;RANBP2;NUP37;HSPA5;NUP88;NDC1;AAAS;NUP54;TPR;NUP155;NUP214;NUP210;HSPA8;ATM;HDAC6;EEF1A1;SIRT1;BAG5;BAG4;DNAJB6;CCAR2;HSPA1L;HSPA14;BAG1;BAG3;HSF1	3281;9688;6118;81929;6767;3337;6117;3308;2288;348995;6782;8480;3320;27000;817;55746;6119;3326;10728;1410;57122;3313;23165;51501;57521;10808;9261;2033;1387;545;64223;2475;6396;5903;79023;3309;4927;55706;8086;53371;7175;9631;8021;23225;3312;472;10013;1915;23411;9529;9530;10049;57805;3305;51182;573;9531;3297
I2_longterm,blood	Cellular response to hypoxia	7.61692e-05	2.0738	1.99996e-05	0.613561	66	PSMB1;PSMC1;PSMD7;PSMA1;PSMA6;PSMD2;PSMC6;PSMA2;PSMA4;RBX1;PSMD1;PSMB7;HIF1AN;VHL;PSMD12;PSME1;HIGD1A;PSMC2;PSMD11;PSMA3;PSMC5;CUL2;PSMD4;RPS27A;PSMB8;PSMD10;ELOC;PSMA7;PSMD9;PSMA5;PSMD14;PSMB4;UBE2D2;PSMF1;UBA52;PSME2;PSMC4;PSMB2;UBB;PSMC3;PSMD8;EP300;CREBBP	5689;5700;5713;5682;5687;5708;5706;5683;5685;9978;5707;5695;55662;7428;5718;5720;25994;5701;5717;5684;5705;8453;5710;6233;5696;5716;6921;5688;5715;5686;10213;5692;7322;9491;7311;5721;5704;5690;7314;5702;5714;2033;1387
I2_longterm,blood	Cellular Senescence	7.61692e-05	1.67003	1.99996e-05	0.472613	114	MAP2K4;CDKN1B;TXN;CXCL8;MAP4K4;RNF2;CDC16;TNIK;NBN;MRE11;MDM2;RAD50;ANAPC15;CDK2;RPS27A;CDC23;MAPK9;POT1;ASF1A;ETS1;CDC27;RBBP7;CDC26;TERF1;CBX4;MAPK8;ID1;E2F1;UBA52;UBB;MAP2K6;MAPKAPK2;MAPK11;RBBP4;EED;SUZ12;EZH2;ANAPC4;ANAPC11;ANAPC16;ANAPC5;TFDP1;TP53;TFDP2;NFKB1;RPS6KA2;LMNB1;ATM;TERF2IP;ACD;AGO1;MOV10;TNRC6A;MDM4;CABIN1;EHMT2;MAPKAPK5;CDK6;MINK1;MAP2K7;PHC3;UBN1;PHC2;BMI1;CDKN2D;CDK4	6416;1027;7295;3576;9448;6045;8881;23043;4683;4361;4193;10111;25906;1017;6233;8697;5601;25913;25842;2113;996;5931;246184;7013;8535;5599;3397;1869;7311;7314;5608;9261;5600;5928;8726;23512;2146;29945;51529;119504;51433;7027;7157;7029;4790;6196;4001;472;54386;65057;26523;4343;27327;4194;23523;10919;8550;1021;50488;5609;80012;29855;1912;648;1032;1019
I2_longterm,blood	Chromatin modifying enzymes	7.61692e-05	1.83935	1.99996e-05	0.505001	186	MORF4L1;SAP18;SAP30L;SETD3;PRMT6;ENY2;KDM5B;HAT1;TAF9;DNMT3A;MORF4L2;MSL3;PHF20;ACTB;TAF12;SUDS3;SMYD3;KDM3A;DPY30;PRMT3;NSD3;CHD4;CHD3;KANSL2;SMARCC1;HDAC2;BRD1;KDM4A;JADE1;MTA1;PRMT1;ACTL6A;RBBP7;ELP3;TADA2A;ASH1L;SMYD2;ARID4A;ELP2;BRMS1;TAF5L;MEAF6;KDM6A;KMT2C;EP300;NCOR1;RBBP4;EED;SUZ12;CREBBP;EZH2;TBL1X;TBL1XR1;NCOA2;NFKB1;RPS2;KAT2B;KAT2A;NFKB2;NSD2;EHMT2;CDK4;RIOX2;GPS2;HCFC1;DMAP1;SMARCA4…	10933;10284;79685;84193;55170;56943;10765;8520;6880;1788;9643;10943;51230;60;6883;64426;64754;55818;84661;10196;54904;1108;1107;54934;6599;3066;23774;9682;79960;9112;3276;86;5931;55140;6871;55870;56950;5926;55250;25855;27097;64769;7403;58508;2033;9611;5928;8726;23512;1387;2146;6907;79718;10499;4790;6187;8850;2648;4791;7468;10919;1019;84864;2874;3054;55929;6597;7862;23030;84289;55193;80314;6605;11…
I2_longterm,blood	Chromatin organization	7.61692e-05	1.83935	1.99996e-05	0.505001	186	MORF4L1;SAP18;SAP30L;SETD3;PRMT6;ENY2;KDM5B;HAT1;TAF9;DNMT3A;MORF4L2;MSL3;PHF20;ACTB;TAF12;SUDS3;SMYD3;KDM3A;DPY30;PRMT3;NSD3;CHD4;CHD3;KANSL2;SMARCC1;HDAC2;BRD1;KDM4A;JADE1;MTA1;PRMT1;ACTL6A;RBBP7;ELP3;TADA2A;ASH1L;SMYD2;ARID4A;ELP2;BRMS1;TAF5L;MEAF6;KDM6A;KMT2C;EP300;NCOR1;RBBP4;EED;SUZ12;CREBBP;EZH2;TBL1X;TBL1XR1;NCOA2;NFKB1;RPS2;KAT2B;KAT2A;NFKB2;NSD2;EHMT2;CDK4;RIOX2;GPS2;HCFC1;DMAP1;SMARCA4…	10933;10284;79685;84193;55170;56943;10765;8520;6880;1788;9643;10943;51230;60;6883;64426;64754;55818;84661;10196;54904;1108;1107;54934;6599;3066;23774;9682;79960;9112;3276;86;5931;55140;6871;55870;56950;5926;55250;25855;27097;64769;7403;58508;2033;9611;5928;8726;23512;1387;2146;6907;79718;10499;4790;6187;8850;2648;4791;7468;10919;1019;84864;2874;3054;55929;6597;7862;23030;84289;55193;80314;6605;11…
I2_longterm,blood	Cilium Assembly	7.61692e-05	1.62327	1.99996e-05	0.456031	127	RP2;IFT20;EXOC2;DYNLL1;SCLT1;CETN2;RAB11A;DCTN2;HAUS2;CEP164;BBS4;PDE6D;TUBA1A;KIFAP3;CCT2;PRKAR2B;TRIP11;EXOC6;CCT8;RAB11FIP3;CEP162;CDK5RAP2;BBS9;MKKS;HSP90AA1;CEP135;HAUS1;CCT4;TCTEX1D2;TUBB6;WDR34;TMEM216;TCP1;HAUS8;EXOC5;HSPB11;CEP89;WDR60;TCTN3;EXOC8;CCT5;CDK1;DYNLL2;TUBB2A;TUBA1B;TUBA1C;CLASP1;CKAP5;IQCB1;AKAP9;CEP57;HAUS3;HAUS5;CSNK1E;NEDD1;CEP78;CNTRL;CEP250;TTBK2;NPHP4;PCM1;TUBG1;CCP110…	6102;90410;55770;8655;132320;1069;8766;10540;55142;22897;585;5147;7846;22920;10576;5577;9321;54536;10694;9727;22832;55755;27241;8195;3320;9662;115106;10575;255758;84617;89891;51259;6950;93323;10640;51668;84902;55112;26123;149371;22948;983;140735;7280;10376;84790;23332;9793;9657;10142;9702;79441;23354;1454;121441;84131;11064;11190;146057;261734;5108;7283;9738;11258;8481;10013;5311;27031;84747;2326…
I2_longterm,blood	Class A/1 (Rhodopsin-like receptors)	7.61692e-05	1.76533	1.99996e-05	0.506805	94	CCR1;HCAR3;CXCR4;CCR3;CXCL8;PPBP;CCR4;GPR183;GPR65;GPR18;CXCR5;ANXA1;CYSLTR1;P2RY10;XCL1;POMC;SAA1;NMB;CXCR3;S1PR5;CCL5;CX3CR1;GNRH1;P2RY11;APP;PF4;TBXA2R;ADRB2;CCR7;CCL3L3;CXCR2;CCR5;CCL3;CXCR6;CCL4;ADORA2B;PTGDR;GPR68;NMUR1;C5AR1;INSL3;S1PR4;PTGER2;S1PR1;GPR132;PTGIR;F2RL1;F2R;C5AR2;LPAR2;OPN3;ACKR1;PTGER4;OXER1;HCAR2;CNR2;GHRL	1230;8843;7852;1232;3576;5473;1233;1880;8477;2841;643;301;10800;27334;6375;5443;6288;4828;2833;53637;6352;1524;2796;5032;351;5196;6915;154;1236;414062;3579;1234;6348;10663;6351;136;5729;8111;10316;728;3640;8698;5732;1901;29933;5739;2150;2149;27202;9170;23596;2532;5734;165140;338442;1269;51738
I2_longterm,blood	CLEC7A (Dectin-1) signaling	7.61692e-05	1.91643	1.99996e-05	0.548816	97	CALM2;PSMB1;PSMC1;BTRC;PSMD7;PSMA1;PSMA6;PSMD2;PSMC6;PSMA2;PSMA4;PSMD1;PSMB7;PSMD12;NFATC2;PSME1;PSMC2;PSMD11;PSMA3;PSMC5;NFATC3;PSMD4;CHUK;UBA3;SKP1;RPS27A;PSMB8;PSMD10;UBE2N;PSMA7;UBE2V1;PSMD9;PSMA5;PSMD14;PSMB4;CALM1;NFKBIA;UBE2D2;CLEC7A;CUL1;MALT1;PSMF1;UBA52;PSME2;PSMC4;PSMB2;UBB;PSMC3;PSMD8;MAP3K7;TAB2;TAB3;TAB1;NFKB1;CARD11;BCL10;IKBKB;PLCG2;CASP8;NFATC1;PPP3CB;NFKB2;RELB;MAP3K14	805;5689;5700;8945;5713;5682;5687;5708;5706;5683;5685;5707;5695;5718;4773;5720;5701;5717;5684;5705;4775;5710;1147;9039;6500;6233;5696;5716;7334;5688;7335;5715;5686;10213;5692;801;4792;7322;64581;8454;10892;9491;7311;5721;5704;5690;7314;5702;5714;6885;23118;257397;10454;4790;84433;8915;3551;5336;841;4772;5532;4791;5971;9020
I2_longterm,blood	Cross-presentation of soluble exogenous antigens (endosomes)	7.61692e-05	2.08384	2.00032e-05	0.642333	44	PSMB1;PSMC1;PSMD7;PSMA1;PSMA6;PSMD2;PSMC6;PSMA2;PSMA4;PSMD1;PSMB7;PSMD12;PSME1;PSMC2;PSMD11;PSMA3;PSMC5;PSMD4;PSMB8;PSMD10;PSMA7;PSMD9;PSMA5;FCGR1B;PSMD14;PSMB4;PSMF1;PSME2;PSMC4;PSMB2;PSMC3;PSMD8	5689;5700;5713;5682;5687;5708;5706;5683;5685;5707;5695;5718;5720;5701;5717;5684;5705;5710;5696;5716;5688;5715;5686;2210;10213;5692;9491;5721;5704;5690;5702;5714
I2_longterm,blood	Cyclin A:Cdk2-associated events at S phase entry	7.61692e-05	1.89355	1.99996e-05	0.553852	75	PSMB1;PSMC1;PSMD7;PSMA1;PSMA6;CDKN1B;PSMD2;PSMC6;PSMA2;LIN54;PSMA4;CDK7;PSMD1;PSMB7;PSMD12;PSME1;PSMC2;PSMD11;PSMA3;PSMC5;PSMD4;MNAT1;CDK2;SKP1;RPS27A;PSMB8;PSMD10;CKS1B;PSMA7;CDC25B;PSMD9;PSMA5;PSMD14;PSMB4;CUL1;E2F1;PSMF1;UBA52;PSME2;PSMC4;PSMB2;UBB;PSMC3;PSMD8;RBBP4;TFDP1;AKT3;TFDP2	5689;5700;5713;5682;5687;1027;5708;5706;5683;132660;5685;1022;5707;5695;5718;5720;5701;5717;5684;5705;5710;4331;1017;6500;6233;5696;5716;1163;5688;994;5715;5686;10213;5692;8454;1869;9491;7311;5721;5704;5690;7314;5702;5714;5928;7027;10000;7029
I2_longterm,blood	Cyclin E associated events during G1/S transition	7.61692e-05	1.89251	1.99996e-05	0.554782	73	PSMB1;PSMC1;PSMD7;PSMA1;PSMA6;CDKN1B;PSMD2;PSMC6;PSMA2;LIN54;PSMA4;CDK7;PSMD1;PSMB7;PSMD12;PSME1;PSMC2;PSMD11;PSMA3;PSMC5;PSMD4;MNAT1;CDK2;SKP1;RPS27A;PSMB8;PSMD10;CKS1B;PSMA7;PSMD9;PSMA5;PSMD14;PSMB4;CUL1;E2F1;PSMF1;UBA52;PSME2;PSMC4;PSMB2;UBB;PSMC3;PSMD8;RBBP4;TFDP1;AKT3;TFDP2	5689;5700;5713;5682;5687;1027;5708;5706;5683;132660;5685;1022;5707;5695;5718;5720;5701;5717;5684;5705;5710;4331;1017;6500;6233;5696;5716;1163;5688;5715;5686;10213;5692;8454;1869;9491;7311;5721;5704;5690;7314;5702;5714;5928;7027;10000;7029
I2_longterm,blood	Dectin-1 mediated noncanonical NF-kB signaling	7.61692e-05	1.99623	2.00004e-05	0.598877	57	PSMB1;PSMC1;BTRC;PSMD7;PSMA1;PSMA6;PSMD2;PSMC6;PSMA2;PSMA4;PSMD1;PSMB7;PSMD12;PSME1;PSMC2;PSMD11;PSMA3;PSMC5;PSMD4;CHUK;UBA3;SKP1;RPS27A;PSMB8;PSMD10;PSMA7;PSMD9;PSMA5;PSMD14;PSMB4;CUL1;PSMF1;UBA52;PSME2;PSMC4;PSMB2;UBB;PSMC3;PSMD8	5689;5700;8945;5713;5682;5687;5708;5706;5683;5685;5707;5695;5718;5720;5701;5717;5684;5705;5710;1147;9039;6500;6233;5696;5716;5688;5715;5686;10213;5692;8454;9491;7311;5721;5704;5690;7314;5702;5714
I2_longterm,blood	Defective CFTR causes cystic fibrosis	7.61692e-05	2.11193	2.00004e-05	0.633586	57	PSMB1;PSMC1;PSMD7;PSMA1;DERL2;PSMA6;PSMD2;PSMC6;PSMA2;PSMA4;PSMD1;PSMB7;PSMD12;PSME1;PSMC2;PSMD11;PSMA3;PSMC5;PSMD4;RPS27A;PSMB8;PSMD10;PSMA7;PSMD9;PSMA5;PSMD14;PSMB4;DERL1;PSMF1;UBA52;PSME2;PSMC4;PSMB2;SEL1L;UBB;PSMC3;PSMD8;ERLEC1	5689;5700;5713;5682;51009;5687;5708;5706;5683;5685;5707;5695;5718;5720;5701;5717;5684;5705;5710;6233;5696;5716;5688;5715;5686;10213;5692;79139;9491;7311;5721;5704;5690;6400;7314;5702;5714;27248
I2_longterm,blood	Degradation of AXIN	7.61692e-05	1.97993	2.00004e-05	0.600842	51	PSMB1;PSMC1;PSMD7;PSMA1;PSMA6;PSMD2;PSMC6;PSMA2;PSMA4;PSMD1;PSMB7;PSMD12;PSME1;PSMC2;PSMD11;PSMA3;PSMC5;PSMD4;RPS27A;PSMB8;PSMD10;PSMA7;PSMD9;PSMA5;PSMD14;PSMB4;PSMF1;UBA52;PSME2;PSMC4;PSMB2;UBB;PSMC3;PSMD8	5689;5700;5713;5682;5687;5708;5706;5683;5685;5707;5695;5718;5720;5701;5717;5684;5705;5710;6233;5696;5716;5688;5715;5686;10213;5692;9491;7311;5721;5704;5690;7314;5702;5714
I2_longterm,blood	Degradation of beta-catenin by the destruction complex	7.61692e-05	1.89611	1.99996e-05	0.553296	77	PSMB1;PSMC1;BTRC;PSMD7;PSMA1;PSMA6;PSMD2;PSMC6;PSMA2;PSMA4;PPP2CB;RBX1;PSMD1;CTNNB1;PSMB7;PSMD12;PSME1;APC;PSMC2;PSMD11;PSMA3;PSMC5;PSMD4;SKP1;PPP2R5D;RPS27A;PSMB8;PSMD10;PSMA7;PSMD9;PPP2R5E;PSMA5;TLE2;PPP2CA;PSMD14;PSMB4;PPP2R5A;CUL1;LEF1;PSMF1;UBA52;PSME2;PSMC4;PSMB2;UBB;PSMC3;PSMD8	5689;5700;8945;5713;5682;5687;5708;5706;5683;5685;5516;9978;5707;1499;5695;5718;5720;324;5701;5717;5684;5705;5710;6500;5528;6233;5696;5716;5688;5715;5529;5686;7089;5515;10213;5692;5525;8454;51176;9491;7311;5721;5704;5690;7314;5702;5714
I2_longterm,blood	Degradation of DVL	7.61692e-05	2.02081	2e-05	0.612071	52	PSMB1;PSMC1;PSMD7;PSMA1;PSMA6;PSMD2;PSMC6;PSMA2;PSMA4;RBX1;PSMD1;PSMB7;PSMD12;KLHL12;PSME1;PSMC2;PSMD11;PSMA3;PSMC5;PSMD4;RPS27A;PSMB8;PSMD10;PSMA7;PSMD9;PSMA5;PSMD14;PSMB4;PSMF1;UBA52;PSME2;PSMC4;PSMB2;UBB;PSMC3;PSMD8	5689;5700;5713;5682;5687;5708;5706;5683;5685;9978;5707;5695;5718;59349;5720;5701;5717;5684;5705;5710;6233;5696;5716;5688;5715;5686;10213;5692;9491;7311;5721;5704;5690;7314;5702;5714
I2_longterm,blood	Degradation of GLI1 by the proteasome	7.61692e-05	2.0927	2.00004e-05	0.630153	55	PSMB1;PSMC1;BTRC;PSMD7;PSMA1;PSMA6;PSMD2;PSMC6;PSMA2;PSMA4;RBX1;PSMD1;PSMB7;PSMD12;PSME1;PSMC2;PSMD11;PSMA3;PSMC5;PSMD4;SKP1;RPS27A;PSMB8;PSMD10;PSMA7;PSMD9;PSMA5;PSMD14;PSMB4;CUL1;PSMF1;UBA52;PSME2;PSMC4;PSMB2;UBB;PSMC3;PSMD8	5689;5700;8945;5713;5682;5687;5708;5706;5683;5685;9978;5707;5695;5718;5720;5701;5717;5684;5705;5710;6500;6233;5696;5716;5688;5715;5686;10213;5692;8454;9491;7311;5721;5704;5690;7314;5702;5714
I2_longterm,blood	Degradation of GLI2 by the proteasome	7.61692e-05	2.07365	2.00004e-05	0.624418	55	PSMB1;PSMC1;BTRC;PSMD7;PSMA1;PSMA6;PSMD2;PSMC6;PSMA2;PSMA4;RBX1;PSMD1;PSMB7;PSMD12;PSME1;PSMC2;PSMD11;PSMA3;PSMC5;PSMD4;SKP1;RPS27A;PSMB8;PSMD10;PSMA7;PSMD9;PSMA5;PSMD14;PSMB4;CUL1;PSMF1;UBA52;PSME2;PSMC4;PSMB2;UBB;PSMC3;PSMD8	5689;5700;8945;5713;5682;5687;5708;5706;5683;5685;9978;5707;5695;5718;5720;5701;5717;5684;5705;5710;6500;6233;5696;5716;5688;5715;5686;10213;5692;8454;9491;7311;5721;5704;5690;7314;5702;5714
I2_longterm,blood	Disorders of transmembrane transporters	7.61692e-05	1.83791	1.99996e-05	0.519256	117	PSMB1;PSMC1;PSMD7;PSMA1;DERL2;PSMA6;NUP93;PSMD2;PSMC6;PSMA2;PSMA4;SLC40A1;PSMD1;SEH1L;PSMB7;SLC2A1;SLC35A1;PSMD12;SLC3A2;PSME1;SLC16A1;PSMC2;PSMD11;PSMA3;PSMC5;NUP43;PSMD4;RAE1;RPS27A;PSMB8;PSMD10;PSMA7;PSMD9;NUP133;PSMA5;SLC9A6;PSMD14;PSMB4;NUP107;ALB;DERL1;NUP205;PSMF1;ABCD1;UBA52;PSME2;PSMC4;PSMB2;SEL1L;UBB;PSMC3;PSMD8;ERLEC1;ABCC2;ABCB6;SEC13;RANBP2;NUP37;NUP88;NDC1;AAAS;NUP54;TPR;NUP155;NUP2…	5689;5700;5713;5682;51009;5687;9688;5708;5706;5683;5685;30061;5707;81929;5695;6513;10559;5718;6520;5720;6566;5701;5717;5684;5705;348995;5710;8480;6233;5696;5716;5688;5715;55746;5686;10479;10213;5692;57122;213;79139;23165;9491;215;7311;5721;5704;5690;6400;7314;5702;5714;27248;1244;10058;6396;5903;79023;4927;55706;8086;53371;7175;9631;8021;23225
I2_longterm,blood	DNA Double-Strand Break Repair	7.61692e-05	1.64375	1.99996e-05	0.46927	101	TDP2;RPA2;XRCC4;POLK;RPA1;POLE4;LIG3;NBN;CHEK2;RNF8;MRE11;RAD50;PPP4R2;XRCC5;BRCC3;SUMO2;CDK2;RPS27A;RBBP8;UBE2N;SUMO1;PARP2;ATRIP;KDM4A;APBB1;SMARCA5;RPA3;TIMELESS;RAD9A;POLE3;PARP1;MAPK8;PCNA;UBA52;UBB;RAD1;ATR;RFC4;RAD17;TP53;ATM;BAZ1B;RFC1;POLD1;FEN1;XRCC1;POLD4;POLD2;NSD2;BLM;TP53BP1;UBE2V2;RHNO1;TOPBP1;KDM4B;ABL1;XRCC6;POLH;EYA3;PPP5C;ERCC1;RAD51D;MUS81;NHEJ1;TDP1;RNF4;RAD52;RIF1;SLX4;LIG4;…	51567;6118;7518;51426;6117;56655;3980;4683;11200;9025;4361;10111;151987;7520;79184;6613;1017;6233;5932;7334;7341;10038;84126;9682;322;8467;6119;8914;5883;54107;142;5599;5111;7311;7314;5810;545;5984;5884;7157;472;9031;5981;5424;2237;7515;57804;5425;7468;641;7158;7336;83695;11073;23030;25;2547;5429;2140;5536;2067;5892;80198;79840;55775;6047;5893;55183;84464;3981;27434
I2_longterm,blood	DNA Replication	7.61692e-05	2.05458	1.99996e-05	0.584361	106	PSMB1;PSMC1;PSMD7;PSMA1;ORC1;PSMA6;PSMD2;RPA2;PSMC6;PSMA2;PSMA4;RBX1;PSMD1;PSMB7;RPA1;POLE4;PSMD12;PSME1;PSMC2;PSMD11;PSMA3;CDC16;PSMC5;PSMD4;PRIM2;ANAPC15;CDK2;SKP1;ORC4;RPS27A;CDC23;PSMB8;PSMD10;PSMA7;PSMD9;RPA3;PSMA5;CDC27;CDC26;DBF4;PSMD14;PSMB4;POLE3;PCNA;CUL1;MCM6;E2F1;PSMF1;UBA52;PSME2;PSMC4;PSMB2;UBB;PSMC3;PSMD8;ANAPC4;ANAPC11;ANAPC16;ANAPC5;MCM5;CDC7;ORC3;ORC5;MCM3;RFC4;MCM4;GMNN;PRIM1;S…	5689;5700;5713;5682;4998;5687;5708;6118;5706;5683;5685;9978;5707;5695;6117;56655;5718;5720;5701;5717;5684;8881;5705;5710;5558;25906;1017;6500;5000;6233;8697;5696;5716;5688;5715;6119;5686;996;246184;10926;10213;5692;54107;5111;8454;4175;1869;9491;7311;5721;5704;5690;7314;5702;5714;29945;51529;119504;51433;4174;8317;23595;5001;4172;5984;4173;51053;5557;6502;5981;5424;2237;57804;5425
I2_longterm,blood	DNA Replication Pre-Initiation	7.61692e-05	2.165	1.99996e-05	0.633885	74	PSMB1;PSMC1;PSMD7;PSMA1;ORC1;PSMA6;PSMD2;RPA2;PSMC6;PSMA2;PSMA4;PSMD1;PSMB7;RPA1;POLE4;PSMD12;PSME1;PSMC2;PSMD11;PSMA3;PSMC5;PSMD4;PRIM2;CDK2;ORC4;RPS27A;PSMB8;PSMD10;PSMA7;PSMD9;RPA3;PSMA5;DBF4;PSMD14;PSMB4;POLE3;MCM6;E2F1;PSMF1;UBA52;PSME2;PSMC4;PSMB2;UBB;PSMC3;PSMD8;MCM5;CDC7;ORC3;ORC5;MCM3;MCM4;GMNN;PRIM1	5689;5700;5713;5682;4998;5687;5708;6118;5706;5683;5685;5707;5695;6117;56655;5718;5720;5701;5717;5684;5705;5710;5558;1017;5000;6233;5696;5716;5688;5715;6119;5686;10926;10213;5692;54107;4175;1869;9491;7311;5721;5704;5690;7314;5702;5714;4174;8317;23595;5001;4172;4173;51053;5557
I2_longterm,blood	Downstream signaling events of B Cell Receptor (BCR)	7.61692e-05	2.0412	1.99996e-05	0.594316	79	CALM2;PSMB1;PSMC1;BTRC;PSMD7;PSMA1;PSMA6;PSMD2;PSMC6;PSMA2;PSMA4;PSMD1;PSMB7;PSMD12;NFATC2;PSME1;PSMC2;PSMD11;PSMA3;PSMC5;NFATC3;PSMD4;CHUK;SKP1;RPS27A;PSMB8;PSMD10;PSMA7;RASGRP1;PSMD9;PSMA5;PSMD14;PSMB4;CALM1;KRAS;NFKBIA;CUL1;MALT1;PSMF1;UBA52;PSME2;PSMC4;PSMB2;UBB;PSMC3;PSMD8;MAP3K7;PRKCB;NFKB1;CARD11;BCL10;IKBKB;HRAS	805;5689;5700;8945;5713;5682;5687;5708;5706;5683;5685;5707;5695;5718;4773;5720;5701;5717;5684;5705;4775;5710;1147;6500;6233;5696;5716;5688;10125;5715;5686;10213;5692;801;3845;4792;8454;10892;9491;7311;5721;5704;5690;7314;5702;5714;6885;5579;4790;84433;8915;3551;3265
I2_longterm,blood	Downstream TCR signaling	7.61692e-05	2.00957	1.99996e-05	0.577894	92	PSMB1;PSMC1;BTRC;PSMD7;PSMA1;PSMA6;PSMD2;PIK3CB;PSMC6;PSMA2;PSMA4;PSMD1;PSMB7;PSMD12;PSME1;RIPK2;HLA-DRA;PSMC2;PSMD11;PSMA3;HLA-DQA2;PSMC5;PSMD4;CHUK;HLA-DPB1;HLA-DQA1;SKP1;RPS27A;PSMB8;PSMD10;UBE2N;CD3E;PSMA7;UBE2V1;PSMD9;PSMA5;PSMD14;PRKCQ;PSMB4;PTEN;NFKBIA;HLA-DPA1;UBE2D2;CD3D;CUL1;MALT1;CD3G;LCK;PSMF1;UBA52;PSME2;PSMC4;PSMB2;UBB;PSMC3;PSMD8;MAP3K7;TAB2;NFKB1;CARD11;BCL10;IKBKB	5689;5700;8945;5713;5682;5687;5708;5291;5706;5683;5685;5707;5695;5718;5720;8767;3122;5701;5717;5684;3118;5705;5710;1147;3115;3117;6500;6233;5696;5716;7334;916;5688;7335;5715;5686;10213;5588;5692;5728;4792;3113;7322;915;8454;10892;917;3932;9491;7311;5721;5704;5690;7314;5702;5714;6885;23118;4790;84433;8915;3551
I2_longterm,blood	Epigenetic regulation of gene expression	7.61692e-05	1.7503	1.99996e-05	0.510747	77	SAP18;POLR2K;SAP30L;ZNRD1;CDK7;DEK;GTF2H3;DNMT3A;TDG;SIN3A;ACTB;SUDS3;ERCC3;TTF1;CHD4;TAF1D;CHD3;CBX3;MNAT1;MBD2;UBTF;HDAC2;MTA1;PHF1;GTF2H1;SMARCA5;POLR1B;RBBP7;DNMT1;SAP30BP;TWISTNB;MYBBP1A;TAF1B;POLR2L;POLR2H;EP300;RBBP4;EED;SUZ12;EZH2;DDX21;POLR1C;KAT2B;TBP;POLR1D;MYO1C;KAT2A;POLR1E;BAZ1B;SIRT1;EHMT2;SAP130;SUV39H1;SAP30;GATAD2A;ARID4B;MTA2;GATAD2B;HDAC1;CCNH;ERCC2;JARID2;PHF19;TET3;MTF2	10284;5440;79685;30834;1022;7913;2967;1788;6996;25942;60;64426;2071;7270;1108;79101;1107;11335;4331;8932;7343;3066;9112;5252;2965;8467;84172;5931;1786;29115;221830;10514;9014;5441;5437;2033;5928;8726;23512;2146;9188;9533;8850;6908;51082;4641;2648;64425;9031;23411;10919;79595;6839;8819;54815;51742;9219;57459;3065;902;2068;3720;26147;200424;22823
I2_longterm,blood	ER to Golgi Anterograde Transport	7.61692e-05	1.62787	1.99996e-05	0.457826	125	DYNC1LI1;DCTN6;TMEM115;DYNLL1;COPZ1;TMED7;DCTN2;PPP6C;TRAPPC6B;TRAPPC2;CAPZA2;GOSR1;TRAPPC4;MIA3;ARCN1;COG2;SPTAN1;SEC22A;ACTR10;COPB2;SEC22B;CAPZA1;TUBA1A;SPTBN1;DCTN5;CNIH1;SAR1B;COPZ2;BET1;SCFD1;GORASP1;TUBB6;BET1L;ANKRD28;STX17;CTSC;COPG2;DYNLL2;TUBB2A;TUBA1B;TUBA1C;SEC13;DYNC1LI2;DCTN3;SEC24C;SEC24A;SEC23A;SEC24B;SEC31A;SEC24D;CD59;MCFD2;GOSR2;TMED2;AREG;LMAN1;RAB1B;ARF1;NAPG;TMED3;NAPB;CAPZ…	51143;10671;11070;8655;22818;51014;10540;5537;122553;6399;830;9527;51399;375056;372;22796;6709;26984;55860;9276;9554;829;7846;6711;84516;10175;51128;51226;10282;23256;64689;84617;51272;23243;55014;1075;26958;140735;7280;10376;84790;6396;1783;11258;9632;10802;10484;10427;22872;9871;966;90411;9570;10959;374;3998;81876;375;8774;23423;63908;832;25839;9382;2804;91949;6710;84342;286;8615;79090;11196;91…
I2_longterm,blood	ER-Phagosome pathway	7.61692e-05	2.11662	1.99996e-05	0.615638	80	PSMB1;PSMC1;PSMD7;SNAP23;PSMA1;LY96;PSMA6;PSMD2;PSMC6;PSMA2;PSMA4;PSMD1;PSMB7;VAMP8;PSMD12;SEC22B;PSME1;SEC61B;PSMC2;PSMD11;PSMA3;PSMC5;PSMD4;CHUK;RPS27A;PSMB8;PSMD10;PSMA7;HLA-E;PSMD9;SEC61G;PSMA5;PSMD14;B2M;PSMB4;PSMF1;UBA52;PSME2;PSMC4;PSMB2;UBB;PSMC3;PSMD8;IKBKB;HLA-C;HLA-F;TAP1;HLA-A;HLA-B;HLA-G;TAP2;TIRAP;SEC61A2	5689;5700;5713;8773;5682;23643;5687;5708;5706;5683;5685;5707;5695;8673;5718;9554;5720;10952;5701;5717;5684;5705;5710;1147;6233;5696;5716;5688;3133;5715;23480;5686;10213;567;5692;9491;7311;5721;5704;5690;7314;5702;5714;3551;3107;3134;6890;3105;3106;3135;6891;114609;55176
I2_longterm,blood	ESR-mediated signaling	7.61692e-05	1.58169	1.99996e-05	0.445341	123	CALM2;POLR2K;CDKN1B;HBEGF;GTF2F2;GNG10;FKBP4;CBFB;GNG11;FKBP5;PPID;MED1;STAG2;GNGT2;SMC1A;GTF2A2;NRIP1;HSP90AA1;SMC3;POLR2B;TFF3;PRMT1;HSP90AB1;PTGES3;IGF1R;CALM1;KRAS;GATA3;CCNT1;PRKCZ;GNB5;RAD21;POLR2D;GTF2F1;POLR2I;POLR2G;POLR2A;POLR2L;POLR2H;NCOA3;EP300;YY1;CREBBP;AKT3;BCL2;NCOA2;HRAS;CREB1;XPO1;PIK3R1;GNG2;KAT2B;TBP;AGO1;AGO2;MOV10;TNRC6A;AREG;PIK3CA;PIK3R2;KDM4B;KDM1A;ATF2;HDAC1;MMP9;STRN;F…	805;5440;1027;1839;2963;2790;2288;865;2791;2289;5481;5469;10735;2793;8243;2958;8204;3320;9126;5431;7033;3276;3326;10728;3480;801;3845;2625;904;5590;10681;5885;5433;2962;5438;5436;5430;5441;5437;8202;2033;7528;1387;10000;596;10499;3265;1385;7514;5295;54331;8850;6908;26523;27161;4343;27327;374;5290;5296;23030;23028;1386;3065;4318;6801;2309;4609;8312;5536;9166;6722;3727;10274;7392;7764;861;127933;29…
I2_longterm,blood	Eukaryotic Translation Elongation	7.61692e-05	2.26999	1.99996e-05	0.655025	88	RPL23;RPL37A;RPS24;RPS4X;RPS13;RPL22L1;RPL7;RPL36A;RPL26;RPL41;RPS4Y1;RPS23;EEF1B2;RPL7A;RPL27A;RPL31;RPL9;RPS9;EEF2;RPS27L;RPL39;RPS6;RPL17;RPS8;RPS27A;RPL11;RPS7;RPS28;RPL35A;RPS26;RPL6;RPL22;EEF1D;RPL26L1;RPS3A;RPS17;RPL18A;RPL27;RPL13;RPS3;RPL36AL;RPL3;RPS27;RPL34;EEF1G;RPS11;RPS15A;RPS20;UBA52;RPS15;RPS19;RPS10;RPS2;RPS29;RPS16;RPS12;RPS18;RPS21;RPSA;RPS5;RPS25;RPS14;EEF1A1;RPL29;RPLP0;RPL23…	9349;6168;6229;6191;6207;200916;6129;6173;6154;6171;6192;6228;1933;6130;6157;6160;6133;6203;1938;51065;6170;6194;6139;6202;6233;6135;6201;6234;6165;6231;6128;6146;1936;51121;6189;6218;6142;6155;6137;6188;6166;6122;6232;6164;1937;6205;6210;6224;7311;6209;6223;6204;6187;6235;6217;6206;6222;6227;3921;6193;6230;6208;1915;6159;6175;6147;6167;6169;6136;6124;6138;6132;6161;6181;6144;9045;6156;25873;6158…
I2_longterm,blood	Eukaryotic Translation Initiation	7.61692e-05	2.27852	1.99996e-05	0.644465	115	RPL23;EIF3M;RPL37A;EIF3E;RPS24;RPS4X;EIF2B4;EIF3K;RPS13;EIF3C;RPL22L1;RPL7;RPL36A;RPL26;EIF3J;EIF2S3;EIF2S1;RPL41;RPS4Y1;RPS23;RPL7A;RPL27A;RPL31;EIF3H;RPL9;RPS9;RPS27L;RPL39;RPS6;EIF5;RPL17;RPS8;RPS27A;RPL11;EIF2S2;EIF4B;RPS7;RPS28;RPL35A;RPS26;RPL6;RPL22;PABPC1;EIF4G1;RPL26L1;RPS3A;EIF5B;RPS17;RPL18A;RPL27;RPL13;RPS3;RPL36AL;EIF1AX;RPL3;EIF2B5;RPS27;RPL34;EIF3F;RPS11;RPS15A;RPS20;UBA52;RPS15;RP…	9349;10480;6168;3646;6229;6191;8890;27335;6207;8663;200916;6129;6173;6154;8669;1968;1965;6171;6192;6228;6130;6157;6160;8667;6133;6203;51065;6170;6194;1983;6139;6202;6233;6135;8894;1975;6201;6234;6165;6231;6128;6146;26986;1981;51121;6189;9669;6218;6142;6155;6137;6188;6166;1964;6122;8893;6232;6164;8665;6205;6210;6224;7311;6209;6223;6204;6187;6235;8661;6217;6206;6222;8666;6227;3921;51386;8662;8664;6…
I2_longterm,blood	Eukaryotic Translation Termination	7.61692e-05	2.20104	1.99996e-05	0.635708	87	RPL23;RPL37A;RPS24;RPS4X;RPS13;RPL22L1;RPL7;RPL36A;RPL26;RPL41;RPS4Y1;TRMT112;RPS23;RPL7A;RPL27A;RPL31;RPL9;RPS9;RPS27L;RPL39;RPS6;RPL17;RPS8;RPS27A;RPL11;RPS7;RPS28;RPL35A;RPS26;RPL6;RPL22;RPL26L1;RPS3A;RPS17;RPL18A;RPL27;RPL13;RPS3;RPL36AL;RPL3;RPS27;RPL34;RPS11;RPS15A;RPS20;UBA52;RPS15;RPS19;RPS10;RPS2;RPS29;RPS16;RPS12;RPS18;RPS21;RPSA;RPS5;RPS25;RPS14;RPL29;RPLP0;RPL23A;RPL37;RPL38;RPL12;RPL…	9349;6168;6229;6191;6207;200916;6129;6173;6154;6171;6192;51504;6228;6130;6157;6160;6133;6203;51065;6170;6194;6139;6202;6233;6135;6201;6234;6165;6231;6128;6146;51121;6189;6218;6142;6155;6137;6188;6166;6122;6232;6164;6205;6210;6224;7311;6209;6223;6204;6187;6235;6217;6206;6222;6227;3921;6193;6230;6208;6159;6175;6147;6167;6169;6136;6124;6138;6132;6161;6181;6144;9045;6156;25873;6158;6143;6125;23521;61…
I2_longterm,blood	FBXL7 down-regulates AURKA during mitotic entry and in early mitosis	7.61692e-05	2.11882	2.00004e-05	0.644329	50	PSMB1;PSMC1;PSMD7;PSMA1;PSMA6;PSMD2;PSMC6;PSMA2;PSMA4;RBX1;PSMD1;PSMB7;PSMD12;PSME1;PSMC2;PSMD11;PSMA3;PSMC5;PSMD4;SKP1;RPS27A;PSMB8;PSMD10;PSMA7;PSMD9;PSMA5;PSMD14;PSMB4;CUL1;PSMF1;UBA52;PSME2;PSMC4;PSMB2;UBB;PSMC3;PSMD8	5689;5700;5713;5682;5687;5708;5706;5683;5685;9978;5707;5695;5718;5720;5701;5717;5684;5705;5710;6500;6233;5696;5716;5688;5715;5686;10213;5692;8454;9491;7311;5721;5704;5690;7314;5702;5714
I2_longterm,blood	Fc epsilon receptor (FCERI) signaling	7.61692e-05	1.75607	1.99996e-05	0.493053	128	CALM2;PSMB1;PSMC1;BTRC;PSMD7;PSMA1;MAP2K4;PSMA6;PSMD2;PIK3CB;PSMC6;PSMA2;PSMA4;PSMD1;PSMB7;PSMD12;NFATC2;PSME1;PSMC2;PSMD11;PSMA3;PSMC5;NFATC3;PSMD4;CHUK;SKP1;RPS27A;MAPK9;PSMB8;PSMD10;UBE2N;PSMA7;MAP3K1;UBE2V1;RASGRP1;PSMD9;PSMA5;PSMD14;PRKCQ;VAV2;PSMB4;CALM1;KRAS;NFKBIA;MAPK8;UBE2D2;CUL1;MALT1;LAT;FCER1A;PSMF1;UBA52;PSME2;PSMC4;PSMB2;UBB;PSMC3;PSMD8;MAP3K7;TAB2;TAB3;TAB1;NFKB1;CARD11;BCL10;IKBK…	805;5689;5700;8945;5713;5682;6416;5687;5708;5291;5706;5683;5685;5707;5695;5718;4773;5720;5701;5717;5684;5705;4775;5710;1147;6500;6233;5601;5696;5716;7334;5688;4214;7335;10125;5715;5686;10213;5588;7410;5692;801;3845;4792;5599;7322;8454;10892;27040;2205;9491;7311;5721;5704;5690;7314;5702;5714;6885;23118;257397;10454;4790;84433;8915;3551;3265
I2_longterm,blood	FCERI mediated NF-kB activation	7.61692e-05	2.13584	1.99996e-05	0.62325	77	PSMB1;PSMC1;BTRC;PSMD7;PSMA1;PSMA6;PSMD2;PSMC6;PSMA2;PSMA4;PSMD1;PSMB7;PSMD12;PSME1;PSMC2;PSMD11;PSMA3;PSMC5;PSMD4;CHUK;SKP1;RPS27A;PSMB8;PSMD10;UBE2N;PSMA7;UBE2V1;RASGRP1;PSMD9;PSMA5;PSMD14;PRKCQ;PSMB4;NFKBIA;UBE2D2;CUL1;MALT1;FCER1A;PSMF1;UBA52;PSME2;PSMC4;PSMB2;UBB;PSMC3;PSMD8;MAP3K7;TAB2;TAB3;TAB1;NFKB1;CARD11;BCL10;IKBKB	5689;5700;8945;5713;5682;5687;5708;5706;5683;5685;5707;5695;5718;5720;5701;5717;5684;5705;5710;1147;6500;6233;5696;5716;7334;5688;7335;10125;5715;5686;10213;5588;5692;4792;7322;8454;10892;2205;9491;7311;5721;5704;5690;7314;5702;5714;6885;23118;257397;10454;4790;84433;8915;3551
I2_longterm,blood	FLT3 Signaling	7.61692e-05	1.53174	1.99996e-05	0.42277	169	CALM2;PSMB1;PSMC1;PSMD7;PSMA1;PSMA6;PSMD2;PIK3CB;PSMC6;PSMA2;PSMA4;PPP2CB;RBX1;PSMD1;DUSP6;PSMB7;HBEGF;SPTAN1;PSMD12;PHB;DUSP16;ACTB;PSME1;THEM4;SPTBN1;PSMC2;PSMD11;PSMA3;PSMC5;DUSP2;PSMD4;FRS3;PPP2R5D;RPS27A;PSMB8;PSMD10;JAK1;CAMK2D;PSMA7;LAMTOR3;PIK3C3;RASGRP1;PSMD9;PPP2R5E;PSMA5;FLT3LG;PPP2CA;RAP1A;RASAL3;PSMD14;IL2RB;PSMB4;RANBP9;CALM1;PEBP1;KRAS;BRAP;PPP2R5A;FGFR1;IL2RA;LAT;PSMF1;UBA52;PSME2…	805;5689;5700;5713;5682;5687;5708;5291;5706;5683;5685;5516;9978;5707;1848;5695;1839;6709;5718;5245;80824;60;5720;117145;6711;5701;5717;5684;5705;1844;5710;10817;5528;6233;5696;5716;3716;817;5688;8649;5289;10125;5715;5529;5686;2323;5515;5906;64926;10213;3560;5692;10048;801;5037;3845;8315;5525;2260;3559;27040;9491;7311;5721;5704;5690;7314;5702;5714;3265;1742;1739;5527;5519;5295;374;5290;57761;5296;…
I2_longterm,blood	Formation of a pool of free 40S subunits	7.61692e-05	2.28183	1.99996e-05	0.653456	97	RPL23;EIF3M;RPL37A;EIF3E;RPS24;RPS4X;EIF3K;RPS13;EIF3C;RPL22L1;RPL7;RPL36A;RPL26;EIF3J;RPL41;RPS4Y1;RPS23;RPL7A;RPL27A;RPL31;EIF3H;RPL9;RPS9;RPS27L;RPL39;RPS6;RPL17;RPS8;RPS27A;RPL11;RPS7;RPS28;RPL35A;RPS26;RPL6;RPL22;RPL26L1;RPS3A;RPS17;RPL18A;RPL27;RPL13;RPS3;RPL36AL;EIF1AX;RPL3;RPS27;RPL34;EIF3F;RPS11;RPS15A;RPS20;UBA52;RPS15;RPS19;RPS10;RPS2;RPS29;EIF3A;RPS16;RPS12;RPS18;EIF3G;RPS21;RPSA;EIF3…	9349;10480;6168;3646;6229;6191;27335;6207;8663;200916;6129;6173;6154;8669;6171;6192;6228;6130;6157;6160;8667;6133;6203;51065;6170;6194;6139;6202;6233;6135;6201;6234;6165;6231;6128;6146;51121;6189;6218;6142;6155;6137;6188;6166;1964;6122;6232;6164;8665;6205;6210;6224;7311;6209;6223;6204;6187;6235;8661;6217;6206;6222;8666;6227;3921;51386;8662;8664;6193;6230;6208;6159;6175;6147;6167;6169;6136;6124;61…
I2_longterm,blood	Formation of the ternary complex, and subsequently, the 43S complex	7.61692e-05	2.32341	2.00004e-05	0.706544	50	EIF3M;EIF3E;RPS24;RPS4X;EIF3K;RPS13;EIF3C;EIF3J;EIF2S3;EIF2S1;RPS4Y1;RPS23;EIF3H;RPS9;RPS27L;RPS6;RPS8;RPS27A;EIF2S2;RPS7;RPS28;RPS26;RPS3A;RPS17;RPS3;EIF1AX;RPS27;EIF3F;RPS11;RPS15A;RPS20;RPS15;RPS19;RPS10;RPS2;RPS29;EIF3A;RPS16;RPS12;RPS18;EIF3G;RPS21;RPSA;EIF3L;EIF3B;EIF3D;RPS5;RPS25;RPS14	10480;3646;6229;6191;27335;6207;8663;8669;1968;1965;6192;6228;8667;6203;51065;6194;6202;6233;8894;6201;6234;6231;6189;6218;6188;1964;6232;8665;6205;6210;6224;6209;6223;6204;6187;6235;8661;6217;6206;6222;8666;6227;3921;51386;8662;8664;6193;6230;6208
I2_longterm,blood	G alpha (i) signalling events	7.61692e-05	1.52409	1.99996e-05	0.424261	146	CCR1;RGS1;RGS18;CALM2;PRKAR1A;HCAR3;CXCR4;NMT2;CCR3;CXCL8;PPBP;PPP2CB;CCR4;GPR183;GPR18;GNG10;CXCR5;ANXA1;GNG11;PRKAR2B;PDE4D;POMC;GNGT2;SAA1;PPP2R5D;CXCR3;CAMK2D;S1PR5;CCL5;PDE4B;CX3CR1;PRKCA;METAP2;PPP2CA;PRKX;PRKCQ;CYP4V2;PPP3CC;APP;CALM1;PRKAR1B;GPSM2;FNTA;PF4;GNB5;CAMK4;DHRS9;PRKACB;CAMKK1;CREB1;PPP2R1B;ADCY9;GNG2;ADCY3;GNAS;AKR1C3;PDE6B;PPP3CB;PLCB2;PDE1B;GRK2;GNAZ;CCR7;CXCR2;CCR5;CXCR6;CCL…	1230;5996;64407;805;5573;8843;7852;9397;1232;3576;5473;5516;1233;1880;2841;2790;643;301;2791;5577;5144;5443;2793;6288;5528;2833;817;53637;6352;5142;1524;5578;10988;5515;5613;5588;285440;5533;351;801;5575;29899;2339;5196;10681;814;10170;5567;84254;1385;5519;115;54331;109;2778;8644;5158;5532;5330;5153;156;2781;1236;3579;1234;10663;6351;5499;10316;728;8698;1901;9170;23596;165140;338442;1269;55937;10…
I2_longterm,blood	G1/S DNA Damage Checkpoints	7.61692e-05	2.00335	1.99996e-05	0.599034	59	PSMB1;PSMC1;PSMD7;PSMA1;PSMA6;CDKN1B;PSMD2;PSMC6;PSMA2;PSMA4;PSMD1;PSMB7;PHF20;PSMD12;PSME1;PSMC2;PSMD11;PSMA3;CHEK2;PSMC5;MDM2;PSMD4;CDK2;RPS27A;PSMB8;PSMD10;PSMA7;PSMD9;PSMA5;PSMD14;PSMB4;PSMF1;UBA52;PSME2;PSMC4;PSMB2;UBB;PSMC3;PSMD8;TP53	5689;5700;5713;5682;5687;1027;5708;5706;5683;5685;5707;5695;51230;5718;5720;5701;5717;5684;11200;5705;4193;5710;1017;6233;5696;5716;5688;5715;5686;10213;5692;9491;7311;5721;5704;5690;7314;5702;5714;7157
I2_longterm,blood	G1/S Transition	7.61692e-05	1.88956	1.99996e-05	0.535728	111	PSMB1;PSMC1;PSMD7;PSMA1;ORC1;PSMA6;CDKN1B;PSMD2;RPA2;PSMC6;PSMA2;LIN54;PSMA4;PPP2CB;CDK7;PSMD1;PSMB7;RPA1;POLE4;PSMD12;PSME1;PSMC2;PSMD11;PSMA3;PSMC5;RRM2;PSMD4;MNAT1;PRIM2;CDK2;SKP1;ORC4;RPS27A;PSMB8;PSMD10;CKS1B;PSMA7;PSMD9;RPA3;PSMA5;PPP2CA;DBF4;PSMD14;PSMB4;POLE3;PCNA;CUL1;MCM6;E2F1;PSMF1;UBA52;PSME2;PSMC4;PSMB2;UBB;PSMC3;PSMD8;RBBP4;CCNB1;CDK1;MCM5;CDC7;ORC3;ORC5;MCM3;MCM4;TFDP1;AKT3;TFDP2;G…	5689;5700;5713;5682;4998;5687;1027;5708;6118;5706;5683;132660;5685;5516;1022;5707;5695;6117;56655;5718;5720;5701;5717;5684;5705;6241;5710;4331;5558;1017;6500;5000;6233;5696;5716;1163;5688;5715;6119;5686;5515;10926;10213;5692;54107;5111;8454;4175;1869;9491;7311;5721;5704;5690;7314;5702;5714;5928;891;983;4174;8317;23595;5001;4172;4173;7027;10000;7029;51053;5557;5519
I2_longterm,blood	G2/M Checkpoints	7.61692e-05	2.03484	1.99996e-05	0.577607	109	PSMB1;PSMC1;YWHAZ;PSMD7;PSMA1;ORC1;PSMA6;PSMD2;RPA2;PSMC6;PSMA2;PSMA4;PSMD1;YWHAQ;PSMB7;RPA1;PSMD12;PSME1;PSMC2;PSMD11;PSMA3;NBN;CHEK2;PSMC5;RNF8;MRE11;RAD50;PSMD4;BRCC3;CDK2;ORC4;RPS27A;PSMB8;PSMD10;RBBP8;UBE2N;PSMA7;SUMO1;ATRIP;PSMD9;RPA3;PSMA5;DBF4;PSMD14;RAD9A;PSMB4;MCM6;PSMF1;UBA52;PSME2;PSMC4;PSMB2;UBB;PSMC3;PSMD8;CCNB1;CDK1;RAD1;MCM5;ATR;CDC7;ORC3;ORC5;MCM3;RFC4;RAD17;MCM4;YWHAH;TP53;SFN	5689;5700;7534;5713;5682;4998;5687;5708;6118;5706;5683;5685;5707;10971;5695;6117;5718;5720;5701;5717;5684;4683;11200;5705;9025;4361;10111;5710;79184;1017;5000;6233;5696;5716;5932;7334;5688;7341;84126;5715;6119;5686;10926;10213;5883;5692;4175;9491;7311;5721;5704;5690;7314;5702;5714;891;983;5810;4174;545;8317;23595;5001;4172;5984;5884;4173;7533;7157;2810
I2_longterm,blood	G2/M Transition	7.61692e-05	1.78469	1.99996e-05	0.494652	157	PSMB1;PSMC1;BTRC;PSMD7;PSMA1;DYNLL1;CETN2;PSMA6;PSMD2;PPME1;DCTN2;CDK11A;PSMC6;PSMA2;LIN54;PSMA4;PPP2CB;CDK7;RBX1;PSMD1;PSMB7;HAUS2;CEP164;PSMD12;PSME1;TUBA1A;PSMC2;PSMD11;PSMA3;PSMC5;PRKAR2B;PSMD4;MNAT1;CDK2;CDK5RAP2;SKP1;RPS27A;PSMB8;HSP90AA1;PSMD10;CEP135;HAUS1;PSMA7;CDC25B;OPTN;TUBB6;PSMD9;HSP90AB1;PSMA5;NME7;PPP2CA;HAUS8;PSMD14;PSMB4;PPP1R12A;CUL1;PSMF1;UBA52;PSME2;PSMC4;PSMB2;UBB;PSMC3;PSMD…	5689;5700;8945;5713;5682;8655;1069;5687;5708;51400;10540;728642;5706;5683;132660;5685;5516;1022;9978;5707;5695;55142;22897;5718;5720;7846;5701;5717;5684;5705;5577;5710;4331;1017;55755;6500;6233;5696;3320;5716;9662;115106;5688;994;10133;84617;5715;3326;5686;29922;5515;93323;10213;5692;4659;8454;9491;7311;5721;5704;5690;7314;5702;5714;2033;5928;891;983;7157;7280;10376;84790;5519;7514;23332;9793;101…
I2_longterm,blood	GLI3 is processed to GLI3R by the proteasome	7.61692e-05	2.07365	2.00004e-05	0.624418	55	PSMB1;PSMC1;BTRC;PSMD7;PSMA1;PSMA6;PSMD2;PSMC6;PSMA2;PSMA4;RBX1;PSMD1;PSMB7;PSMD12;PSME1;PSMC2;PSMD11;PSMA3;PSMC5;PSMD4;SKP1;RPS27A;PSMB8;PSMD10;PSMA7;PSMD9;PSMA5;PSMD14;PSMB4;CUL1;PSMF1;UBA52;PSME2;PSMC4;PSMB2;UBB;PSMC3;PSMD8	5689;5700;8945;5713;5682;5687;5708;5706;5683;5685;9978;5707;5695;5718;5720;5701;5717;5684;5705;5710;6500;6233;5696;5716;5688;5715;5686;10213;5692;8454;9491;7311;5721;5704;5690;7314;5702;5714
I2_longterm,blood	Global Genome Nucleotide Excision Repair (GG-NER)	7.61692e-05	1.70694	1.99996e-05	0.498095	77	CETN2;COPS8;RPA2;CDK7;RBX1;POLK;GTF2H3;RPA1;COPS4;POLE4;ACTB;LIG3;COPS5;ERCC3;COPS2;MNAT1;SUMO2;RPS27A;UBE2N;TFPT;SUMO1;PARP2;GTF2H1;RPA3;ACTL6A;POLE3;ACTR8;PARP1;INO80B;PCNA;COPS7B;UBA52;UBB;YY1;RFC4;RFC1;POLD1;XRCC1;POLD4;POLD2;COPS7A;COPS3;UBE2V2;MCRS1;RUVBL1;CCNH;CUL4B;CUL4A;DDB1;INO80D;DDB2;RAD23A;XPC;INO80;NFRKB;INO80C;ACTR5;RAD23B;ERCC1;XPA;CHD1L;ERCC2	1069;10920;6118;1022;9978;51426;2967;6117;51138;56655;60;3980;10987;2071;9318;4331;6613;6233;7334;29844;7341;10038;2965;6119;86;54107;93973;142;83444;5111;64708;7311;7314;7528;5984;5981;5424;7515;57804;5425;50813;8533;7336;10445;8607;902;8450;8451;1642;54891;1643;5886;7508;54617;4798;125476;79913;5887;2067;7507;9557;2068
I2_longterm,blood	GPCR ligand binding	7.61692e-05	1.72463	1.99996e-05	0.48725	117	CCR1;HCAR3;CXCR4;CCR3;CXCL8;PPBP;CCR4;GPR183;GPR65;GPR18;GNG10;CXCR5;ANXA1;CYSLTR1;P2RY10;GNG11;UCN;XCL1;POMC;GNGT2;SAA1;NMB;CXCR3;S1PR5;CCL5;CX3CR1;GNRH1;WNT10B;P2RY11;APP;PF4;GNB5;TBXA2R;GNG2;GNAS;ADRB2;CCR7;CCL3L3;CXCR2;CCR5;CCL3;CXCR6;CCL4;ADORA2B;PTGDR;GPR68;NMUR1;C5AR1;INSL3;S1PR4;PTGER2;S1PR1;GPR132;PTGIR;F2RL1;F2R;C5AR2;LPAR2;OPN3;ACKR1;PTGER4;OXER1;HCAR2;CNR2;GHRL;VIPR1	1230;8843;7852;1232;3576;5473;1233;1880;8477;2841;2790;643;301;10800;27334;2791;7349;6375;5443;2793;6288;4828;2833;53637;6352;1524;2796;7480;5032;351;5196;10681;6915;54331;2778;154;1236;414062;3579;1234;6348;10663;6351;136;5729;8111;10316;728;3640;8698;5732;1901;29933;5739;2150;2149;27202;9170;23596;2532;5734;165140;338442;1269;51738;7433
I2_longterm,blood	GTP hydrolysis and joining of the 60S ribosomal subunit	7.61692e-05	2.2878	1.99996e-05	0.649807	108	RPL23;EIF3M;RPL37A;EIF3E;RPS24;RPS4X;EIF3K;RPS13;EIF3C;RPL22L1;RPL7;RPL36A;RPL26;EIF3J;EIF2S3;EIF2S1;RPL41;RPS4Y1;RPS23;RPL7A;RPL27A;RPL31;EIF3H;RPL9;RPS9;RPS27L;RPL39;RPS6;EIF5;RPL17;RPS8;RPS27A;RPL11;EIF2S2;EIF4B;RPS7;RPS28;RPL35A;RPS26;RPL6;RPL22;EIF4G1;RPL26L1;RPS3A;EIF5B;RPS17;RPL18A;RPL27;RPL13;RPS3;RPL36AL;EIF1AX;RPL3;RPS27;RPL34;EIF3F;RPS11;RPS15A;RPS20;UBA52;RPS15;RPS19;RPS10;RPS2;RPS29;…	9349;10480;6168;3646;6229;6191;27335;6207;8663;200916;6129;6173;6154;8669;1968;1965;6171;6192;6228;6130;6157;6160;8667;6133;6203;51065;6170;6194;1983;6139;6202;6233;6135;8894;1975;6201;6234;6165;6231;6128;6146;1981;51121;6189;9669;6218;6142;6155;6137;6188;6166;1964;6122;6232;6164;8665;6205;6210;6224;7311;6209;6223;6204;6187;6235;8661;6217;6206;6222;8666;6227;3921;51386;8662;8664;6193;6230;1977;62…
I2_longterm,blood	HATs acetylate histones	7.61692e-05	1.78543	1.99996e-05	0.524743	71	MORF4L1;ENY2;HAT1;TAF9;MORF4L2;MSL3;PHF20;ACTB;TAF12;KANSL2;BRD1;JADE1;ACTL6A;RBBP7;ELP3;TADA2A;ELP2;TAF5L;MEAF6;EP300;CREBBP;NCOA2;KAT2B;KAT2A;HCFC1;DMAP1;BRPF1;ING5;EPC1;TADA1;TAF6L;KAT14;SAP130;DR1;RUVBL2;KANSL3;OGT;ING3;MCRS1;USP22;RUVBL1;YEATS4;VPS72;SUPT7L;SGF29;ING4;ATF2;MSL2;KAT7;MRGBP;JADE2;BRPF3;BRD8;KAT6A;ELP6	10933;56943;8520;6880;9643;10943;51230;60;6883;54934;23774;79960;86;5931;55140;6871;55250;27097;64769;2033;1387;10499;8850;2648;3054;55929;7862;84289;80314;117143;10629;57325;79595;1810;10856;55683;8473;54556;10445;23326;8607;8089;6944;9913;112869;51147;1386;55167;11143;55257;23338;27154;10902;7994;54859
I2_longterm,blood	Hedgehog 'off' state	7.61692e-05	1.80623	1.99996e-05	0.524254	82	PSMB1;PSMC1;PRKAR1A;BTRC;PSMD7;PSMA1;PSMA6;PSMD2;PSMC6;PSMA2;PSMA4;RBX1;PSMD1;PSMB7;PSMD12;PSME1;TUBA1A;PSMC2;PSMD11;PSMA3;PSMC5;PRKAR2B;PSMD4;SKP1;RPS27A;PSMB8;PSMD10;PSMA7;TUBB6;PSMD9;PSMA5;PSMD14;PSMB4;PRKAR1B;CUL1;PSMF1;UBA52;PSME2;PSMC4;PSMB2;UBB;PSMC3;PSMD8;TUBB2A;TUBA1B;TUBA1C;PRKACB;OFD1;ADCY9;ADCY3;GNAS	5689;5700;5573;8945;5713;5682;5687;5708;5706;5683;5685;9978;5707;5695;5718;5720;7846;5701;5717;5684;5705;5577;5710;6500;6233;5696;5716;5688;84617;5715;5686;10213;5692;5575;8454;9491;7311;5721;5704;5690;7314;5702;5714;7280;10376;84790;5567;8481;115;109;2778
I2_longterm,blood	Hedgehog 'on' state	7.61692e-05	1.77022	1.99996e-05	0.526654	62	PSMB1;PSMC1;PSMD7;PSMA1;PSMA6;PSMD2;PSMC6;PSMA2;PSMA4;RBX1;PSMD1;PSMB7;PSMD12;PSME1;PSMC2;PSMD11;PSMA3;PSMC5;PSMD4;RPS27A;PSMB8;PSMD10;PSMA7;PSMD9;PSMA5;PSMD14;PSMB4;PSMF1;UBA52;PSME2;PSMC4;PSMB2;UBB;PSMC3;PSMD8	5689;5700;5713;5682;5687;5708;5706;5683;5685;9978;5707;5695;5718;5720;5701;5717;5684;5705;5710;6233;5696;5716;5688;5715;5686;10213;5692;9491;7311;5721;5704;5690;7314;5702;5714
I2_longterm,blood	Hedgehog ligand biogenesis	7.61692e-05	2.13719	2.00004e-05	0.644755	54	PSMB1;PSMC1;PSMD7;PSMA1;DERL2;PSMA6;PSMD2;PSMC6;PSMA2;PSMA4;PSMD1;PSMB7;PSMD12;PSME1;PSMC2;PSMD11;PSMA3;ADAM17;PSMC5;PSMD4;RPS27A;PSMB8;PSMD10;PSMA7;PSMD9;PSMA5;PSMD14;PSMB4;PSMF1;UBA52;PSME2;PSMC4;PSMB2;SEL1L;UBB;PSMC3;PSMD8;ERLEC1	5689;5700;5713;5682;51009;5687;5708;5706;5683;5685;5707;5695;5718;5720;5701;5717;5684;6868;5705;5710;6233;5696;5716;5688;5715;5686;10213;5692;9491;7311;5721;5704;5690;6400;7314;5702;5714;27248
I2_longterm,blood	Hh mutants abrogate ligand secretion	7.61692e-05	2.13936	2e-05	0.647979	52	PSMB1;PSMC1;PSMD7;PSMA1;DERL2;PSMA6;PSMD2;PSMC6;PSMA2;PSMA4;PSMD1;PSMB7;PSMD12;PSME1;PSMC2;PSMD11;PSMA3;PSMC5;PSMD4;RPS27A;PSMB8;PSMD10;PSMA7;PSMD9;PSMA5;PSMD14;PSMB4;PSMF1;UBA52;PSME2;PSMC4;PSMB2;SEL1L;UBB;PSMC3;PSMD8;ERLEC1	5689;5700;5713;5682;51009;5687;5708;5706;5683;5685;5707;5695;5718;5720;5701;5717;5684;5705;5710;6233;5696;5716;5688;5715;5686;10213;5692;9491;7311;5721;5704;5690;6400;7314;5702;5714;27248
I2_longterm,blood	Hh mutants that don't undergo autocatalytic processing are degraded by ERAD	7.61692e-05	2.13936	2e-05	0.647979	52	PSMB1;PSMC1;PSMD7;PSMA1;DERL2;PSMA6;PSMD2;PSMC6;PSMA2;PSMA4;PSMD1;PSMB7;PSMD12;PSME1;PSMC2;PSMD11;PSMA3;PSMC5;PSMD4;RPS27A;PSMB8;PSMD10;PSMA7;PSMD9;PSMA5;PSMD14;PSMB4;PSMF1;UBA52;PSME2;PSMC4;PSMB2;SEL1L;UBB;PSMC3;PSMD8;ERLEC1	5689;5700;5713;5682;51009;5687;5708;5706;5683;5685;5707;5695;5718;5720;5701;5717;5684;5705;5710;6233;5696;5716;5688;5715;5686;10213;5692;9491;7311;5721;5704;5690;6400;7314;5702;5714;27248
I2_longterm,blood	HIV Life Cycle	7.61692e-05	1.68955	1.99996e-05	0.472258	137	GTF2B;CHMP2A;CXCR4;POLR2K;CHMP2B;NMT2;NUP93;CHMP6;RNMT;XRCC4;CDK7;SEH1L;GTF2F2;GTF2H3;TAF9;VTA1;CHMP3;BANF1;TCEA1;TAF12;TAF3;GTF2E2;GTF2E1;ERCC3;CHMP5;RNGTT;TAF5;NUP43;XRCC5;MNAT1;RAE1;CHMP4A;GTF2A2;RPS27A;NCBP2;UBAP1;ELOC;TAF13;POLR2B;TAF2;NUP133;GTF2H1;RANBP1;TAF7;VPS37A;TAF6;NUP107;PSIP1;NCBP1;SUPT16H;NUP205;CCNT1;UBA52;UBB;POLR2D;GTF2F1;POLR2I;POLR2G;POLR2A;NELFA;SUPT5H;POLR2L;POLR2H;NELFE;SE…	2959;27243;7852;5440;25978;9397;9688;79643;8731;7518;1022;81929;2963;2967;6880;51534;51652;8815;6917;6883;83860;2961;2960;2071;51510;8732;6877;348995;7520;4331;8480;29082;2958;6233;22916;51271;6921;6884;5431;6873;55746;2965;5902;6879;137492;6878;57122;11168;4686;11198;23165;904;7311;7314;5433;2962;5438;5436;5430;7469;6829;5441;5437;7936;6396;7514;5903;79023;920;4927;3836;55706;8086;53371;7175;963…
I2_longterm,blood	Host Interactions of HIV factors	7.61692e-05	1.76993	1.99996e-05	0.498825	121	PSMB1;PSMC1;BTRC;PSMD7;PSMA1;PSMA6;NUP93;PSMD2;PSMC6;PSMA2;PSMA4;RBX1;PSMD1;SEH1L;PSMB7;CD28;BANF1;PSMD12;PSME1;PSMC2;PSMD11;PSMA3;CUL5;AP1S2;PSMC5;NUP43;PSMD4;RAE1;SKP1;RPS27A;PSMB8;PSMD10;ELOC;PSMA7;APOBEC3G;PSMD9;CD8B;NUP133;PSMA5;RANBP1;PSMD14;B2M;PSMB4;NUP107;PSIP1;SLC25A6;NUP205;CCNT1;LCK;PSMF1;UBA52;PSME2;PSMC4;PSMB2;UBB;PSMC3;PSMD8;SEC13;XPO1;RANBP2;NUP37;CD4;NUP88;KPNA1;NDC1;AAAS;NUP54;T…	5689;5700;8945;5713;5682;5687;9688;5708;5706;5683;5685;9978;5707;81929;5695;940;8815;5718;5720;5701;5717;5684;8065;8905;5705;348995;5710;8480;6500;6233;5696;5716;6921;5688;60489;5715;926;55746;5686;5902;10213;567;5692;57122;11168;293;23165;904;3932;9491;7311;5721;5704;5690;7314;5702;5714;6396;7514;5903;79023;920;4927;3836;55706;8086;53371;7175;9631;8021;23225
I2_longterm,blood	Influenza Infection	7.61692e-05	2.14448	1.99996e-05	0.59696	146	RPL23;POLR2K;RPL37A;RPS24;NUP93;RPS4X;RPS13;RPL22L1;SEH1L;RPL7;RPL36A;RPL26;GTF2F2;RPL41;RPS4Y1;RPS23;RPL7A;RPL27A;RPL31;NUP43;RPL9;RPS9;RPS27L;RPL39;RPS6;RAE1;RPL17;RPS8;RPS27A;RPL11;HSP90AA1;RPS7;RPS28;RPL35A;RPS26;POLR2B;RPL6;NUP133;RPL22;RPL26L1;GRSF1;RPS3A;RPS17;RPL18A;NUP107;RPL27;RPL13;SLC25A6;RPS3;NUP205;RPL36AL;IPO5;RPL3;RPS27;RPL34;RPS11;RPS15A;RPS20;UBA52;POLR2D;GTF2F1;POLR2I;POLR2G;PO…	9349;5440;6168;6229;9688;6191;6207;200916;81929;6129;6173;6154;2963;6171;6192;6228;6130;6157;6160;348995;6133;6203;51065;6170;6194;8480;6139;6202;6233;6135;3320;6201;6234;6165;6231;5431;6128;55746;6146;51121;2926;6189;6218;6142;57122;6155;6137;293;6188;23165;6166;3843;6122;6232;6164;6205;6210;6224;7311;5433;2962;5438;5436;5430;5441;5437;6209;6223;6204;6187;6235;6217;6206;6222;6227;3921;6193;6230;…
I2_longterm,blood	Influenza Life Cycle	7.61692e-05	2.17323	1.99996e-05	0.607454	137	RPL23;POLR2K;RPL37A;RPS24;NUP93;RPS4X;RPS13;RPL22L1;SEH1L;RPL7;RPL36A;RPL26;GTF2F2;RPL41;RPS4Y1;RPS23;RPL7A;RPL27A;RPL31;NUP43;RPL9;RPS9;RPS27L;RPL39;RPS6;RAE1;RPL17;RPS8;RPS27A;RPL11;HSP90AA1;RPS7;RPS28;RPL35A;RPS26;POLR2B;RPL6;NUP133;RPL22;RPL26L1;GRSF1;RPS3A;RPS17;RPL18A;NUP107;RPL27;RPL13;RPS3;NUP205;RPL36AL;IPO5;RPL3;RPS27;RPL34;RPS11;RPS15A;RPS20;UBA52;POLR2D;GTF2F1;POLR2I;POLR2G;POLR2A;POL…	9349;5440;6168;6229;9688;6191;6207;200916;81929;6129;6173;6154;2963;6171;6192;6228;6130;6157;6160;348995;6133;6203;51065;6170;6194;8480;6139;6202;6233;6135;3320;6201;6234;6165;6231;5431;6128;55746;6146;51121;2926;6189;6218;6142;57122;6155;6137;6188;23165;6166;3843;6122;6232;6164;6205;6210;6224;7311;5433;2962;5438;5436;5430;5441;5437;6209;6223;6204;6187;6235;6217;6206;6222;6227;3921;6193;6230;6208…
I2_longterm,blood	Influenza Viral RNA Transcription and Replication	7.61692e-05	2.24036	1.99996e-05	0.629392	127	RPL23;POLR2K;RPL37A;RPS24;NUP93;RPS4X;RPS13;RPL22L1;SEH1L;RPL7;RPL36A;RPL26;GTF2F2;RPL41;RPS4Y1;RPS23;RPL7A;RPL27A;RPL31;NUP43;RPL9;RPS9;RPS27L;RPL39;RPS6;RAE1;RPL17;RPS8;RPS27A;RPL11;HSP90AA1;RPS7;RPS28;RPL35A;RPS26;POLR2B;RPL6;NUP133;RPL22;RPL26L1;GRSF1;RPS3A;RPS17;RPL18A;NUP107;RPL27;RPL13;RPS3;NUP205;RPL36AL;IPO5;RPL3;RPS27;RPL34;RPS11;RPS15A;RPS20;UBA52;POLR2D;GTF2F1;POLR2I;POLR2G;POLR2A;POL…	9349;5440;6168;6229;9688;6191;6207;200916;81929;6129;6173;6154;2963;6171;6192;6228;6130;6157;6160;348995;6133;6203;51065;6170;6194;8480;6139;6202;6233;6135;3320;6201;6234;6165;6231;5431;6128;55746;6146;51121;2926;6189;6218;6142;57122;6155;6137;6188;23165;6166;3843;6122;6232;6164;6205;6210;6224;7311;5433;2962;5438;5436;5430;5441;5437;6209;6223;6204;6187;6235;6217;6206;6222;6227;3921;6193;6230;6208…
I2_longterm,blood	Interferon Signaling	7.61692e-05	1.52147	1.99996e-05	0.421207	160	EGR1;IFNGR1;EIF4E3;PTPN2;NUP93;SEH1L;IFITM1;HLA-DRA;HLA-DQA2;IFIT1;NUP43;EIF4A3;ISG20;IFIT3;HLA-DPB1;HLA-DQA1;RAE1;RPS27A;PSMB8;TRIM22;JAK1;UBE2N;CAMK2D;SUMO1;HLA-E;TRIM3;IRF4;NUP133;UBE2L6;GBP4;EIF4G1;IFI6;FCGR1B;B2M;IFIT2;IP6K2;RSAD2;NUP107;ABCE1;NUP205;HLA-DPA1;GBP2;PTPN1;UBA52;UBB;EIF4E;SEC13;RANBP2;NUP37;HLA-C;HLA-F;HLA-A;HLA-B;HLA-G;NUP88;KPNA1;HERC5;KPNA3;DDX58;NDC1;AAAS;PPM1B;EIF4G3;STAT1…	1958;3459;317649;5771;9688;81929;8519;3122;3118;3434;348995;9775;3669;3437;3115;3117;8480;6233;5696;10346;3716;7334;817;7341;3133;10612;3662;55746;9246;115361;1981;2537;2210;567;3433;51447;91543;57122;6059;23165;3113;2634;5770;7311;7314;1977;6396;5903;79023;3107;3134;3105;3106;3135;4927;3836;51191;3839;23586;55706;8086;5495;8672;6772;2317;53371;5300;9636;201626;7175;9631;3840;8021;5335;23225;8638
I2_longterm,blood	Interleukin-1 family signaling	7.61692e-05	1.78112	1.99996e-05	0.502557	119	PSMB1;PSMC1;BTRC;PSMD7;PSMA1;PTPN2;MAP2K4;PSMA6;PSMD2;PSMC6;PSMA2;PSMA4;IL18;RBX1;PSMD1;PSMB7;PSMD12;PSME1;PTPN9;RIPK2;CASP1;PSMC2;PSMD11;PSMA3;PSMC5;PSMD4;CHUK;IL1RAP;SKP1;SAA1;RPS27A;PSMB8;PSMD10;UBE2N;TBK1;PSMA7;UBE2V1;PSMD9;PSMA5;HMGB1;PSMD14;PSMB4;APP;IRAK2;NFKBIA;MAPK8;CUL1;PSMF1;UBA52;PSME2;PSMC4;PSMB2;UBB;PSMC3;PSMD8;MAP3K7;TAB2;TAB3;MAP2K6;TAB1;NOD1;NFKB1;IKBKB	5689;5700;8945;5713;5682;5771;6416;5687;5708;5706;5683;5685;3606;9978;5707;5695;5718;5720;5780;8767;834;5701;5717;5684;5705;5710;1147;3556;6500;6288;6233;5696;5716;7334;29110;5688;7335;5715;5686;3146;10213;5692;351;3656;4792;5599;8454;9491;7311;5721;5704;5690;7314;5702;5714;6885;23118;257397;5608;10454;10392;4790;3551
I2_longterm,blood	Interleukin-1 signaling	7.61692e-05	1.97802	1.99996e-05	0.566453	97	PSMB1;PSMC1;BTRC;PSMD7;PSMA1;MAP2K4;PSMA6;PSMD2;PSMC6;PSMA2;PSMA4;RBX1;PSMD1;PSMB7;PSMD12;PSME1;RIPK2;PSMC2;PSMD11;PSMA3;PSMC5;PSMD4;CHUK;IL1RAP;SKP1;SAA1;RPS27A;PSMB8;PSMD10;UBE2N;PSMA7;UBE2V1;PSMD9;PSMA5;HMGB1;PSMD14;PSMB4;APP;IRAK2;NFKBIA;CUL1;PSMF1;UBA52;PSME2;PSMC4;PSMB2;UBB;PSMC3;PSMD8;MAP3K7;TAB2;TAB3;MAP2K6;TAB1;NOD1;NFKB1;IKBKB	5689;5700;8945;5713;5682;6416;5687;5708;5706;5683;5685;9978;5707;5695;5718;5720;8767;5701;5717;5684;5705;5710;1147;3556;6500;6288;6233;5696;5716;7334;5688;7335;5715;5686;3146;10213;5692;351;3656;4792;8454;9491;7311;5721;5704;5690;7314;5702;5714;6885;23118;257397;5608;10454;10392;4790;3551
I2_longterm,blood	ISG15 antiviral mechanism	7.61692e-05	1.83145	1.99996e-05	0.541857	66	EIF4E3;NUP93;SEH1L;IFIT1;NUP43;EIF4A3;RAE1;RPS27A;JAK1;UBE2N;NUP133;UBE2L6;EIF4G1;NUP107;NUP205;UBA52;UBB;EIF4E;SEC13;RANBP2;NUP37;NUP88;KPNA1;HERC5;KPNA3;DDX58;NDC1;AAAS;PPM1B;EIF4G3;STAT1;FLNB;NUP54;PIN1;ISG15;TPR;NUP155;KPNA4;NUP214;PLCG1;NUP210	317649;9688;81929;3434;348995;9775;8480;6233;3716;7334;55746;9246;1981;57122;23165;7311;7314;1977;6396;5903;79023;4927;3836;51191;3839;23586;55706;8086;5495;8672;6772;2317;53371;5300;9636;7175;9631;3840;8021;5335;23225
I2_longterm,blood	L13a-mediated translational silencing of Ceruloplasmin expression	7.61692e-05	2.28554	1.99996e-05	0.64958	107	RPL23;EIF3M;RPL37A;EIF3E;RPS24;RPS4X;EIF3K;RPS13;EIF3C;RPL22L1;RPL7;RPL36A;RPL26;EIF3J;EIF2S3;EIF2S1;RPL41;RPS4Y1;RPS23;RPL7A;RPL27A;RPL31;EIF3H;RPL9;RPS9;RPS27L;RPL39;RPS6;RPL17;RPS8;RPS27A;RPL11;EIF2S2;EIF4B;RPS7;RPS28;RPL35A;RPS26;RPL6;RPL22;PABPC1;EIF4G1;RPL26L1;RPS3A;RPS17;RPL18A;RPL27;RPL13;RPS3;RPL36AL;EIF1AX;RPL3;RPS27;RPL34;EIF3F;RPS11;RPS15A;RPS20;UBA52;RPS15;RPS19;RPS10;RPS2;RPS29;EIF3…	9349;10480;6168;3646;6229;6191;27335;6207;8663;200916;6129;6173;6154;8669;1968;1965;6171;6192;6228;6130;6157;6160;8667;6133;6203;51065;6170;6194;6139;6202;6233;6135;8894;1975;6201;6234;6165;6231;6128;6146;26986;1981;51121;6189;6218;6142;6155;6137;6188;6166;1964;6122;6232;6164;8665;6205;6210;6224;7311;6209;6223;6204;6187;6235;8661;6217;6206;6222;8666;6227;3921;51386;8662;8664;6193;6230;1977;6208;6…
I2_longterm,blood	Late Phase of HIV Life Cycle	7.61692e-05	1.71016	1.99996e-05	0.481279	124	GTF2B;CHMP2A;POLR2K;CHMP2B;NMT2;NUP93;CHMP6;RNMT;CDK7;SEH1L;GTF2F2;GTF2H3;TAF9;VTA1;CHMP3;TCEA1;TAF12;TAF3;GTF2E2;GTF2E1;ERCC3;CHMP5;RNGTT;TAF5;NUP43;MNAT1;RAE1;CHMP4A;GTF2A2;RPS27A;NCBP2;UBAP1;ELOC;TAF13;POLR2B;TAF2;NUP133;GTF2H1;RANBP1;TAF7;VPS37A;TAF6;NUP107;NCBP1;SUPT16H;NUP205;CCNT1;UBA52;UBB;POLR2D;GTF2F1;POLR2I;POLR2G;POLR2A;NELFA;SUPT5H;POLR2L;POLR2H;NELFE;SEC13;XPO1;RANBP2;NUP37;NUP88;ND…	2959;27243;5440;25978;9397;9688;79643;8731;1022;81929;2963;2967;6880;51534;51652;6917;6883;83860;2961;2960;2071;51510;8732;6877;348995;4331;8480;29082;2958;6233;22916;51271;6921;6884;5431;6873;55746;2965;5902;6879;137492;6878;57122;4686;11198;23165;904;7311;7314;5433;2962;5438;5436;5430;7469;6829;5441;5437;7936;6396;7514;5903;79023;4927;55706;8086;53371;7175;9631;8021;23225;79720;91782;51160;6908…
I2_longterm,blood	Macroautophagy	7.61692e-05	2.05365	1.99996e-05	0.593711	86	CHMP2A;PLIN2;VDAC1;DYNLL1;CHMP2B;ATG3;RRAGC;CHMP6;LAMTOR5;WDR45B;PRKAG2;MAP1LC3B;TOMM22;CHMP3;TOMM5;RHEB;ATG4A;RRAGA;GABARAPL2;SLC38A9;RB1CC1;TOMM20;BECN1;TOMM7;CHMP4A;ATG5;RPS27A;ATG4C;RRAGB;LAMTOR3;PIK3C3;ATG4D;MTERF3;PRKAG1;RPTOR;UBA52;UBB;DYNLL2;PRKAA1;PRKAB1;MLST8;MTOR;HSPA8;FUNDC1;TOMM70;PGAM5;ATG16L1;TSC1;CSNK2A2;MAP1LC3A;CSNK2B;ATG9A;ATG101;ATG14;WIPI2;MFN1;AMBRA1;ATG4B;CHMP7;WIPI1;MFN2	27243;123;7416;8655;25978;64422;64121;79643;10542;56270;51422;81631;56993;51652;401505;6009;115201;10670;11345;153129;9821;9804;8678;54543;29082;9474;6233;84938;10325;8649;5289;84971;51001;5571;57521;7311;7314;140735;5562;5564;64223;2475;3312;139341;9868;192111;55054;7248;1459;84557;1460;79065;60673;22863;26100;55669;55626;23192;91782;55062;9927
I2_longterm,blood	Major pathway of rRNA processing in the nucleolus and cytosol	7.61692e-05	1.76117	1.99996e-05	0.486393	167	RPL23;XRN2;RPL37A;RPS24;UTP3;RPS4X;EXOSC1;UTP6;RPS13;RPL22L1;RPL7;RPL36A;RPL26;RRP36;RPL41;RPS4Y1;RPS23;RPL7A;RPL27A;RPL31;WDR46;UTP14A;RPL9;EXOSC3;RPS9;RPS27L;RPL39;RPS6;RPL17;RPP14;RPS8;RPS27A;RPL11;MPHOSPH10;NIP7;DDX52;DIS3;RIOK2;NOL6;NOL12;RPS7;UTP14C;RPS28;RPL35A;RPS26;RPL6;UTP11;WDR75;RPL22;RCL1;RPL26L1;RPS3A;LTV1;RPS17;RPL18A;NCL;RPL27;IMP3;RPL13;LAS1L;RPP21;RPS3;UTP18;RPL36AL;RPL3;RIOK1;R…	9349;22803;6168;6229;57050;6191;51013;55813;6207;200916;6129;6173;6154;88745;6171;6192;6228;6130;6157;6160;9277;10813;6133;51010;6203;51065;6170;6194;6139;11102;6202;6233;6135;10199;51388;11056;22894;55781;65083;79159;6201;9724;6234;6165;6231;6128;51118;84128;6146;10171;51121;6189;84946;6218;6142;4691;6155;55272;6137;81887;79897;6188;51096;6166;6122;83732;6232;10438;56902;6164;6205;6210;6224;7311…
I2_longterm,blood	MAPK family signaling cascades	7.61692e-05	1.51177	1.99996e-05	0.415302	184	CDC42EP3;CALM2;PSMB1;PSMC1;PSMD7;PSMA1;PSMA6;PSMD2;PSMC6;PSMA2;PSMA4;PPP2CB;RBX1;PSMD1;DUSP6;PSMB7;HBEGF;DNAJB1;SPTAN1;PSMD12;PHB;DUSP16;ACTB;PSME1;SPTBN1;PSMC2;PSMD11;PSMA3;PSMC5;DUSP2;CDC14A;PSMD4;FRS3;PPP2R5D;RPS27A;PSMB8;PSMD10;JAK1;CAMK2D;PSMA7;LAMTOR3;RASGRP1;PSMD9;PPP2R5E;MAPK6;PSMA5;FLT3LG;PPP2CA;RAP1A;RASAL3;PSMD14;IL2RB;PSMB4;RANBP9;CALM1;IL6ST;PEBP1;KRAS;BRAP;PPP2R5A;FGFR1;IL2RA;LAT;PS…	10602;805;5689;5700;5713;5682;5687;5708;5706;5683;5685;5516;9978;5707;1848;5695;1839;3337;6709;5718;5245;80824;60;5720;6711;5701;5717;5684;5705;1844;8556;5710;10817;5528;6233;5696;5716;3716;817;5688;8649;10125;5715;5529;5597;5686;2323;5515;5906;64926;10213;3560;5692;10048;801;3572;5037;3845;8315;5525;2260;3559;27040;9491;7311;5721;5704;5690;7314;5702;5714;8202;983;3265;5567;1742;1739;5527;5519;75…
I2_longterm,blood	MAPK1/MAPK3 signaling	7.61692e-05	1.52844	1.99996e-05	0.423761	156	CALM2;PSMB1;PSMC1;PSMD7;PSMA1;PSMA6;PSMD2;PSMC6;PSMA2;PSMA4;PPP2CB;RBX1;PSMD1;DUSP6;PSMB7;HBEGF;SPTAN1;PSMD12;PHB;DUSP16;ACTB;PSME1;SPTBN1;PSMC2;PSMD11;PSMA3;PSMC5;DUSP2;PSMD4;FRS3;PPP2R5D;RPS27A;PSMB8;PSMD10;JAK1;CAMK2D;PSMA7;LAMTOR3;RASGRP1;PSMD9;PPP2R5E;PSMA5;FLT3LG;PPP2CA;RAP1A;RASAL3;PSMD14;IL2RB;PSMB4;RANBP9;CALM1;IL6ST;PEBP1;KRAS;BRAP;PPP2R5A;FGFR1;IL2RA;LAT;PSMF1;UBA52;PSME2;PSMC4;PSMB2;U…	805;5689;5700;5713;5682;5687;5708;5706;5683;5685;5516;9978;5707;1848;5695;1839;6709;5718;5245;80824;60;5720;6711;5701;5717;5684;5705;1844;5710;10817;5528;6233;5696;5716;3716;817;5688;8649;10125;5715;5529;5686;2323;5515;5906;64926;10213;3560;5692;10048;801;3572;5037;3845;8315;5525;2260;3559;27040;9491;7311;5721;5704;5690;7314;5702;5714;983;3265;1742;1739;5527;5519;374;71;3690;5781;2064;6710;1445;8…
I2_longterm,blood	MAPK6/MAPK4 signaling	7.61692e-05	1.76888	1.99996e-05	0.517385	75	CDC42EP3;PSMB1;PSMC1;PSMD7;PSMA1;PSMA6;PSMD2;PSMC6;PSMA2;PSMA4;PSMD1;PSMB7;DNAJB1;PSMD12;PSME1;PSMC2;PSMD11;PSMA3;PSMC5;CDC14A;PSMD4;RPS27A;PSMB8;PSMD10;PSMA7;PSMD9;MAPK6;PSMA5;PSMD14;PSMB4;PSMF1;UBA52;PSME2;PSMC4;PSMB2;UBB;PSMC3;PSMD8;NCOA3;CDK1;PRKACB;XPO1;AGO1;AGO2;MOV10;TNRC6A	10602;5689;5700;5713;5682;5687;5708;5706;5683;5685;5707;5695;3337;5718;5720;5701;5717;5684;5705;8556;5710;6233;5696;5716;5688;5715;5597;5686;10213;5692;9491;7311;5721;5704;5690;7314;5702;5714;8202;983;5567;7514;26523;27161;4343;27327
I2_longterm,blood	Metabolism of polyamines	7.61692e-05	1.94584	2e-05	0.589364	52	PSMB1;PSMC1;SAT1;PSMD7;PSMA1;PSMA6;PSMD2;SMS;PSMC6;PSMA2;PSMA4;PSMD1;PSMB7;PSMD12;PSME1;PSMC2;PSMD11;PSMA3;PSMC5;PSMD4;ODC1;PSMB8;PSMD10;PSMA7;PSMD9;PSMA5;PSMD14;PSMB4;PSMF1;PSME2;PSMC4;PSMB2;PSMC3;PSMD8	5689;5700;6303;5713;5682;5687;5708;6611;5706;5683;5685;5707;5695;5718;5720;5701;5717;5684;5705;5710;4953;5696;5716;5688;5715;5686;10213;5692;9491;5721;5704;5690;5702;5714
I2_longterm,blood	Mitotic Anaphase	7.61692e-05	1.94964	1.99996e-05	0.540539	156	DYNC1LI1;PSMB1;PSMC1;PSMD7;PSMA1;DYNLL1;PSMA6;PSMD2;MIS12;PSMC6;PSMA2;PSMA4;PPP2CB;PSMD1;SEH1L;PSMB7;BANF1;PSMD12;PSME1;TUBA1A;PSMC2;PSMD11;PSMA3;CDC16;NUDC;PSMC5;NUP43;NSL1;CENPH;PSMD4;STAG2;ANAPC15;SMC1A;PPP2R5D;RPS27A;CDC23;PSMB8;PSMD10;SMC3;PSMA7;CENPU;VRK2;TUBB6;PSMD9;PPP2R5E;NUP133;MAD1L1;PSMA5;PPP2CA;CDC27;CDC26;PSMD14;PMF1;PSMB4;NUP107;PPP2R5A;BIRC5;RPS27;PTTG1;RAD21;BUB3;PSMF1;UBA52;PSME…	51143;5689;5700;5713;5682;8655;5687;5708;79003;5706;5683;5685;5516;5707;81929;5695;8815;5718;5720;7846;5701;5717;5684;8881;10726;5705;348995;25936;64946;5710;10735;25906;8243;5528;6233;8697;5696;5716;9126;5688;79682;7444;84617;5715;5529;55746;8379;5686;5515;996;246184;10213;11243;5692;57122;5525;332;6232;9232;5885;9184;9491;7311;5721;5704;5690;7314;5702;5714;29945;51529;119504;51433;140735;7280;1…
I2_longterm,blood	Mitotic G1-G1/S phases	7.61692e-05	1.77504	1.99996e-05	0.498669	127	PSMB1;PSMC1;PSMD7;PSMA1;ORC1;PSMA6;CDKN1B;PSMD2;RPA2;PSMC6;PSMA2;LIN54;PSMA4;PPP2CB;CDK7;PSMD1;PSMB7;RPA1;POLE4;PSMD12;PSME1;PSMC2;PSMD11;CCND2;PSMA3;PSMC5;RRM2;PSMD4;MNAT1;PRIM2;CDK2;SKP1;ORC4;RPS27A;PSMB8;PSMD10;CKS1B;PSMA7;PSMD9;RPA3;PSMA5;PPP2CA;DBF4;PSMD14;PSMB4;POLE3;PCNA;CUL1;MCM6;E2F1;PSMF1;UBA52;PSME2;PSMC4;PSMB2;UBB;PSMC3;PSMD8;RBBP4;CCNB1;CDK1;MCM5;CDC7;ORC3;ORC5;MCM3;MCM4;TFDP1;AKT3;T…	5689;5700;5713;5682;4998;5687;1027;5708;6118;5706;5683;132660;5685;5516;1022;5707;5695;6117;56655;5718;5720;5701;5717;894;5684;5705;6241;5710;4331;5558;1017;6500;5000;6233;5696;5716;1163;5688;5715;6119;5686;5515;10926;10213;5692;54107;5111;8454;4175;1869;9491;7311;5721;5704;5690;7314;5702;5714;5928;891;983;4174;8317;23595;5001;4172;4173;7027;10000;7029;51053;5557;5519
I2_longterm,blood	Mitotic G2-G2/M phases	7.61692e-05	1.79209	1.99996e-05	0.49631	159	PSMB1;PSMC1;BTRC;PSMD7;PSMA1;DYNLL1;CETN2;PSMA6;PSMD2;PPME1;DCTN2;CDK11A;PSMC6;PSMA2;LIN54;PSMA4;PPP2CB;CDK7;RBX1;PSMD1;PSMB7;HAUS2;CEP164;PSMD12;PSME1;TUBA1A;PSMC2;PSMD11;PSMA3;PSMC5;PRKAR2B;PSMD4;MNAT1;CDK2;CDK5RAP2;SKP1;RPS27A;PSMB8;HSP90AA1;PSMD10;CEP135;HAUS1;PSMA7;CDC25B;OPTN;TUBB6;PSMD9;HSP90AB1;PSMA5;NME7;PPP2CA;HAUS8;PSMD14;PSMB4;PPP1R12A;CUL1;E2F1;PSMF1;UBA52;PSME2;PSMC4;PSMB2;UBB;PSMC3…	5689;5700;8945;5713;5682;8655;1069;5687;5708;51400;10540;728642;5706;5683;132660;5685;5516;1022;9978;5707;5695;55142;22897;5718;5720;7846;5701;5717;5684;5705;5577;5710;4331;1017;55755;6500;6233;5696;3320;5716;9662;115106;5688;994;10133;84617;5715;3326;5686;29922;5515;93323;10213;5692;4659;8454;1869;9491;7311;5721;5704;5690;7314;5702;5714;2033;5928;891;983;7157;7280;10376;84790;5519;7514;23332;979…
I2_longterm,blood	Mitotic Metaphase and Anaphase	7.61692e-05	1.93127	1.99996e-05	0.535281	157	DYNC1LI1;PSMB1;PSMC1;PSMD7;PSMA1;DYNLL1;PSMA6;PSMD2;MIS12;PSMC6;PSMA2;PSMA4;PPP2CB;PSMD1;SEH1L;PSMB7;BANF1;PSMD12;PSME1;TUBA1A;PSMC2;PSMD11;PSMA3;CDC16;NUDC;PSMC5;NUP43;NSL1;CENPH;PSMD4;STAG2;ANAPC15;SMC1A;PPP2R5D;RPS27A;CDC23;PSMB8;PSMD10;SMC3;PSMA7;CENPU;VRK2;TUBB6;PSMD9;PPP2R5E;NUP133;MAD1L1;PSMA5;PPP2CA;CDC27;CDC26;PSMD14;PMF1;PSMB4;NUP107;PPP2R5A;BIRC5;RPS27;PTTG1;RAD21;BUB3;PSMF1;UBA52;PSME…	51143;5689;5700;5713;5682;8655;5687;5708;79003;5706;5683;5685;5516;5707;81929;5695;8815;5718;5720;7846;5701;5717;5684;8881;10726;5705;348995;25936;64946;5710;10735;25906;8243;5528;6233;8697;5696;5716;9126;5688;79682;7444;84617;5715;5529;55746;8379;5686;5515;996;246184;10213;11243;5692;57122;5525;332;6232;9232;5885;9184;9491;7311;5721;5704;5690;7314;5702;5714;29945;51529;119504;51433;140735;7280;1…
I2_longterm,blood	Mitotic Prometaphase	7.61692e-05	1.70856	1.99996e-05	0.476448	142	DYNC1LI1;DYNLL1;CETN2;MIS12;DCTN2;PPP2CB;SEH1L;HAUS2;CEP164;TUBA1A;NUDC;PRKAR2B;NUP43;NSL1;CENPH;STAG2;SMC1A;CDK5RAP2;PPP2R5D;HSP90AA1;SMC3;CEP135;HAUS1;CENPU;TUBB6;PPP2R5E;NUP133;MAD1L1;NME7;PPP2CA;HAUS8;PMF1;SMC4;NUP107;PPP2R5A;BIRC5;RPS27;RAD21;BUB3;CCNB1;CDK1;DYNLL2;TUBB2A;TUBA1B;TUBA1C;SEC13;CLIP1;KIF2A;DSN1;KNTC1;RCC2;PPP2R5C;CENPC;INCENP;SKA2;PPP1CC;CENPT;PPP2R1B;DYNC1LI2;XPO1;RANBP2;CENPO…	51143;8655;1069;79003;10540;5516;81929;55142;22897;7846;10726;5577;348995;25936;64946;10735;8243;55755;5528;3320;9126;9662;115106;79682;84617;5529;55746;8379;29922;5515;93323;11243;10051;57122;5525;332;6232;5885;9184;891;983;140735;7280;10376;84790;6396;6249;3796;79980;9735;55920;5527;1060;3619;348235;5501;80152;5519;1783;7514;5903;79172;79023;23332;9793;10142;9702;79441;23354;1454;121441;84131;1…
I2_longterm,blood	Mitotic Spindle Checkpoint	7.61692e-05	1.99229	1.99996e-05	0.579476	80	DYNC1LI1;DYNLL1;MIS12;PPP2CB;SEH1L;CDC16;NUDC;NUP43;NSL1;CENPH;ANAPC15;PPP2R5D;CDC23;CENPU;PPP2R5E;NUP133;MAD1L1;PPP2CA;CDC27;CDC26;PMF1;NUP107;PPP2R5A;BIRC5;RPS27;BUB3;ANAPC4;ANAPC11;ANAPC16;ANAPC5;DYNLL2;SEC13;CLIP1;KIF2A;DSN1;KNTC1;RCC2;PPP2R5C;CENPC;INCENP;SKA2;PPP1CC;CENPT;PPP2R1B;DYNC1LI2;XPO1;RANBP2;CENPO;NUP37;CLASP1;CKAP5	51143;8655;79003;5516;81929;8881;10726;348995;25936;64946;25906;5528;8697;79682;5529;55746;8379;5515;996;246184;11243;57122;5525;332;6232;9184;29945;51529;119504;51433;140735;6396;6249;3796;79980;9735;55920;5527;1060;3619;348235;5501;80152;5519;1783;7514;5903;79172;79023;23332;9793
I2_longterm,blood	Negative regulation of NOTCH4 signaling	7.61692e-05	2.13312	2e-05	0.646088	52	PSMB1;PSMC1;YWHAZ;PSMD7;PSMA1;PSMA6;PSMD2;PSMC6;PSMA2;PSMA4;RBX1;PSMD1;PSMB7;PSMD12;PSME1;PSMC2;PSMD11;PSMA3;PSMC5;PSMD4;SKP1;RPS27A;PSMB8;PSMD10;PSMA7;PSMD9;PSMA5;PSMD14;PSMB4;CUL1;PSMF1;UBA52;PSME2;PSMC4;PSMB2;UBB;PSMC3;PSMD8	5689;5700;7534;5713;5682;5687;5708;5706;5683;5685;9978;5707;5695;5718;5720;5701;5717;5684;5705;5710;6500;6233;5696;5716;5688;5715;5686;10213;5692;8454;9491;7311;5721;5704;5690;7314;5702;5714
I2_longterm,blood	Neurotransmitter receptors and postsynaptic signal transmission	7.61692e-05	1.66496	1.99996e-05	0.481341	86	CALM2;PRKAR1A;ARHGEF7;PRKAG2;GNG10;LIN7C;TUBA1A;GNG11;PRKAR2B;MDM2;GNGT2;CAMK2D;TUBB6;PRKCA;PRKX;CALM1;PRKAR1B;KRAS;PRKAG1;GNB5;CAMK4;PRKCB;PRKAA1;GIT1;HRAS;PRKAB1;CAMK1;RPS6KA2;LIN7B;TUBB2A;TUBA1B;NRGN;TUBA1C;PRKACB;DLG4;DLG1;CAMKK1;CREB1;ADCY9;GNG2;ADCY3;AP2A2;PLCB2	805;5573;8874;51422;2790;55327;7846;2791;5577;4193;2793;817;84617;5578;5613;801;5575;3845;5571;10681;814;5579;5562;28964;3265;5564;8536;6196;64130;7280;10376;4900;84790;5567;1742;1739;84254;1385;115;54331;109;161;5330
I2_longterm,blood	NIK-->noncanonical NF-kB signaling	7.61692e-05	2.01778	2.00004e-05	0.606431	56	PSMB1;PSMC1;BTRC;PSMD7;PSMA1;PSMA6;PSMD2;PSMC6;PSMA2;PSMA4;PSMD1;PSMB7;PSMD12;PSME1;PSMC2;PSMD11;PSMA3;PSMC5;PSMD4;CHUK;UBA3;SKP1;RPS27A;PSMB8;PSMD10;PSMA7;PSMD9;PSMA5;PSMD14;PSMB4;CUL1;PSMF1;UBA52;PSME2;PSMC4;PSMB2;UBB;PSMC3;PSMD8	5689;5700;8945;5713;5682;5687;5708;5706;5683;5685;5707;5695;5718;5720;5701;5717;5684;5705;5710;1147;9039;6500;6233;5696;5716;5688;5715;5686;10213;5692;8454;9491;7311;5721;5704;5690;7314;5702;5714
I2_longterm,blood	Nonsense Mediated Decay (NMD) enhanced by the Exon Junction Complex (EJC)	7.61692e-05	2.03323	1.99996e-05	0.577151	109	RPL23;RPL37A;MAGOH;RPS24;RPS4X;RPS13;RPL22L1;RPL7;RPL36A;RPL26;RPL41;RPS4Y1;RPS23;RPL7A;RPL27A;RPL31;RNPS1;RPL9;RPS9;EIF4A3;RPS27L;RPL39;RPS6;RPL17;RPS8;RPS27A;RPL11;NCBP2;RPS7;RPS28;RPL35A;RPS26;RPL6;RPL22;PABPC1;PPP2CA;EIF4G1;RPL26L1;RPS3A;RPS17;RPL18A;DCP1A;RPL27;RPL13;NCBP1;RPS3;RPL36AL;RPL3;SMG8;RPS27;RPL34;RPS11;RPS15A;RPS20;UBA52;RPS15;RPS19;RPS10;RPS2;RPS29;RPS16;RPS12;RPS18;RPS21;RPSA;RP…	9349;6168;4116;6229;6191;6207;200916;6129;6173;6154;6171;6192;6228;6130;6157;6160;10921;6133;6203;9775;51065;6170;6194;6139;6202;6233;6135;22916;6201;6234;6165;6231;6128;6146;26986;5515;1981;51121;6189;6218;6142;55802;6155;6137;4686;6188;6166;6122;55181;6232;6164;6205;6210;6224;7311;6209;6223;6204;6187;6235;6217;6206;6222;6227;3921;6193;6230;6208;6159;6175;6147;6167;6169;6136;6124;6138;6132;6161;…
I2_longterm,blood	Nonsense Mediated Decay (NMD) independent of the Exon Junction Complex (EJC)	7.61692e-05	2.21714	1.99996e-05	0.638708	90	RPL23;RPL37A;RPS24;RPS4X;RPS13;RPL22L1;RPL7;RPL36A;RPL26;RPL41;RPS4Y1;RPS23;RPL7A;RPL27A;RPL31;RPL9;RPS9;RPS27L;RPL39;RPS6;RPL17;RPS8;RPS27A;RPL11;NCBP2;RPS7;RPS28;RPL35A;RPS26;RPL6;RPL22;PABPC1;EIF4G1;RPL26L1;RPS3A;RPS17;RPL18A;RPL27;RPL13;NCBP1;RPS3;RPL36AL;RPL3;RPS27;RPL34;RPS11;RPS15A;RPS20;UBA52;RPS15;RPS19;RPS10;RPS2;RPS29;RPS16;RPS12;RPS18;RPS21;RPSA;RPS5;RPS25;RPS14;RPL29;RPLP0;RPL23A;RPL…	9349;6168;6229;6191;6207;200916;6129;6173;6154;6171;6192;6228;6130;6157;6160;6133;6203;51065;6170;6194;6139;6202;6233;6135;22916;6201;6234;6165;6231;6128;6146;26986;1981;51121;6189;6218;6142;6155;6137;4686;6188;6166;6122;6232;6164;6205;6210;6224;7311;6209;6223;6204;6187;6235;6217;6206;6222;6227;3921;6193;6230;6208;6159;6175;6147;6167;6169;6136;6124;6138;6132;6161;6181;6144;9045;6156;25873;6158;61…
I2_longterm,blood	Nonsense-Mediated Decay (NMD)	7.61692e-05	2.03323	1.99996e-05	0.577151	109	RPL23;RPL37A;MAGOH;RPS24;RPS4X;RPS13;RPL22L1;RPL7;RPL36A;RPL26;RPL41;RPS4Y1;RPS23;RPL7A;RPL27A;RPL31;RNPS1;RPL9;RPS9;EIF4A3;RPS27L;RPL39;RPS6;RPL17;RPS8;RPS27A;RPL11;NCBP2;RPS7;RPS28;RPL35A;RPS26;RPL6;RPL22;PABPC1;PPP2CA;EIF4G1;RPL26L1;RPS3A;RPS17;RPL18A;DCP1A;RPL27;RPL13;NCBP1;RPS3;RPL36AL;RPL3;SMG8;RPS27;RPL34;RPS11;RPS15A;RPS20;UBA52;RPS15;RPS19;RPS10;RPS2;RPS29;RPS16;RPS12;RPS18;RPS21;RPSA;RP…	9349;6168;4116;6229;6191;6207;200916;6129;6173;6154;6171;6192;6228;6130;6157;6160;10921;6133;6203;9775;51065;6170;6194;6139;6202;6233;6135;22916;6201;6234;6165;6231;6128;6146;26986;5515;1981;51121;6189;6218;6142;55802;6155;6137;4686;6188;6166;6122;55181;6232;6164;6205;6210;6224;7311;6209;6223;6204;6187;6235;6217;6206;6222;6227;3921;6193;6230;6208;6159;6175;6147;6167;6169;6136;6124;6138;6132;6161;…
I2_longterm,blood	Nucleotide Excision Repair	7.61692e-05	1.73051	1.99996e-05	0.494442	100	POLR2K;CETN2;COPS8;RPA2;CDK7;RBX1;POLK;GTF2H3;RPA1;COPS4;POLE4;ACTB;TCEA1;ZNF830;LIG3;COPS5;ERCC3;COPS2;MNAT1;SUMO2;ISY1;RPS27A;UBE2N;TFPT;SUMO1;PARP2;POLR2B;GTF2H1;RPA3;ACTL6A;USP7;POLE3;ACTR8;PARP1;INO80B;PPIE;PCNA;COPS7B;UBA52;UBB;POLR2D;POLR2I;POLR2G;POLR2A;POLR2L;POLR2H;EP300;YY1;RFC4;RFC1;POLD1;XRCC1;POLD4;POLD2;COPS7A;COPS3;UBE2V2;MCRS1;RUVBL1;CCNH;CUL4B;CUL4A;DDB1;INO80D;DDB2;RAD23A;XPC;I…	5440;1069;10920;6118;1022;9978;51426;2967;6117;51138;56655;60;6917;91603;3980;10987;2071;9318;4331;6613;57461;6233;7334;29844;7341;10038;5431;2965;6119;86;7874;54107;93973;142;83444;10450;5111;64708;7311;7314;5433;5438;5436;5430;5441;5437;2033;7528;5984;5981;5424;7515;57804;5425;50813;8533;7336;10445;8607;902;8450;8451;1642;54891;1643;5886;7508;54617;4798;125476;79913;5887;2067;7507;9557;2068;971…
I2_longterm,blood	Orc1 removal from chromatin	7.61692e-05	2.11796	1.99996e-05	0.627541	65	PSMB1;PSMC1;PSMD7;PSMA1;ORC1;PSMA6;PSMD2;PSMC6;PSMA2;PSMA4;RBX1;PSMD1;PSMB7;PSMD12;PSME1;PSMC2;PSMD11;PSMA3;PSMC5;PSMD4;CDK2;SKP1;ORC4;RPS27A;PSMB8;PSMD10;PSMA7;PSMD9;PSMA5;PSMD14;PSMB4;CUL1;MCM6;PSMF1;UBA52;PSME2;PSMC4;PSMB2;UBB;PSMC3;PSMD8;MCM5;ORC3;ORC5;MCM3;MCM4	5689;5700;5713;5682;4998;5687;5708;5706;5683;5685;9978;5707;5695;5718;5720;5701;5717;5684;5705;5710;1017;6500;5000;6233;5696;5716;5688;5715;5686;10213;5692;8454;4175;9491;7311;5721;5704;5690;7314;5702;5714;4174;23595;5001;4172;4173
I2_longterm,blood	Organelle biogenesis and maintenance	7.61692e-05	1.52019	1.99996e-05	0.417045	189	CALM2;RP2;IFT20;EXOC2;DYNLL1;SCLT1;CETN2;RAB11A;DCTN2;PRKAG2;HAUS2;SSBP1;CEP164;BBS4;GLUD1;PDE6D;TUBA1A;KIFAP3;CCT2;PRKAR2B;TRIP11;EXOC6;MED1;MTX2;CCT8;RAB11FIP3;CYCS;CEP162;CDK5RAP2;HELZ2;BBS9;MKKS;GABPA;HSP90AA1;CEP135;HAUS1;CCT4;TCTEX1D2;TUBB6;TFAM;WDR34;CHCHD3;TMEM216;TCP1;HAUS8;EXOC5;SAMM50;GABPB1;HSPB11;CEP89;CALM1;HSPA9;WDR60;PRKAG1;TCTN3;EXOC8;CAMK4;CCT5;MAPK11;NCOR1;CREBBP;CDK1;DYNLL2;TB…	805;6102;90410;55770;8655;132320;1069;8766;10540;51422;55142;6742;22897;585;2746;5147;7846;22920;10576;5577;9321;54536;5469;10651;10694;9727;54205;22832;55755;85441;27241;8195;2551;3320;9662;115106;10575;255758;84617;7019;89891;54927;51259;6950;93323;10640;25813;2553;51668;84902;801;3313;55112;5571;26123;149371;814;22948;5600;9611;1387;983;140735;6907;79718;10499;5564;7280;10376;84790;1385;23332;…
I2_longterm,blood	Oxygen-dependent proline hydroxylation of Hypoxia-inducible Factor Alpha	7.61692e-05	2.06994	1.99996e-05	0.618946	59	PSMB1;PSMC1;PSMD7;PSMA1;PSMA6;PSMD2;PSMC6;PSMA2;PSMA4;RBX1;PSMD1;PSMB7;VHL;PSMD12;PSME1;PSMC2;PSMD11;PSMA3;PSMC5;CUL2;PSMD4;RPS27A;PSMB8;PSMD10;ELOC;PSMA7;PSMD9;PSMA5;PSMD14;PSMB4;UBE2D2;PSMF1;UBA52;PSME2;PSMC4;PSMB2;UBB;PSMC3;PSMD8	5689;5700;5713;5682;5687;5708;5706;5683;5685;9978;5707;5695;7428;5718;5720;5701;5717;5684;5705;8453;5710;6233;5696;5716;6921;5688;5715;5686;10213;5692;7322;9491;7311;5721;5704;5690;7314;5702;5714
I2_longterm,blood	p53-Dependent G1 DNA Damage Response	7.61692e-05	2.00335	1.99996e-05	0.599034	59	PSMB1;PSMC1;PSMD7;PSMA1;PSMA6;CDKN1B;PSMD2;PSMC6;PSMA2;PSMA4;PSMD1;PSMB7;PHF20;PSMD12;PSME1;PSMC2;PSMD11;PSMA3;CHEK2;PSMC5;MDM2;PSMD4;CDK2;RPS27A;PSMB8;PSMD10;PSMA7;PSMD9;PSMA5;PSMD14;PSMB4;PSMF1;UBA52;PSME2;PSMC4;PSMB2;UBB;PSMC3;PSMD8;TP53	5689;5700;5713;5682;5687;1027;5708;5706;5683;5685;5707;5695;51230;5718;5720;5701;5717;5684;11200;5705;4193;5710;1017;6233;5696;5716;5688;5715;5686;10213;5692;9491;7311;5721;5704;5690;7314;5702;5714;7157
I2_longterm,blood	p53-Dependent G1/S DNA damage checkpoint	7.61692e-05	2.00335	1.99996e-05	0.599034	59	PSMB1;PSMC1;PSMD7;PSMA1;PSMA6;CDKN1B;PSMD2;PSMC6;PSMA2;PSMA4;PSMD1;PSMB7;PHF20;PSMD12;PSME1;PSMC2;PSMD11;PSMA3;CHEK2;PSMC5;MDM2;PSMD4;CDK2;RPS27A;PSMB8;PSMD10;PSMA7;PSMD9;PSMA5;PSMD14;PSMB4;PSMF1;UBA52;PSME2;PSMC4;PSMB2;UBB;PSMC3;PSMD8;TP53	5689;5700;5713;5682;5687;1027;5708;5706;5683;5685;5707;5695;51230;5718;5720;5701;5717;5684;11200;5705;4193;5710;1017;6233;5696;5716;5688;5715;5686;10213;5692;9491;7311;5721;5704;5690;7314;5702;5714;7157
I2_longterm,blood	p53-Independent DNA Damage Response	7.61692e-05	2.14161	2.0002e-05	0.655626	47	PSMB1;PSMC1;PSMD7;PSMA1;PSMA6;PSMD2;PSMC6;PSMA2;PSMA4;PSMD1;PSMB7;PSMD12;PSME1;PSMC2;PSMD11;PSMA3;CHEK2;PSMC5;PSMD4;RPS27A;PSMB8;PSMD10;PSMA7;PSMD9;PSMA5;PSMD14;PSMB4;PSMF1;UBA52;PSME2;PSMC4;PSMB2;UBB;PSMC3;PSMD8	5689;5700;5713;5682;5687;5708;5706;5683;5685;5707;5695;5718;5720;5701;5717;5684;11200;5705;5710;6233;5696;5716;5688;5715;5686;10213;5692;9491;7311;5721;5704;5690;7314;5702;5714
I2_longterm,blood	p53-Independent G1/S DNA damage checkpoint	7.61692e-05	2.14161	2.0002e-05	0.655626	47	PSMB1;PSMC1;PSMD7;PSMA1;PSMA6;PSMD2;PSMC6;PSMA2;PSMA4;PSMD1;PSMB7;PSMD12;PSME1;PSMC2;PSMD11;PSMA3;CHEK2;PSMC5;PSMD4;RPS27A;PSMB8;PSMD10;PSMA7;PSMD9;PSMA5;PSMD14;PSMB4;PSMF1;UBA52;PSME2;PSMC4;PSMB2;UBB;PSMC3;PSMD8	5689;5700;5713;5682;5687;5708;5706;5683;5685;5707;5695;5718;5720;5701;5717;5684;11200;5705;5710;6233;5696;5716;5688;5715;5686;10213;5692;9491;7311;5721;5704;5690;7314;5702;5714
I2_longterm,blood	PCP/CE pathway	7.61692e-05	1.81343	1.99996e-05	0.5337	70	PSMB1;PSMC1;PSMD7;PSMA1;PSMA6;PSMD2;PSMC6;PSMA2;PSMA4;PSMD1;PSMB7;PSMD12;PSME1;PSMC2;PSMD11;PSMA3;PSMC5;PSMD4;RPS27A;PSMB8;PSMD10;PSMA7;SCRIB;PSMD9;PRKCA;PSMA5;PSMD14;PSMB4;RYK;PSMF1;UBA52;PSME2;PSMC4;PSMB2;UBB;PSMC3;PSMD8;PRKCB;PARD6A;DVL2;SMURF1;SMURF2;AP2A2;RAC2	5689;5700;5713;5682;5687;5708;5706;5683;5685;5707;5695;5718;5720;5701;5717;5684;5705;5710;6233;5696;5716;5688;23513;5715;5578;5686;10213;5692;6259;9491;7311;5721;5704;5690;7314;5702;5714;5579;50855;1856;57154;64750;161;5880
I2_longterm,blood	Peptide chain elongation	7.61692e-05	2.26185	1.99996e-05	0.654561	85	RPL23;RPL37A;RPS24;RPS4X;RPS13;RPL22L1;RPL7;RPL36A;RPL26;RPL41;RPS4Y1;RPS23;RPL7A;RPL27A;RPL31;RPL9;RPS9;EEF2;RPS27L;RPL39;RPS6;RPL17;RPS8;RPS27A;RPL11;RPS7;RPS28;RPL35A;RPS26;RPL6;RPL22;RPL26L1;RPS3A;RPS17;RPL18A;RPL27;RPL13;RPS3;RPL36AL;RPL3;RPS27;RPL34;RPS11;RPS15A;RPS20;UBA52;RPS15;RPS19;RPS10;RPS2;RPS29;RPS16;RPS12;RPS18;RPS21;RPSA;RPS5;RPS25;RPS14;EEF1A1;RPL29;RPLP0;RPL23A;RPL37;RPL38;RPL12…	9349;6168;6229;6191;6207;200916;6129;6173;6154;6171;6192;6228;6130;6157;6160;6133;6203;1938;51065;6170;6194;6139;6202;6233;6135;6201;6234;6165;6231;6128;6146;51121;6189;6218;6142;6155;6137;6188;6166;6122;6232;6164;6205;6210;6224;7311;6209;6223;6204;6187;6235;6217;6206;6222;6227;3921;6193;6230;6208;1915;6159;6175;6147;6167;6169;6136;6124;6138;6132;6161;6181;6144;9045;6156;25873;6158;6143;6125;2352…
I2_longterm,blood	Positive epigenetic regulation of rRNA expression	7.61692e-05	1.83109	2.00056e-05	0.570554	40	POLR2K;ZNRD1;DEK;ACTB;TTF1;CHD4;TAF1D;CHD3;CBX3;HDAC2;MTA1;SMARCA5;POLR1B;RBBP7;TWISTNB;MYBBP1A;TAF1B;POLR2L;POLR2H;EP300;RBBP4;DDX21;POLR1C;KAT2B;TBP;POLR1D;MYO1C;KAT2A;POLR1E;BAZ1B;EHMT2;GATAD2A;MTA2;GATAD2B;HDAC1	5440;30834;7913;60;7270;1108;79101;1107;11335;3066;9112;8467;84172;5931;221830;10514;9014;5441;5437;2033;5928;9188;9533;8850;6908;51082;4641;2648;64425;9031;10919;54815;9219;57459;3065
I2_longterm,blood	Programmed Cell Death	7.61692e-05	2.18796	1.99996e-05	0.607844	151	BID;PSMB1;PSMC1;YWHAZ;PSMD7;PSMA1;DYNLL1;LY96;PSMA6;OMA1;PSMD2;ARHGAP10;PSMC6;PSMA2;PSMA4;PSMD1;YWHAQ;CTNNB1;PSMB7;SPTAN1;TP53BP2;PSMD12;TICAM2;PSME1;APC;PSMC2;PSMD11;PSMA3;CASP3;PSMC5;FAS;PSMD4;CYCS;BIRC2;RPS27A;DFFA;PSMB8;PSMD10;PSMA7;STK26;PSMD9;HMGB2;DFFB;PSMA5;HMGB1;OPA1;ROCK1;DIABLO;PSMD14;CASP6;PRKCQ;PSMB4;PPP3CC;SATB1;MAPK8;TNFRSF10A;FNTA;PMAIP1;E2F1;PSMF1;UBA52;PSME2;PSMC4;PSMB2;UBB;PSMC…	637;5689;5700;7534;5713;5682;8655;23643;5687;115209;5708;79658;5706;5683;5685;5707;10971;1499;5695;6709;7159;5718;353376;5720;324;5701;5717;5684;836;5705;355;5710;54205;329;6233;1676;5696;5716;5688;51765;5715;3148;1677;5686;3146;4976;6093;56616;10213;839;5588;5692;5533;6304;5599;8797;2339;5366;1869;9491;7311;5721;5704;5690;7314;5702;5714;7027;7533;7157;10000;23368;140735;572;596;2810;7029;10134;3…
I2_longterm,blood	PTEN Regulation	7.61692e-05	1.64076	1.99996e-05	0.461748	124	EGR1;PSMB1;PSMC1;PSMD7;PSMA1;PSMA6;RRAGC;PSMD2;LAMTOR5;PSMC6;PSMA2;PSMA4;PSMD1;PSMB7;PSMD12;RHEB;RRAGA;PSME1;RNF2;PSMC2;PSMD11;PSMA3;PSMC5;SLC38A9;CHD4;CHD3;PSMD4;RPS27A;PSMB8;HDAC2;PSMD10;RRAGB;PSMA7;LAMTOR3;MTA1;PSMD9;PSMA5;RBBP7;USP7;PSMD14;PSMB4;CBX4;PTEN;RPTOR;PSMF1;UBA52;PSME2;PSMC4;PSMB2;UBB;PSMC3;PSMD8;RBBP4;EED;SUZ12;EZH2;TP53;AKT3;MLST8;MTOR;XIAP;CSNK2A2;CSNK2B;AGO1;AGO2;MOV10;TNRC6A;PH…	1958;5689;5700;5713;5682;5687;64121;5708;10542;5706;5683;5685;5707;5695;5718;6009;10670;5720;6045;5701;5717;5684;5705;153129;1108;1107;5710;6233;5696;3066;5716;10325;5688;8649;9112;5715;5686;5931;7874;10213;5692;8535;5728;57521;9491;7311;5721;5704;5690;7314;5702;5714;5928;8726;23512;2146;7157;10000;64223;2475;331;1459;1460;26523;27161;4343;27327;80012;1912;648;23028;5978;54815;1386;9219;57459;3065
I2_longterm,blood	RAF/MAP kinase cascade	7.61692e-05	1.52298	1.99996e-05	0.423104	151	CALM2;PSMB1;PSMC1;PSMD7;PSMA1;PSMA6;PSMD2;PSMC6;PSMA2;PSMA4;PPP2CB;RBX1;PSMD1;DUSP6;PSMB7;HBEGF;SPTAN1;PSMD12;PHB;DUSP16;ACTB;PSME1;SPTBN1;PSMC2;PSMD11;PSMA3;PSMC5;DUSP2;PSMD4;FRS3;PPP2R5D;RPS27A;PSMB8;PSMD10;JAK1;CAMK2D;PSMA7;LAMTOR3;RASGRP1;PSMD9;PPP2R5E;PSMA5;FLT3LG;PPP2CA;RAP1A;RASAL3;PSMD14;IL2RB;PSMB4;RANBP9;CALM1;PEBP1;KRAS;BRAP;PPP2R5A;FGFR1;IL2RA;LAT;PSMF1;UBA52;PSME2;PSMC4;PSMB2;UBB;PSM…	805;5689;5700;5713;5682;5687;5708;5706;5683;5685;5516;9978;5707;1848;5695;1839;6709;5718;5245;80824;60;5720;6711;5701;5717;5684;5705;1844;5710;10817;5528;6233;5696;5716;3716;817;5688;8649;10125;5715;5529;5686;2323;5515;5906;64926;10213;3560;5692;10048;801;5037;3845;8315;5525;2260;3559;27040;9491;7311;5721;5704;5690;7314;5702;5714;3265;1742;1739;5527;5519;374;71;3690;2064;6710;1445;8452;5536;3674;…
I2_longterm,blood	Regulation of activated PAK-2p34 by proteasome mediated degradation	7.61692e-05	2.13112	2.0002e-05	0.652415	47	PSMB1;PSMC1;PSMD7;PSMA1;PSMA6;PSMD2;PSMC6;PSMA2;PSMA4;PSMD1;PSMB7;PSMD12;PSME1;PSMC2;PSMD11;PSMA3;PSMC5;PSMD4;RPS27A;PSMB8;PSMD10;PSMA7;PSMD9;PSMA5;PSMD14;PSMB4;PSMF1;UBA52;PSME2;PSMC4;PSMB2;UBB;PSMC3;PSMD8	5689;5700;5713;5682;5687;5708;5706;5683;5685;5707;5695;5718;5720;5701;5717;5684;5705;5710;6233;5696;5716;5688;5715;5686;10213;5692;9491;7311;5721;5704;5690;7314;5702;5714
I2_longterm,blood	Regulation of APC/C activators between G1/S and early anaphase	7.61692e-05	2.13758	1.99996e-05	0.626623	73	PSMB1;PSMC1;BTRC;PSMD7;PSMA1;PSMA6;PSMD2;PSMC6;PSMA2;PSMA4;PSMD1;PSMB7;PSMD12;PSME1;PSMC2;PSMD11;PSMA3;CDC16;PSMC5;PSMD4;ANAPC15;CDK2;SKP1;RPS27A;CDC23;PSMB8;PSMD10;PSMA7;PSMD9;PSMA5;CDC27;CDC26;PSMD14;PSMB4;CUL1;BUB3;PSMF1;UBA52;PSME2;PSMC4;PSMB2;UBB;PSMC3;PSMD8;ANAPC4;ANAPC11;CCNB1;ANAPC16;ANAPC5;CDK1	5689;5700;8945;5713;5682;5687;5708;5706;5683;5685;5707;5695;5718;5720;5701;5717;5684;8881;5705;5710;25906;1017;6500;6233;8697;5696;5716;5688;5715;5686;996;246184;10213;5692;8454;9184;9491;7311;5721;5704;5690;7314;5702;5714;29945;51529;891;119504;51433;983
I2_longterm,blood	Regulation of Apoptosis	7.61692e-05	2.1682	2.00004e-05	0.659346	50	PSMB1;PSMC1;PSMD7;PSMA1;PSMA6;OMA1;PSMD2;ARHGAP10;PSMC6;PSMA2;PSMA4;PSMD1;PSMB7;PSMD12;PSME1;PSMC2;PSMD11;PSMA3;PSMC5;PSMD4;RPS27A;PSMB8;PSMD10;PSMA7;PSMD9;PSMA5;OPA1;PSMD14;PSMB4;PSMF1;UBA52;PSME2;PSMC4;PSMB2;UBB;PSMC3;PSMD8	5689;5700;5713;5682;5687;115209;5708;79658;5706;5683;5685;5707;5695;5718;5720;5701;5717;5684;5705;5710;6233;5696;5716;5688;5715;5686;4976;10213;5692;9491;7311;5721;5704;5690;7314;5702;5714
I2_longterm,blood	Regulation of expression of SLITs and ROBOs	7.61692e-05	2.11599	1.99996e-05	0.588284	149	RPL23;PSMB1;PSMC1;PSMD7;RPL37A;PSMA1;MAGOH;RPS24;PSMA6;RPS4X;PSMD2;PSMC6;PSMA2;PSMA4;RPS13;RBX1;PSMD1;RPL22L1;RPL7;RPL36A;RPL26;PSMB7;RPL41;RPS4Y1;RPS23;PSMD12;RPL7A;PSME1;RPL27A;RPL31;RNPS1;PSMC2;PSMD11;PSMA3;PSMC5;RPL9;RPS9;EIF4A3;CUL2;RPS27L;PSMD4;RPL39;RPS6;USP33;RPL17;RPS8;RPS27A;RPL11;PSMB8;PSMD10;NCBP2;ELOC;RPS7;PSMA7;RPS28;RPL35A;RPS26;RPL6;PSMD9;RPL22;PABPC1;PSMA5;EIF4G1;RPL26L1;PSMD14;R…	9349;5689;5700;5713;6168;5682;4116;6229;5687;6191;5708;5706;5683;5685;6207;9978;5707;200916;6129;6173;6154;5695;6171;6192;6228;5718;6130;5720;6157;6160;10921;5701;5717;5684;5705;6133;6203;9775;8453;51065;5710;6170;6194;23032;6139;6202;6233;6135;5696;5716;22916;6921;6201;5688;6234;6165;6231;6128;5715;6146;26986;5686;1981;51121;10213;6189;6218;5692;6142;6155;6137;4686;6188;6166;6122;6232;6164;6205;…
I2_longterm,blood	Regulation of HSF1-mediated heat shock response	7.61692e-05	1.78402	1.99996e-05	0.530759	62	NUP93;RPA2;SEH1L;ST13;DNAJB1;RPA1;HSPA4;NUP43;HSPA13;RAE1;DNAJC2;NUP133;RPA3;NUP107;HSPA9;NUP205;HIKESHI;HSPH1;MAPKAPK2;ATR;SEC13;RANBP2;NUP37;HSPA5;NUP88;NDC1;AAAS;NUP54;TPR;NUP155;NUP214;NUP210;HSPA8;ATM;SIRT1;BAG5;BAG4;DNAJB6;CCAR2;HSPA1L;HSPA14;BAG1;BAG3;HSF1	9688;6118;81929;6767;3337;6117;3308;348995;6782;8480;27000;55746;6119;57122;3313;23165;51501;10808;9261;545;6396;5903;79023;3309;4927;55706;8086;53371;7175;9631;8021;23225;3312;472;23411;9529;9530;10049;57805;3305;51182;573;9531;3297
I2_longterm,blood	Regulation of mitotic cell cycle	7.61692e-05	2.08748	1.99996e-05	0.608462	78	PSMB1;PSMC1;BTRC;PSMD7;PSMA1;PSMA6;PSMD2;PSMC6;PSMA2;PSMA4;PSMD1;PSMB7;PSMD12;PSME1;PSMC2;PSMD11;PSMA3;CDC16;PSMC5;CDC14A;PSMD4;ANAPC15;CDK2;SKP1;RPS27A;CDC23;PSMB8;PSMD10;PSMA7;PSMD9;PSMA5;CDC27;CDC26;PSMD14;PSMB4;CUL1;PTTG1;BUB3;PSMF1;UBA52;PSME2;PSMC4;PSMB2;UBB;PSMC3;PSMD8;ANAPC4;ANAPC11;CCNB1;ANAPC16;ANAPC5;CDK1;AURKA;FBXO5;SKP2	5689;5700;8945;5713;5682;5687;5708;5706;5683;5685;5707;5695;5718;5720;5701;5717;5684;8881;5705;8556;5710;25906;1017;6500;6233;8697;5696;5716;5688;5715;5686;996;246184;10213;5692;8454;9232;9184;9491;7311;5721;5704;5690;7314;5702;5714;29945;51529;891;119504;51433;983;6790;26271;6502
I2_longterm,blood	Regulation of mRNA stability by proteins that bind AU-rich elements	7.61692e-05	1.86591	1.99996e-05	0.539981	85	PSMB1;PSMC1;YWHAZ;PSMD7;ANP32A;PSMA1;PSMA6;PSMD2;EXOSC1;PSMC6;PSMA2;PSMA4;PSMD1;PSMB7;ZFP36L1;PSMD12;PSME1;PSMC2;PSMD11;PSMA3;PSMC5;EXOSC3;PARN;PSMD4;RPS27A;PSMB8;PSMD10;DIS3;PSMA7;PSMD9;PRKCA;PABPC1;PSMA5;EIF4G1;PSMD14;PSMB4;DCP1A;PSMF1;UBA52;PSME2;PSMC4;PSMB2;UBB;PSMC3;PSMD8;MAPKAPK2;MAPK11;XPO1;NUP214;EXOSC9;EXOSC8;EXOSC6;EXOSC5;EXOSC2;EXOSC7;HNRNPD;HSPA8	5689;5700;7534;5713;8125;5682;5687;5708;51013;5706;5683;5685;5707;5695;677;5718;5720;5701;5717;5684;5705;51010;5073;5710;6233;5696;5716;22894;5688;5715;5578;26986;5686;1981;10213;5692;55802;9491;7311;5721;5704;5690;7314;5702;5714;9261;5600;7514;8021;5393;11340;118460;56915;23404;23016;3184;3312
I2_longterm,blood	Regulation of ornithine decarboxylase (ODC)	7.61692e-05	2.0829	2.00028e-05	0.639007	46	PSMB1;PSMC1;PSMD7;PSMA1;PSMA6;PSMD2;PSMC6;PSMA2;PSMA4;PSMD1;PSMB7;PSMD12;PSME1;PSMC2;PSMD11;PSMA3;PSMC5;PSMD4;ODC1;PSMB8;PSMD10;PSMA7;PSMD9;PSMA5;PSMD14;PSMB4;PSMF1;PSME2;PSMC4;PSMB2;PSMC3;PSMD8	5689;5700;5713;5682;5687;5708;5706;5683;5685;5707;5695;5718;5720;5701;5717;5684;5705;5710;4953;5696;5716;5688;5715;5686;10213;5692;9491;5721;5704;5690;5702;5714
I2_longterm,blood	Regulation of PTEN stability and activity	7.61692e-05	1.7885	1.99996e-05	0.53209	62	PSMB1;PSMC1;PSMD7;PSMA1;PSMA6;PSMD2;PSMC6;PSMA2;PSMA4;PSMD1;PSMB7;PSMD12;PSME1;PSMC2;PSMD11;PSMA3;PSMC5;PSMD4;RPS27A;PSMB8;PSMD10;PSMA7;PSMD9;PSMA5;PSMD14;PSMB4;PTEN;PSMF1;UBA52;PSME2;PSMC4;PSMB2;UBB;PSMC3;PSMD8;AKT3;XIAP;CSNK2A2;CSNK2B	5689;5700;5713;5682;5687;5708;5706;5683;5685;5707;5695;5718;5720;5701;5717;5684;5705;5710;6233;5696;5716;5688;5715;5686;10213;5692;5728;9491;7311;5721;5704;5690;7314;5702;5714;10000;331;1459;1460
I2_longterm,blood	Regulation of RAS by GAPs	7.61692e-05	1.83987	1.99996e-05	0.551095	58	PSMB1;PSMC1;PSMD7;PSMA1;PSMA6;PSMD2;PSMC6;PSMA2;PSMA4;RBX1;PSMD1;PSMB7;PSMD12;PSME1;PSMC2;PSMD11;PSMA3;PSMC5;PSMD4;RPS27A;PSMB8;PSMD10;PSMA7;PSMD9;PSMA5;RASAL3;PSMD14;PSMB4;KRAS;PSMF1;UBA52;PSME2;PSMC4;PSMB2;UBB;PSMC3;PSMD8	5689;5700;5713;5682;5687;5708;5706;5683;5685;9978;5707;5695;5718;5720;5701;5717;5684;5705;5710;6233;5696;5716;5688;5715;5686;64926;10213;5692;3845;9491;7311;5721;5704;5690;7314;5702;5714
I2_longterm,blood	Regulation of RUNX2 expression and activity	7.61692e-05	1.93108	1.99996e-05	0.576381	60	PSMB1;PSMC1;PSMD7;PSMA1;PSMA6;PSMD2;PSMC6;PSMA2;PSMA4;RBX1;PSMD1;PSMB7;PSMD12;CBFB;PSME1;PSMC2;PSMD11;PSMA3;PSMC5;PSMD4;SKP1;RPS27A;PSMB8;PSMD10;PSMA7;PSMD9;PSMA5;PSMD14;PSMB4;CUL1;PSMF1;UBA52;PSME2;PSMC4;PSMB2;UBB;PSMC3;PSMD8	5689;5700;5713;5682;5687;5708;5706;5683;5685;9978;5707;5695;5718;865;5720;5701;5717;5684;5705;5710;6500;6233;5696;5716;5688;5715;5686;10213;5692;8454;9491;7311;5721;5704;5690;7314;5702;5714
I2_longterm,blood	Regulation of RUNX3 expression and activity	7.61692e-05	2.03802	2.00004e-05	0.615939	53	PSMB1;PSMC1;PSMD7;PSMA1;PSMA6;PSMD2;PSMC6;PSMA2;PSMA4;PSMD1;PSMB7;PSMD12;CBFB;PSME1;PSMC2;PSMD11;PSMA3;PSMC5;MDM2;PSMD4;RPS27A;PSMB8;PSMD10;PSMA7;PSMD9;PSMA5;PSMD14;PSMB4;PSMF1;UBA52;PSME2;PSMC4;PSMB2;UBB;PSMC3;PSMD8;EP300	5689;5700;5713;5682;5687;5708;5706;5683;5685;5707;5695;5718;865;5720;5701;5717;5684;5705;4193;5710;6233;5696;5716;5688;5715;5686;10213;5692;9491;7311;5721;5704;5690;7314;5702;5714;2033
I2_longterm,blood	Regulation of TP53 Activity	7.61692e-05	1.66081	1.99996e-05	0.464893	134	SGK1;RPA2;PIP4K2A;PPP2CB;PRKAG2;TAF9;RPA1;TP53BP2;PHF20;TP53RK;TAF12;TAF3;NBN;CHEK2;TAF5;CHD4;MRE11;MDM2;RAD50;CHD3;CDK2;RFFL;RPS27A;HDAC2;RBBP8;JMY;BRD1;TAF13;ATRIP;CDK5R1;TAF2;RPA3;TAF7;PPP2CA;RBBP7;USP7;SMYD2;RAD9A;RNF34;TAF6;SUPT16H;MEAF6;PRKAG1;PRDM1;DYRK2;UBA52;UBB;MAP2K6;MAPK11;EP300;RBBP4;CDK1;RAD1;ATR;RFC4;RAD17;TP53;AKT3;PPP1R13B;PRKAA1;PRKAB1;MLST8;MTOR;PPP2R5C;PPP2R1B;PIN1;AURKA;ATM;C…	6446;6118;5305;5516;51422;6880;6117;7159;51230;112858;6883;83860;4683;11200;6877;1108;4361;4193;10111;1107;1017;117584;6233;3066;5932;133746;23774;6884;84126;8851;6873;6119;6879;5515;5931;7874;56950;5883;80196;6878;11198;64769;5571;639;8445;7311;7314;5608;5600;2033;5928;983;5810;545;5984;5884;7157;10000;23368;5562;5564;64223;2475;5527;5519;5300;6790;472;1459;1460;6908;204851;55615;253260;641;4194…
I2_longterm,blood	Regulation of TP53 Activity through Phosphorylation	7.61692e-05	1.68847	1.99996e-05	0.493307	76	RPA2;PRKAG2;TAF9;RPA1;TP53RK;TAF12;TAF3;NBN;CHEK2;TAF5;MRE11;MDM2;RAD50;CDK2;RPS27A;RBBP8;TAF13;ATRIP;CDK5R1;TAF2;RPA3;TAF7;RAD9A;TAF6;SUPT16H;PRKAG1;DYRK2;UBA52;UBB;MAPK11;RAD1;ATR;RFC4;RAD17;TP53;PRKAA1;PRKAB1;PIN1;AURKA;ATM;CSNK2A2;CSNK2B;TBP;HIPK1;BLM;MDM4;RHNO1;TOPBP1;MAPKAPK5	6118;51422;6880;6117;112858;6883;83860;4683;11200;6877;4361;4193;10111;1017;6233;5932;6884;84126;8851;6873;6119;6879;5883;6878;11198;5571;8445;7311;7314;5600;5810;545;5984;5884;7157;5562;5564;5300;6790;472;1459;1460;6908;204851;641;4194;83695;11073;8550
I2_longterm,blood	Resolution of Sister Chromatid Cohesion	7.61692e-05	1.8602	1.99996e-05	0.537264	87	DYNC1LI1;DYNLL1;MIS12;PPP2CB;SEH1L;TUBA1A;NUDC;NUP43;NSL1;CENPH;STAG2;SMC1A;PPP2R5D;SMC3;CENPU;TUBB6;PPP2R5E;NUP133;MAD1L1;PPP2CA;PMF1;NUP107;PPP2R5A;BIRC5;RPS27;RAD21;BUB3;CCNB1;CDK1;DYNLL2;TUBB2A;TUBA1B;TUBA1C;SEC13;CLIP1;KIF2A;DSN1;KNTC1;RCC2;PPP2R5C;CENPC;INCENP;SKA2;PPP1CC;CENPT;PPP2R1B;DYNC1LI2;XPO1;RANBP2;CENPO;NUP37;CLASP1;CKAP5	51143;8655;79003;5516;81929;7846;10726;348995;25936;64946;10735;8243;5528;9126;79682;84617;5529;55746;8379;5515;11243;57122;5525;332;6232;5885;9184;891;983;140735;7280;10376;84790;6396;6249;3796;79980;9735;55920;5527;1060;3619;348235;5501;80152;5519;1783;7514;5903;79172;79023;23332;9793
I2_longterm,blood	Respiratory electron transport	7.61692e-05	1.59772	1.99996e-05	0.462369	85	COX16;NDUFS5;COQ10B;COX7C;UQCRH;NDUFA6;NDUFA1;ETFA;NDUFS2;NDUFAF1;NDUFS3;NDUFA9;COX7B;NDUFS4;ETFB;NDUFA2;NDUFB5;CYC1;NDUFAB1;UQCRQ;SDHB;COX6C;COX14;UQCRB;NDUFB1;NDUFA4;UQCRFS1;COX4I1;NDUFA12;TMEM126B;NDUFC2;NDUFA10;CYCS;NDUFB7;COX5A;UQCRC2;NDUFA8;NDUFV2;NDUFB8;LRPPRC;NDUFB9;NDUFC1;NDUFB6;NDUFB2;SDHA;SDHD;NDUFB4;NDUFAF2;NDUFB10;NDUFAF7;NDUFAF3;NDUFAF4;ACAD9;NDUFS8;NDUFA3;NDUFS1;ECSIT;NDUFA7;NDUFV1	51241;4725;80219;1350;7388;4700;4694;2108;4720;51103;4722;4704;1349;4724;2109;4695;4711;1537;4706;27089;6390;1345;84987;7381;4707;4697;7386;1327;55967;55863;4718;4705;54205;4713;9377;7385;4702;4729;4714;10128;4715;4717;4712;4708;6389;6392;4710;91942;4716;55471;25915;29078;28976;4728;4696;4719;51295;4701;4723
I2_longterm,blood	RHO GTPases Activate Formins	7.61692e-05	1.59271	1.99996e-05	0.457246	94	DYNC1LI1;DYNLL1;MIS12;DIAPH1;PPP2CB;SEH1L;ACTB;TUBA1A;NUDC;NUP43;NSL1;CENPH;PPP2R5D;CENPU;TUBB6;PPP2R5E;NUP133;MAD1L1;PPP2CA;ITGB1;PMF1;NUP107;PPP2R5A;BIRC5;RPS27;BUB3;DYNLL2;TUBB2A;TUBA1B;TUBA1C;SEC13;CLIP1;KIF2A;DSN1;KNTC1;RCC2;PPP2R5C;CENPC;INCENP;SKA2;PPP1CC;CENPT;PPP2R1B;DYNC1LI2;XPO1;RANBP2;CENPO;NUP37;CLASP1;CKAP5	51143;8655;79003;1729;5516;81929;60;7846;10726;348995;25936;64946;5528;79682;84617;5529;55746;8379;5515;3688;11243;57122;5525;332;6232;9184;140735;7280;10376;84790;6396;6249;3796;79980;9735;55920;5527;1060;3619;348235;5501;80152;5519;1783;7514;5903;79172;79023;23332;9793
I2_longterm,blood	Ribosomal scanning and start codon recognition	7.61692e-05	2.32717	2.00004e-05	0.69816	57	EIF3M;EIF3E;RPS24;RPS4X;EIF3K;RPS13;EIF3C;EIF3J;EIF2S3;EIF2S1;RPS4Y1;RPS23;EIF3H;RPS9;RPS27L;RPS6;EIF5;RPS8;RPS27A;EIF2S2;EIF4B;RPS7;RPS28;RPS26;EIF4G1;RPS3A;RPS17;RPS3;EIF1AX;RPS27;EIF3F;RPS11;RPS15A;RPS20;RPS15;RPS19;RPS10;RPS2;RPS29;EIF3A;RPS16;RPS12;RPS18;EIF3G;RPS21;RPSA;EIF3L;EIF3B;EIF3D;RPS5;RPS25;EIF4E;RPS14	10480;3646;6229;6191;27335;6207;8663;8669;1968;1965;6192;6228;8667;6203;51065;6194;1983;6202;6233;8894;1975;6201;6234;6231;1981;6189;6218;6188;1964;6232;8665;6205;6210;6224;6209;6223;6204;6187;6235;8661;6217;6206;6222;8666;6227;3921;51386;8662;8664;6193;6230;1977;6208
I2_longterm,blood	rRNA processing	7.61692e-05	1.66956	1.99996e-05	0.458384	186	RPL23;XRN2;RPL37A;RPS24;UTP3;RPS4X;EXOSC1;UTP6;RPS13;RPL22L1;RPL7;RPL36A;RPL26;RRP36;RPL41;RPS4Y1;TRMT112;RPS23;RPL7A;NSUN4;RPL27A;RPL31;TRMT10C;DKC1;WDR46;UTP14A;RPL9;EXOSC3;RPS9;RPS27L;RPL39;ELAC2;RPS6;RPL17;RPP14;RPS8;RPS27A;RPL11;MPHOSPH10;NIP7;DDX52;DIS3;RIOK2;NOL6;NOL12;RPS7;UTP14C;RPS28;RPL35A;RPS26;RPL6;UTP11;WDR75;RPL22;RCL1;NAT10;RPL26L1;RPS3A;LTV1;RPS17;RPL18A;MTERF4;NCL;RPL27;IMP3;RPL…	9349;22803;6168;6229;57050;6191;51013;55813;6207;200916;6129;6173;6154;88745;6171;6192;51504;6228;6130;387338;6157;6160;54931;1736;9277;10813;6133;51010;6203;51065;6170;60528;6194;6139;11102;6202;6233;6135;10199;51388;11056;22894;55781;65083;79159;6201;9724;6234;6165;6231;6128;51118;84128;6146;10171;55226;51121;6189;84946;6218;6142;130916;4691;6155;55272;6137;81887;79897;115939;6188;51096;6166;61…
I2_longterm,blood	rRNA processing in the nucleus and cytosol	7.61692e-05	1.71734	1.99996e-05	0.472783	177	RPL23;XRN2;RPL37A;RPS24;UTP3;RPS4X;EXOSC1;UTP6;RPS13;RPL22L1;RPL7;RPL36A;RPL26;RRP36;RPL41;RPS4Y1;TRMT112;RPS23;RPL7A;RPL27A;RPL31;DKC1;WDR46;UTP14A;RPL9;EXOSC3;RPS9;RPS27L;RPL39;RPS6;RPL17;RPP14;RPS8;RPS27A;RPL11;MPHOSPH10;NIP7;DDX52;DIS3;RIOK2;NOL6;NOL12;RPS7;UTP14C;RPS28;RPL35A;RPS26;RPL6;UTP11;WDR75;RPL22;RCL1;NAT10;RPL26L1;RPS3A;LTV1;RPS17;RPL18A;NCL;RPL27;IMP3;RPL13;LAS1L;RPP21;TSR3;RPS3;UT…	9349;22803;6168;6229;57050;6191;51013;55813;6207;200916;6129;6173;6154;88745;6171;6192;51504;6228;6130;6157;6160;1736;9277;10813;6133;51010;6203;51065;6170;6194;6139;11102;6202;6233;6135;10199;51388;11056;22894;55781;65083;79159;6201;9724;6234;6165;6231;6128;51118;84128;6146;10171;55226;51121;6189;84946;6218;6142;4691;6155;55272;6137;81887;79897;115939;6188;51096;6166;6122;83732;27292;6232;10438;…
I2_longterm,blood	RUNX1 regulates transcription of genes involved in differentiation of HSCs	7.61692e-05	1.91269	1.99996e-05	0.56904	62	PSMB1;PSMC1;PSMD7;PSMA1;PSMA6;PSMD2;PSMC6;PSMA2;PSMA4;CDK7;PSMD1;PSMB7;PSMD12;CBFB;PSME1;PSMC2;PSMD11;PSMA3;PSMC5;PSMD4;MNAT1;RPS27A;PSMB8;PSMD10;PSMA7;PSMD9;PSMA5;PSMD14;PSMB4;TCF3;GATA3;PSMF1;UBA52;PSME2;PSMC4;PSMB2;UBB;PSMC3;PSMD8	5689;5700;5713;5682;5687;5708;5706;5683;5685;1022;5707;5695;5718;865;5720;5701;5717;5684;5705;5710;4331;6233;5696;5716;5688;5715;5686;10213;5692;6929;2625;9491;7311;5721;5704;5690;7314;5702;5714
I2_longterm,blood	S Phase	7.61692e-05	1.85424	1.99996e-05	0.519039	134	PSMB1;PSMC1;PSMD7;PSMA1;ORC1;PSMA6;CDKN1B;PSMD2;RPA2;PSMC6;PSMA2;LIN54;PSMA4;CDK7;RBX1;PSMD1;PSMB7;RPA1;POLE4;PSMD12;PSME1;PSMC2;PSMD11;PSMA3;CDC16;ESCO1;PSMC5;PSMD4;STAG2;MNAT1;PRIM2;ANAPC15;SMC1A;CDK2;SKP1;ORC4;RPS27A;CDC23;PSMB8;PSMD10;SMC3;CKS1B;PSMA7;CDC25B;PSMD9;RPA3;PSMA5;CDC27;CDC26;PSMD14;PSMB4;POLE3;PCNA;CUL1;MCM6;E2F1;RAD21;PSMF1;UBA52;PSME2;PSMC4;PSMB2;UBB;PSMC3;PSMD8;RBBP4;ANAPC4;ANA…	5689;5700;5713;5682;4998;5687;1027;5708;6118;5706;5683;132660;5685;1022;9978;5707;5695;6117;56655;5718;5720;5701;5717;5684;8881;114799;5705;5710;10735;4331;5558;25906;8243;1017;6500;5000;6233;8697;5696;5716;9126;1163;5688;994;5715;6119;5686;996;246184;10213;5692;54107;5111;8454;4175;1869;5885;9491;7311;5721;5704;5690;7314;5702;5714;5928;29945;51529;119504;51433;4174;23595;5001;4172;5984;4173;7027…
I2_longterm,blood	SCF-beta-TrCP mediated degradation of Emi1	7.61692e-05	2.10437	2e-05	0.637379	52	PSMB1;PSMC1;BTRC;PSMD7;PSMA1;PSMA6;PSMD2;PSMC6;PSMA2;PSMA4;PSMD1;PSMB7;PSMD12;PSME1;PSMC2;PSMD11;PSMA3;PSMC5;PSMD4;SKP1;RPS27A;PSMB8;PSMD10;PSMA7;PSMD9;PSMA5;PSMD14;PSMB4;CUL1;PSMF1;UBA52;PSME2;PSMC4;PSMB2;UBB;PSMC3;PSMD8	5689;5700;8945;5713;5682;5687;5708;5706;5683;5685;5707;5695;5718;5720;5701;5717;5684;5705;5710;6500;6233;5696;5716;5688;5715;5686;10213;5692;8454;9491;7311;5721;5704;5690;7314;5702;5714
I2_longterm,blood	SCF(Skp2)-mediated degradation of p27/p21	7.61692e-05	2.096	2.00004e-05	0.631149	55	PSMB1;PSMC1;PSMD7;PSMA1;PSMA6;CDKN1B;PSMD2;PSMC6;PSMA2;PSMA4;PSMD1;PSMB7;PSMD12;PSME1;PSMC2;PSMD11;PSMA3;PSMC5;PSMD4;CDK2;SKP1;RPS27A;PSMB8;PSMD10;CKS1B;PSMA7;PSMD9;PSMA5;PSMD14;PSMB4;CUL1;PSMF1;UBA52;PSME2;PSMC4;PSMB2;UBB;PSMC3;PSMD8	5689;5700;5713;5682;5687;1027;5708;5706;5683;5685;5707;5695;5718;5720;5701;5717;5684;5705;5710;1017;6500;6233;5696;5716;1163;5688;5715;5686;10213;5692;8454;9491;7311;5721;5704;5690;7314;5702;5714
I2_longterm,blood	Selenoamino acid metabolism	7.61692e-05	2.16204	1.99996e-05	0.619694	96	RPL23;RPL37A;RPS24;PAPSS1;RPS4X;RPS13;RPL22L1;RPL7;RPL36A;RPL26;RPL41;RPS4Y1;RPS23;RPL7A;AIMP1;RPL27A;RPL31;RPL9;RPS9;RPS27L;RPL39;RPS6;RPL17;RPS8;RPS27A;RPL11;RPS7;RPS28;RPL35A;RPS26;RPL6;RPL22;RPL26L1;RPS3A;RPS17;RPL18A;RPL27;RPL13;RPS3;RPL36AL;RPL3;SEPHS2;RPS27;RPL34;RPS11;RPS15A;RPS20;UBA52;RPS15;RPS19;RPS10;RPS2;RPS29;RPS16;RPS12;RPS18;RPS21;RPSA;RPS5;RPS25;RPS14;AHCY;RPL29;RPLP0;RPL23A;RPL3…	9349;6168;6229;9061;6191;6207;200916;6129;6173;6154;6171;6192;6228;6130;9255;6157;6160;6133;6203;51065;6170;6194;6139;6202;6233;6135;6201;6234;6165;6231;6128;6146;51121;6189;6218;6142;6155;6137;6188;6166;6122;22928;6232;6164;6205;6210;6224;7311;6209;6223;6204;6187;6235;6217;6206;6222;6227;3921;6193;6230;6208;191;6159;6175;6147;6167;6169;6136;6124;6138;6132;6161;6181;6144;9045;6156;25873;6158;6143…
I2_longterm,blood	Selenocysteine synthesis	7.61692e-05	2.22358	1.99996e-05	0.64284	86	RPL23;RPL37A;RPS24;RPS4X;RPS13;RPL22L1;RPL7;RPL36A;RPL26;RPL41;RPS4Y1;RPS23;RPL7A;RPL27A;RPL31;RPL9;RPS9;RPS27L;RPL39;RPS6;RPL17;RPS8;RPS27A;RPL11;RPS7;RPS28;RPL35A;RPS26;RPL6;RPL22;RPL26L1;RPS3A;RPS17;RPL18A;RPL27;RPL13;RPS3;RPL36AL;RPL3;SEPHS2;RPS27;RPL34;RPS11;RPS15A;RPS20;UBA52;RPS15;RPS19;RPS10;RPS2;RPS29;RPS16;RPS12;RPS18;RPS21;RPSA;RPS5;RPS25;RPS14;RPL29;RPLP0;RPL23A;RPL37;RPL38;RPL12;RPL4…	9349;6168;6229;6191;6207;200916;6129;6173;6154;6171;6192;6228;6130;6157;6160;6133;6203;51065;6170;6194;6139;6202;6233;6135;6201;6234;6165;6231;6128;6146;51121;6189;6218;6142;6155;6137;6188;6166;6122;22928;6232;6164;6205;6210;6224;7311;6209;6223;6204;6187;6235;6217;6206;6222;6227;3921;6193;6230;6208;6159;6175;6147;6167;6169;6136;6124;6138;6132;6161;6181;6144;9045;6156;25873;6158;6143;6125;23521;61…
I2_longterm,blood	Separation of Sister Chromatids	7.61692e-05	2.08903	1.99996e-05	0.581763	145	DYNC1LI1;PSMB1;PSMC1;PSMD7;PSMA1;DYNLL1;PSMA6;PSMD2;MIS12;PSMC6;PSMA2;PSMA4;PPP2CB;PSMD1;SEH1L;PSMB7;PSMD12;PSME1;TUBA1A;PSMC2;PSMD11;PSMA3;CDC16;NUDC;PSMC5;NUP43;NSL1;CENPH;PSMD4;STAG2;ANAPC15;SMC1A;PPP2R5D;RPS27A;CDC23;PSMB8;PSMD10;SMC3;PSMA7;CENPU;TUBB6;PSMD9;PPP2R5E;NUP133;MAD1L1;PSMA5;PPP2CA;CDC27;CDC26;PSMD14;PMF1;PSMB4;NUP107;PPP2R5A;BIRC5;RPS27;PTTG1;RAD21;BUB3;PSMF1;UBA52;PSME2;PSMC4;PSM…	51143;5689;5700;5713;5682;8655;5687;5708;79003;5706;5683;5685;5516;5707;81929;5695;5718;5720;7846;5701;5717;5684;8881;10726;5705;348995;25936;64946;5710;10735;25906;8243;5528;6233;8697;5696;5716;9126;5688;79682;84617;5715;5529;55746;8379;5686;5515;996;246184;10213;11243;5692;57122;5525;332;6232;9232;5885;9184;9491;7311;5721;5704;5690;7314;5702;5714;29945;51529;119504;51433;140735;7280;10376;84790…
I2_longterm,blood	Signaling by Hedgehog	7.61692e-05	1.67985	1.99996e-05	0.479576	101	PSMB1;PSMC1;PRKAR1A;BTRC;PSMD7;PSMA1;DERL2;PSMA6;PSMD2;PSMC6;PSMA2;PSMA4;RBX1;PSMD1;PSMB7;PSMD12;PSME1;TUBA1A;PSMC2;PSMD11;PSMA3;ADAM17;PSMC5;PRKAR2B;PSMD4;SKP1;RPS27A;PSMB8;PSMD10;PSMA7;TUBB6;PSMD9;PSMA5;PSMD14;PSMB4;PRKAR1B;CUL1;PSMF1;UBA52;PSME2;PSMC4;PSMB2;SEL1L;UBB;PSMC3;PSMD8;ERLEC1;TUBB2A;TUBA1B;TUBA1C;PRKACB;OFD1;ADCY9;ADCY3;GNAS;SMURF1;SMURF2	5689;5700;5573;8945;5713;5682;51009;5687;5708;5706;5683;5685;9978;5707;5695;5718;5720;7846;5701;5717;5684;6868;5705;5577;5710;6500;6233;5696;5716;5688;84617;5715;5686;10213;5692;5575;8454;9491;7311;5721;5704;5690;6400;7314;5702;5714;27248;7280;10376;84790;5567;8481;115;109;2778;57154;64750
I2_longterm,blood	Signaling by NOTCH4	7.61692e-05	1.83899	1.99996e-05	0.539094	73	PSMB1;PSMC1;YWHAZ;PSMD7;PSMA1;PSMA6;PSMD2;PSMC6;PSMA2;PSMA4;RBX1;PSMD1;PSMB7;PSMD12;PSME1;PSMC2;PSMD11;PSMA3;PSMC5;SNW1;PSMD4;SKP1;RPS27A;PSMB8;PSMD10;PSMA7;PSMD9;PSMA5;PSMD14;PSMB4;CUL1;PSMF1;UBA52;PSME2;PSMC4;PSMB2;UBB;PSMC3;PSMD8;EP300;CREBBP	5689;5700;7534;5713;5682;5687;5708;5706;5683;5685;9978;5707;5695;5718;5720;5701;5717;5684;5705;22938;5710;6500;6233;5696;5716;5688;5715;5686;10213;5692;8454;9491;7311;5721;5704;5690;7314;5702;5714;2033;1387
I2_longterm,blood	Signaling by ROBO receptors	7.61692e-05	1.96369	1.99996e-05	0.540601	177	RPL23;PSMB1;PSMC1;CXCR4;PSMD7;RPL37A;PSMA1;MAGOH;RPS24;PSMA6;RPS4X;PSMD2;PSMC6;PSMA2;PSMA4;RPS13;RBX1;PSMD1;RPL22L1;RPL7;RPL36A;RPL26;PSMB7;RPL41;RPS4Y1;RPS23;PSMD12;RPL7A;PSME1;RPL27A;RPL31;RNPS1;PSMC2;PSMD11;PSMA3;PSMC5;RPL9;RPS9;EIF4A3;CUL2;RPS27L;PSMD4;RPL39;RPS6;USP33;RPL17;RPS8;RPS27A;RPL11;PSMB8;PSMD10;NCBP2;ELOC;RPS7;PSMA7;RPS28;RPL35A;RPS26;RPL6;PSMD9;PRKCA;RPL22;PABPC1;PSMA5;EIF4G1;RPL2…	9349;5689;5700;7852;5713;6168;5682;4116;6229;5687;6191;5708;5706;5683;5685;6207;9978;5707;200916;6129;6173;6154;5695;6171;6192;6228;5718;6130;5720;6157;6160;10921;5701;5717;5684;5705;6133;6203;9775;8453;51065;5710;6170;6194;23032;6139;6202;6233;6135;5696;5716;22916;6921;6201;5688;6234;6165;6231;6128;5715;5578;6146;26986;5686;1981;51121;10213;6189;6218;5692;4690;6142;6155;6137;4686;10298;6188;6166…
I2_longterm,blood	Signaling by the B Cell Receptor (BCR)	7.61692e-05	1.86189	1.99996e-05	0.529174	107	CALM2;PSMB1;PSMC1;BTRC;PSMD7;PSMA1;PSMA6;PSMD2;PSMC6;PSMA2;PSMA4;CD79A;PSMD1;PSMB7;PSMD12;NFATC2;PSME1;PSMC2;PSMD11;PSMA3;PSMC5;NFATC3;PSMD4;CHUK;SKP1;RPS27A;PSMB8;PSMD10;PSMA7;RASGRP1;PSMD9;PSMA5;PSMD14;PSMB4;NCK1;CALM1;KRAS;NFKBIA;CUL1;MALT1;PSMF1;UBA52;PSME2;PSMC4;PSMB2;UBB;PSMC3;PSMD8;MAP3K7;PRKCB;NFKB1;CARD11;BCL10;IKBKB;HRAS;PLCG2;PIK3R1;ORAI1;PIK3CD	805;5689;5700;8945;5713;5682;5687;5708;5706;5683;5685;973;5707;5695;5718;4773;5720;5701;5717;5684;5705;4775;5710;1147;6500;6233;5696;5716;5688;10125;5715;5686;10213;5692;4690;801;3845;4792;8454;10892;9491;7311;5721;5704;5690;7314;5702;5714;6885;5579;4790;84433;8915;3551;3265;5336;5295;84876;5293
I2_longterm,blood	SRP-dependent cotranslational protein targeting to membrane	7.61692e-05	1.99246	1.99996e-05	0.565922	108	RPL23;SEC11A;RPL37A;RPS24;RPS4X;SSR3;SRP14;RPS13;RPL22L1;RPL7;RPL36A;RPL26;SPCS3;RPL41;RPS4Y1;RPS23;RPL7A;RPL27A;RPL31;SSR4;SEC61B;SRP72;RPL9;RPS9;RPS27L;RPL39;RPS6;RPL17;RPS8;RPS27A;RPL11;RPS7;RPS28;RPL35A;RPS26;RPL6;RPL22;SEC61G;RPL26L1;RPS3A;RPS17;RPL18A;RPL27;RPL13;RPS3;RPL36AL;RPL3;RPS27;RPL34;RPS11;RPS15A;RPS20;UBA52;RPS15;RPS19;RPS10;RPS2;RPS29;RPS16;RPS12;RPS18;RPS21;RPSA;RPS5;RPS25;RPS14…	9349;23478;6168;6229;6191;6747;6727;6207;200916;6129;6173;6154;60559;6171;6192;6228;6130;6157;6160;6748;10952;6731;6133;6203;51065;6170;6194;6139;6202;6233;6135;6201;6234;6165;6231;6128;6146;23480;51121;6189;6218;6142;6155;6137;6188;6166;6122;6232;6164;6205;6210;6224;7311;6209;6223;6204;6187;6235;6217;6206;6222;6227;3921;6193;6230;6208;55176;6159;6175;6147;6167;6169;6136;6124;6138;6132;6161;6181;…
I2_longterm,blood	Stabilization of p53	7.61692e-05	2.04615	2e-05	0.619745	52	PSMB1;PSMC1;PSMD7;PSMA1;PSMA6;PSMD2;PSMC6;PSMA2;PSMA4;PSMD1;PSMB7;PHF20;PSMD12;PSME1;PSMC2;PSMD11;PSMA3;CHEK2;PSMC5;MDM2;PSMD4;RPS27A;PSMB8;PSMD10;PSMA7;PSMD9;PSMA5;PSMD14;PSMB4;PSMF1;UBA52;PSME2;PSMC4;PSMB2;UBB;PSMC3;PSMD8;TP53	5689;5700;5713;5682;5687;5708;5706;5683;5685;5707;5695;51230;5718;5720;5701;5717;5684;11200;5705;4193;5710;6233;5696;5716;5688;5715;5686;10213;5692;9491;7311;5721;5704;5690;7314;5702;5714;7157
I2_longterm,blood	Switching of origins to a post-replicative state	7.61692e-05	2.14061	1.99996e-05	0.622614	80	PSMB1;PSMC1;PSMD7;PSMA1;ORC1;PSMA6;PSMD2;PSMC6;PSMA2;PSMA4;RBX1;PSMD1;PSMB7;PSMD12;PSME1;PSMC2;PSMD11;PSMA3;CDC16;PSMC5;PSMD4;ANAPC15;CDK2;SKP1;ORC4;RPS27A;CDC23;PSMB8;PSMD10;PSMA7;PSMD9;PSMA5;CDC27;CDC26;PSMD14;PSMB4;CUL1;MCM6;PSMF1;UBA52;PSME2;PSMC4;PSMB2;UBB;PSMC3;PSMD8;ANAPC4;ANAPC11;ANAPC16;ANAPC5;MCM5;ORC3;ORC5;MCM3;MCM4	5689;5700;5713;5682;4998;5687;5708;5706;5683;5685;9978;5707;5695;5718;5720;5701;5717;5684;8881;5705;5710;25906;1017;6500;5000;6233;8697;5696;5716;5688;5715;5686;996;246184;10213;5692;8454;4175;9491;7311;5721;5704;5690;7314;5702;5714;29945;51529;119504;51433;4174;23595;5001;4172;4173
I2_longterm,blood	Synthesis of DNA	7.61692e-05	2.03192	1.99996e-05	0.58056	100	PSMB1;PSMC1;PSMD7;PSMA1;ORC1;PSMA6;PSMD2;RPA2;PSMC6;PSMA2;PSMA4;RBX1;PSMD1;PSMB7;RPA1;POLE4;PSMD12;PSME1;PSMC2;PSMD11;PSMA3;CDC16;PSMC5;PSMD4;PRIM2;ANAPC15;CDK2;SKP1;ORC4;RPS27A;CDC23;PSMB8;PSMD10;PSMA7;PSMD9;RPA3;PSMA5;CDC27;CDC26;PSMD14;PSMB4;POLE3;PCNA;CUL1;MCM6;PSMF1;UBA52;PSME2;PSMC4;PSMB2;UBB;PSMC3;PSMD8;ANAPC4;ANAPC11;ANAPC16;ANAPC5;MCM5;ORC3;ORC5;MCM3;RFC4;MCM4;PRIM1;SKP2;RFC1;POLD1;FEN1;…	5689;5700;5713;5682;4998;5687;5708;6118;5706;5683;5685;9978;5707;5695;6117;56655;5718;5720;5701;5717;5684;8881;5705;5710;5558;25906;1017;6500;5000;6233;8697;5696;5716;5688;5715;6119;5686;996;246184;10213;5692;54107;5111;8454;4175;9491;7311;5721;5704;5690;7314;5702;5714;29945;51529;119504;51433;4174;23595;5001;4172;5984;4173;5557;6502;5981;5424;2237;57804;5425
I2_longterm,blood	TCR signaling	7.61692e-05	1.75393	1.99996e-05	0.497552	110	PSMB1;PSMC1;BTRC;PSMD7;PSMA1;PSMA6;PSMD2;PIK3CB;PSMC6;PSMA2;PSMA4;PSMD1;PSMB7;PSMD12;PSME1;RIPK2;HLA-DRA;PSMC2;PSMD11;PSMA3;HLA-DQA2;PSMC5;PSMD4;CHUK;HLA-DPB1;HLA-DQA1;SKP1;RPS27A;PSMB8;PSMD10;UBE2N;CD3E;PSMA7;UBE2V1;PSMD9;PSMA5;PSMD14;PRKCQ;PSMB4;NCK1;PTEN;NFKBIA;HLA-DPA1;UBE2D2;CD3D;CUL1;MALT1;CD3G;LAT;LCK;PSMF1;UBA52;PSME2;PSMC4;PSMB2;UBB;PSMC3;PSMD8;MAP3K7;TAB2;NFKB1;CARD11;BCL10;IKBKB	5689;5700;8945;5713;5682;5687;5708;5291;5706;5683;5685;5707;5695;5718;5720;8767;3122;5701;5717;5684;3118;5705;5710;1147;3115;3117;6500;6233;5696;5716;7334;916;5688;7335;5715;5686;10213;5588;5692;4690;5728;4792;3113;7322;915;8454;10892;917;27040;3932;9491;7311;5721;5704;5690;7314;5702;5714;6885;23118;4790;84433;8915;3551
I2_longterm,blood	The role of GTSE1 in G2/M progression after G2 checkpoint	7.61692e-05	2.03373	1.99996e-05	0.603288	64	PSMB1;PSMC1;PSMD7;PSMA1;PSMA6;PSMD2;PSMC6;PSMA2;PSMA4;PSMD1;PSMB7;PSMD12;PSME1;TUBA1A;PSMC2;PSMD11;PSMA3;PSMC5;PSMD4;RPS27A;PSMB8;HSP90AA1;PSMD10;PSMA7;TUBB6;PSMD9;HSP90AB1;PSMA5;PSMD14;PSMB4;PSMF1;UBA52;PSME2;PSMC4;PSMB2;UBB;PSMC3;PSMD8;CCNB1;CDK1;TP53;TUBB2A;TUBA1B;TUBA1C	5689;5700;5713;5682;5687;5708;5706;5683;5685;5707;5695;5718;5720;7846;5701;5717;5684;5705;5710;6233;5696;3320;5716;5688;84617;5715;3326;5686;10213;5692;9491;7311;5721;5704;5690;7314;5702;5714;891;983;7157;7280;10376;84790
I2_longterm,blood	TNFR2 non-canonical NF-kB pathway	7.61692e-05	1.71582	1.99996e-05	0.496546	85	PSMB1;PSMC1;BTRC;PSMD7;PSMA1;PSMA6;PSMD2;TRAF3;PSMC6;PSMA2;PSMA4;PSMD1;PSMB7;PSMD12;PSME1;PSMC2;PSMD11;PSMA3;PSMC5;PSMD4;CHUK;TNFSF8;UBA3;SKP1;BIRC2;RPS27A;PSMB8;PSMD10;PSMA7;PSMD9;PSMA5;PSMD14;PSMB4;TNFRSF14;CD40LG;CUL1;CD27;PSMF1;UBA52;PSME2;PSMC4;PSMB2;UBB;PSMC3;PSMD8	5689;5700;8945;5713;5682;5687;5708;7187;5706;5683;5685;5707;5695;5718;5720;5701;5717;5684;5705;5710;1147;944;9039;6500;329;6233;5696;5716;5688;5715;5686;10213;5692;8764;959;8454;939;9491;7311;5721;5704;5690;7314;5702;5714
I2_longterm,blood	Transcriptional regulation by RUNX2	7.61692e-05	1.61509	1.99996e-05	0.467396	85	PSMB1;PSMC1;PSMD7;PSMA1;PSMA6;PSMD2;PSMC6;PSMA2;PSMA4;RBX1;PSMD1;PSMB7;PSMD12;CBFB;PSME1;PSMC2;PSMD11;PSMA3;PSMC5;PSMD4;SKP1;RPS27A;PSMB8;PSMD10;PSMA7;PSMD9;PSMA5;PSMD14;PSMB4;MAF;CUL1;PSMF1;UBA52;PSME2;PSMC4;PSMB2;UBB;PSMC3;PSMD8;CCNB1;CDK1;AKT3;STAT1;SKP2;SMURF1;HDAC6	5689;5700;5713;5682;5687;5708;5706;5683;5685;9978;5707;5695;5718;865;5720;5701;5717;5684;5705;5710;6500;6233;5696;5716;5688;5715;5686;10213;5692;4094;8454;9491;7311;5721;5704;5690;7314;5702;5714;891;983;10000;6772;6502;57154;10013
I2_longterm,blood	Translation initiation complex formation	7.61692e-05	2.32712	2.00004e-05	0.698146	57	EIF3M;EIF3E;RPS24;RPS4X;EIF3K;RPS13;EIF3C;EIF3J;EIF2S3;EIF2S1;RPS4Y1;RPS23;EIF3H;RPS9;RPS27L;RPS6;RPS8;RPS27A;EIF2S2;EIF4B;RPS7;RPS28;RPS26;PABPC1;EIF4G1;RPS3A;RPS17;RPS3;EIF1AX;RPS27;EIF3F;RPS11;RPS15A;RPS20;RPS15;RPS19;RPS10;RPS2;RPS29;EIF3A;RPS16;RPS12;RPS18;EIF3G;RPS21;RPSA;EIF3L;EIF3B;EIF3D;RPS5;RPS25;EIF4E;RPS14	10480;3646;6229;6191;27335;6207;8663;8669;1968;1965;6192;6228;8667;6203;51065;6194;6202;6233;8894;1975;6201;6234;6231;26986;1981;6189;6218;6188;1964;6232;8665;6205;6210;6224;6209;6223;6204;6187;6235;8661;6217;6206;6222;8666;6227;3921;51386;8662;8664;6193;6230;1977;6208
I2_longterm,blood	Transport to the Golgi and subsequent modification	7.61692e-05	1.47873	1.99996e-05	0.41254	141	DYNC1LI1;DCTN6;TMEM115;DYNLL1;COPZ1;TMED7;DCTN2;PPP6C;TRAPPC6B;TRAPPC2;CAPZA2;GOSR1;TRAPPC4;MIA3;ARCN1;COG2;SPTAN1;SEC22A;ACTR10;COPB2;SEC22B;CAPZA1;TUBA1A;SPTBN1;DCTN5;CNIH1;SAR1B;COPZ2;BET1;SCFD1;GORASP1;MGAT2;TUBB6;BET1L;MAN1A2;ANKRD28;STX17;B4GALT4;CTSC;COPG2;DYNLL2;TUBB2A;TUBA1B;TUBA1C;SEC13;DYNC1LI2;DCTN3;SEC24C;SEC24A;SEC23A;SEC24B;SEC31A;SEC24D;CD59;MCFD2;GOSR2;TMED2;AREG;LMAN1;RAB1B;ARF1…	51143;10671;11070;8655;22818;51014;10540;5537;122553;6399;830;9527;51399;375056;372;22796;6709;26984;55860;9276;9554;829;7846;6711;84516;10175;51128;51226;10282;23256;64689;4247;84617;51272;10905;23243;55014;8702;1075;26958;140735;7280;10376;84790;6396;1783;11258;9632;10802;10484;10427;22872;9871;966;90411;9570;10959;374;3998;81876;375;8774;23423;63908;832;25839;9382;2804;91949;6710;84342;286;861…
I2_longterm,blood	Ubiquitin Mediated Degradation of Phosphorylated Cdc25A	7.61692e-05	2.14161	2.0002e-05	0.655626	47	PSMB1;PSMC1;PSMD7;PSMA1;PSMA6;PSMD2;PSMC6;PSMA2;PSMA4;PSMD1;PSMB7;PSMD12;PSME1;PSMC2;PSMD11;PSMA3;CHEK2;PSMC5;PSMD4;RPS27A;PSMB8;PSMD10;PSMA7;PSMD9;PSMA5;PSMD14;PSMB4;PSMF1;UBA52;PSME2;PSMC4;PSMB2;UBB;PSMC3;PSMD8	5689;5700;5713;5682;5687;5708;5706;5683;5685;5707;5695;5718;5720;5701;5717;5684;11200;5705;5710;6233;5696;5716;5688;5715;5686;10213;5692;9491;7311;5721;5704;5690;7314;5702;5714
I2_longterm,blood	Ubiquitin-dependent degradation of Cyclin D	7.61692e-05	2.07852	2.00008e-05	0.634842	48	PSMB1;PSMC1;PSMD7;PSMA1;PSMA6;PSMD2;PSMC6;PSMA2;PSMA4;PSMD1;PSMB7;PSMD12;PSME1;PSMC2;PSMD11;PSMA3;PSMC5;PSMD4;RPS27A;PSMB8;PSMD10;PSMA7;PSMD9;PSMA5;PSMD14;PSMB4;PSMF1;UBA52;PSME2;PSMC4;PSMB2;UBB;PSMC3;PSMD8	5689;5700;5713;5682;5687;5708;5706;5683;5685;5707;5695;5718;5720;5701;5717;5684;5705;5710;6233;5696;5716;5688;5715;5686;10213;5692;9491;7311;5721;5704;5690;7314;5702;5714
I2_longterm,blood	UCH proteinases	7.61692e-05	1.69043	1.99996e-05	0.49273	78	PSMB1;PSMC1;PSMD7;PSMA1;PSMA6;PSMD2;PSMC6;PSMA2;TGFBR2;PSMA4;PSMD1;PSMB7;USP15;PSMD12;UCHL3;ACTB;PSME1;PSMC2;PSMD11;PSMA3;PSMC5;PSMD4;RPS27A;PSMB8;PSMD10;TFPT;PSMA7;PSMD9;PSMA5;ACTL6A;PSMD14;PSMB4;ACTR8;INO80B;SMAD7;PSMF1;UBA52;PSME2;PSMC4;PSMB2;UBB;PSMC3;PSMD8;YY1	5689;5700;5713;5682;5687;5708;5706;5683;7048;5685;5707;5695;9958;5718;7347;60;5720;5701;5717;5684;5705;5710;6233;5696;5716;29844;5688;5715;5686;86;10213;5692;93973;83444;4092;9491;7311;5721;5704;5690;7314;5702;5714;7528
I2_longterm,blood	Vif-mediated degradation of APOBEC3G	7.61692e-05	2.13182	2.00004e-05	0.646938	51	PSMB1;PSMC1;PSMD7;PSMA1;PSMA6;PSMD2;PSMC6;PSMA2;PSMA4;RBX1;PSMD1;PSMB7;PSMD12;PSME1;PSMC2;PSMD11;PSMA3;CUL5;PSMC5;PSMD4;RPS27A;PSMB8;PSMD10;ELOC;PSMA7;APOBEC3G;PSMD9;PSMA5;PSMD14;PSMB4;PSMF1;UBA52;PSME2;PSMC4;PSMB2;UBB;PSMC3;PSMD8	5689;5700;5713;5682;5687;5708;5706;5683;5685;9978;5707;5695;5718;5720;5701;5717;5684;8065;5705;5710;6233;5696;5716;6921;5688;60489;5715;5686;10213;5692;9491;7311;5721;5704;5690;7314;5702;5714
I2_longterm,blood	Viral Messenger RNA Synthesis	7.61692e-05	1.86757	2.00056e-05	0.581923	40	POLR2K;NUP93;SEH1L;GTF2F2;NUP43;RAE1;POLR2B;NUP133;NUP107;NUP205;POLR2D;GTF2F1;POLR2I;POLR2G;POLR2A;POLR2L;POLR2H;SEC13;RANBP2;NUP37;NUP88;NDC1;AAAS;NUP54;TPR;NUP155;NUP214;NUP210	5440;9688;81929;2963;348995;8480;5431;55746;57122;23165;5433;2962;5438;5436;5430;5441;5437;6396;5903;79023;4927;55706;8086;53371;7175;9631;8021;23225
I2_longterm,blood	Viral mRNA Translation	7.61692e-05	2.25173	1.99996e-05	0.651634	85	RPL23;RPL37A;RPS24;RPS4X;RPS13;RPL22L1;RPL7;RPL36A;RPL26;RPL41;RPS4Y1;RPS23;RPL7A;RPL27A;RPL31;RPL9;RPS9;RPS27L;RPL39;RPS6;RPL17;RPS8;RPS27A;RPL11;RPS7;RPS28;RPL35A;RPS26;RPL6;RPL22;RPL26L1;GRSF1;RPS3A;RPS17;RPL18A;RPL27;RPL13;RPS3;RPL36AL;RPL3;RPS27;RPL34;RPS11;RPS15A;RPS20;UBA52;RPS15;RPS19;RPS10;RPS2;RPS29;RPS16;RPS12;RPS18;RPS21;RPSA;RPS5;RPS25;RPS14;RPL29;RPLP0;RPL23A;RPL37;RPL38;RPL12;RPL4;…	9349;6168;6229;6191;6207;200916;6129;6173;6154;6171;6192;6228;6130;6157;6160;6133;6203;51065;6170;6194;6139;6202;6233;6135;6201;6234;6165;6231;6128;6146;51121;2926;6189;6218;6142;6155;6137;6188;6166;6122;6232;6164;6205;6210;6224;7311;6209;6223;6204;6187;6235;6217;6206;6222;6227;3921;6193;6230;6208;6159;6175;6147;6167;6169;6136;6124;6138;6132;6161;6181;6144;9045;6156;25873;6158;6143;6125;23521;617…
I2_longterm,blood	Vpu mediated degradation of CD4	7.61692e-05	2.10737	2.00004e-05	0.642202	49	PSMB1;PSMC1;BTRC;PSMD7;PSMA1;PSMA6;PSMD2;PSMC6;PSMA2;PSMA4;PSMD1;PSMB7;PSMD12;PSME1;PSMC2;PSMD11;PSMA3;PSMC5;PSMD4;SKP1;RPS27A;PSMB8;PSMD10;PSMA7;PSMD9;PSMA5;PSMD14;PSMB4;PSMF1;UBA52;PSME2;PSMC4;PSMB2;UBB;PSMC3;PSMD8	5689;5700;8945;5713;5682;5687;5708;5706;5683;5685;5707;5695;5718;5720;5701;5717;5684;5705;5710;6500;6233;5696;5716;5688;5715;5686;10213;5692;9491;7311;5721;5704;5690;7314;5702;5714
I2_longterm,blood	Activation of ATR in response to replication stress	0.000133691	2.01435	4.01268e-05	0.663593	26	ORC1;RPA2;RPA1;CDK2;ORC4;ATRIP;RPA3;DBF4;RAD9A;MCM6;RAD1;MCM5;ATR;CDC7;ORC3;ORC5;MCM3;RFC4;RAD17;MCM4	4998;6118;6117;1017;5000;84126;6119;10926;5883;4175;5810;4174;545;8317;23595;5001;4172;5984;5884;4173
I2_longterm,blood	Anchoring of the basal body to the plasma membrane	0.000133691	1.67839	3.99992e-05	0.493958	70	DYNLL1;SCLT1;CETN2;RAB11A;DCTN2;HAUS2;CEP164;TUBA1A;PRKAR2B;CEP162;CDK5RAP2;HSP90AA1;CEP135;HAUS1;TMEM216;HAUS8;CEP89;TCTN3;CDK1;CLASP1;CKAP5;IQCB1;AKAP9;CEP57;HAUS3;HAUS5;CSNK1E;NEDD1;CEP78;CNTRL;CEP250;TTBK2;NPHP4;PCM1;TUBG1;CCP110;DCTN3;OFD1	8655;132320;1069;8766;10540;55142;22897;7846;5577;22832;55755;3320;9662;115106;51259;93323;84902;26123;983;23332;9793;9657;10142;9702;79441;23354;1454;121441;84131;11064;11190;146057;261734;5108;7283;9738;11258;8481
I2_longterm,blood	Apoptotic cleavage of cellular proteins	0.000133691	1.99337	4.01268e-05	0.65668	26	CTNNB1;SPTAN1;APC;CASP3;BIRC2;STK26;ROCK1;CASP6;PRKCQ;SATB1;FNTA;BCAP31;PLEC;CASP8;ADD1;LMNB1;CASP7;LMNA;BMX;STK24;VIM	1499;6709;324;836;329;51765;6093;839;5588;6304;2339;10134;5339;841;118;4001;840;4000;660;8428;7431
I2_longterm,blood	Chromosome Maintenance	0.000133691	1.77744	4.00056e-05	0.545295	46	RPA2;MIS18BP1;RPA1;POLE4;DKC1;CENPH;PRIM2;RSF1;POT1;CENPU;SMARCA5;RPA3;RBBP7;TERF1;POLE3;MIS18A;PCNA;RBBP4;RFC4;PRIM1;CENPC;CENPT;CENPO;WRAP53;RFC1;POLD1;FEN1;TERF2IP;POLD4;POLD2;ACD;RUVBL2;RUVBL1;NHP2;CENPW;CENPX;NPM1	6118;55320;6117;56655;1736;64946;5558;51773;25913;79682;8467;6119;5931;7013;54107;54069;5111;5928;5984;5557;1060;80152;79172;55135;5981;5424;2237;54386;57804;5425;65057;10856;8607;55651;387103;201254;4869
I2_longterm,blood	Clathrin-mediated endocytosis	0.000133691	1.51763	3.99992e-05	0.430793	109	GRK3;OCRL;COPS8;NECAP2;HBEGF;M6PR;VAMP8;COPS4;ACTR3;ACTB;SYT11;COPS5;COPS2;RPS27A;ARPC3;VAMP4;BIN1;SNX9;ARPC2;CD3D;COPS7B;HIP1R;ARF6;CD3G;UBQLN1;UBA52;UBB;CD4;DVL2;HSPA8;AP2A2;GRK2;AREG;NECAP1;COPS7A;LDLRAP1;FCHO1;TFRC;EPS15;AAK1;SLC2A8;CLTCL1;VAMP2;COPS3;EPN1;ADRB2;IL7R;ACTG1;WASL;RAB5A;FNBP1;CTTN;TRIP10;SYNJ2;PIK3C2A;HIP1;RAB5C	157;4952;10920;55707;1839;4074;8673;51138;10096;60;23208;10987;9318;6233;10094;8674;274;51429;10109;915;64708;9026;382;917;29979;7311;7314;920;1856;3312;161;156;374;25977;50813;26119;23149;7037;2060;22848;29988;8218;6844;8533;29924;154;3575;71;8976;5868;23048;2017;9322;8871;5286;3092;5878
I2_longterm,blood	Complex I biogenesis	0.000133691	1.81042	4.0004e-05	0.556692	45	NDUFS5;NDUFA6;NDUFA1;NDUFS2;NDUFAF1;NDUFS3;NDUFA9;NDUFS4;NDUFA2;NDUFB5;NDUFAB1;NDUFB1;NDUFA12;TMEM126B;NDUFC2;NDUFA10;NDUFB7;NDUFA8;NDUFV2;NDUFB8;NDUFB9;NDUFC1;NDUFB6;NDUFB2;NDUFB4;NDUFAF2;NDUFB10;NDUFAF7;NDUFAF3;NDUFAF4;ACAD9;NDUFS8;NDUFA3;NDUFS1;ECSIT;NDUFA7;NDUFV1	4725;4700;4694;4720;51103;4722;4704;4724;4695;4711;4706;4707;55967;55863;4718;4705;4713;4702;4729;4714;4715;4717;4712;4708;4710;91942;4716;55471;25915;29078;28976;4728;4696;4719;51295;4701;4723
I2_longterm,blood	Costimulation by the CD28 family	0.000133691	1.70092	3.99992e-05	0.506892	61	CTLA4;PPP2CB;CD28;THEM4;HLA-DRA;CD86;HLA-DQA2;HLA-DPB1;HLA-DQA1;PPP2R5D;BTLA;CD3E;PPP2R5E;PPP2CA;TNFRSF14;ICOS;HLA-DPA1;PDCD1;CD3D;PPP2R5A;CD3G;LCK;CD274;AKT3;MLST8;MTOR;PPP2R5C;PPP2R1B;PIK3R1;CD4;MAP3K14;GRAP2;PRR5;RICTOR;PIK3CA;TRIB3;PIK3R2;PTPN11	1493;5516;940;117145;3122;942;3118;3115;3117;5528;151888;916;5529;5515;8764;29851;3113;5133;915;5525;917;3932;29126;10000;64223;2475;5527;5519;5295;920;9020;9402;55615;253260;5290;57761;5296;5781
I2_longterm,blood	Deadenylation-dependent mRNA decay	0.000133691	1.74469	4.00008e-05	0.527287	53	LSM3;EXOSC1;WDR61;LSM1;CNOT8;EXOSC3;PARN;LSM5;EIF4A3;CNOT10;LSM7;LSM6;DCP1B;DIS3;TTC37;EIF4B;PABPC1;EIF4G1;DCP1A;PAIP1;CNOT2;CNOT9;CNOT6;EIF4E;SKIV2L;EXOSC9;EXOSC8;EXOSC6;EXOSC5;EXOSC2;EXOSC7;CNOT6L;CNOT4;PAN2;CNOT11;CNOT3;PAN3;CNOT7;LSM2;NT5C3B;HBS1L;DCPS;EDC3;LSM4	27258;51013;80349;27257;9337;51010;5073;23658;9775;25904;51690;11157;196513;22894;9652;1975;26986;1981;55802;10605;4848;9125;57472;1977;6499;5393;11340;118460;56915;23404;23016;246175;4850;9924;55571;4849;255967;29883;57819;115024;10767;28960;80153;25804
I2_longterm,blood	G2/M DNA damage checkpoint	0.000133691	1.82	4.0004e-05	0.557169	47	YWHAZ;RPA2;YWHAQ;RPA1;NBN;CHEK2;RNF8;MRE11;RAD50;BRCC3;RBBP8;UBE2N;SUMO1;ATRIP;RPA3;RAD9A;CCNB1;CDK1;RAD1;ATR;RFC4;RAD17;YWHAH;TP53;SFN;ATM;NSD2;BLM;TP53BP1;UBE2V2;RHNO1;TOPBP1	7534;6118;10971;6117;4683;11200;9025;4361;10111;79184;5932;7334;7341;84126;6119;5883;891;983;5810;545;5984;5884;7533;7157;2810;472;7468;641;7158;7336;83695;11073
I2_longterm,blood	HIV Transcription Initiation	0.000133691	1.79835	4.00112e-05	0.558695	41	GTF2B;POLR2K;CDK7;GTF2F2;GTF2H3;TAF9;TAF12;TAF3;GTF2E2;GTF2E1;ERCC3;TAF5;MNAT1;GTF2A2;TAF13;POLR2B;TAF2;GTF2H1;TAF7;TAF6;POLR2D;GTF2F1;POLR2I;POLR2G;POLR2A;POLR2L;POLR2H	2959;5440;1022;2963;2967;6880;6883;83860;2961;2960;2071;6877;4331;2958;6884;5431;6873;2965;6879;6878;5433;2962;5438;5436;5430;5441;5437
I2_longterm,blood	Intrinsic Pathway for Apoptosis	0.000133691	1.91794	4.00016e-05	0.585796	48	BID;YWHAZ;DYNLL1;YWHAQ;TP53BP2;CASP3;CYCS;DIABLO;PPP3CC;MAPK8;PMAIP1;E2F1;TFDP1;YWHAH;TP53;AKT3;PPP1R13B;DYNLL2;BAD;BCL2;SFN;TFDP2;C1QBP;GZMB;CASP8;AVEN;XIAP;APIP;CARD8;BCL2L1;CASP7	637;7534;8655;10971;7159;836;54205;56616;5533;5599;5366;1869;7027;7533;7157;10000;23368;140735;572;596;2810;7029;708;3002;841;57099;331;51074;22900;598;840
I2_longterm,blood	PERK regulates gene expression	0.000133691	1.86301	4.00585e-05	0.60166	30	DDIT3;EXOSC1;CXCL8;EIF2S3;EIF2S1;CEBPG;EIF2AK3;EXOSC3;PARN;NFYA;NFYB;EIF2S2;DIS3;HSPA5;EXOSC9;ATF4;EXOSC8;EXOSC6;EXOSC5;EXOSC2;ASNS;EXOSC7	1649;51013;3576;1968;1965;1054;9451;51010;5073;4800;4801;8894;22894;3309;5393;468;11340;118460;56915;23404;440;23016
I2_longterm,blood	Phase II - Conjugation of compounds	0.000133691	1.7684	4.00064e-05	0.545101	44	ESD;PAPSS1;TPMT;MAT2B;TRMT112;IMPAD1;ABHD10;UGP2;GSTM2;MGST3;SLC35B3;GCLC;COMT;GCLM;GSTP1;TPST2;SLC35D1;UGDH;GGCT;AHCY;TPST1;BPNT1;MTRR;GSTM1;PODXL2;GSTM4	2098;9061;7172;27430;51504;54928;55347;7360;2946;4259;51000;2729;1312;2730;2950;8459;23169;7358;79017;191;8460;10380;4552;2944;50512;2948
I2_longterm,blood	Post NMDA receptor activation events	0.000133691	1.89313	4.0004e-05	0.579559	47	CALM2;PRKAR1A;ARHGEF7;PRKAG2;TUBA1A;PRKAR2B;CAMK2D;TUBB6;PRKX;CALM1;PRKAR1B;KRAS;PRKAG1;CAMK4;PRKAA1;GIT1;HRAS;PRKAB1;CAMK1;RPS6KA2;TUBB2A;TUBA1B;NRGN;TUBA1C;PRKACB;DLG4;DLG1;CAMKK1;CREB1	805;5573;8874;51422;7846;5577;817;84617;5613;801;5575;3845;5571;814;5562;28964;3265;5564;8536;6196;7280;10376;4900;84790;5567;1742;1739;84254;1385
I2_longterm,blood	RNA Polymerase II HIV Promoter Escape	0.000133691	1.79835	4.00112e-05	0.558695	41	GTF2B;POLR2K;CDK7;GTF2F2;GTF2H3;TAF9;TAF12;TAF3;GTF2E2;GTF2E1;ERCC3;TAF5;MNAT1;GTF2A2;TAF13;POLR2B;TAF2;GTF2H1;TAF7;TAF6;POLR2D;GTF2F1;POLR2I;POLR2G;POLR2A;POLR2L;POLR2H	2959;5440;1022;2963;2967;6880;6883;83860;2961;2960;2071;6877;4331;2958;6884;5431;6873;2965;6879;6878;5433;2962;5438;5436;5430;5441;5437
I2_longterm,blood	RNA Polymerase II Promoter Escape	0.000133691	1.79835	4.00112e-05	0.558695	41	GTF2B;POLR2K;CDK7;GTF2F2;GTF2H3;TAF9;TAF12;TAF3;GTF2E2;GTF2E1;ERCC3;TAF5;MNAT1;GTF2A2;TAF13;POLR2B;TAF2;GTF2H1;TAF7;TAF6;POLR2D;GTF2F1;POLR2I;POLR2G;POLR2A;POLR2L;POLR2H	2959;5440;1022;2963;2967;6880;6883;83860;2961;2960;2071;6877;4331;2958;6884;5431;6873;2965;6879;6878;5433;2962;5438;5436;5430;5441;5437
I2_longterm,blood	RNA Polymerase II Transcription Initiation	0.000133691	1.79835	4.00112e-05	0.558695	41	GTF2B;POLR2K;CDK7;GTF2F2;GTF2H3;TAF9;TAF12;TAF3;GTF2E2;GTF2E1;ERCC3;TAF5;MNAT1;GTF2A2;TAF13;POLR2B;TAF2;GTF2H1;TAF7;TAF6;POLR2D;GTF2F1;POLR2I;POLR2G;POLR2A;POLR2L;POLR2H	2959;5440;1022;2963;2967;6880;6883;83860;2961;2960;2071;6877;4331;2958;6884;5431;6873;2965;6879;6878;5433;2962;5438;5436;5430;5441;5437
I2_longterm,blood	RNA Polymerase II Transcription Initiation And Promoter Clearance	0.000133691	1.79835	4.00112e-05	0.558695	41	GTF2B;POLR2K;CDK7;GTF2F2;GTF2H3;TAF9;TAF12;TAF3;GTF2E2;GTF2E1;ERCC3;TAF5;MNAT1;GTF2A2;TAF13;POLR2B;TAF2;GTF2H1;TAF7;TAF6;POLR2D;GTF2F1;POLR2I;POLR2G;POLR2A;POLR2L;POLR2H	2959;5440;1022;2963;2967;6880;6883;83860;2961;2960;2071;6877;4331;2958;6884;5431;6873;2965;6879;6878;5433;2962;5438;5436;5430;5441;5437
I2_longterm,blood	RNA Polymerase II Transcription Pre-Initiation And Promoter Opening	0.000133691	1.79835	4.00112e-05	0.558695	41	GTF2B;POLR2K;CDK7;GTF2F2;GTF2H3;TAF9;TAF12;TAF3;GTF2E2;GTF2E1;ERCC3;TAF5;MNAT1;GTF2A2;TAF13;POLR2B;TAF2;GTF2H1;TAF7;TAF6;POLR2D;GTF2F1;POLR2I;POLR2G;POLR2A;POLR2L;POLR2H	2959;5440;1022;2963;2967;6880;6883;83860;2961;2960;2071;6877;4331;2958;6884;5431;6873;2965;6879;6878;5433;2962;5438;5436;5430;5441;5437
I2_longterm,blood	Signaling by Nuclear Receptors	0.000133691	1.39922	3.99992e-05	0.385804	172	CALM2;POLR2K;CDKN1B;HBEGF;GTF2F2;GNG10;FKBP4;CBFB;PDHB;KDM3A;ABCG1;GNG11;FKBP5;PPID;MED1;STAG2;GNGT2;SMC1A;GTF2A2;NRIP1;HSP90AA1;SMC3;RDH14;MYLIP;ARL4C;KDM4A;POLR2B;TFF3;PRMT1;HSP90AB1;PDHX;PTGES3;IGF1R;CALM1;KRAS;GATA3;DLD;CCNT1;PRKCZ;GNB5;DHRS9;PDHA1;RAD21;POLR2D;GTF2F1;POLR2I;POLR2G;POLR2A;POLR2L;POLR2H;NCOA3;EP300;NCOR1;YY1;CREBBP;AKT3;BCL2;TBL1X;TBL1XR1;NCOA2;SREBF1;FASN;SCD;HRAS;CREB1;XPO1;…	805;5440;1027;1839;2963;2790;2288;865;5162;55818;9619;2791;2289;5481;5469;10735;2793;8243;2958;8204;3320;9126;57665;29116;10123;9682;5431;7033;3276;3326;8050;10728;3480;801;3845;2625;1738;904;5590;10681;10170;5160;5885;5433;2962;5438;5436;5430;5441;5437;8202;2033;9611;7528;1387;10000;596;6907;79718;10499;6720;2194;6319;3265;1385;7514;5295;54331;8644;8850;6908;26523;27161;4343;27327;374;5290;5296;…
I2_longterm,blood	Signaling by WNT	0.000133691	1.40333	3.99992e-05	0.385288	186	CALM2;PSMB1;PSMC1;BTRC;YWHAZ;PSMD7;PSMA1;SNX3;PSMA6;PSMD2;PSMC6;PSMA2;PSMA4;PPP2CB;RBX1;PSMD1;CTNNB1;PSMB7;GNG10;PSMD12;KLHL12;PSME1;APC;PSMC2;PSMD11;PSMA3;GNG11;PSMC5;PSMD4;CTNNBIP1;GNGT2;SKP1;PPP2R5D;RPS27A;PSMB8;PSMD10;PSMA7;USP8;SCRIB;PSMD9;PPP2R5E;PRKCA;BCL9;WNT10B;PSMA5;TLE2;PPP2CA;PSMD14;PSMB4;RYK;CALM1;KRAS;PPP2R5A;CUL1;LEF1;GNB5;PSMF1;UBA52;PSME2;PSMC4;PSMB2;UBB;PSMC3;PSMD8;MAP3K7;EP300;…	805;5689;5700;8945;7534;5713;5682;8724;5687;5708;5706;5683;5685;5516;9978;5707;1499;5695;2790;5718;59349;5720;324;5701;5717;5684;2791;5705;5710;56998;2793;6500;5528;6233;5696;5716;5688;9101;23513;5715;5529;5578;607;7480;5686;7089;5515;10213;5692;6259;801;3845;5525;8454;51176;10681;9491;7311;5721;5704;5690;7314;5702;5714;6885;2033;1387;5579;5527;5519;7514;1454;331;54331;50855;1856;57154;64750;1459…
I2_longterm,blood	The citric acid (TCA) cycle and respiratory electron transport	0.000133691	1.50888	3.99992e-05	0.423418	129	LDHA;SUCLG1;COX16;VDAC1;NDUFS5;COQ10B;COX7C;UQCRH;NDUFA6;NDUFA1;ETFA;NDUFS2;NDUFAF1;NDUFS3;ME2;NDUFA9;COX7B;NDUFS4;ETFB;FAHD1;NDUFA2;NDUFB5;CYC1;NDUFAB1;UQCRQ;SDHB;COX6C;COX14;UQCRB;NDUFB1;PDHB;FH;MPC1;SLC16A1;NDUFA4;UQCRFS1;COX4I1;NDUFA12;TMEM126B;NDUFC2;SUCLG2;NDUFA10;CYCS;NDUFB7;COX5A;NNT;LDHB;UQCRC2;NDUFA8;IDH3B;SUCLA2;PDHX;NDUFV2;NDUFB8;LRPPRC;NDUFB9;DLD;NDUFC1;NDUFB6;NDUFB2;PDHA1;SDHA;MDH2;…	3939;8802;51241;7416;4725;80219;1350;7388;4700;4694;2108;4720;51103;4722;4200;4704;1349;4724;2109;81889;4695;4711;1537;4706;27089;6390;1345;84987;7381;4707;5162;2271;51660;6566;4697;7386;1327;55967;55863;4718;8801;4705;54205;4713;9377;23530;3945;7385;4702;3420;8803;8050;4729;4714;10128;4715;1738;4717;4712;4708;5160;6389;4191;1431;50;4967;6392;3418;3421;4710;91942;4716;55471;25915;29078;28976;4728…
I2_longterm,blood	TP53 Regulates Metabolic Genes	0.000133691	1.65795	3.99992e-05	0.484388	76	YWHAZ;COX16;PRDX1;TIGAR;COX7C;RRAGC;LAMTOR5;TXN;PRKAG2;COX7B;YWHAQ;COX6C;COX14;RHEB;RRAGA;NDUFA4;SLC38A9;COX4I1;DDIT4;PRDX2;CYCS;COX5A;RRAGB;LAMTOR3;PTEN;LRPPRC;PRKAG1;GLS;RPTOR;SESN3;YWHAH;TP53;AKT3;SFN;PRKAA1;PRKAB1;MLST8;MTOR;SESN2;SESN1;TSC1;AGO1;AGO2;MOV10;TNRC6A	7534;51241;5052;57103;1350;64121;10542;7295;51422;1349;10971;1345;84987;6009;10670;4697;153129;1327;54541;7001;54205;9377;10325;8649;5728;10128;5571;2744;57521;143686;7533;7157;10000;2810;5562;5564;64223;2475;83667;27244;7248;26523;27161;4343;27327
I2_longterm,blood	Transcription of the HIV genome	0.000133691	1.72727	3.99992e-05	0.513113	63	GTF2B;POLR2K;RNMT;CDK7;GTF2F2;GTF2H3;TAF9;TCEA1;TAF12;TAF3;GTF2E2;GTF2E1;ERCC3;RNGTT;TAF5;MNAT1;GTF2A2;NCBP2;ELOC;TAF13;POLR2B;TAF2;GTF2H1;TAF7;TAF6;NCBP1;SUPT16H;CCNT1;POLR2D;GTF2F1;POLR2I;POLR2G;POLR2A;NELFA;SUPT5H;POLR2L;POLR2H;NELFE	2959;5440;8731;1022;2963;2967;6880;6917;6883;83860;2961;2960;2071;8732;6877;4331;2958;22916;6921;6884;5431;6873;2965;6879;6878;4686;11198;904;5433;2962;5438;5436;5430;7469;6829;5441;5437;7936
I2_longterm,blood	Transcription-Coupled Nucleotide Excision Repair (TC-NER)	0.000133691	1.69259	3.99992e-05	0.498767	69	POLR2K;COPS8;RPA2;CDK7;RBX1;POLK;GTF2H3;RPA1;COPS4;POLE4;TCEA1;ZNF830;LIG3;COPS5;ERCC3;COPS2;MNAT1;ISY1;RPS27A;POLR2B;GTF2H1;RPA3;USP7;POLE3;PPIE;PCNA;COPS7B;UBA52;UBB;POLR2D;POLR2I;POLR2G;POLR2A;POLR2L;POLR2H;EP300;RFC4;RFC1;POLD1;XRCC1;POLD4;POLD2;COPS7A;COPS3;CCNH;CUL4B;CUL4A;DDB1;ERCC1;XPA;ERCC2;AQR;HMGN1	5440;10920;6118;1022;9978;51426;2967;6117;51138;56655;6917;91603;3980;10987;2071;9318;4331;57461;6233;5431;2965;6119;7874;54107;10450;5111;64708;7311;7314;5433;5438;5436;5430;5441;5437;2033;5984;5981;5424;7515;57804;5425;50813;8533;902;8450;8451;1642;2067;7507;2068;9716;3150
I2_longterm,blood	Activation of BH3-only proteins	0.000195864	1.91552	6.01311e-05	0.624501	28	BID;YWHAZ;DYNLL1;YWHAQ;TP53BP2;PPP3CC;MAPK8;PMAIP1;E2F1;TFDP1;YWHAH;TP53;AKT3;PPP1R13B;DYNLL2;BAD;BCL2;SFN;TFDP2	637;7534;8655;10971;7159;5533;5599;5366;1869;7027;7533;7157;10000;23368;140735;572;596;2810;7029
I2_longterm,blood	Activation of the pre-replicative complex	0.000195864	1.9046	6.02216e-05	0.63128	25	ORC1;RPA2;RPA1;POLE4;PRIM2;CDK2;ORC4;RPA3;DBF4;POLE3;MCM6;MCM5;CDC7;ORC3;ORC5;MCM3;MCM4;GMNN;PRIM1	4998;6118;6117;56655;5558;1017;5000;6119;10926;54107;4175;4174;8317;23595;5001;4172;4173;51053;5557
I2_longterm,blood	mRNA Splicing	0.000195864	1.40226	5.99988e-05	0.385554	181	LSM3;CSTF2T;SNRPG;POLR2K;HNRNPK;MAGOH;DNAJC8;SMNDC1;SF3B6;SF3A3;CTNNBL1;SNRPD1;SNRPF;SNRPE;GTF2F2;PRPF40A;HNRNPC;HNRNPA0;SLU7;CDC40;HNRNPL;SNRPB2;DHX9;SNRNP27;RNPS1;SRSF6;PPWD1;SNRPD3;PDCD7;SNW1;SF3B2;WBP4;YBX1;PCBP1;LSM5;EIF4A3;LSM8;LSM7;ZCRB1;SRSF5;PLRG1;RBMX;LSM6;ISY1;SNRNP25;NCBP2;SF3B5;SNRNP48;PPIL4;HNRNPA1;POLR2B;U2SURP;U2AF1L4;CWC15;CPSF3;SRSF10;USP39;GPKOW;SNRPB;NUDT21;SNRNP200;NCBP1;WBP1…	27258;23283;6637;5440;3190;4116;22826;10285;51639;10946;56259;6632;6636;6635;2963;55660;3183;10949;10569;51362;3191;6629;1660;11017;10921;6431;23398;6634;10081;22938;10992;11193;4904;5093;23658;9775;51691;51690;85437;6430;5356;27316;11157;57461;79622;22916;83443;154007;85313;3178;5431;23350;199746;51503;51692;10772;10713;27238;6628;11051;23020;4686;51729;10450;84991;6432;51340;81608;5433;2962;543…
I2_longterm,blood	Resolution of Abasic Sites (AP sites)	0.000195864	1.87468	6.003e-05	0.591556	36	SMUG1;RPA2;POLB;RPA1;TDG;POLE4;LIG3;PARP2;RPA3;NEIL2;MBD4;POLE3;PARP1;PCNA;RFC4;RFC1;POLD1;FEN1;PARG;XRCC1;APEX1;POLD4;POLD2;NTHL1;MUTYH;UNG;OGG1	23583;6118;5423;6117;6996;56655;3980;10038;6119;252969;8930;54107;142;5111;5984;5981;5424;2237;8505;7515;328;57804;5425;4913;4595;7374;4968
I2_longterm,blood	Respiratory electron transport, ATP synthesis by chemiosmotic coupling, and heat production by uncoupling proteins.	0.000195864	1.56243	5.99988e-05	0.451264	87	COX16;NDUFS5;COQ10B;COX7C;UQCRH;NDUFA6;NDUFA1;ETFA;NDUFS2;NDUFAF1;NDUFS3;NDUFA9;COX7B;NDUFS4;ETFB;NDUFA2;NDUFB5;CYC1;NDUFAB1;UQCRQ;SDHB;COX6C;COX14;UQCRB;NDUFB1;NDUFA4;UQCRFS1;COX4I1;NDUFA12;TMEM126B;NDUFC2;NDUFA10;CYCS;NDUFB7;COX5A;UQCRC2;NDUFA8;NDUFV2;NDUFB8;LRPPRC;NDUFB9;NDUFC1;NDUFB6;NDUFB2;SDHA;SDHD;NDUFB4;NDUFAF2;NDUFB10;NDUFAF7;NDUFAF3;NDUFAF4;ACAD9;NDUFS8;NDUFA3;NDUFS1;ECSIT;NDUFA7;NDUFV1	51241;4725;80219;1350;7388;4700;4694;2108;4720;51103;4722;4704;1349;4724;2109;4695;4711;1537;4706;27089;6390;1345;84987;7381;4707;4697;7386;1327;55967;55863;4718;4705;54205;4713;9377;7385;4702;4729;4714;10128;4715;4717;4712;4708;6389;6392;4710;91942;4716;55471;25915;29078;28976;4728;4696;4719;51295;4701;4723
I2_longterm,blood	Aquaporin-mediated transport	0.00025177	1.8461	8.02118e-05	0.604942	27	PRKAR1A;RAB11A;GNG10;GNG11;PRKAR2B;GNGT2;PRKAR1B;GNB5;PRKACB;RAB11FIP2;ADCY9;GNG2;AQP3;AQP10;ADCY3;GNAS	5573;8766;2790;2791;5577;2793;5575;10681;5567;22841;115;54331;360;89872;109;2778
I2_longterm,blood	Homology Directed Repair	0.00025177	1.60064	7.99984e-05	0.467074	77	RPA2;POLK;RPA1;POLE4;LIG3;NBN;RNF8;MRE11;RAD50;PPP4R2;BRCC3;SUMO2;CDK2;RPS27A;RBBP8;UBE2N;SUMO1;PARP2;ATRIP;RPA3;TIMELESS;RAD9A;POLE3;PARP1;PCNA;UBA52;UBB;RAD1;ATR;RFC4;RAD17;ATM;RFC1;POLD1;FEN1;XRCC1;POLD4;POLD2;NSD2;BLM;TP53BP1;UBE2V2;RHNO1;TOPBP1;ABL1;POLH;ERCC1;RAD51D;MUS81;RNF4;RAD52;SLX4	6118;51426;6117;56655;3980;4683;9025;4361;10111;151987;79184;6613;1017;6233;5932;7334;7341;10038;84126;6119;8914;5883;54107;142;5111;7311;7314;5810;545;5984;5884;472;5981;5424;2237;7515;57804;5425;7468;641;7158;7336;83695;11073;25;5429;2067;5892;80198;6047;5893;84464
I2_longterm,blood	mRNA Capping	0.00025177	1.92159	8.02536e-05	0.633034	26	POLR2K;RNMT;CDK7;GTF2F2;GTF2H3;ERCC3;RNGTT;MNAT1;NCBP2;POLR2B;GTF2H1;NCBP1;POLR2D;GTF2F1;POLR2I;POLR2G;POLR2A;SUPT5H;POLR2L;POLR2H	5440;8731;1022;2963;2967;2071;8732;4331;22916;5431;2965;4686;5433;2962;5438;5436;5430;6829;5441;5437
I2_longterm,blood	Oxidative Stress Induced Senescence	0.00025177	1.66513	7.99984e-05	0.498755	58	MAP2K4;TXN;MAP4K4;RNF2;TNIK;MDM2;RPS27A;MAPK9;RBBP7;CBX4;MAPK8;E2F1;UBA52;UBB;MAP2K6;MAPKAPK2;MAPK11;RBBP4;EED;SUZ12;EZH2;TFDP1;TP53;TFDP2;AGO1;MOV10;TNRC6A;MDM4;MAPKAPK5;CDK6;MINK1;MAP2K7;PHC3;PHC2;BMI1;CDKN2D;CDK4	6416;7295;9448;6045;23043;4193;6233;5601;5931;8535;5599;1869;7311;7314;5608;9261;5600;5928;8726;23512;2146;7027;7157;7029;26523;4343;27327;4194;8550;1021;50488;5609;80012;1912;648;1032;1019
I2_longterm,blood	RHO GTPase Effectors	0.00025177	1.37128	7.99984e-05	0.37559	195	DYNC1LI1;CALM2;YWHAZ;KLC1;DYNLL1;CDKN1B;MIS12;DIAPH1;MYL12B;PPP2CB;SEH1L;YWHAQ;MYL12A;S100A8;CTNNB1;ACTR3;ACTB;KTN1;TUBA1A;BRK1;NUDC;NUP43;NSL1;CENPH;PPP2R5D;ARPC3;CENPU;PPP1R14A;PIK3C3;TUBB6;PPP2R5E;PRKCA;NUP133;MAD1L1;PKN3;PPP2CA;ROCK1;ITGB1;PMF1;NCK1;PPP1R12A;NUP107;CALM1;ARPC2;PRKCZ;PPP2R5A;RHPN1;BIRC5;RPS27;ABI1;BUB3;MAPK11;YWHAH;DYNLL2;SFN;NCOA2;PRKCB;LIN7B;TUBB2A;TUBA1B;TUBA1C;DLG4;SEC13;C…	51143;805;7534;3831;8655;1027;79003;1729;103910;5516;81929;10971;10627;6279;1499;10096;60;3895;7846;55845;10726;348995;25936;64946;5528;10094;79682;94274;5289;84617;5529;5578;55746;8379;29941;5515;6093;3688;11243;4690;4659;57122;801;10109;5590;5525;114822;332;6232;10006;9184;5600;7533;140735;2810;10499;5579;64130;7280;10376;84790;1742;6396;6249;3796;79980;9735;55920;5527;1060;3619;348235;5501;801…
I2_longterm,blood	RNA Pol II CTD phosphorylation and interaction with CE	0.00025177	1.86702	8.036e-05	0.622526	24	POLR2K;RNMT;CDK7;GTF2F2;GTF2H3;ERCC3;RNGTT;MNAT1;POLR2B;GTF2H1;POLR2D;GTF2F1;POLR2I;POLR2G;POLR2A;SUPT5H;POLR2L;POLR2H	5440;8731;1022;2963;2967;2071;8732;4331;5431;2965;5433;2962;5438;5436;5430;6829;5441;5437
I2_longterm,blood	RNA Pol II CTD phosphorylation and interaction with CE during HIV infection	0.00025177	1.86702	8.036e-05	0.622526	24	POLR2K;RNMT;CDK7;GTF2F2;GTF2H3;ERCC3;RNGTT;MNAT1;POLR2B;GTF2H1;POLR2D;GTF2F1;POLR2I;POLR2G;POLR2A;SUPT5H;POLR2L;POLR2H	5440;8731;1022;2963;2967;2071;8732;4331;5431;2965;5433;2962;5438;5436;5430;6829;5441;5437
I2_longterm,blood	Transcriptional regulation by RUNX3	0.00025177	1.57404	7.99984e-05	0.456862	82	PSMB1;PSMC1;PSMD7;PSMA1;PSMA6;PSMD2;PSMC6;PSMA2;PSMA4;PSMD1;CTNNB1;PSMB7;PSMD12;CBFB;PSME1;PSMC2;PSMD11;PSMA3;PSMC5;SNW1;MDM2;PSMD4;RPS27A;PSMB8;PSMD10;PSMA7;PSMD9;PSMA5;PSMD14;PSMB4;KRAS;LEF1;PSMF1;UBA52;PSME2;PSMC4;PSMB2;UBB;PSMC3;PSMD8;EP300;CREBBP;TP53	5689;5700;5713;5682;5687;5708;5706;5683;5685;5707;1499;5695;5718;865;5720;5701;5717;5684;5705;22938;4193;5710;6233;5696;5716;5688;5715;5686;10213;5692;3845;51176;9491;7311;5721;5704;5690;7314;5702;5714;2033;1387;7157
I2_longterm,blood	DNA Damage Recognition in GG-NER	0.000301321	1.72783	0.000100038	0.541663	38	CETN2;COPS8;RBX1;COPS4;ACTB;COPS5;COPS2;RPS27A;TFPT;PARP2;ACTL6A;ACTR8;PARP1;INO80B;COPS7B;UBA52;UBB;YY1;COPS7A;COPS3;MCRS1;RUVBL1;CUL4B;CUL4A;DDB1;INO80D;DDB2;RAD23A;XPC;INO80;NFRKB;INO80C;ACTR5;RAD23B	1069;10920;9978;51138;60;10987;9318;6233;29844;10038;86;93973;142;83444;64708;7311;7314;7528;50813;8533;10445;8607;8450;8451;1642;54891;1643;5886;7508;54617;4798;125476;79913;5887
I2_longterm,blood	Formation of the Early Elongation Complex	0.000301321	1.81923	0.000100146	0.587523	30	POLR2K;CDK7;GTF2F2;GTF2H3;ERCC3;MNAT1;NCBP2;POLR2B;GTF2H1;NCBP1;POLR2D;GTF2F1;POLR2I;POLR2G;POLR2A;NELFA;SUPT5H;POLR2L;POLR2H;NELFE	5440;1022;2963;2967;2071;4331;22916;5431;2965;4686;5433;2962;5438;5436;5430;7469;6829;5441;5437;7936
I2_longterm,blood	Formation of the HIV-1 Early Elongation Complex	0.000301321	1.81923	0.000100146	0.587523	30	POLR2K;CDK7;GTF2F2;GTF2H3;ERCC3;MNAT1;NCBP2;POLR2B;GTF2H1;NCBP1;POLR2D;GTF2F1;POLR2I;POLR2G;POLR2A;NELFA;SUPT5H;POLR2L;POLR2H;NELFE	5440;1022;2963;2967;2071;4331;22916;5431;2965;4686;5433;2962;5438;5436;5430;7469;6829;5441;5437;7936
I2_longterm,blood	mRNA Splicing - Major Pathway	0.000301321	1.39824	9.9998e-05	0.38541	173	LSM3;CSTF2T;SNRPG;POLR2K;HNRNPK;MAGOH;DNAJC8;SMNDC1;SF3B6;SF3A3;CTNNBL1;SNRPD1;SNRPF;SNRPE;GTF2F2;PRPF40A;HNRNPC;HNRNPA0;SLU7;CDC40;HNRNPL;SNRPB2;DHX9;SNRNP27;RNPS1;SRSF6;PPWD1;SNRPD3;SNW1;SF3B2;WBP4;YBX1;PCBP1;LSM5;EIF4A3;LSM8;LSM7;SRSF5;PLRG1;RBMX;LSM6;ISY1;NCBP2;SF3B5;PPIL4;HNRNPA1;POLR2B;U2SURP;U2AF1L4;CWC15;CPSF3;SRSF10;USP39;GPKOW;SNRPB;NUDT21;SNRNP200;NCBP1;WBP11;PPIE;RBM17;SRSF7;CRNKL1;FI…	27258;23283;6637;5440;3190;4116;22826;10285;51639;10946;56259;6632;6636;6635;2963;55660;3183;10949;10569;51362;3191;6629;1660;11017;10921;6431;23398;6634;22938;10992;11193;4904;5093;23658;9775;51691;51690;6430;5356;27316;11157;57461;22916;83443;85313;3178;5431;23350;199746;51503;51692;10772;10713;27238;6628;11051;23020;4686;51729;10450;84991;6432;51340;81608;5433;2962;5438;5436;5430;5441;5437;318…
I2_longterm,blood	Processing of DNA double-strand break ends	0.000301321	1.68494	0.000100002	0.512386	50	RPA2;RPA1;NBN;RNF8;MRE11;RAD50;PPP4R2;BRCC3;SUMO2;CDK2;RPS27A;RBBP8;UBE2N;SUMO1;ATRIP;RPA3;TIMELESS;RAD9A;UBA52;UBB;RAD1;ATR;RFC4;RAD17;ATM;NSD2;BLM;TP53BP1;UBE2V2;RHNO1;TOPBP1	6118;6117;4683;9025;4361;10111;151987;79184;6613;1017;6233;5932;7334;7341;84126;6119;8914;5883;7311;7314;5810;545;5984;5884;472;7468;641;7158;7336;83695;11073
I2_longterm,blood	Regulation of PLK1 Activity at G2/M Transition	0.000301321	1.61065	9.9998e-05	0.472747	72	BTRC;DYNLL1;CETN2;DCTN2;HAUS2;CEP164;TUBA1A;PRKAR2B;CDK5RAP2;SKP1;RPS27A;HSP90AA1;CEP135;HAUS1;OPTN;HAUS8;PPP1R12A;CUL1;UBA52;UBB;CCNB1;CDK1;CLASP1;CKAP5;AKAP9;CEP57;HAUS3;HAUS5;CSNK1E;NEDD1;CEP78;CNTRL;CEP250;PCM1;TUBG1;CCP110;DCTN3;OFD1;AURKA	8945;8655;1069;10540;55142;22897;7846;5577;55755;6500;6233;3320;9662;115106;10133;93323;4659;8454;7311;7314;891;983;23332;9793;10142;9702;79441;23354;1454;121441;84131;11064;11190;5108;7283;9738;11258;8481;6790
I2_longterm,blood	RNA Polymerase I Promoter Clearance	0.000301321	1.72588	0.000100028	0.534641	42	POLR2K;ZNRD1;CDK7;GTF2H3;RRN3;ERCC3;TTF1;CHD4;TAF1D;CHD3;CBX3;MNAT1;MBD2;UBTF;HDAC2;MTA1;GTF2H1;POLR1B;RBBP7;TWISTNB;TAF1B;POLR2L;POLR2H;RBBP4;POLR1C;KAT2B;TBP;POLR1D;KAT2A;POLR1E;EHMT2;GATAD2A;MTA2;GATAD2B;HDAC1	5440;30834;1022;2967;54700;2071;7270;1108;79101;1107;11335;4331;8932;7343;3066;9112;2965;84172;5931;221830;9014;5441;5437;5928;9533;8850;6908;51082;2648;64425;10919;54815;9219;57459;3065
I2_longterm,blood	RNA Polymerase I Transcription	0.000301321	1.72588	0.000100028	0.534641	42	POLR2K;ZNRD1;CDK7;GTF2H3;RRN3;ERCC3;TTF1;CHD4;TAF1D;CHD3;CBX3;MNAT1;MBD2;UBTF;HDAC2;MTA1;GTF2H1;POLR1B;RBBP7;TWISTNB;TAF1B;POLR2L;POLR2H;RBBP4;POLR1C;KAT2B;TBP;POLR1D;KAT2A;POLR1E;EHMT2;GATAD2A;MTA2;GATAD2B;HDAC1	5440;30834;1022;2967;54700;2071;7270;1108;79101;1107;11335;4331;8932;7343;3066;9112;2965;84172;5931;221830;9014;5441;5437;5928;9533;8850;6908;51082;2648;64425;10919;54815;9219;57459;3065
I2_longterm,blood	RNA Polymerase I Transcription Initiation	0.000301321	1.71392	0.00010003	0.535776	39	POLR2K;ZNRD1;CDK7;GTF2H3;RRN3;ERCC3;TTF1;CHD4;TAF1D;CHD3;MNAT1;UBTF;HDAC2;MTA1;GTF2H1;POLR1B;RBBP7;TWISTNB;TAF1B;POLR2L;POLR2H;RBBP4;POLR1C;KAT2B;TBP;POLR1D;KAT2A;POLR1E;EHMT2;GATAD2A;MTA2;GATAD2B;HDAC1	5440;30834;1022;2967;54700;2071;7270;1108;79101;1107;4331;7343;3066;9112;2965;84172;5931;221830;9014;5441;5437;5928;9533;8850;6908;51082;2648;64425;10919;54815;9219;57459;3065
I2_longterm,blood	Abortive elongation of HIV-1 transcript in the absence of Tat	0.000356925	1.86587	0.000120717	0.630335	22	POLR2K;GTF2F2;NCBP2;POLR2B;NCBP1;POLR2D;GTF2F1;POLR2I;POLR2G;POLR2A;NELFA;SUPT5H;POLR2L;POLR2H;NELFE	5440;2963;22916;5431;4686;5433;2962;5438;5436;5430;7469;6829;5441;5437;7936
I2_longterm,blood	B-WICH complex positively regulates rRNA expression	0.000356925	1.88861	0.00012038	0.622168	26	POLR2K;ZNRD1;DEK;ACTB;TAF1D;SMARCA5;POLR1B;TWISTNB;MYBBP1A;TAF1B;POLR2L;POLR2H;EP300;DDX21;POLR1C;KAT2B;TBP;POLR1D;MYO1C;KAT2A;POLR1E;BAZ1B	5440;30834;7913;60;79101;8467;84172;221830;10514;9014;5441;5437;2033;9188;9533;8850;6908;51082;4641;2648;64425;9031
I2_longterm,blood	NoRC negatively regulates rRNA expression	0.000356925	1.70773	0.000120036	0.53384	39	SAP18;POLR2K;SAP30L;ZNRD1;CDK7;GTF2H3;SIN3A;SUDS3;ERCC3;TTF1;TAF1D;MNAT1;MBD2;UBTF;HDAC2;GTF2H1;SMARCA5;POLR1B;DNMT1;SAP30BP;TWISTNB;TAF1B;POLR2L;POLR2H;POLR1C;TBP;POLR1D;POLR1E;SAP130;SAP30;ARID4B;HDAC1	10284;5440;79685;30834;1022;2967;25942;64426;2071;7270;79101;4331;8932;7343;3066;2965;8467;84172;1786;29115;221830;9014;5441;5437;9533;6908;51082;64425;79595;8819;51742;3065
I2_longterm,blood	Peptide ligand-binding receptors	0.000356925	1.69071	0.000120002	0.510974	53	CCR1;CXCR4;CCR3;CXCL8;PPBP;CCR4;CXCR5;ANXA1;XCL1;POMC;SAA1;NMB;CXCR3;CCL5;CX3CR1;APP;PF4;CCR7;CCL3L3;CXCR2;CCR5;CCL3;CXCR6;CCL4;NMUR1;C5AR1;INSL3;F2RL1;F2R;C5AR2;ACKR1;GHRL	1230;7852;1232;3576;5473;1233;643;301;6375;5443;6288;4828;2833;6352;1524;351;5196;1236;414062;3579;1234;6348;10663;6351;10316;728;3640;2150;2149;27202;2532;51738
I2_longterm,blood	Cargo recognition for clathrin-mediated endocytosis	0.000406902	1.5943	0.000139997	0.466321	75	GRK3;COPS8;NECAP2;HBEGF;M6PR;VAMP8;COPS4;SYT11;COPS5;COPS2;RPS27A;VAMP4;CD3D;COPS7B;CD3G;UBQLN1;UBA52;UBB;CD4;DVL2;AP2A2;GRK2;AREG;NECAP1;COPS7A;LDLRAP1;FCHO1;TFRC;EPS15;AAK1;SLC2A8;CLTCL1;VAMP2;COPS3;EPN1;ADRB2;IL7R	157;10920;55707;1839;4074;8673;51138;23208;10987;9318;6233;8674;915;64708;917;29979;7311;7314;920;1856;161;156;374;25977;50813;26119;23149;7037;2060;22848;29988;8218;6844;8533;29924;154;3575
I2_longterm,blood	Cell-Cell communication	0.000406902	1.64418	0.000139997	0.492478	58	PIK3CB;CTNNB1;SPTAN1;ACTB;SPTBN1;SIRPG;ITGA6;CD2AP;ANG;ITGB1;NCK1;KRT14;LIMS2;PIK3R1;PLEC;PARD6A;PIK3CA;PIK3R2;ARHGEF6;CLDN15;RSU1;ACTN1;CLDN9;COL17A1;TESK1;PRKCI;ACTG1;JUP;LIMS1;CD47;PTPN11;ACTN4;NCK2;WASL	5291;1499;6709;60;6711;55423;3655;23607;283;3688;4690;3861;55679;5295;5339;50855;5290;5296;9459;24146;6251;87;9080;1308;7016;5584;71;3728;3987;961;5781;81;8440;8976
I2_longterm,blood	Chaperonin-mediated protein folding	0.000406902	1.61125	0.000139997	0.477405	65	XRN2;CCT6A;GNG10;PFDN5;ACTB;TUBA1A;CCT2;GNG11;CCT8;GNGT2;PFDN1;CCT4;TUBB6;TCP1;FBXL3;PDCL;GNB5;CCT5;TP53;TUBB2A;TUBA1B;TUBA1C;GNG2;FBXW2;FBXO4;USP11;ARFGEF2;FBXW5;NOP56;WRAP53;SKIV2L;DCAF7;CSNK2A2;CSNK2B;GNAZ;PFDN2;VBP1	22803;908;2790;5204;60;7846;10576;2791;10694;2793;5201;10575;84617;6950;26224;5082;10681;22948;7157;7280;10376;84790;54331;26190;26272;8237;10564;54461;10528;55135;6499;10238;1459;1460;2781;5202;7411
I2_longterm,blood	Dual incision in TC-NER	0.000406902	1.66771	0.000140003	0.50122	56	POLR2K;RPA2;CDK7;RBX1;POLK;GTF2H3;RPA1;POLE4;TCEA1;ZNF830;ERCC3;MNAT1;ISY1;RPS27A;POLR2B;GTF2H1;RPA3;USP7;POLE3;PPIE;PCNA;UBA52;UBB;POLR2D;POLR2I;POLR2G;POLR2A;POLR2L;POLR2H;EP300;RFC4;RFC1;POLD1;POLD4;POLD2;CCNH;CUL4B;CUL4A;DDB1;ERCC1;XPA;ERCC2;AQR;HMGN1	5440;6118;1022;9978;51426;2967;6117;56655;6917;91603;2071;4331;57461;6233;5431;2965;6119;7874;54107;10450;5111;7311;7314;5433;5438;5436;5430;5441;5437;2033;5984;5981;5424;57804;5425;902;8450;8451;1642;2067;7507;2068;9716;3150
I2_longterm,blood	Death Receptor Signalling	0.000458927	1.47509	0.000159997	0.418973	108	ARHGEF7;TAX1BP1;ARHGEF3;RIPK2;CASP3;ADAM17;SPPL2A;FAS;CHUK;BIRC2;RPS27A;HDAC2;MADD;VAV2;ARHGEF18;TIAM1;NFKBIA;MAPK8;TNFRSF10A;TNFAIP3;CYLD;UBA52;UBB;MAP3K7;TAB2;TAB3;TAB1;BAD;NFKB1;IKBKB;CASP8;XIAP;FASLG;TRADD;TRAF2;RIPK1;SOS2;ARHGEF19;GNA13;ABR;BEX3;ARHGEF12;PREX1;ARHGEF6;NET1;PLEKHG2;TRIO;CASP2;FGD3;PRKCI;BAG4;HDAC1;CASP10;ARHGDIA;TRAF1;USP21;RACK1;RNF31;SMPD2;BIRC3	8874;8887;50650;8767;836;6868;84888;355;1147;329;6233;3066;8567;7410;23370;7074;4792;5599;8797;7128;1540;7311;7314;6885;23118;257397;10454;572;4790;3551;841;331;356;8717;7186;8737;6655;128272;10672;29;27018;23365;57580;9459;10276;64857;7204;835;89846;5584;9530;3065;843;396;7185;27005;10399;55072;6610;330
I2_longterm,blood	Gap-filling DNA repair synthesis and ligation in TC-NER	0.000458927	1.64471	0.000160003	0.493418	57	POLR2K;RPA2;CDK7;RBX1;POLK;GTF2H3;RPA1;POLE4;TCEA1;ZNF830;LIG3;ERCC3;MNAT1;ISY1;RPS27A;POLR2B;GTF2H1;RPA3;USP7;POLE3;PPIE;PCNA;UBA52;UBB;POLR2D;POLR2I;POLR2G;POLR2A;POLR2L;POLR2H;EP300;RFC4;RFC1;POLD1;XRCC1;POLD4;POLD2;CCNH;CUL4B;CUL4A;DDB1;ERCC2;AQR;HMGN1	5440;6118;1022;9978;51426;2967;6117;56655;6917;91603;3980;2071;4331;57461;6233;5431;2965;6119;7874;54107;10450;5111;7311;7314;5433;5438;5436;5430;5441;5437;2033;5984;5981;5424;7515;57804;5425;902;8450;8451;1642;2068;9716;3150
I2_longterm,blood	Negative epigenetic regulation of rRNA expression	0.000458927	1.70817	0.000160045	0.529157	42	SAP18;POLR2K;SAP30L;ZNRD1;CDK7;GTF2H3;SIN3A;SUDS3;ERCC3;TTF1;TAF1D;MNAT1;MBD2;UBTF;HDAC2;GTF2H1;SMARCA5;POLR1B;DNMT1;SAP30BP;TWISTNB;TAF1B;POLR2L;POLR2H;POLR1C;TBP;POLR1D;POLR1E;SIRT1;SAP130;SUV39H1;SAP30;ARID4B;HDAC1	10284;5440;79685;30834;1022;2967;25942;64426;2071;7270;79101;4331;8932;7343;3066;2965;8467;84172;1786;29115;221830;9014;5441;5437;9533;6908;51082;64425;23411;79595;6839;8819;51742;3065
I2_longterm,blood	Vasopressin regulates renal water homeostasis via Aquaporins	0.000458927	1.84681	0.000160591	0.612127	25	PRKAR1A;RAB11A;GNG10;GNG11;PRKAR2B;GNGT2;PRKAR1B;GNB5;PRKACB;RAB11FIP2;ADCY9;GNG2;AQP3;ADCY3;GNAS	5573;8766;2790;2791;5577;2793;5575;10681;5567;22841;115;54331;360;109;2778
I2_longterm,blood	Mitochondrial translation	0.000510114	1.5219	0.000179996	0.438023	91	MTRF1L;MRPS14;MRPS28;MRPL47;MRPS35;MRPS17;MTIF3;MRPS22;MRPL44;MRPL21;MRPS16;MRPS7;MRPS23;MRPS15;MRPS10;MRPL51;MRPL53;MRPL20;MRPL27;DAP3;MRPL13;MRPL30;MRPL14;MRPL18;MRPL19;GFM1;MRPS27;AURKAIP1;MRPL11;MRPL24;MRPL40;TSFM;MRPS36;MRPS18C;MRPL22;MRPL34;MRPS31;MRPL57;MTFMT;MRPL50;MRPL1;MRPL3;MRPL58;MRPL46;MRPS30;MRPS9;MRPL48;MRPL15;MRPS26;MRPS18B;MRPL39;MRPL38;MRPL41;MRPL54;MRPS34;CHCHD1;MRPS24;OXA1L;MR…	54516;63931;28957;57129;60488;51373;219402;56945;65080;219927;51021;51081;51649;64960;55173;51258;116540;55052;51264;7818;28998;51263;64928;29074;9801;85476;23107;54998;65003;79590;64976;10102;92259;51023;29093;64981;10240;78988;123263;54534;65008;11222;3396;26589;10884;64965;51642;29088;64949;28973;54148;64978;64975;116541;65993;118487;64951;5018;740;63875;64968;51069;51318;64983;55037;26284;544…
I2_longterm,blood	Mitochondrial translation initiation	0.000510114	1.54187	0.000179996	0.446206	85	MRPS14;MRPS28;MRPL47;MRPS35;MRPS17;MTIF3;MRPS22;MRPL44;MRPL21;MRPS16;MRPS7;MRPS23;MRPS15;MRPS10;MRPL51;MRPL53;MRPL20;MRPL27;DAP3;MRPL13;MRPL30;MRPL14;MRPL18;MRPL19;MRPS27;AURKAIP1;MRPL11;MRPL24;MRPL40;MRPS36;MRPS18C;MRPL22;MRPL34;MRPS31;MRPL57;MTFMT;MRPL50;MRPL1;MRPL3;MRPL58;MRPL46;MRPS30;MRPS9;MRPL48;MRPL15;MRPS26;MRPS18B;MRPL39;MRPL38;MRPL41;MRPL54;MRPS34;CHCHD1;MRPS24;OXA1L;MRPL49;MRPL17;MRPS6…	63931;28957;57129;60488;51373;219402;56945;65080;219927;51021;51081;51649;64960;55173;51258;116540;55052;51264;7818;28998;51263;64928;29074;9801;23107;54998;65003;79590;64976;92259;51023;29093;64981;10240;78988;123263;54534;65008;11222;3396;26589;10884;64965;51642;29088;64949;28973;54148;64978;64975;116541;65993;118487;64951;5018;740;63875;64968;51069;51318;64983;55037;26284;54460;51253;6150;5516…
I2_longterm,blood	MyD88-independent TLR4 cascade	0.000560475	1.50908	0.000199996	0.433969	92	BTRC;MAP2K4;LY96;TRAF3;PPP2CB;DUSP6;TICAM2;RIPK2;TANK;CHUK;SKP1;SAA1;BIRC2;PPP2R5D;RPS27A;MAPK9;UBE2N;TBK1;UBE2V1;HMGB1;PPP2CA;APP;IRAK2;NFKBIA;MAPK8;UBE2D2;CUL1;UBA52;UBB;MAP3K7;TAB2;TAB3;MAP2K6;TAB1;MAPKAPK2;MAPK11;NOD1;NFKB1;IKBKB;RPS6KA2;CREB1;PPP2R1B;CASP8;RIPK1	8945;6416;23643;7187;5516;1848;353376;8767;10010;1147;6500;6288;329;5528;6233;5601;7334;29110;7335;3146;5515;351;3656;4792;5599;7322;8454;7311;7314;6885;23118;257397;5608;10454;9261;5600;10392;4790;3551;6196;1385;5519;841;8737
I2_longterm,blood	TAK1 activates NFkB by phosphorylation and activation of IKKs complex	0.000560475	1.73881	0.000200228	0.559196	31	RIPK2;CHUK;SAA1;RPS27A;UBE2N;UBE2V1;HMGB1;APP;IRAK2;NFKBIA;UBA52;UBB;MAP3K7;TAB2;TAB3;TAB1;NOD1;NFKB1;IKBKB	8767;1147;6288;6233;7334;7335;3146;351;3656;4792;7311;7314;6885;23118;257397;10454;10392;4790;3551
I2_longterm,blood	TRIF(TICAM1)-mediated TLR4 signaling	0.000560475	1.50908	0.000199996	0.433969	92	BTRC;MAP2K4;LY96;TRAF3;PPP2CB;DUSP6;TICAM2;RIPK2;TANK;CHUK;SKP1;SAA1;BIRC2;PPP2R5D;RPS27A;MAPK9;UBE2N;TBK1;UBE2V1;HMGB1;PPP2CA;APP;IRAK2;NFKBIA;MAPK8;UBE2D2;CUL1;UBA52;UBB;MAP3K7;TAB2;TAB3;MAP2K6;TAB1;MAPKAPK2;MAPK11;NOD1;NFKB1;IKBKB;RPS6KA2;CREB1;PPP2R1B;CASP8;RIPK1	8945;6416;23643;7187;5516;1848;353376;8767;10010;1147;6500;6288;329;5528;6233;5601;7334;29110;7335;3146;5515;351;3656;4792;5599;7322;8454;7311;7314;6885;23118;257397;5608;10454;9261;5600;10392;4790;3551;6196;1385;5519;841;8737
I2_longterm,blood	Formation of TC-NER Pre-Incision Complex	0.000603478	1.66039	0.000220009	0.507134	48	POLR2K;COPS8;CDK7;RBX1;GTF2H3;COPS4;TCEA1;ZNF830;COPS5;ERCC3;COPS2;MNAT1;ISY1;RPS27A;POLR2B;GTF2H1;USP7;PPIE;COPS7B;UBA52;UBB;POLR2D;POLR2I;POLR2G;POLR2A;POLR2L;POLR2H;EP300;COPS7A;COPS3;CCNH;CUL4B;CUL4A;DDB1;XPA;ERCC2;AQR;HMGN1	5440;10920;1022;9978;2967;51138;6917;91603;10987;2071;9318;4331;57461;6233;5431;2965;7874;10450;64708;7311;7314;5433;5438;5436;5430;5441;5437;2033;50813;8533;902;8450;8451;1642;7507;2068;9716;3150
I2_longterm,blood	HDR through Homologous Recombination (HRR) or Single Strand Annealing (SSA)	0.000603478	1.55647	0.000219996	0.456846	72	RPA2;POLK;RPA1;POLE4;NBN;RNF8;MRE11;RAD50;PPP4R2;BRCC3;SUMO2;CDK2;RPS27A;RBBP8;UBE2N;SUMO1;ATRIP;RPA3;TIMELESS;RAD9A;POLE3;PCNA;UBA52;UBB;RAD1;ATR;RFC4;RAD17;ATM;RFC1;POLD1;POLD4;POLD2;NSD2;BLM;TP53BP1;UBE2V2;RHNO1;TOPBP1;ABL1;POLH;ERCC1;RAD51D;MUS81;RNF4;RAD52;SLX4	6118;51426;6117;56655;4683;9025;4361;10111;151987;79184;6613;1017;6233;5932;7334;7341;84126;6119;8914;5883;54107;5111;7311;7314;5810;545;5984;5884;472;5981;5424;57804;5425;7468;641;7158;7336;83695;11073;25;5429;2067;5892;80198;6047;5893;84464
I2_longterm,blood	Interleukin-17 signaling	0.000603478	1.58978	0.000219996	0.472971	62	BTRC;MAP2K4;PPP2CB;DUSP6;RIPK2;CHUK;SKP1;PPP2R5D;RPS27A;MAPK9;UBE2N;UBE2V1;PPP2CA;IRAK2;MAPK8;CUL1;UBA52;UBB;MAP3K7;TAB2;TAB3;MAP2K6;TAB1;MAPKAPK2;MAPK11;NOD1;NFKB1;IKBKB;RPS6KA2;CREB1;PPP2R1B	8945;6416;5516;1848;8767;1147;6500;5528;6233;5601;7334;7335;5515;3656;5599;8454;7311;7314;6885;23118;257397;5608;10454;9261;5600;10392;4790;3551;6196;1385;5519
I2_longterm,blood	Neddylation	0.000603478	1.36117	0.000219996	0.37382	185	PSMB1;PSMC1;UBE2F;BTRC;COMMD7;PSMD7;RNF7;PSMA1;NUB1;PSMA6;COMMD3;COPS8;PSMD2;PSMC6;PSMA2;KBTBD6;KLHL9;PSMA4;RBX1;PSMD1;COMMD8;PSMB7;SOCS2;DCUN1D3;VHL;COMMD2;COPS4;PSMD12;UCHL3;FBXO21;COMMD10;PSME1;FBXO7;PSMC2;PSMD11;PSMA3;CUL5;COPS5;PSMC5;COPS2;CUL2;PSMD4;ASB16;UBA3;FBXL12;KLHL20;SKP1;KLHL2;COMMD5;RPS27A;PSMB8;PSMD10;KLHL5;ELOC;PSMA7;LRR1;DCUN1D5;PSMD9;BTBD1;PSMA5;RBBP7;PSMD14;FBXO32;FEM1B;PSMB4;…	5689;5700;140739;8945;149951;5713;9616;5682;51667;5687;23412;10920;5708;5706;5683;89890;55958;5685;9978;5707;54951;5695;8835;123879;7428;51122;51138;5718;7347;23014;51397;5720;25793;5701;5717;5684;8065;10987;5705;9318;8453;5710;92591;9039;54850;27252;6500;11275;28991;6233;5696;5716;51088;6921;5688;122769;84259;5715;53339;5686;5931;10213;114907;10116;5692;26224;7322;8454;64708;79754;332;140461;949…
I2_longterm,blood	TCF dependent signaling in response to WNT	0.000603478	1.44476	0.000219996	0.406956	122	PSMB1;PSMC1;BTRC;YWHAZ;PSMD7;PSMA1;PSMA6;PSMD2;PSMC6;PSMA2;PSMA4;PPP2CB;RBX1;PSMD1;CTNNB1;PSMB7;PSMD12;KLHL12;PSME1;APC;PSMC2;PSMD11;PSMA3;PSMC5;PSMD4;CTNNBIP1;PPP2R5D;RPS27A;PSMB8;PSMD10;PSMA7;USP8;PSMD9;PPP2R5E;BCL9;PSMA5;TLE2;PPP2CA;PSMD14;PSMB4;RYK;PPP2R5A;LEF1;PSMF1;UBA52;PSME2;PSMC4;PSMB2;UBB;PSMC3;PSMD8;EP300;CREBBP;PPP2R5C;PPP2R1B;XPO1;CSNK1E;XIAP;DVL2;SMURF2;CSNK2A2;CSNK2B;SMARCA4;RUVBL1…	5689;5700;8945;7534;5713;5682;5687;5708;5706;5683;5685;5516;9978;5707;1499;5695;5718;59349;5720;324;5701;5717;5684;5705;5710;56998;5528;6233;5696;5716;5688;9101;5715;5529;607;5686;7089;5515;10213;5692;6259;5525;51176;9491;7311;5721;5704;5690;7314;5702;5714;2033;1387;5527;5519;7514;1454;331;1856;64750;1459;1460;6597;8607;3065;4609;4221;90780;1487;7091;25776;8658;8312;1452;8452;1455;79577;123169
I2_longterm,blood	Loss of Nlp from mitotic centrosomes	0.000650489	1.62415	0.000240005	0.489064	55	DYNLL1;CETN2;DCTN2;HAUS2;CEP164;TUBA1A;PRKAR2B;CDK5RAP2;HSP90AA1;CEP135;HAUS1;HAUS8;CDK1;CLASP1;CKAP5;AKAP9;CEP57;HAUS3;HAUS5;CSNK1E;NEDD1;CEP78;CNTRL;CEP250;PCM1;TUBG1;CCP110;DCTN3;OFD1	8655;1069;10540;55142;22897;7846;5577;55755;3320;9662;115106;93323;983;23332;9793;10142;9702;79441;23354;1454;121441;84131;11064;11190;5108;7283;9738;11258;8481
I2_longterm,blood	Loss of proteins required for interphase microtubule organization from the centrosome	0.000650489	1.62415	0.000240005	0.489064	55	DYNLL1;CETN2;DCTN2;HAUS2;CEP164;TUBA1A;PRKAR2B;CDK5RAP2;HSP90AA1;CEP135;HAUS1;HAUS8;CDK1;CLASP1;CKAP5;AKAP9;CEP57;HAUS3;HAUS5;CSNK1E;NEDD1;CEP78;CNTRL;CEP250;PCM1;TUBG1;CCP110;DCTN3;OFD1	8655;1069;10540;55142;22897;7846;5577;55755;3320;9662;115106;93323;983;23332;9793;10142;9702;79441;23354;1454;121441;84131;11064;11190;5108;7283;9738;11258;8481
I2_longterm,blood	RNA Polymerase II Pre-transcription Events	0.000650489	1.55966	0.000239995	0.457207	73	GTF2B;EAF1;POLR2K;WDR61;CDK7;GTF2F2;GTF2H3;TAF9;TCEA1;TAF12;TAF3;GTF2E2;GTF2E1;ERCC3;TAF5;MNAT1;GTF2A2;NCBP2;ELOC;TAF13;POLR2B;TAF2;GTF2H1;TAF7;TAF6;NCBP1;SUPT16H;CCNT1;POLR2D;GTF2F1;POLR2I;POLR2G;POLR2A;NELFA;SUPT5H;POLR2L;POLR2H;NELFE;TBP;ELOB;CCNH;ERCC2;CTR9;CDC73;RTF1;LEO1;GTF2A1;CDK9;CCNK;ELOA;SSRP1;AFF4;EAF2;MLLT1;TAF9B;TAF4	2959;85403;5440;80349;1022;2963;2967;6880;6917;6883;83860;2961;2960;2071;6877;4331;2958;22916;6921;6884;5431;6873;2965;6879;6878;4686;11198;904;5433;2962;5438;5436;5430;7469;6829;5441;5437;7936;6908;6923;902;2068;9646;79577;23168;123169;2957;1025;8812;6924;6749;27125;55840;4298;51616;6874
I2_longterm,blood	Amyloid fiber formation	0.000691567	1.70552	0.000260187	0.540152	35	TSPAN5;SAA1;RPS27A;MFGE8;ITM2B;UBE2L6;B2M;APP;UBA52;UBB;GGA1;GGA3;TSPAN14;SIAH2;SNCA;NPPA;NAT8B;TSPAN33;USP9X	10098;6288;6233;4240;9445;9246;567;351;7311;7314;26088;23163;81619;6478;6622;4878;51471;340348;8239
I2_longterm,blood	Interactions of Vpr with host cellular proteins	0.000691567	1.71578	0.000260224	0.547342	33	NUP93;SEH1L;BANF1;NUP43;RAE1;NUP133;NUP107;PSIP1;SLC25A6;NUP205;SEC13;RANBP2;NUP37;NUP88;KPNA1;NDC1;AAAS;NUP54;TPR;NUP155;NUP214;NUP210	9688;81929;8815;348995;8480;55746;57122;11168;293;23165;6396;5903;79023;4927;3836;55706;8086;53371;7175;9631;8021;23225
I2_longterm,blood	Mitochondrial translation elongation	0.000691567	1.52163	0.000259995	0.44035	85	MRPS14;MRPS28;MRPL47;MRPS35;MRPS17;MRPS22;MRPL44;MRPL21;MRPS16;MRPS7;MRPS23;MRPS15;MRPS10;MRPL51;MRPL53;MRPL20;MRPL27;DAP3;MRPL13;MRPL30;MRPL14;MRPL18;MRPL19;GFM1;MRPS27;AURKAIP1;MRPL11;MRPL24;MRPL40;TSFM;MRPS36;MRPS18C;MRPL22;MRPL34;MRPS31;MRPL57;MRPL50;MRPL1;MRPL3;MRPL58;MRPL46;MRPS30;MRPS9;MRPL48;MRPL15;MRPS26;MRPS18B;MRPL39;MRPL38;MRPL41;MRPL54;MRPS34;CHCHD1;MRPS24;OXA1L;MRPL49;MRPL17;MRPS6;M…	63931;28957;57129;60488;51373;56945;65080;219927;51021;51081;51649;64960;55173;51258;116540;55052;51264;7818;28998;51263;64928;29074;9801;85476;23107;54998;65003;79590;64976;10102;92259;51023;29093;64981;10240;78988;54534;65008;11222;3396;26589;10884;64965;51642;29088;64949;28973;54148;64978;64975;116541;65993;118487;64951;5018;740;63875;64968;51069;51318;64983;55037;26284;54460;51253;6150;55168;…
I2_longterm,blood	Mitochondrial translation termination	0.000691567	1.52214	0.000259995	0.440496	85	MTRF1L;MRPS14;MRPS28;MRPL47;MRPS35;MRPS17;MRPS22;MRPL44;MRPL21;MRPS16;MRPS7;MRPS23;MRPS15;MRPS10;MRPL51;MRPL53;MRPL20;MRPL27;DAP3;MRPL13;MRPL30;MRPL14;MRPL18;MRPL19;MRPS27;AURKAIP1;MRPL11;MRPL24;MRPL40;MRPS36;MRPS18C;MRPL22;MRPL34;MRPS31;MRPL57;MRPL50;MRPL1;MRPL3;MRPL58;MRPL46;MRPS30;MRPS9;MRPL48;MRPL15;MRPS26;MRPS18B;MRPL39;MRPL38;MRPL41;MRPL54;MRPS34;CHCHD1;MRPS24;OXA1L;MRPL49;MRPL17;MRPS6;MRPL…	54516;63931;28957;57129;60488;51373;56945;65080;219927;51021;51081;51649;64960;55173;51258;116540;55052;51264;7818;28998;51263;64928;29074;9801;23107;54998;65003;79590;64976;92259;51023;29093;64981;10240;78988;54534;65008;11222;3396;26589;10884;64965;51642;29088;64949;28973;54148;64978;64975;116541;65993;118487;64951;5018;740;63875;64968;51069;51318;64983;55037;26284;54460;51253;6150;55168;51116;…
I2_longterm,blood	Transcriptional regulation by RUNX1	0.000691567	1.39217	0.000259995	0.386605	152	PSMB1;PSMC1;PSMD7;PSMA1;CTLA4;PSMA6;PSMD2;PSMC6;PSMA2;PRMT6;PSMA4;CDK7;PSMD1;PSMB7;PCGF5;SIN3A;CTSL;PSMD12;CBFB;NFATC2;PSME1;RNF2;PSMC2;PSMD11;CCND2;PSMA3;DPY30;PSMC5;PSMD4;MNAT1;RPS27A;SMARCC1;PSMB8;PSMD10;PSMA7;SOCS4;PSMD9;PRMT1;PSMA5;ACTL6A;PSMD14;PRKCQ;PSMB4;TCF3;CBX4;GATA3;PF4;IL2RA;PSMF1;UBA52;PSME2;PSMC4;PSMB2;UBB;PSMC3;PSMD8;KMT2C;EP300;CREBBP;PRKCB;CSNK2A2;CSNK2B;KAT2B;AGO1;AGO2;MOV10;TN…	5689;5700;5713;5682;1493;5687;5708;5706;5683;55170;5685;1022;5707;5695;84333;25942;1514;5718;865;4773;5720;6045;5701;5717;894;5684;84661;5705;5710;4331;6233;6599;5696;5716;5688;122809;5715;3276;5686;86;10213;5588;5692;6929;8535;2625;5196;3559;9491;7311;5721;5704;5690;7314;5702;5714;58508;2033;1387;5579;1459;1460;8850;26523;27161;4343;27327;5781;1021;80012;1912;648;6597;55193;6605;6602;9739;57492;…
I2_longterm,blood	activated TAK1 mediates p38 MAPK activation	0.000691642	1.82461	0.000261264	0.61223	23	RIPK2;RPS27A;UBE2N;UBE2V1;IRAK2;UBA52;UBB;MAP3K7;TAB2;TAB3;MAP2K6;TAB1;MAPKAPK2;MAPK11;NOD1	8767;6233;7334;7335;3656;7311;7314;6885;23118;257397;5608;10454;9261;5600;10392
I2_longterm,blood	Estrogen-dependent gene expression	0.000732852	1.52517	0.000279994	0.446102	75	POLR2K;GTF2F2;FKBP4;CBFB;MED1;STAG2;SMC1A;GTF2A2;NRIP1;HSP90AA1;SMC3;POLR2B;TFF3;PRMT1;HSP90AB1;PTGES3;GATA3;CCNT1;RAD21;POLR2D;GTF2F1;POLR2I;POLR2G;POLR2A;POLR2L;POLR2H;NCOA3;EP300;YY1;CREBBP;BCL2;NCOA2;KAT2B;TBP;AGO1;AGO2;MOV10;TNRC6A;KDM4B;KDM1A;ATF2;HDAC1;MYC;AXIN1;EBAG9;JUND;STAG1;USF2;ZNF217;RUNX1;GTF2A1;CDK9	5440;2963;2288;865;5469;10735;8243;2958;8204;3320;9126;5431;7033;3276;3326;10728;2625;904;5885;5433;2962;5438;5436;5430;5441;5437;8202;2033;7528;1387;596;10499;8850;6908;26523;27161;4343;27327;23030;23028;1386;3065;4609;8312;9166;3727;10274;7392;7764;861;2957;1025
I2_longterm,blood	Regulation of PTEN gene transcription	0.000732852	1.62486	0.00028	0.492143	52	EGR1;RRAGC;LAMTOR5;RHEB;RRAGA;RNF2;SLC38A9;CHD4;CHD3;HDAC2;RRAGB;LAMTOR3;MTA1;RBBP7;CBX4;RPTOR;RBBP4;EED;SUZ12;EZH2;TP53;MLST8;MTOR;PHC3;PHC2;BMI1;KDM1A;REST;GATAD2A;ATF2;MTA2;GATAD2B;HDAC1;HDAC7;HDAC5	1958;64121;10542;6009;10670;6045;153129;1108;1107;3066;10325;8649;9112;5931;8535;57521;5928;8726;23512;2146;7157;64223;2475;80012;1912;648;23028;5978;54815;1386;9219;57459;3065;51564;10014
I2_longterm,blood	Transcriptional regulation by small RNAs	0.000732852	1.66944	0.00028005	0.51588	43	POLR2K;NUP93;SEH1L;NUP43;RAE1;POLR2B;NUP133;NUP107;NUP205;POLR2D;POLR2I;POLR2G;POLR2A;POLR2L;POLR2H;SEC13;RANBP2;NUP37;NUP88;NDC1;AAAS;NUP54;TPR;NUP155;NUP214;NUP210;AGO1;AGO2;TNRC6A	5440;9688;81929;348995;8480;5431;55746;57122;23165;5433;5438;5436;5430;5441;5437;6396;5903;79023;4927;55706;8086;53371;7175;9631;8021;23225;26523;27161;27327
I2_longterm,blood	JNK (c-Jun kinases) phosphorylation and activation mediated by activated human TAK1	0.000735202	1.81795	0.000282025	0.618531	21	MAP2K4;RIPK2;RPS27A;MAPK9;UBE2N;UBE2V1;IRAK2;MAPK8;UBA52;UBB;MAP3K7;TAB2;TAB3;TAB1;NOD1	6416;8767;6233;5601;7334;7335;3656;5599;7311;7314;6885;23118;257397;10454;10392
I2_longterm,blood	MAP kinase activation	0.000774897	1.59413	0.000299994	0.475809	60	BTRC;MAP2K4;PPP2CB;DUSP6;RIPK2;CHUK;SKP1;PPP2R5D;RPS27A;MAPK9;UBE2N;UBE2V1;PPP2CA;IRAK2;MAPK8;CUL1;UBA52;UBB;MAP3K7;TAB2;TAB3;MAP2K6;TAB1;MAPKAPK2;MAPK11;NOD1;NFKB1;IKBKB;RPS6KA2;CREB1;PPP2R1B	8945;6416;5516;1848;8767;1147;6500;5528;6233;5601;7334;7335;5515;3656;5599;8454;7311;7314;6885;23118;257397;5608;10454;9261;5600;10392;4790;3551;6196;1385;5519
I2_longterm,blood	Microautophagy	0.000774897	1.74639	0.000300655	0.569361	28	CHMP2A;PLIN2;CHMP2B;CHMP6;PARK7;CHMP3;CHMP4A;RPS27A;UBAP1;VPS37A;UBA52;UBB;VIM;HSPA8;HDAC6;VPS37B;CHMP7;VPS28	27243;123;25978;79643;11315;51652;29082;6233;51271;137492;7311;7314;7431;3312;10013;79720;91782;51160
I2_longterm,blood	Ub-specific processing proteases	0.000774897	1.3984	0.000299994	0.389606	144	PSMB1;PSMC1;VDAC2;PTRH2;PSMD7;PSMA1;VDAC1;SNX3;PSMA6;PSMD2;PSMC6;PSMA2;PSMA4;POLB;MAT2B;PSMD1;PSMB7;IFIH1;USP15;PSMD12;PSME1;SUDS3;RHOT1;VDAC3;PSMC2;PSMD11;PSMA3;USP25;PSMC5;MDM2;PSMD4;TOMM20;USP33;BECN1;BIRC2;RPS27A;PSMB8;PSMD10;USP16;PSMA7;USP8;PSMD9;PSMA5;SMAD2;USP7;PSMD14;PSMB4;PTEN;NFKBIA;GATA3;SMAD7;CYLD;PSMF1;UBA52;PSME2;PSMC4;PSMB2;UBB;PSMC3;PSMD8;MAP3K7;TAB1;TP53;SIAH2;USP9X;CCP110;DDX58…	5689;5700;7417;51651;5713;5682;7416;8724;5687;5708;5706;5683;5685;5423;27430;5707;5695;64135;9958;5718;5720;64426;55288;7419;5701;5717;5684;29761;5705;4193;5710;9804;23032;8678;329;6233;5696;5716;10600;5688;9101;5715;5686;4087;7874;10213;5692;5728;4792;2625;4092;1540;9491;7311;5721;5704;5690;7314;5702;5714;6885;10454;7157;6478;8239;9738;23586;6502;7186;8737;8237;64750;9868;2648
I2_longterm,blood	Activation of gene expression by SREBF (SREBP)	0.000822065	1.6795	0.00032016	0.529964	36	IDI1;MED1;NFYA;NFYB;HELZ2;SC5D;SQLE;CREBBP;MTF1;GGPS1;FDFT1;TBL1X;TBL1XR1;NCOA2;SREBF1;FASN;SCD;DHCR7;LSS;HMGCS1	3422;5469;4800;4801;85441;6309;6713;1387;4520;9453;2222;6907;79718;10499;6720;2194;6319;1717;4047;3157
I2_longterm,blood	Caspase activation via extrinsic apoptotic signalling pathway	0.000822558	1.81771	0.000321556	0.609914	23	LY96;TICAM2;CASP3;FAS;TNFRSF10A;CASP8;FASLG;TRADD;TRAF2;APPL1;RIPK1	23643;353376;836;355;8797;841;356;8717;7186;26060;8737
I2_longterm,blood	APC/C:Cdc20 mediated degradation of Cyclin B	0.000850543	1.81236	0.000342459	0.616627	21	CDC16;ANAPC15;RPS27A;CDC23;CDC27;CDC26;UBA52;UBB;ANAPC4;ANAPC11;CCNB1;ANAPC16;ANAPC5;CDK1	8881;25906;6233;8697;996;246184;7311;7314;29945;51529;891;119504;51433;983
I2_longterm,blood	AURKA Activation by TPX2	0.000850543	1.58952	0.000340007	0.476862	57	DYNLL1;CETN2;DCTN2;HAUS2;CEP164;TUBA1A;PRKAR2B;CDK5RAP2;HSP90AA1;CEP135;HAUS1;HAUS8;CDK1;CLASP1;CKAP5;AKAP9;CEP57;HAUS3;HAUS5;CSNK1E;NEDD1;CEP78;CNTRL;CEP250;PCM1;TUBG1;CCP110;DCTN3;OFD1;AURKA	8655;1069;10540;55142;22897;7846;5577;55755;3320;9662;115106;93323;983;23332;9793;10142;9702;79441;23354;1454;121441;84131;11064;11190;5108;7283;9738;11258;8481;6790
I2_longterm,blood	Chemokine receptors bind chemokines	0.000850543	1.75828	0.000341256	0.582783	25	CCR1;CXCR4;CCR3;CXCL8;PPBP;CCR4;CXCR5;XCL1;CXCR3;CCL5;CX3CR1;PF4;CCR7;CCL3L3;CXCR2;CCR5;CCL3;CXCR6;CCL4	1230;7852;1232;3576;5473;1233;643;6375;2833;6352;1524;5196;1236;414062;3579;1234;6348;10663;6351
I2_longterm,blood	DDX58/IFIH1-mediated induction of interferon-alpha/beta	0.000850543	1.55322	0.000339993	0.461408	63	TRAF3;IFIH1;TAX1BP1;TANK;CHUK;SAA1;ATG5;RPS27A;TBK1;MAP3K1;UBE2L6;HMGB1;APP;NFKBIA;UBE2D2;TNFAIP3;RNF125;CYLD;UBA52;UBB;EP300;CREBBP;NFKB1;IKBKB;HERC5;DDX58;PIN1;ISG15;CASP8;TRAF2;RIPK1;NFKB2;OTUD5;RNF216;S100B;PCBP2;CASP10;IKBKE;NLRX1;SIKE1	7187;64135;8887;10010;1147;6288;9474;6233;29110;4214;9246;3146;351;4792;7322;7128;54941;1540;7311;7314;2033;1387;4790;3551;51191;23586;5300;9636;841;7186;8737;4791;55593;54476;6285;5094;843;9641;79671;80143
I2_longterm,blood	HSP90 chaperone cycle for steroid hormone receptors (SHR)	0.000850543	1.65948	0.000340095	0.517082	40	DYNC1LI1;DCTN6;DNAJA2;DYNLL1;DCTN2;CAPZA2;DNAJB1;FKBP4;ACTR10;CAPZA1;TUBA1A;DCTN5;FKBP5;HSP90AA1;TUBB6;HSP90AB1;STIP1;PTGES3;DNAJA1;DYNLL2;TUBB2A;TUBA1B;TUBA1C;DYNC1LI2;DCTN3	51143;10671;10294;8655;10540;830;3337;2288;55860;829;7846;84516;2289;3320;84617;3326;10963;10728;3301;140735;7280;10376;84790;1783;11258
I2_longterm,blood	Opioid Signalling	0.000850543	1.56056	0.000339993	0.464277	62	CALM2;PRKAR1A;PPP2CB;GNG10;GNG11;PRKAR2B;PDE4D;POMC;GNGT2;PPP2R5D;CAMK2D;PDE4B;PRKCA;PPP2CA;PRKX;PPP3CC;CALM1;PRKAR1B;GNB5;CAMK4;PRKACB;CAMKK1;CREB1;PPP2R1B;ADCY9;GNG2;ADCY3;PPP3CB;PLCB2;PDE1B;GRK2	805;5573;5516;2790;2791;5577;5144;5443;2793;5528;817;5142;5578;5515;5613;5533;801;5575;10681;814;5567;84254;1385;5519;115;54331;109;5532;5330;5153;156
I2_longterm,blood	SUMOylation of SUMOylation proteins	0.000850543	1.70309	0.000340327	0.54552	32	NUP93;SEH1L;NUP43;TOPORS;SUMO2;RAE1;SUMO1;NUP133;NUP107;NUP205;SEC13;RANBP2;NUP37;NUP88;NDC1;AAAS;NUP54;TPR;NUP155;NUP214;NUP210	9688;81929;348995;10210;6613;8480;7341;55746;57122;23165;6396;5903;79023;4927;55706;8086;53371;7175;9631;8021;23225
I2_longterm,blood	TRAF6 mediated induction of NFkB and MAP kinases upon TLR7/8 or 9 activation	0.000850543	1.51615	0.000339993	0.438763	85	BTRC;MAP2K4;LY96;PPP2CB;DUSP6;TICAM2;RIPK2;CHUK;SKP1;SAA1;PPP2R5D;RPS27A;MAPK9;UBE2N;MAP3K1;UBE2V1;HMGB1;PPP2CA;APP;IRAK2;NFKBIA;MAPK8;CUL1;UBA52;UBB;MAP3K7;TAB2;TAB3;MAP2K6;TAB1;MAPKAPK2;MAPK11;NOD1;NFKB1;IKBKB;RPS6KA2;CREB1;PPP2R1B	8945;6416;23643;5516;1848;353376;8767;1147;6500;6288;5528;6233;5601;7334;4214;7335;3146;5515;351;3656;4792;5599;8454;7311;7314;6885;23118;257397;5608;10454;9261;5600;10392;4790;3551;6196;1385;5519
I2_longterm,blood	COPI-mediated anterograde transport	0.000882296	1.51942	0.000359993	0.441936	80	DYNC1LI1;DCTN6;TMEM115;DYNLL1;COPZ1;TMED7;DCTN2;CAPZA2;GOSR1;ARCN1;COG2;SPTAN1;ACTR10;COPB2;CAPZA1;TUBA1A;SPTBN1;DCTN5;COPZ2;BET1;GORASP1;TUBB6;BET1L;COPG2;DYNLL2;TUBB2A;TUBA1B;TUBA1C;DYNC1LI2;DCTN3;CD59;GOSR2;TMED2;RAB1B;ARF1;NAPG;TMED3;NAPB;CAPZB;COG4;COG1;GOLGB1;COG7;SPTB;COG8;ANK1;USO1	51143;10671;11070;8655;22818;51014;10540;830;9527;372;22796;6709;55860;9276;829;7846;6711;84516;51226;10282;64689;84617;51272;26958;140735;7280;10376;84790;1783;11258;966;9570;10959;81876;375;8774;23423;63908;832;25839;9382;2804;91949;6710;84342;286;8615
I2_longterm,blood	Golgi-to-ER retrograde transport	0.000882296	1.47386	0.000359993	0.422785	95	DYNC1LI1;KLC1;DCTN6;DYNLL1;COPZ1;TMED7;DCTN2;PAFAH1B2;CAPZA2;RAB18;ARCN1;ACTR10;COPB2;SEC22B;CAPZA1;TUBA1A;KIFAP3;DCTN5;GALNT1;COPZ2;USE1;PAFAH1B3;TUBB6;BNIP1;KIF22;COPG2;DYNLL2;TUBB2A;TUBA1B;TUBA1C;KIF2A;DYNC1LI2;DCTN3;TMED2;KIF3B;KIF3C;RAB1B;RACGAP1;ARF1;KIFC1;RINT1;STX18;NAPG;TMED3;KIFC2;NAPB;RAB6B;RAB3GAP1;RAB3GAP2;CAPZB	51143;3831;10671;8655;22818;51014;10540;5049;830;22931;372;55860;9276;9554;829;7846;22920;84516;2589;51226;55850;5050;84617;662;3835;26958;140735;7280;10376;84790;3796;1783;11258;10959;9371;3797;81876;29127;375;3833;60561;53407;8774;23423;90990;63908;51560;22930;25782;832
I2_longterm,blood	Toll Like Receptor 3 (TLR3) Cascade	0.000882296	1.49975	0.000359993	0.433159	87	BTRC;MAP2K4;TRAF3;PPP2CB;DUSP6;RIPK2;TANK;CHUK;SKP1;SAA1;BIRC2;PPP2R5D;RPS27A;MAPK9;UBE2N;TBK1;UBE2V1;HMGB1;PPP2CA;APP;IRAK2;NFKBIA;MAPK8;UBE2D2;CUL1;UBA52;UBB;MAP3K7;TAB2;TAB3;MAP2K6;TAB1;MAPKAPK2;MAPK11;NOD1;NFKB1;IKBKB;RPS6KA2;CREB1;PPP2R1B;CASP8;RIPK1	8945;6416;7187;5516;1848;8767;10010;1147;6500;6288;329;5528;6233;5601;7334;29110;7335;3146;5515;351;3656;4792;5599;7322;8454;7311;7314;6885;23118;257397;5608;10454;9261;5600;10392;4790;3551;6196;1385;5519;841;8737
I2_longterm,blood	Vpr-mediated nuclear import of PICs	0.000882296	1.71796	0.000360411	0.552491	31	NUP93;SEH1L;BANF1;NUP43;RAE1;NUP133;NUP107;PSIP1;NUP205;SEC13;RANBP2;NUP37;NUP88;KPNA1;NDC1;AAAS;NUP54;TPR;NUP155;NUP214;NUP210	9688;81929;8815;348995;8480;55746;57122;11168;23165;6396;5903;79023;4927;3836;55706;8086;53371;7175;9631;8021;23225
I2_longterm,blood	MyD88 dependent cascade initiated on endosome	0.000920336	1.50477	0.000379992	0.435031	86	BTRC;MAP2K4;LY96;PPP2CB;DUSP6;TICAM2;RIPK2;CHUK;SKP1;SAA1;PPP2R5D;RPS27A;MAPK9;UBE2N;MAP3K1;UBE2V1;HMGB1;PPP2CA;APP;IRAK2;NFKBIA;MAPK8;CUL1;UBA52;UBB;MAP3K7;TAB2;TAB3;MAP2K6;TAB1;MAPKAPK2;MAPK11;NOD1;NFKB1;IKBKB;RPS6KA2;CREB1;PPP2R1B	8945;6416;23643;5516;1848;353376;8767;1147;6500;6288;5528;6233;5601;7334;4214;7335;3146;5515;351;3656;4792;5599;8454;7311;7314;6885;23118;257397;5608;10454;9261;5600;10392;4790;3551;6196;1385;5519
I2_longterm,blood	Toll Like Receptor 7/8 (TLR7/8) Cascade	0.000920336	1.50477	0.000379992	0.435031	86	BTRC;MAP2K4;LY96;PPP2CB;DUSP6;TICAM2;RIPK2;CHUK;SKP1;SAA1;PPP2R5D;RPS27A;MAPK9;UBE2N;MAP3K1;UBE2V1;HMGB1;PPP2CA;APP;IRAK2;NFKBIA;MAPK8;CUL1;UBA52;UBB;MAP3K7;TAB2;TAB3;MAP2K6;TAB1;MAPKAPK2;MAPK11;NOD1;NFKB1;IKBKB;RPS6KA2;CREB1;PPP2R1B	8945;6416;23643;5516;1848;353376;8767;1147;6500;6288;5528;6233;5601;7334;4214;7335;3146;5515;351;3656;4792;5599;8454;7311;7314;6885;23118;257397;5608;10454;9261;5600;10392;4790;3551;6196;1385;5519
I2_longterm,blood	Transmission across Chemical Synapses	0.000920336	1.43264	0.000379992	0.40618	111	CALM2;PRKAR1A;ARHGEF7;PRKAG2;GNG10;LIN7C;TUBA1A;GNG11;PRKAR2B;MDM2;GNGT2;CAMK2D;TUBB6;SLC38A2;SLC38A1;PRKCA;ARL6IP5;PRKX;CALM1;PRKAR1B;COMT;KRAS;PRKAG1;GLS;GNB5;CAMK4;PRKCB;PRKAA1;GIT1;HRAS;PRKAB1;CAMK1;RPS6KA2;LIN7B;TUBB2A;TUBA1B;NRGN;TUBA1C;PRKACB;DLG4;DLG1;CAMKK1;CREB1;ADCY9;GNG2;ADCY3;HSPA8;AP2A2;PLCB2	805;5573;8874;51422;2790;55327;7846;2791;5577;4193;2793;817;84617;54407;81539;5578;10550;5613;801;5575;1312;3845;5571;2744;10681;814;5579;5562;28964;3265;5564;8536;6196;64130;7280;10376;4900;84790;5567;1742;1739;84254;1385;115;54331;109;3312;161;5330
I2_longterm,blood	ATF4 activates genes in response to endoplasmic reticulum stress	0.00109875	1.74737	0.000461699	0.579165	25	DDIT3;EXOSC1;CXCL8;CEBPG;EXOSC3;PARN;NFYA;NFYB;DIS3;EXOSC9;ATF4;EXOSC8;EXOSC6;EXOSC5;EXOSC2;ASNS;EXOSC7	1649;51013;3576;1054;51010;5073;4800;4801;22894;5393;468;11340;118460;56915;23404;440;23016
I2_longterm,blood	Formation of HIV-1 elongation complex containing HIV-1 Tat	0.00109875	1.65843	0.000460138	0.518429	39	POLR2K;CDK7;GTF2F2;GTF2H3;TCEA1;ERCC3;MNAT1;NCBP2;ELOC;POLR2B;GTF2H1;NCBP1;SUPT16H;CCNT1;POLR2D;GTF2F1;POLR2I;POLR2G;POLR2A;NELFA;SUPT5H;POLR2L;POLR2H;NELFE	5440;1022;2963;2967;6917;2071;4331;22916;6921;5431;2965;4686;11198;904;5433;2962;5438;5436;5430;7469;6829;5441;5437;7936
I2_longterm,blood	HIV Transcription Elongation	0.00109875	1.65843	0.000460138	0.518429	39	POLR2K;CDK7;GTF2F2;GTF2H3;TCEA1;ERCC3;MNAT1;NCBP2;ELOC;POLR2B;GTF2H1;NCBP1;SUPT16H;CCNT1;POLR2D;GTF2F1;POLR2I;POLR2G;POLR2A;NELFA;SUPT5H;POLR2L;POLR2H;NELFE	5440;1022;2963;2967;6917;2071;4331;22916;6921;5431;2965;4686;11198;904;5433;2962;5438;5436;5430;7469;6829;5441;5437;7936
I2_longterm,blood	Tat-mediated elongation of the HIV-1 transcript	0.00109875	1.65843	0.000460138	0.518429	39	POLR2K;CDK7;GTF2F2;GTF2H3;TCEA1;ERCC3;MNAT1;NCBP2;ELOC;POLR2B;GTF2H1;NCBP1;SUPT16H;CCNT1;POLR2D;GTF2F1;POLR2I;POLR2G;POLR2A;NELFA;SUPT5H;POLR2L;POLR2H;NELFE	5440;1022;2963;2967;6917;2071;4331;22916;6921;5431;2965;4686;11198;904;5433;2962;5438;5436;5430;7469;6829;5441;5437;7936
I2_longterm,blood	Transport of the SLBP independent Mature mRNA	0.00109875	1.67478	0.000460442	0.536452	32	NUP93;SEH1L;NUP43;RAE1;NCBP2;NUP133;NUP107;NCBP1;NUP205;EIF4E;SEC13;RANBP2;NUP37;NUP88;NDC1;AAAS;NUP54;TPR;NUP155;NUP214;NUP210	9688;81929;348995;8480;22916;55746;57122;4686;23165;1977;6396;5903;79023;4927;55706;8086;53371;7175;9631;8021;23225
I2_longterm,blood	Toll Like Receptor 9 (TLR9) Cascade	0.00132803	1.47204	0.000559989	0.424407	89	BTRC;MAP2K4;LY96;PPP2CB;DUSP6;TICAM2;RIPK2;CHUK;SKP1;SAA1;PPP2R5D;RPS27A;MAPK9;UBE2N;MAP3K1;UBE2V1;PIK3C3;HMGB1;PPP2CA;APP;IRAK2;NFKBIA;MAPK8;CUL1;UBA52;UBB;MAP3K7;TAB2;TAB3;MAP2K6;TAB1;MAPKAPK2;MAPK11;NOD1;NFKB1;IKBKB;RPS6KA2;CREB1;PPP2R1B	8945;6416;23643;5516;1848;353376;8767;1147;6500;6288;5528;6233;5601;7334;4214;7335;5289;3146;5515;351;3656;4792;5599;8454;7311;7314;6885;23118;257397;5608;10454;9261;5600;10392;4790;3551;6196;1385;5519
I2_longterm,blood	Resolution of AP sites via the multiple-nucleotide patch replacement pathway	0.00146731	1.76782	0.000623015	0.593175	23	RPA2;POLB;RPA1;POLE4;PARP2;RPA3;POLE3;PARP1;PCNA;RFC4;RFC1;POLD1;FEN1;PARG;APEX1;POLD4;POLD2	6118;5423;6117;56655;10038;6119;54107;142;5111;5984;5981;5424;2237;8505;328;57804;5425
I2_longterm,blood	RNA Polymerase I Promoter Escape	0.00146731	1.72373	0.00062229	0.571331	25	POLR2K;ZNRD1;CDK7;GTF2H3;RRN3;ERCC3;TAF1D;CBX3;MNAT1;UBTF;GTF2H1;POLR1B;TWISTNB;TAF1B;POLR2L;POLR2H;POLR1C;TBP;POLR1D;POLR1E	5440;30834;1022;2967;54700;2071;79101;11335;4331;7343;2965;84172;221830;9014;5441;5437;9533;6908;51082;64425
I2_longterm,blood	Host Interactions with Influenza Factors	0.0014999	1.63713	0.000640243	0.513228	38	NUP93;SEH1L;NUP43;RAE1;NUP133;NUP107;SLC25A6;NUP205;SEC13;RANBP2;NUP37;NUP88;KPNA1;KPNA3;NDC1;AAAS;NUP54;ISG15;TPR;NUP155;KPNA4;NUP214;NUP210	9688;81929;348995;8480;55746;57122;293;23165;6396;5903;79023;4927;3836;3839;55706;8086;53371;9636;7175;9631;3840;8021;23225
I2_longterm,blood	Transport of Ribonucleoproteins into the Host Nucleus	0.0014999	1.69003	0.000641244	0.548344	29	NUP93;SEH1L;NUP43;RAE1;NUP133;NUP107;NUP205;SEC13;RANBP2;NUP37;NUP88;KPNA1;NDC1;AAAS;NUP54;TPR;NUP155;NUP214;NUP210	9688;81929;348995;8480;55746;57122;23165;6396;5903;79023;4927;3836;55706;8086;53371;7175;9631;8021;23225
I2_longterm,blood	Nucleotide-binding domain, leucine rich repeat containing receptor (NLR) signaling pathways	0.00153853	1.57593	0.000660013	0.476282	53	TXN;PANX1;SUGT1;RIPK2;CASP1;CHUK;BIRC2;RPS27A;UBE2N;UBE2V1;HSP90AB1;APP;IRAK2;TNFAIP3;AIM2;CYLD;UBA52;UBB;MAP3K7;TAB2;TAB3;MAP2K6;TAB1;MAPK11;NOD1;BCL2;NFKB1;IKBKB;CASP8;BCL2L1	7295;24145;10910;8767;834;1147;329;6233;7334;7335;3326;351;3656;7128;9447;1540;7311;7314;6885;23118;257397;5608;10454;5600;10392;596;4790;3551;841;598
I2_longterm,blood	mRNA Splicing - Minor Pathway	0.00162622	1.57658	0.000700014	0.478438	51	SNRPG;POLR2K;SF3B6;SNRPD1;SNRPF;SNRPE;GTF2F2;SRSF6;SNRPD3;PDCD7;SF3B2;YBX1;ZCRB1;SNRNP25;NCBP2;SF3B5;SNRNP48;POLR2B;SNRPB;SNRNP200;NCBP1;SRSF7;POLR2D;GTF2F1;POLR2I;POLR2G;POLR2A;POLR2L;POLR2H	6637;5440;51639;6632;6636;6635;2963;6431;6634;10081;10992;4904;85437;79622;22916;83443;154007;5431;6628;23020;4686;6432;5433;2962;5438;5436;5430;5441;5437
I2_longterm,blood	Budding and maturation of HIV virion	0.00166662	1.71203	0.000722282	0.563999	26	CHMP2A;CHMP2B;CHMP6;VTA1;CHMP3;CHMP5;CHMP4A;RPS27A;UBAP1;VPS37A;UBA52;UBB;VPS37B;CHMP7;VPS28;VPS4B;VPS4A;PPIA	27243;25978;79643;51534;51652;51510;29082;6233;51271;137492;7311;7314;79720;91782;51160;9525;27183;5478
I2_longterm,blood	PKMTs methylate histone lysines	0.00166662	1.6331	0.000720216	0.51051	39	SETD3;SMYD3;DPY30;NSD3;RBBP7;ASH1L;SMYD2;KMT2C;RBBP4;EED;SUZ12;EZH2;NFKB1;NFKB2;NSD2;EHMT2;SETDB2;SETD6;SETD1A;SUV39H1;ATF7IP;KMT5A;NSD1;KMT2A;SETD1B;KMT2E;KMT5C;KMT5B;SETD2	84193;64754;84661;54904;5931;55870;56950;58508;5928;8726;23512;2146;4790;4791;7468;10919;83852;79918;9739;6839;55729;387893;64324;4297;23067;55904;84787;51111;29072
I2_longterm,blood	Phase I - Functionalization of compounds	0.0017024	1.63373	0.000740281	0.512161	38	AOC2;POMC;HSP90AB1;PTGES3;AIP;CYP4V2;CYB5B;NCOA2;CYP4F3;ADH5;FDXR;CYP27A1;FDX1;CYB5R3;AOC3;SMOX;CYP2R1;FDX2;EPHX1;ACSS1;PAOX	314;5443;3326;10728;9049;285440;80777;10499;4051;128;2232;1593;2230;1727;8639;54498;120227;112812;2052;84532;196743
I2_longterm,blood	Cytosolic sensors of pathogen-associated DNA	0.00174191	1.5614	0.000760015	0.471049	54	POLR2K;CTNNB1;DHX9;MRE11;XRCC5;CHUK;RPS27A;TBK1;POLR3D;DHX36;POLR3GL;POLR3C;CRCP;NFKBIA;UBA52;UBB;POLR2L;POLR2H;EP300;CREBBP;NFKB1;IKBKB;RIPK1;POLR1C;POLR1D;NFKB2;IFI16;POLR3E;XRCC6;POLR3K;DDX41;POLR3F;NLRC3;POLR3H;ZBP1	5440;1499;1660;4361;7520;1147;6233;29110;661;170506;84265;10623;27297;4792;7311;7314;5441;5437;2033;1387;4790;3551;8737;9533;51082;4791;3428;55718;2547;51728;51428;10621;197358;171568;81030
I2_longterm,blood	Ca-dependent events	0.00178645	1.68891	0.000782065	0.553431	27	CALM2;PRKAR1A;PRKAR2B;CAMK2D;PRKCA;PRKX;CALM1;PRKAR1B;CAMK4;PRKACB;CAMKK1;CREB1;ADCY9;ADCY3;PDE1B;GRK2	805;5573;5577;817;5578;5613;801;5575;814;5567;84254;1385;115;109;5153;156
I2_longterm,blood	Mitophagy	0.00191658	1.67278	0.000841835	0.545362	28	VDAC1;MAP1LC3B;TOMM22;TOMM5;TOMM20;TOMM7;ATG5;RPS27A;MTERF3;UBA52;UBB;FUNDC1;TOMM70;PGAM5;CSNK2A2;MAP1LC3A;CSNK2B;MFN1;MFN2	7416;81631;56993;401505;9804;54543;9474;6233;51001;7311;7314;139341;9868;192111;1459;84557;1460;55669;9927
I2_longterm,blood	NS1 Mediated Effects on Host Pathways	0.0019524	1.62361	0.00086043	0.512329	36	NUP93;SEH1L;NUP43;RAE1;NUP133;NUP107;NUP205;SEC13;RANBP2;NUP37;NUP88;KPNA1;KPNA3;NDC1;AAAS;NUP54;ISG15;TPR;NUP155;KPNA4;NUP214;NUP210	9688;81929;348995;8480;55746;57122;23165;6396;5903;79023;4927;3836;3839;55706;8086;53371;9636;7175;9631;3840;8021;23225
beta_longterm_overlap_removed	Activation of the mRNA upon binding of the cap-binding complex and eIFs, and subsequent binding to 43S	0.0012179	-2.11062	5.28765e-05	-0.611053	58	EIF4B;EIF4G1;RPS3;RPS15A;RPS27;RPS5;RPS15;RPS10;EIF3B;EIF1AX;EIF4H;EIF3F;RPS19;EIF3I;RPS26;RPS2;RPS21;EIF3A;EIF3G;RPS9;EIF2S2;RPSA;EIF4EBP1;RPS14;EIF3J;RPS28;RPS3A;RPS13;RPS20;RPS16;EIF3E;RPS11;EIF3H;RPS27A;RPS25;RPS29;RPS8;RPS24	1975;1981;6188;6210;6232;6193;6209;6204;8662;1964;7458;8665;6223;8668;6231;6187;6227;8661;8666;6203;8894;3921;1978;6208;8669;6234;6189;6207;6224;6217;3646;6205;8667;6233;6230;6235;6202;6229
beta_longterm_overlap_removed	Assembly of collagen fibrils and other multimeric structures	0.0012179	2.48249	3.38719e-05	0.858616	37	COL3A1;COL1A1;COL4A1;COL1A2;COL4A2;COL15A1;PXDN;COL6A3;COL5A2;COL6A2;LOX;COL6A1;COL5A1;ITGA6;COL18A1;PCOLCE;LOXL2	1281;1277;1282;1278;1284;1306;7837;1293;1290;1292;4015;1291;1289;3655;80781;5118;4017
beta_longterm_overlap_removed	Cap-dependent Translation Initiation	0.0012179	-2.31924	6.28338e-05	-0.597745	115	RPL3L;EIF4B;EIF4G1;RPL13;RPS3;RPL36AL;RPS15A;RPL18A;RPS27;RPL13A;RPL21;EIF5B;RPS5;RPS15;RPL22;RPS10;EIF3B;EIF1AX;EIF4H;RPL35;RPLP0;EIF3F;RPS19;EIF3I;RPS26;RPS2;RPLP1;RPL4;RPL36;RPL41;RPL18;RPS21;EIF3A;UBA52;RPL28;EIF3G;RPS9;RPL30;EIF2S2;RPL10A;RPSA;EIF4EBP1;RPL37;RPS14;RPL6;RPL7A;RPL29;RPL10;RPL24;EIF3J;RPL19;RPS28;RPL32;RPS3A;RPS13;RPL14;RPL36A;RPS20;RPL12;RPS16;EIF3E;RPLP2;RPS11;EIF3H;RPL5	6123;1975;1981;6137;6188;6166;6210;6142;6232;23521;6144;9669;6193;6209;6146;6204;8662;1964;7458;11224;6175;8665;6223;8668;6231;6187;6176;6124;25873;6171;6141;6227;8661;7311;6158;8666;6203;6156;8894;4736;3921;1978;6167;6208;6128;6130;6159;6134;6152;8669;6143;6234;6161;6189;6207;9045;6173;6224;6136;6217;3646;6181;6205;8667;6125
beta_longterm_overlap_removed	Cardiac conduction	0.0012179	-1.88246	5.59879e-05	-0.521062	74	KCNJ12;CACNG1;CAMK2A;ATP2A1;FXYD1;KCNJ2;RYR1;CACNA1S;SCN4A;CACNB1;CAMK2B;CACNG6;ATP2B2;SCN1B;KCNJ11;PLN;CALM3;ORAI1;STIM1;CAMK2G;CALM2;CASQ1;TRDN;KAT2B;CALM1;HIPK1;ATP2A2	3768;786;815;487;5348;3759;6261;779;6329;782;816;59285;491;6324;3767;5350;808;84876;6786;818;805;844;10345;8850;801;204851;488
beta_longterm_overlap_removed	Cellular response to heat stress	0.0012179	-2.04293	5.79643e-05	-0.552047	86	HSPA2;HSPA1A;HSPA1B;CAMK2A;PTGES3;RPA1;ST13;CAMK2B;HSPA1L;SIRT1;YWHAE;CAMK2G;MLST8;BAG2;MAPKAPK2;DNAJB1;SEC13;VCP;NUP153;AKT1S1;DNAJC7;RPS19BP1;HSP90AB1;NUP98;NUP54;EP300;FKBP4;NUP58;BAG5;HSPA14;CREBBP;NUP205;HIKESHI;RPA2;DNAJB6;HSF1;TPR;NUP35;RANBP2;CRYAB;HSPH1;NUP88;BAG4;CCAR2	3306;3303;3304;815;10728;6117;6767;816;3305;23411;7531;818;64223;9532;9261;3337;6396;7415;9972;84335;7266;91582;3326;4928;53371;2033;2288;9818;9529;51182;1387;23165;51501;6118;10049;3297;7175;129401;5903;1410;10808;4927;9530;57805
beta_longterm_overlap_removed	Chromatin modifying enzymes	0.0012179	-1.7994	7.64701e-05	-0.431214	196	CARM1;SGF29;MORF4L2;KDM3B;KANSL2;MSL2;PRMT5;KAT7;SETD6;GATAD2B;VPS72;PRMT1;SAP18;SUV39H1;MORF4L1;KAT2B;ARID4A;RPS2;RELA;DMAP1;DR1;RBBP4;JAK2;ELP2;KAT5;SMARCA2;ATF7IP;KMT5A;ENY2;KMT2D;KDM6B;PHF2;BRMS1;PHF20;ASH1L;JMJD6;EP300;SMARCC2;KMT2E;KAT6A;RBBP5;KDM3A;ARID1A;CREBBP;TADA2A;PRMT7;SMARCD3;KDM2A;HDAC3;BRPF1;RIOX2;TBL1XR1;EPC1;SMARCD2;SETD1A;GPS2;BRPF3;MCRS1;ATF2;EP400;KDM1A;MEAF6;NCOA1;KAT6B;TADA…	10498;112869;9643;51780;54934;55167;10419;11143;79918;57459;6944;3276;10284;6839;10933;8850;5926;6187;5970;55929;1810;5928;3717;55250;10524;6595;55729;387893;56943;8085;23135;5253;25855;51230;55870;23210;2033;6601;55904;7994;5929;55818;8289;1387;6871;54496;6604;22992;8841;7862;84864;79718;80314;6603;9739;2874;27154;10445;1386;57634;23028;64769;8648;23522;93624;9612;9112;55257;54556;58508;55683;82…
beta_longterm_overlap_removed	Chromatin organization	0.0012179	-1.7994	7.64701e-05	-0.431214	196	CARM1;SGF29;MORF4L2;KDM3B;KANSL2;MSL2;PRMT5;KAT7;SETD6;GATAD2B;VPS72;PRMT1;SAP18;SUV39H1;MORF4L1;KAT2B;ARID4A;RPS2;RELA;DMAP1;DR1;RBBP4;JAK2;ELP2;KAT5;SMARCA2;ATF7IP;KMT5A;ENY2;KMT2D;KDM6B;PHF2;BRMS1;PHF20;ASH1L;JMJD6;EP300;SMARCC2;KMT2E;KAT6A;RBBP5;KDM3A;ARID1A;CREBBP;TADA2A;PRMT7;SMARCD3;KDM2A;HDAC3;BRPF1;RIOX2;TBL1XR1;EPC1;SMARCD2;SETD1A;GPS2;BRPF3;MCRS1;ATF2;EP400;KDM1A;MEAF6;NCOA1;KAT6B;TADA…	10498;112869;9643;51780;54934;55167;10419;11143;79918;57459;6944;3276;10284;6839;10933;8850;5926;6187;5970;55929;1810;5928;3717;55250;10524;6595;55729;387893;56943;8085;23135;5253;25855;51230;55870;23210;2033;6601;55904;7994;5929;55818;8289;1387;6871;54496;6604;22992;8841;7862;84864;79718;80314;6603;9739;2874;27154;10445;1386;57634;23028;64769;8648;23522;93624;9612;9112;55257;54556;58508;55683;82…
beta_longterm_overlap_removed	Citric acid cycle (TCA cycle)	0.0012179	2.1116	3.56151e-05	0.81243	22	IDH3A;SDHB;CS;NNT;FH;SDHA;SUCLG1;ME2;ACO2;DLD;IDH2;DLST;SUCLA2;FAHD1;MDH2;SDHD;SDHC	3419;6390;1431;23530;2271;6389;8802;4200;50;1738;3418;1743;8803;81889;4191;6392;6391
beta_longterm_overlap_removed	Collagen biosynthesis and modifying enzymes	0.0012179	2.39677	3.36327e-05	0.820318	39	COL3A1;COL1A1;COL4A1;COL1A2;COL4A2;COL15A1;COL6A3;COL5A2;SERPINH1;COL6A2;COL6A1;COL5A1;COLGALT1;COL18A1;PPIB;PCOLCE;ADAMTS2;PLOD3;PLOD1;COL5A3;BMP1	1281;1277;1282;1278;1284;1306;1293;1290;871;1292;1291;1289;79709;80781;5479;5118;9509;8985;5351;50509;649
beta_longterm_overlap_removed	Collagen chain trimerization	0.0012179	2.37308	3.56151e-05	0.913033	22	COL3A1;COL1A1;COL4A1;COL1A2;COL4A2;COL15A1;COL6A3;COL5A2;COL6A2;COL6A1;COL5A1;COL18A1	1281;1277;1282;1278;1284;1306;1293;1290;1292;1291;1289;80781
beta_longterm_overlap_removed	Collagen degradation	0.0012179	2.45422	3.41986e-05	0.866813	33	COL3A1;COL1A1;COL4A1;COL1A2;COL4A2;COL15A1;COL6A3;COL5A2;COL6A2;COL6A1;COL5A1;CTSK;COL18A1;MMP14;MMP2	1281;1277;1282;1278;1284;1306;1293;1290;1292;1291;1289;1513;80781;4323;4313
beta_longterm_overlap_removed	Collagen formation	0.0012179	2.46156	3.2568e-05	0.794631	54	COL3A1;COL1A1;COL4A1;COL1A2;COL4A2;COL15A1;PXDN;COL6A3;COL5A2;SERPINH1;COL6A2;LOX;COL6A1;COL5A1;ITGA6;COLGALT1;COL18A1;PPIB;PCOLCE;LOXL2;ADAMTS2;PLOD3;PLOD1;COL5A3;BMP1	1281;1277;1282;1278;1284;1306;7837;1293;1290;871;1292;4015;1291;1289;3655;79709;80781;5479;5118;4017;9509;8985;5351;50509;649
beta_longterm_overlap_removed	Complex I biogenesis	0.0012179	2.23624	3.29056e-05	0.73424	49	NDUFS2;NDUFB8;NDUFA8;NDUFA9;NDUFAB1;NDUFV1;NDUFB2;NDUFB5;NDUFB10;NDUFS3;NDUFB1;NDUFS5;TIMMDC1;NDUFA6;ECSIT;NDUFA3;NDUFB9;NDUFC1;NDUFAF4;NDUFB3;NDUFA1;NDUFB6;NDUFA12;NDUFAF7;NDUFV2;NDUFS1;NDUFAF1;NDUFA11;NDUFA2;NDUFA13;NDUFA10;NDUFAF5	4720;4714;4702;4704;4706;4723;4708;4711;4716;4722;4707;4725;51300;4700;51295;4696;4715;4717;29078;4709;4694;4712;55967;55471;4729;4719;51103;126328;4695;51079;4705;79133
beta_longterm_overlap_removed	Crosslinking of collagen fibrils	0.0012179	2.0351	3.73134e-05	0.86702	14	COL1A1;COL4A1;COL1A2;COL4A2;PXDN;LOX;PCOLCE;LOXL2	1277;1282;1278;1284;7837;4015;5118;4017
beta_longterm_overlap_removed	Degradation of the extracellular matrix	0.0012179	2.49314	3.13883e-05	0.771519	69	COL3A1;COL1A1;COL4A1;COL1A2;COL4A2;COL15A1;LAMB1;A2M;TIMP1;COL6A3;COL5A2;HSPG2;COL6A2;COL6A1;COL5A1;CTSK;NID1;LAMC1;ADAM15;COL18A1;MMP14;TIMP2;MMP2;HTRA1;FN1;CAPN2;TPSAB1;COL5A3;BMP1;LAMA5;CTSS	1281;1277;1282;1278;1284;1306;3912;2;7076;1293;1290;3339;1292;1291;1289;1513;4811;3915;8751;80781;4323;7077;4313;5654;2335;824;7177;50509;649;3911;1520
beta_longterm_overlap_removed	ECM proteoglycans	0.0012179	2.51602	3.28483e-05	0.823147	50	COL3A1;COL1A1;COL4A1;COL1A2;SPARC;COL4A2;BGN;LAMB1;ASPN;COL6A3;LUM;COL5A2;HSPG2;COL6A2;COL6A1;COL5A1;LAMA4;LAMC1;AGRN;ITGAV;FN1;APP;COL5A3;LAMA5;TGFB3;FMOD;LAMB2	1281;1277;1282;1278;6678;1284;633;3912;54829;1293;4060;1290;3339;1292;1291;1289;3910;3915;375790;3685;2335;351;50509;3911;7043;2331;3913
beta_longterm_overlap_removed	Eukaryotic Translation Elongation	0.0012179	-2.20922	5.81463e-05	-0.593284	89	RPL3L;RPL13;RPS3;RPL36AL;RPS15A;RPL18A;RPS27;RPL13A;RPL21;RPS5;RPS15;RPL22;RPS10;EEF1A2;RPL35;EEF1B2;RPLP0;RPS19;RPS26;RPS2;RPLP1;RPL4;RPL36;RPL41;RPL18;RPS21;UBA52;RPL28;RPS9;RPL30;EEF1D;RPL10A;RPSA;RPL37;RPS14;EEF1G;RPL6;RPL7A;RPL29;RPL10;RPL24;RPL19;RPS28;RPL32;RPS3A;RPS13;RPL14;RPL36A;RPS20;RPL12;RPS16;RPLP2;RPS11;RPL5;RPL38;RPL37A;RPS27A;RPL27;RPS25;RPS29;RPS8;RPS24	6123;6137;6188;6166;6210;6142;6232;23521;6144;6193;6209;6146;6204;1917;11224;1933;6175;6223;6231;6187;6176;6124;25873;6171;6141;6227;7311;6158;6203;6156;1936;4736;3921;6167;6208;1937;6128;6130;6159;6134;6152;6143;6234;6161;6189;6207;9045;6173;6224;6136;6217;6181;6205;6125;6169;6168;6233;6155;6230;6235;6202;6229
beta_longterm_overlap_removed	Eukaryotic Translation Initiation	0.0012179	-2.31924	6.28338e-05	-0.597745	115	RPL3L;EIF4B;EIF4G1;RPL13;RPS3;RPL36AL;RPS15A;RPL18A;RPS27;RPL13A;RPL21;EIF5B;RPS5;RPS15;RPL22;RPS10;EIF3B;EIF1AX;EIF4H;RPL35;RPLP0;EIF3F;RPS19;EIF3I;RPS26;RPS2;RPLP1;RPL4;RPL36;RPL41;RPL18;RPS21;EIF3A;UBA52;RPL28;EIF3G;RPS9;RPL30;EIF2S2;RPL10A;RPSA;EIF4EBP1;RPL37;RPS14;RPL6;RPL7A;RPL29;RPL10;RPL24;EIF3J;RPL19;RPS28;RPL32;RPS3A;RPS13;RPL14;RPL36A;RPS20;RPL12;RPS16;EIF3E;RPLP2;RPS11;EIF3H;RPL5	6123;1975;1981;6137;6188;6166;6210;6142;6232;23521;6144;9669;6193;6209;6146;6204;8662;1964;7458;11224;6175;8665;6223;8668;6231;6187;6176;6124;25873;6171;6141;6227;8661;7311;6158;8666;6203;6156;8894;4736;3921;1978;6167;6208;6128;6130;6159;6134;6152;8669;6143;6234;6161;6189;6207;9045;6173;6224;6136;6217;3646;6181;6205;8667;6125
beta_longterm_overlap_removed	Eukaryotic Translation Termination	0.0012179	-2.32219	5.81463e-05	-0.623621	89	TRMT112;RPL3L;RPL13;RPS3;RPL36AL;RPS15A;RPL18A;RPS27;RPL13A;RPL21;RPS5;RPS15;RPL22;RPS10;RPL35;GSPT1;RPLP0;RPS19;RPS26;RPS2;RPLP1;RPL4;RPL36;RPL41;RPL18;RPS21;UBA52;RPL28;RPS9;RPL30;RPL10A;RPSA;RPL37;RPS14;RPL6;RPL7A;GSPT2;RPL29;RPL10;RPL24;RPL19;RPS28;RPL32;RPS3A;RPS13;RPL14;RPL36A;RPS20;RPL12;N6AMT1;RPS16;RPLP2;RPS11;RPL5;RPL38;RPL37A;RPS27A;RPL27;RPS25;RPS29;RPS8;RPS24	51504;6123;6137;6188;6166;6210;6142;6232;23521;6144;6193;6209;6146;6204;11224;2935;6175;6223;6231;6187;6176;6124;25873;6171;6141;6227;7311;6158;6203;6156;4736;3921;6167;6208;6128;6130;23708;6159;6134;6152;6143;6234;6161;6189;6207;9045;6173;6224;6136;29104;6217;6181;6205;6125;6169;6168;6233;6155;6230;6235;6202;6229
beta_longterm_overlap_removed	Extracellular matrix organization	0.0012179	2.66189	2.74469e-05	0.724672	178	COL3A1;COL1A1;COL4A1;COL1A2;SPARC;COL4A2;BGN;COL15A1;PXDN;LAMB1;NID2;PECAM1;A2M;ASPN;TIMP1;COL6A3;LUM;COL5A2;KDR;JAM2;SERPINH1;HSPG2;COL6A2;LOX;COL6A1;COL5A1;CTSK;ITGA6;NID1;LAMA4;LAMC1;ICAM2;ITGA1;VWF;ADAM15;COLGALT1;COL18A1;PPIB;PCOLCE;ITGA5;LOXL2;MMP14;TIMP2;MMP2;AGRN;ADAMTS2;EMILIN1;HTRA1;ITGAV;PDGFB;PLOD3;FN1;EFEMP2;F11R;APP;LTBP2;SDC3;CAPN2;PLOD1;TPSAB1;COL5A3;BMP1;LAMA5;TGFB3;FMOD;CTSS;LAM…	1281;1277;1282;1278;6678;1284;633;1306;7837;3912;22795;5175;2;54829;7076;1293;4060;1290;3791;58494;871;3339;1292;4015;1291;1289;1513;3655;4811;3910;3915;3384;3672;7450;8751;79709;80781;5479;5118;3678;4017;4323;7077;4313;375790;9509;11117;5654;3685;5155;8985;2335;30008;50848;351;4053;9672;824;5351;7177;50509;649;3911;7043;2331;1520;3913;2199
beta_longterm_overlap_removed	Formation of a pool of free 40S subunits	0.0012179	-2.31873	5.97479e-05	-0.614342	97	RPL3L;RPL13;RPS3;RPL36AL;RPS15A;RPL18A;RPS27;RPL13A;RPL21;RPS5;RPS15;RPL22;RPS10;EIF3B;EIF1AX;RPL35;RPLP0;EIF3F;RPS19;EIF3I;RPS26;RPS2;RPLP1;RPL4;RPL36;RPL41;RPL18;RPS21;EIF3A;UBA52;RPL28;EIF3G;RPS9;RPL30;RPL10A;RPSA;RPL37;RPS14;RPL6;RPL7A;RPL29;RPL10;RPL24;EIF3J;RPL19;RPS28;RPL32;RPS3A;RPS13;RPL14;RPL36A;RPS20;RPL12;RPS16;EIF3E;RPLP2;RPS11;EIF3H;RPL5;RPL38;RPL37A;RPS27A;RPL27;RPS25;RPS29;RPS8;RP…	6123;6137;6188;6166;6210;6142;6232;23521;6144;6193;6209;6146;6204;8662;1964;11224;6175;8665;6223;8668;6231;6187;6176;6124;25873;6171;6141;6227;8661;7311;6158;8666;6203;6156;4736;3921;6167;6208;6128;6130;6159;6134;6152;8669;6143;6234;6161;6189;6207;9045;6173;6224;6136;6217;3646;6181;6205;8667;6125;6169;6168;6233;6155;6230;6235;6202;6229
beta_longterm_overlap_removed	Formation of the ternary complex, and subsequently, the 43S complex	0.0012179	-2.13937	5.11274e-05	-0.637748	50	RPS3;RPS15A;RPS27;RPS5;RPS15;RPS10;EIF3B;EIF1AX;EIF3F;RPS19;EIF3I;RPS26;RPS2;RPS21;EIF3A;EIF3G;RPS9;EIF2S2;RPSA;RPS14;EIF3J;RPS28;RPS3A;RPS13;RPS20;RPS16;EIF3E;RPS11;EIF3H;RPS27A;RPS25;RPS29;RPS8;RPS24	6188;6210;6232;6193;6209;6204;8662;1964;8665;6223;8668;6231;6187;6227;8661;8666;6203;8894;3921;6208;8669;6234;6189;6207;6224;6217;3646;6205;8667;6233;6230;6235;6202;6229
beta_longterm_overlap_removed	GPCR ligand binding	0.0012179	1.85509	6.06171e-05	0.5491	93	GNG11;APLNR;EDNRB;RAMP2;F2R;S1PR1;ANXA1;S1PR3;LPAR6;FZD6;CXCR4;GNG10;AVPR1A;SCT;FZD4;ADM;CCL2;APP;CX3CL1;GNG5;GNB1;AVPR2;CXCL12;WNT11;EDNRA;CXCL16;CCL21;GPER1;PTGER4;FZD8;ECE1;SAA1;HEBP1;ACKR1;EDN1;GABBR1;RAMP3;LTB4R;GPR4	2791;187;1910;10266;2149;1901;301;1903;10161;8323;7852;2790;552;6343;8322;133;6347;351;6376;2787;2782;554;6387;7481;1909;58191;6366;2852;5734;8325;1889;6288;50865;2532;1906;2550;10268;1241;2828
beta_longterm_overlap_removed	GTP hydrolysis and joining of the 60S ribosomal subunit	0.0012179	-2.3583	6.15385e-05	-0.613758	108	RPL3L;EIF4B;EIF4G1;RPL13;RPS3;RPL36AL;RPS15A;RPL18A;RPS27;RPL13A;RPL21;EIF5B;RPS5;RPS15;RPL22;RPS10;EIF3B;EIF1AX;EIF4H;RPL35;RPLP0;EIF3F;RPS19;EIF3I;RPS26;RPS2;RPLP1;RPL4;RPL36;RPL41;RPL18;RPS21;EIF3A;UBA52;RPL28;EIF3G;RPS9;RPL30;EIF2S2;RPL10A;RPSA;RPL37;RPS14;RPL6;RPL7A;RPL29;RPL10;RPL24;EIF3J;RPL19;RPS28;RPL32;RPS3A;RPS13;RPL14;RPL36A;RPS20;RPL12;RPS16;EIF3E;RPLP2;RPS11;EIF3H;RPL5	6123;1975;1981;6137;6188;6166;6210;6142;6232;23521;6144;9669;6193;6209;6146;6204;8662;1964;7458;11224;6175;8665;6223;8668;6231;6187;6176;6124;25873;6171;6141;6227;8661;7311;6158;8666;6203;6156;8894;4736;3921;6167;6208;6128;6130;6159;6134;6152;8669;6143;6234;6161;6189;6207;9045;6173;6224;6136;6217;3646;6181;6205;8667;6125
beta_longterm_overlap_removed	HIV Life Cycle	0.0012179	-1.8534	6.68092e-05	-0.465197	137	POLR2I;POLR2C;GTF2H5;POLR2D;VPS4A;TAF4B;CHMP2B;BANF1;TAF15;ELL;FEN1;POLR2J;TAF4;SEC13;TAF9B;CHMP6;TAF7;NUP153;GTF2H4;SUPT5H;UBAP1;UBA52;CHMP2A;NUP98;KPNA1;CCNK;VTA1;NUP54;XPO1;NELFCD;TCEA1;TAF3;NUP58;XRCC5;NEDD4L;VPS37A;NUP205;POLR2E;ELOB;SSRP1;CCNT1;NELFA;NMT1;CHMP3;TAF5;TPR;NUP35;RANBP2;XRCC6;ELOA;CHMP4B;GTF2B;MVB12B;SUPT16H;NUP88;RPS27A;RANBP1;TAF13;GTF2A1;NELFB;NCBP2;TAF12;NUP43;POM121;RAN;TA…	5438;5432;404672;5433;27183;6875;25978;8815;8148;8178;2237;5439;6874;6396;51616;79643;6879;9972;2968;6829;51271;7311;27243;4928;3836;8812;51534;53371;7514;51497;6917;83860;9818;7520;23327;137492;23165;5434;6923;6749;904;7469;4836;51652;6877;7175;129401;5903;2547;6924;128866;2959;89853;11198;4927;6233;5902;6884;2957;25920;22916;6883;348995;9883;5901;6881;23636;3981;91782;11168;8021;6827;23511;5045…
beta_longterm_overlap_removed	Immunoregulatory interactions between a Lymphoid and a non-Lymphoid cell	0.0012179	2.18464	3.41986e-05	0.7716	33	COL3A1;COL1A1;COL1A2;CD300LG;CD34;B2M;HLA-B;ICAM2;HLA-E;HLA-A;COLEC12;TYROBP;HLA-C;CD81;LILRB5;NPDC1;HLA-F;IFITM1	1281;1277;1278;146894;947;567;3106;3384;3133;3105;81035;7305;3107;975;10990;56654;3134;8519
beta_longterm_overlap_removed	Influenza Infection	0.0012179	-2.19262	6.85354e-05	-0.545039	147	HSPA1A;HSPA1B;RPL3L;RPL13;POLR2I;RPS3;RPL36AL;RPS15A;RPL18A;RPS27;RPL13A;POLR2C;KPNA3;RPL21;RPS5;RPS15;RPL22;RPS10;POLR2D;RPL35;IPO5;RPLP0;RPS19;RPS26;POLR2J;RPS2;RPLP1;RPL4;SEC13;KPNA5;RPL36;RPL41;RPL18;RPS21;NUP153;UBA52;RPL28;RPS9;RPL30;NUP98;KPNA1;RPL10A;RPSA;NUP54;RPL37;XPO1;RPS14;RPL6;RPL7A;RPL29;NUP58;RPL10;RPL24;RPL19;NUP205;POLR2E;RPS28;KPNA4;RPL32;RPS3A;RPS13;RPL14;RPL36A;RPS20;PABPN1;R…	3303;3304;6123;6137;5438;6188;6166;6210;6142;6232;23521;5432;3839;6144;6193;6209;6146;6204;5433;11224;3843;6175;6223;6231;5439;6187;6176;6124;6396;3841;25873;6171;6141;6227;9972;7311;6158;6203;6156;4928;3836;4736;3921;53371;6167;7514;6208;6128;6130;6159;9818;6134;6152;6143;23165;5434;6234;3840;6161;6189;6207;9045;6173;6224;8106;6136;6217;7175;6181;6205;129401;5903;10898;6125
beta_longterm_overlap_removed	Influenza Life Cycle	0.0012179	-2.27959	6.68092e-05	-0.572169	137	HSPA1A;HSPA1B;RPL3L;RPL13;POLR2I;RPS3;RPL36AL;RPS15A;RPL18A;RPS27;RPL13A;POLR2C;RPL21;RPS5;RPS15;RPL22;RPS10;POLR2D;RPL35;IPO5;RPLP0;RPS19;RPS26;POLR2J;RPS2;RPLP1;RPL4;SEC13;RPL36;RPL41;RPL18;RPS21;NUP153;UBA52;RPL28;RPS9;RPL30;NUP98;KPNA1;RPL10A;RPSA;NUP54;RPL37;XPO1;RPS14;RPL6;RPL7A;RPL29;NUP58;RPL10;RPL24;RPL19;NUP205;POLR2E;RPS28;RPL32;RPS3A;RPS13;RPL14;RPL36A;RPS20;RPL12;RPS16;TPR;RPLP2;RPS1…	3303;3304;6123;6137;5438;6188;6166;6210;6142;6232;23521;5432;6144;6193;6209;6146;6204;5433;11224;3843;6175;6223;6231;5439;6187;6176;6124;6396;25873;6171;6141;6227;9972;7311;6158;6203;6156;4928;3836;4736;3921;53371;6167;7514;6208;6128;6130;6159;9818;6134;6152;6143;23165;5434;6234;6161;6189;6207;9045;6173;6224;6136;6217;7175;6181;6205;129401;5903
beta_longterm_overlap_removed	Influenza Viral RNA Transcription and Replication	0.0012179	-2.24215	6.50618e-05	-0.569237	127	RPL3L;RPL13;POLR2I;RPS3;RPL36AL;RPS15A;RPL18A;RPS27;RPL13A;POLR2C;RPL21;RPS5;RPS15;RPL22;RPS10;POLR2D;RPL35;IPO5;RPLP0;RPS19;RPS26;POLR2J;RPS2;RPLP1;RPL4;SEC13;RPL36;RPL41;RPL18;RPS21;NUP153;UBA52;RPL28;RPS9;RPL30;NUP98;RPL10A;RPSA;NUP54;RPL37;RPS14;RPL6;RPL7A;RPL29;NUP58;RPL10;RPL24;RPL19;NUP205;POLR2E;RPS28;RPL32;RPS3A;RPS13;RPL14;RPL36A;RPS20;RPL12;RPS16;TPR;RPLP2;RPS11;NUP35;RANBP2;RPL5;RPL38…	6123;6137;5438;6188;6166;6210;6142;6232;23521;5432;6144;6193;6209;6146;6204;5433;11224;3843;6175;6223;6231;5439;6187;6176;6124;6396;25873;6171;6141;6227;9972;7311;6158;6203;6156;4928;4736;3921;53371;6167;6208;6128;6130;6159;9818;6134;6152;6143;23165;5434;6234;6161;6189;6207;9045;6173;6224;6136;6217;7175;6181;6205;129401;5903;6125;6169;4927;6168;6233;6155;6230;6235;6202;6229
beta_longterm_overlap_removed	Integrin cell surface interactions	0.0012179	2.57645	3.26851e-05	0.836894	52	COL3A1;COL1A1;COL4A1;COL1A2;COL4A2;PECAM1;COL6A3;LUM;COL5A2;KDR;JAM2;HSPG2;COL6A2;COL6A1;COL5A1;ITGA6;ICAM2;ITGA1;VWF;COL18A1;ITGA5;AGRN;ITGAV;FN1;F11R	1281;1277;1282;1278;1284;5175;1293;4060;1290;3791;58494;3339;1292;1291;1289;3655;3384;3672;7450;80781;3678;375790;3685;2335;50848
beta_longterm_overlap_removed	Interferon alpha/beta signaling	0.0012179	2.20298	3.31532e-05	0.734197	45	IFI27;IFITM3;BST2;IFI6;XAF1;HLA-B;IFITM2;HLA-E;HLA-A;ISG15;HLA-C;IFIT3;PSMB8;ADAR;HLA-F;IFITM1;MX1;OAS3;IRF9;IRF1;STAT1;STAT2;JAK1;EGR1;ABCE1;IFI35;IRF7	3429;10410;684;2537;54739;3106;10581;3133;3105;9636;3107;3437;5696;103;3134;8519;4599;4940;10379;3659;6772;6773;3716;1958;6059;3430;3665
beta_longterm_overlap_removed	L13a-mediated translational silencing of Ceruloplasmin expression	0.0012179	-2.31777	6.13987e-05	-0.604137	107	RPL3L;EIF4B;EIF4G1;RPL13;RPS3;RPL36AL;RPS15A;RPL18A;RPS27;RPL13A;RPL21;RPS5;RPS15;RPL22;RPS10;EIF3B;EIF1AX;EIF4H;RPL35;RPLP0;EIF3F;RPS19;EIF3I;RPS26;RPS2;RPLP1;RPL4;RPL36;RPL41;RPL18;RPS21;EIF3A;UBA52;RPL28;EIF3G;RPS9;RPL30;EIF2S2;RPL10A;RPSA;RPL37;RPS14;RPL6;RPL7A;RPL29;RPL10;RPL24;EIF3J;RPL19;RPS28;RPL32;RPS3A;RPS13;RPL14;RPL36A;RPS20;RPL12;RPS16;EIF3E;RPLP2;RPS11;EIF3H;RPL5	6123;1975;1981;6137;6188;6166;6210;6142;6232;23521;6144;6193;6209;6146;6204;8662;1964;7458;11224;6175;8665;6223;8668;6231;6187;6176;6124;25873;6171;6141;6227;8661;7311;6158;8666;6203;6156;8894;4736;3921;6167;6208;6128;6130;6159;6134;6152;8669;6143;6234;6161;6189;6207;9045;6173;6224;6136;6217;3646;6181;6205;8667;6125
beta_longterm_overlap_removed	Laminin interactions	0.0012179	2.17763	3.54145e-05	0.822864	24	COL4A1;COL4A2;LAMB1;NID2;HSPG2;ITGA6;NID1;LAMA4;LAMC1;ITGA1;COL18A1;ITGAV;LAMA5;LAMB2;ITGB1	1282;1284;3912;22795;3339;3655;4811;3910;3915;3672;80781;3685;3911;3913;3688
beta_longterm_overlap_removed	Late Phase of HIV Life Cycle	0.0012179	-1.87129	6.50533e-05	-0.475798	126	POLR2I;POLR2C;GTF2H5;POLR2D;VPS4A;TAF4B;CHMP2B;TAF15;ELL;POLR2J;TAF4;SEC13;TAF9B;CHMP6;TAF7;NUP153;GTF2H4;SUPT5H;UBAP1;UBA52;CHMP2A;NUP98;CCNK;VTA1;NUP54;XPO1;NELFCD;TCEA1;TAF3;NUP58;NEDD4L;VPS37A;NUP205;POLR2E;ELOB;SSRP1;CCNT1;NELFA;NMT1;CHMP3;TAF5;TPR;NUP35;RANBP2;ELOA;CHMP4B;GTF2B;MVB12B;SUPT16H;NUP88;RPS27A;RANBP1;TAF13;GTF2A1;NELFB;NCBP2;TAF12;NUP43;POM121;RAN;TAF10	5438;5432;404672;5433;27183;6875;25978;8148;8178;5439;6874;6396;51616;79643;6879;9972;2968;6829;51271;7311;27243;4928;8812;51534;53371;7514;51497;6917;83860;9818;23327;137492;23165;5434;6923;6749;904;7469;4836;51652;6877;7175;129401;5903;6924;128866;2959;89853;11198;4927;6233;5902;6884;2957;25920;22916;6883;348995;9883;5901;6881
beta_longterm_overlap_removed	Major pathway of rRNA processing in the nucleolus and cytosol	0.0012179	-2.36592	7.29075e-05	-0.575764	173	IMP3;RPL3L;RPL13;RPS3;RPL36AL;RPS15A;RPL18A;RPS27;RPL13A;UTP11;RPL21;RPS5;RPS15;RPL22;RPS10;TSR1;EXOSC8;RRP36;RCL1;EXOSC7;RPL35;RPLP0;RPS19;KRR1;BOP1;RPS26;RPS2;RPLP1;PELP1;RPL4;RPL36;NOC4L;RPL41;RIOK2;RPL18;RPS21;EXOSC6;IMP4;UBA52;RPL28;RPS9;RPL30;SNU13;RPL10A;EXOSC5;RPSA;NCL;RPL37;RPS14;RPL6;RPL7A;RPP21;RPL29;RPL10;NOP58;RPL24;DDX49;RPL19;RPS28;FCF1;RPL32;RPS3A;WDR43;MPHOSPH10;RPS13;UTP3;RPL14;…	55272;6123;6137;6188;6166;6210;6142;6232;23521;51118;6144;6193;6209;6146;6204;55720;11340;88745;10171;23016;11224;6175;6223;11103;23246;6231;6187;6176;27043;6124;25873;79050;6171;55781;6141;6227;118460;92856;7311;6158;6203;6156;4809;4736;56915;3921;4691;6167;6208;6128;6130;79897;6159;6134;51602;6152;54555;6143;6234;51077;6161;6189;23160;10199;6207;57050;9045;2091;6173;6224;705;6136;6217;117246;87…
beta_longterm_overlap_removed	MET activates PTK2 signaling	0.0012179	2.16089	3.60972e-05	0.850228	20	COL3A1;COL1A1;COL1A2;LAMB1;COL5A2;COL5A1;LAMA4;LAMC1;FN1;COL5A3;LAMA5;LAMB2;ITGB1	1281;1277;1278;3912;1290;1289;3910;3915;2335;50509;3911;3913;3688
beta_longterm_overlap_removed	MET promotes cell motility	0.0012179	2.12768	3.45746e-05	0.766196	30	COL3A1;COL1A1;COL1A2;LAMB1;COL5A2;COL5A1;LAMA4;LAMC1;FN1;COL5A3;LAMA5;LAMB2;ITGB1	1281;1277;1278;3912;1290;1289;3910;3915;2335;50509;3911;3913;3688
beta_longterm_overlap_removed	Mitochondrial Fatty Acid Beta-Oxidation	0.0012179	2.02992	6.91491e-05	0.730994	30	DECR1;ACADVL;HADHB;NDUFAB1;ECHS1;ACADM;ACAA2;PCCB;HADHA;ACOT13;ACOT2;DBI;MCEE;ACADS;ACOT9;MECR;MMAA;ACAD10	1666;37;3032;4706;1892;34;10449;5096;3030;55856;10965;1622;84693;35;23597;51102;166785;80724
beta_longterm_overlap_removed	mRNA Splicing	0.0012179	-2.46524	7.39754e-05	-0.595643	182	ALYREF;SRSF7;POLR2I;POLR2C;WBP11;CSTF2T;DDX23;HNRNPA3;SNRNP48;SLU7;SRSF2;LSM5;XAB2;POLR2D;HNRNPL;U2SURP;RBMX;PRPF40A;WBP4;CASC3;HNRNPA1;SMNDC1;PRPF6;SF1;DHX38;HNRNPD;HNRNPM;POLR2J;PRPF19;SRSF10;GPKOW;SNRPD3;HNRNPA0;SNRPF;TRA2B;CWC15;PRCC;SNRPA1;PQBP1;SART1;SNRPA;HNRNPR;ZMAT5;SYF2;RBM8A;HNRNPH2;SRSF1;SNU13;SRRM2;GCFC2;SNRPB;CTNNBL1;SNW1;TFIP11;RBM5;LSM6;SF3A2;SRSF4;LSM7;SRSF5;RBM22;HNRNPU;SNRPC;RN…	10189;6432;5438;5432;51729;23283;9416;220988;154007;10569;6427;23658;56949;5433;3191;23350;27316;55660;11193;22794;3178;10285;24148;7536;9785;3184;4670;5439;27339;10772;27238;6634;10949;6636;6434;51503;5546;6627;10084;9092;6626;10236;55954;25949;9939;3188;6426;4809;23524;6936;6628;56259;22938;24144;10181;11157;8175;6429;51690;6430;55696;3192;6631;55599;84844;11325;10921;6428;10594;10291;10081;513…
beta_longterm_overlap_removed	mRNA Splicing - Major Pathway	0.0012179	-2.44204	7.29661e-05	-0.593639	174	ALYREF;SRSF7;POLR2I;POLR2C;WBP11;CSTF2T;DDX23;HNRNPA3;SLU7;SRSF2;LSM5;XAB2;POLR2D;HNRNPL;U2SURP;RBMX;PRPF40A;WBP4;CASC3;HNRNPA1;SMNDC1;PRPF6;SF1;DHX38;HNRNPD;HNRNPM;POLR2J;PRPF19;SRSF10;GPKOW;SNRPD3;HNRNPA0;SNRPF;TRA2B;CWC15;PRCC;SNRPA1;PQBP1;SART1;SNRPA;HNRNPR;SYF2;RBM8A;HNRNPH2;SRSF1;SNU13;SRRM2;GCFC2;SNRPB;CTNNBL1;SNW1;TFIP11;RBM5;LSM6;SF3A2;SRSF4;LSM7;SRSF5;RBM22;HNRNPU;SNRPC;PHF5A;DDX42;RNPS…	10189;6432;5438;5432;51729;23283;9416;220988;10569;6427;23658;56949;5433;3191;23350;27316;55660;11193;22794;3178;10285;24148;7536;9785;3184;4670;5439;27339;10772;27238;6634;10949;6636;6434;51503;5546;6627;10084;9092;6626;10236;25949;9939;3188;6426;4809;23524;6936;6628;56259;22938;24144;10181;11157;8175;6429;51690;6430;55696;3192;6631;84844;11325;10921;6428;10594;10291;51340;988;5434;6638;10250;66…
beta_longterm_overlap_removed	Muscle contraction	0.0012179	-1.89895	6.66311e-05	-0.477236	136	ACTN3;LMOD1;KCNJ12;CACNG1;MYH8;CAMK2A;ATP2A1;MYBPC2;FXYD1;KCNJ2;CAV3;RYR1;CACNA1S;SCN4A;TNNC2;CACNB1;CAMK2B;CACNG6;ATP2B2;SCN1B;TMOD1;ACTN2;TNNI1;TNNC1;MYLPF;KCNJ11;PLN;CALM3;ORAI1;STIM1;CAMK2G;CALM2;TMOD4;DES;CASQ1;TRDN;TCAP;KAT2B;DYSF;CALM1;TTN;PAK1;HIPK1	89;25802;3768;786;4626;815;487;4606;5348;3759;859;6261;779;6329;7125;782;816;59285;491;6324;7111;88;7135;7134;29895;3767;5350;808;84876;6786;818;805;29765;1674;844;10345;8557;8850;8291;801;7273;5058;204851
beta_longterm_overlap_removed	NCAM1 interactions	0.0012179	2.05104	7.17129e-05	0.7975	21	COL3A1;COL4A1;COL4A2;COL6A3;COL5A2;COL6A2;COL6A1;COL5A1;AGRN	1281;1282;1284;1293;1290;1292;1291;1289;375790
beta_longterm_overlap_removed	Non-integrin membrane-ECM interactions	0.0012179	2.35363	3.31631e-05	0.787232	44	COL3A1;COL1A1;COL4A1;COL1A2;COL4A2;LAMB1;COL5A2;HSPG2;COL5A1;ITGA6;LAMA4;LAMC1;AGRN;ITGAV;PDGFB;FN1;SDC3;COL5A3;LAMA5;LAMB2	1281;1277;1282;1278;1284;3912;1290;3339;1289;3655;3910;3915;375790;3685;5155;2335;9672;50509;3911;3913
beta_longterm_overlap_removed	Nonsense Mediated Decay (NMD) enhanced by the Exon Junction Complex (EJC)	0.0012179	-2.37036	6.2162e-05	-0.61457	111	RPL3L;EIF4G1;RPL13;RPS3;RPL36AL;RPS15A;RPL18A;RPS27;RPL13A;RPL21;RPS5;RPS15;RPL22;RPS10;CASC3;RPL35;PPP2CA;GSPT1;RPLP0;PNRC2;RPS19;RPS26;RPS2;RPLP1;RPL4;RPL36;RPL41;RPL18;RPS21;DCP1A;UBA52;RPL28;SMG1;RPS9;RBM8A;RPL30;RPL10A;RPSA;UPF1;RPL37;RPS14;RPL6;RPL7A;GSPT2;RPL29;RPL10;RPL24;RNPS1;PPP2R2A;RPL19;RPS28;UPF2;UPF3A;RPL32;RPS3A;RPS13;RPL14;RPL36A;SMG5;RPS20;RPL12;RPS16;RPLP2;RPS11;UPF3B;RPL5;PPP2…	6123;1981;6137;6188;6166;6210;6142;6232;23521;6144;6193;6209;6146;6204;22794;11224;5515;2935;6175;55629;6223;6231;6187;6176;6124;25873;6171;6141;6227;55802;7311;6158;23049;6203;9939;6156;4736;3921;5976;6167;6208;6128;6130;23708;6159;6134;6152;10921;5520;6143;6234;26019;65110;6161;6189;6207;9045;6173;23381;6224;6136;6217;6181;6205;65109;6125;5518;6169;55181;6168;6233;6155;6230;6235;6202;6229
beta_longterm_overlap_removed	Nonsense Mediated Decay (NMD) independent of the Exon Junction Complex (EJC)	0.0012179	-2.2548	5.86201e-05	-0.603663	91	RPL3L;EIF4G1;RPL13;RPS3;RPL36AL;RPS15A;RPL18A;RPS27;RPL13A;RPL21;RPS5;RPS15;RPL22;RPS10;RPL35;GSPT1;RPLP0;RPS19;RPS26;RPS2;RPLP1;RPL4;RPL36;RPL41;RPL18;RPS21;UBA52;RPL28;RPS9;RPL30;RPL10A;RPSA;UPF1;RPL37;RPS14;RPL6;RPL7A;GSPT2;RPL29;RPL10;RPL24;RPL19;RPS28;RPL32;RPS3A;RPS13;RPL14;RPL36A;RPS20;RPL12;RPS16;RPLP2;RPS11;RPL5;RPL38;RPL37A;RPS27A;RPL27;RPS25;RPS29;RPS8;RPS24	6123;1981;6137;6188;6166;6210;6142;6232;23521;6144;6193;6209;6146;6204;11224;2935;6175;6223;6231;6187;6176;6124;25873;6171;6141;6227;7311;6158;6203;6156;4736;3921;5976;6167;6208;6128;6130;23708;6159;6134;6152;6143;6234;6161;6189;6207;9045;6173;6224;6136;6217;6181;6205;6125;6169;6168;6233;6155;6230;6235;6202;6229
beta_longterm_overlap_removed	Nonsense-Mediated Decay (NMD)	0.0012179	-2.37036	6.2162e-05	-0.61457	111	RPL3L;EIF4G1;RPL13;RPS3;RPL36AL;RPS15A;RPL18A;RPS27;RPL13A;RPL21;RPS5;RPS15;RPL22;RPS10;CASC3;RPL35;PPP2CA;GSPT1;RPLP0;PNRC2;RPS19;RPS26;RPS2;RPLP1;RPL4;RPL36;RPL41;RPL18;RPS21;DCP1A;UBA52;RPL28;SMG1;RPS9;RBM8A;RPL30;RPL10A;RPSA;UPF1;RPL37;RPS14;RPL6;RPL7A;GSPT2;RPL29;RPL10;RPL24;RNPS1;PPP2R2A;RPL19;RPS28;UPF2;UPF3A;RPL32;RPS3A;RPS13;RPL14;RPL36A;SMG5;RPS20;RPL12;RPS16;RPLP2;RPS11;UPF3B;RPL5;PPP2…	6123;1981;6137;6188;6166;6210;6142;6232;23521;6144;6193;6209;6146;6204;22794;11224;5515;2935;6175;55629;6223;6231;6187;6176;6124;25873;6171;6141;6227;55802;7311;6158;23049;6203;9939;6156;4736;3921;5976;6167;6208;6128;6130;23708;6159;6134;6152;10921;5520;6143;6234;26019;65110;6161;6189;6207;9045;6173;23381;6224;6136;6217;6181;6205;65109;6125;5518;6169;55181;6168;6233;6155;6230;6235;6202;6229
beta_longterm_overlap_removed	Nucleotide Excision Repair	0.0012179	-1.90834	6.1106e-05	-0.499099	105	RAD23A;GPS1;RPA1;POLR2I;POLR2C;ZNF830;GTF2H5;RAD23B;XAB2;POLR2D;POLE4;COPS3;ELL;POLR2J;PRPF19;UBE2V2;GTF2H4;SUMO2;UBA52;YY1;POLE3;EP300;TCEA1;XPA;UBE2N;INO80C;POLR2E;PIAS1;RPA2;ACTR5;NFRKB;UBE2I;COPS2;USP7;SUMO3;RFC2;MCRS1;RBX1;CUL4A;XPC;TFPT	5886;2873;6117;5438;5432;91603;404672;5887;56949;5433;56655;8533;8178;5439;27339;7336;2968;6613;7311;7528;54107;2033;6917;7507;7334;125476;5434;8554;6118;79913;4798;7329;9318;7874;6612;5982;10445;9978;8451;7508;29844
beta_longterm_overlap_removed	Peptide chain elongation	0.0012179	-2.15571	5.77601e-05	-0.58375	85	RPL3L;RPL13;RPS3;RPL36AL;RPS15A;RPL18A;RPS27;RPL13A;RPL21;RPS5;RPS15;RPL22;RPS10;RPL35;RPLP0;RPS19;RPS26;RPS2;RPLP1;RPL4;RPL36;RPL41;RPL18;RPS21;UBA52;RPL28;RPS9;RPL30;RPL10A;RPSA;RPL37;RPS14;RPL6;RPL7A;RPL29;RPL10;RPL24;RPL19;RPS28;RPL32;RPS3A;RPS13;RPL14;RPL36A;RPS20;RPL12;RPS16;RPLP2;RPS11;RPL5;RPL38;RPL37A;RPS27A;RPL27;RPS25;RPS29;RPS8;RPS24	6123;6137;6188;6166;6210;6142;6232;23521;6144;6193;6209;6146;6204;11224;6175;6223;6231;6187;6176;6124;25873;6171;6141;6227;7311;6158;6203;6156;4736;3921;6167;6208;6128;6130;6159;6134;6152;6143;6234;6161;6189;6207;9045;6173;6224;6136;6217;6181;6205;6125;6169;6168;6233;6155;6230;6235;6202;6229
beta_longterm_overlap_removed	Platelet activation, signaling and aggregation	0.0012179	1.992	2.74469e-05	0.5423	178	COL1A1;COL1A2;SPARC;GNG11;PECAM1;A2M;IGF2;TIMP1;TMSB4X;SRGN;F2R;TAGLN2;GNAI2;VEGFB;VWF;LGALS3BP;CD36;ITIH4;IGF1;ACTN4;ANXA5;CAP1;GNG10;MGLL;VEGFA;TIMP3;RHOB;PIK3R3;PDGFB;FN1;APP;GNAI1;CFL1;GNG5;FYN;GNB1;RHOG;LHFPL2;TGFB3;CLEC3B;ITPR1;ARRB1;PRKCH;FCER1G;RAPGEF3;F8;SERPINE1;PFN1;GAS6;FLNA;CSK;ECM1;LCP2;AKT1;TGFB1;APLP2;FERMT3	1277;1278;6678;2791;5175;2;3481;7076;7114;5552;2149;8407;2771;7423;7450;3959;948;3700;3479;81;308;10487;2790;11343;7422;7078;388;8503;5155;2335;351;2770;1072;2787;2534;2782;391;10184;7043;7123;3708;408;5583;2207;10411;2157;5054;5216;2621;2316;1445;1893;3937;207;7040;334;83706
beta_longterm_overlap_removed	Pyruvate metabolism and Citric Acid (TCA) cycle	0.0012179	2.24541	3.29056e-05	0.73725	49	LDHB;PDHA1;PDHB;IDH3A;SDHB;CS;MPC1;NNT;SLC16A3;FH;SDHA;SUCLG1;ME2;ACO2;DLD;DLAT;IDH2;DLST;SUCLA2;FAHD1;SLC16A1;PDHX;PDP1;MDH2	3945;5160;5162;3419;6390;1431;51660;23530;9123;2271;6389;8802;4200;50;1738;1737;3418;1743;8803;81889;6566;8050;54704;4191
beta_longterm_overlap_removed	Regulation of expression of SLITs and ROBOs	0.0012179	-2.22988	6.99007e-05	-0.55038	155	RPL3L;EIF4G1;RPL13;PSMC3;RPS3;RPL36AL;RPS15A;RPL18A;RPS27;PSMD3;RPL13A;RPL21;RPS5;RPS15;RPL22;PSMD4;RPS10;CASC3;CUL2;RPL35;GSPT1;RPLP0;RPS19;RPS26;RPS2;RPLP1;RPL4;RPL36;RPL41;RPL18;RPS21;UBA52;RPL28;RPS9;RBM8A;RPL30;PSMB6;RPL10A;PSMD2;RPSA;PSMC2;PSMB1;PSMC4;RPL37;RPS14;RPL6;PSMB3;RPL7A;GSPT2;RPL29;RPL10;RPL24;RNPS1;RPL19;RPS28;UPF2;PSMD1;UPF3A;ELOB;RPL32;RPS3A;PSMB5;DAG1;PSMD7;RPS13;RPL14;PSMA4;P…	6123;1981;6137;5702;6188;6166;6210;6142;6232;5709;23521;6144;6193;6209;6146;5710;6204;22794;8453;11224;2935;6175;6223;6231;6187;6176;6124;25873;6171;6141;6227;7311;6158;6203;9939;6156;5694;4736;5708;3921;5701;5689;5704;6167;6208;6128;5691;6130;23708;6159;6134;6152;10921;6143;6234;26019;5707;65110;6923;6161;6189;5693;1605;5713;6207;9045;5685;5690;6173;5700;5706;6224;6136;6217;5719;6181;9978;6205;5…
beta_longterm_overlap_removed	Regulation of HSF1-mediated heat shock response	0.0012179	-1.97803	5.4401e-05	-0.558881	66	HSPA2;HSPA1A;HSPA1B;RPA1;ST13;HSPA1L;SIRT1;YWHAE;BAG2;MAPKAPK2;DNAJB1;SEC13;NUP153;DNAJC7;RPS19BP1;NUP98;NUP54;NUP58;BAG5;HSPA14;NUP205;HIKESHI;RPA2;DNAJB6;HSF1;TPR;NUP35;RANBP2;HSPH1;NUP88;BAG4;CCAR2	3306;3303;3304;6117;6767;3305;23411;7531;9532;9261;3337;6396;9972;7266;91582;4928;53371;9818;9529;51182;23165;51501;6118;10049;3297;7175;129401;5903;10808;4927;9530;57805
beta_longterm_overlap_removed	Respiratory electron transport	0.0012179	2.57601	3.04442e-05	0.765701	90	NDUFS2;CYCS;COX4I1;NDUFB8;UQCRH;NDUFA8;ETFDH;COX5A;UQCRQ;COQ10A;UQCRC1;SDHB;UQCRFS1;NDUFA9;NDUFAB1;NDUFV1;COX7B;NDUFB2;NDUFB5;ETFB;CYC1;SDHA;NDUFB10;COX6C;UQCR10;NDUFS3;COX7C;TACO1;COX20;COX5B;NDUFB1;NDUFS5;UQCRB;TIMMDC1;NDUFA6;ETFA;COX6B1;ECSIT;UQCRC2;NDUFA3;COX6A1;NDUFB9;NDUFA4;NDUFC1;NDUFAF4;NDUFB3;NDUFA1;NDUFB6;NDUFA12;COX8A;SDHD;SDHC;NDUFAF7;NDUFV2;COX18;SCO2;NDUFS1;NDUFAF1;COX7A2L;NDUFA11;N…	4720;54205;1327;4714;7388;4702;2110;9377;27089;93058;7384;6390;7386;4704;4706;4723;1349;4708;4711;2109;1537;6389;4716;1345;29796;4722;1350;51204;116228;1329;4707;4725;7381;51300;4700;2108;1340;51295;7385;4696;1337;4715;4697;4717;29078;4709;4694;4712;55967;1351;6392;6391;55471;4729;285521;9997;4719;51103;9167;126328;4695;6341
beta_longterm_overlap_removed	Respiratory electron transport, ATP synthesis by chemiosmotic coupling, and heat production by uncoupling proteins.	0.0012179	2.58831	3.02462e-05	0.764901	94	UCP2;NDUFS2;CYCS;COX4I1;NDUFB8;UQCRH;NDUFA8;ETFDH;COX5A;UQCRQ;COQ10A;UQCRC1;SDHB;UQCRFS1;NDUFA9;NDUFAB1;NDUFV1;COX7B;NDUFB2;NDUFB5;ETFB;CYC1;SDHA;NDUFB10;COX6C;UQCR10;NDUFS3;COX7C;TACO1;COX20;COX5B;NDUFB1;NDUFS5;UQCRB;TIMMDC1;NDUFA6;ETFA;COX6B1;ECSIT;UQCRC2;NDUFA3;COX6A1;NDUFB9;NDUFA4;NDUFC1;UCP3;NDUFAF4;NDUFB3;NDUFA1;NDUFB6;NDUFA12;COX8A;SDHD;SDHC;NDUFAF7;NDUFV2;COX18;SCO2;NDUFS1;NDUFAF1;COX7A2L…	7351;4720;54205;1327;4714;7388;4702;2110;9377;27089;93058;7384;6390;7386;4704;4706;4723;1349;4708;4711;2109;1537;6389;4716;1345;29796;4722;1350;51204;116228;1329;4707;4725;7381;51300;4700;2108;1340;51295;7385;4696;1337;4715;4697;4717;7352;29078;4709;4694;4712;55967;1351;6392;6391;55471;4729;285521;9997;4719;51103;9167;126328;4695;6341
beta_longterm_overlap_removed	Ribosomal scanning and start codon recognition	0.0012179	-2.14201	5.25624e-05	-0.621866	57	EIF4B;EIF4G1;RPS3;RPS15A;RPS27;RPS5;RPS15;RPS10;EIF3B;EIF1AX;EIF4H;EIF3F;RPS19;EIF3I;RPS26;RPS2;RPS21;EIF3A;EIF3G;RPS9;EIF2S2;RPSA;RPS14;EIF3J;RPS28;RPS3A;RPS13;RPS20;RPS16;EIF3E;RPS11;EIF3H;RPS27A;RPS25;RPS29;RPS8;RPS24	1975;1981;6188;6210;6232;6193;6209;6204;8662;1964;7458;8665;6223;8668;6231;6187;6227;8661;8666;6203;8894;3921;6208;8669;6234;6189;6207;6224;6217;3646;6205;8667;6233;6230;6235;6202;6229
beta_longterm_overlap_removed	rRNA processing	0.0012179	-2.32545	7.58208e-05	-0.55875	192	IMP3;TRMT112;RPL3L;RPL13;RPS3;RPL36AL;RPS15A;RPL18A;RPS27;RPL13A;UTP11;RPL21;RPS5;RPS15;RPL22;DKC1;RPS10;TSR1;EXOSC8;RRP36;RCL1;EXOSC7;RPL35;RPLP0;RPS19;KRR1;BOP1;RPS26;RPS2;RPLP1;PELP1;RPL4;RPL36;NOC4L;RPL41;RIOK2;RPL18;RPS21;THUMPD1;EXOSC6;IMP4;UBA52;RPL28;RPS9;RPL30;MTERF4;SNU13;RPL10A;EXOSC5;RPSA;NCL;RPL37;RPS14;TSR3;RPL6;RPL7A;RPP21;RPL29;RPL10;NOP58;RPL24;DDX49;RPL19;RPS28;FCF1;RPL32;RPS3A;…	55272;51504;6123;6137;6188;6166;6210;6142;6232;23521;51118;6144;6193;6209;6146;1736;6204;55720;11340;88745;10171;23016;11224;6175;6223;11103;23246;6231;6187;6176;27043;6124;25873;79050;6171;55781;6141;6227;55623;118460;92856;7311;6158;6203;6156;130916;4809;4736;56915;3921;4691;6167;6208;115939;6128;6130;79897;6159;6134;51602;6152;54555;6143;6234;51077;6161;6189;23160;10199;6207;57050;9045;2091;61…
beta_longterm_overlap_removed	rRNA processing in the nucleus and cytosol	0.0012179	-2.37371	7.414e-05	-0.573099	183	IMP3;TRMT112;RPL3L;RPL13;RPS3;RPL36AL;RPS15A;RPL18A;RPS27;RPL13A;UTP11;RPL21;RPS5;RPS15;RPL22;DKC1;RPS10;TSR1;EXOSC8;RRP36;RCL1;EXOSC7;RPL35;RPLP0;RPS19;KRR1;BOP1;RPS26;RPS2;RPLP1;PELP1;RPL4;RPL36;NOC4L;RPL41;RIOK2;RPL18;RPS21;THUMPD1;EXOSC6;IMP4;UBA52;RPL28;RPS9;RPL30;SNU13;RPL10A;EXOSC5;RPSA;NCL;RPL37;RPS14;TSR3;RPL6;RPL7A;RPP21;RPL29;RPL10;NOP58;RPL24;DDX49;RPL19;RPS28;FCF1;RPL32;RPS3A;WDR43;M…	55272;51504;6123;6137;6188;6166;6210;6142;6232;23521;51118;6144;6193;6209;6146;1736;6204;55720;11340;88745;10171;23016;11224;6175;6223;11103;23246;6231;6187;6176;27043;6124;25873;79050;6171;55781;6141;6227;55623;118460;92856;7311;6158;6203;6156;4809;4736;56915;3921;4691;6167;6208;115939;6128;6130;79897;6159;6134;51602;6152;54555;6143;6234;51077;6161;6189;23160;10199;6207;57050;9045;2091;6173;6224…
beta_longterm_overlap_removed	Scavenging by Class A Receptors	0.0012179	2.07764	7.5466e-05	0.917216	12	COL3A1;COL1A1;COL4A1;COL1A2;COL4A2;COLEC12	1281;1277;1282;1278;1284;81035
beta_longterm_overlap_removed	Selenoamino acid metabolism	0.0012179	-2.14249	6.06465e-05	-0.564235	101	RPL3L;SECISBP2;RPL13;RPS3;RPL36AL;RPS15A;RPL18A;RPS27;RPL13A;RPL21;RPS5;RPS15;RPL22;RPS10;RPL35;RPLP0;RPS19;CTH;RPS26;RPS2;RPLP1;RPL4;RPL36;RPL41;RPL18;RPS21;UBA52;RPL28;RPS9;RPL30;AIMP1;RPL10A;RPSA;RPL37;RPS14;RPL6;RPL7A;RPL29;RPL10;RPL24;RPL19;RPS28;RPL32;RPS3A;RPS13;RPL14;RPL36A;RPS20;RPL12;RPS16;RPLP2;RPS11;AHCY;RPL5;RPL38;RPL37A;RPS27A;RPL27;RPS25;RPS29;RPS8;RPS24	6123;79048;6137;6188;6166;6210;6142;6232;23521;6144;6193;6209;6146;6204;11224;6175;6223;1491;6231;6187;6176;6124;25873;6171;6141;6227;7311;6158;6203;6156;9255;4736;3921;6167;6208;6128;6130;6159;6134;6152;6143;6234;6161;6189;6207;9045;6173;6224;6136;6217;6181;6205;191;6125;6169;6168;6233;6155;6230;6235;6202;6229
beta_longterm_overlap_removed	Selenocysteine synthesis	0.0012179	-2.24672	5.81193e-05	-0.604403	88	RPL3L;SECISBP2;RPL13;RPS3;RPL36AL;RPS15A;RPL18A;RPS27;RPL13A;RPL21;RPS5;RPS15;RPL22;RPS10;RPL35;RPLP0;RPS19;RPS26;RPS2;RPLP1;RPL4;RPL36;RPL41;RPL18;RPS21;UBA52;RPL28;RPS9;RPL30;RPL10A;RPSA;RPL37;RPS14;RPL6;RPL7A;RPL29;RPL10;RPL24;RPL19;RPS28;RPL32;RPS3A;RPS13;RPL14;RPL36A;RPS20;RPL12;RPS16;RPLP2;RPS11;RPL5;RPL38;RPL37A;RPS27A;RPL27;RPS25;RPS29;RPS8;RPS24	6123;79048;6137;6188;6166;6210;6142;6232;23521;6144;6193;6209;6146;6204;11224;6175;6223;6231;6187;6176;6124;25873;6171;6141;6227;7311;6158;6203;6156;4736;3921;6167;6208;6128;6130;6159;6134;6152;6143;6234;6161;6189;6207;9045;6173;6224;6136;6217;6181;6205;6125;6169;6168;6233;6155;6230;6235;6202;6229
beta_longterm_overlap_removed	Signaling by PDGF	0.0012179	2.12395	6.58848e-05	0.699766	48	COL3A1;COL4A1;THBS4;COL4A2;COL6A3;COL5A2;PDGFRB;COL6A2;COL6A1;COL5A1	1281;1282;7060;1284;1293;1290;5159;1292;1291;1289
beta_longterm_overlap_removed	Signaling by ROBO receptors	0.0012179	-2.0613	7.54034e-05	-0.495519	190	RPL3L;CAP2;EIF4G1;RPL13;PSMC3;RPS3;RPL36AL;RPS15A;PPP3CB;RPL18A;RPS27;PSMD3;RPL13A;RPL21;RPS5;RPS15;RPL22;PFN2;PSMD4;RPS10;CASC3;CUL2;RPL35;GSPT1;RPLP0;RPS19;RPS26;RPS2;RPLP1;RPL4;SOS2;RPL36;RPL41;PAK1;RPL18;RPS21;UBA52;RPL28;RPS9;RBM8A;CLASP2;RPL30;PSMB6;RPL10A;PSMD2;RPSA;PSMC2;PSMB1;PSMC4;RPL37;RPS14;GPC1;RPL6;PSMB3;RPL7A;GSPT2;RPL29;RPL10;RPL24;RNPS1;PRKAR2A;RPL19;RAC1;RPS28;UPF2;PSMD1;UPF3A;E…	6123;10486;1981;6137;5702;6188;6166;6210;5532;6142;6232;5709;23521;6144;6193;6209;6146;5217;5710;6204;22794;8453;11224;2935;6175;6223;6231;6187;6176;6124;6655;25873;6171;5058;6141;6227;7311;6158;6203;9939;23122;6156;5694;4736;5708;3921;5701;5689;5704;6167;6208;2817;6128;5691;6130;23708;6159;6134;6152;10921;5576;6143;5879;6234;26019;5707;65110;6923;387;6161;6189;5693;1605;5713;6207;9045;5685;5690;…
beta_longterm_overlap_removed	SRP-dependent cotranslational protein targeting to membrane	0.0012179	-2.19899	6.15385e-05	-0.572298	108	RPL3L;RPL13;RPS3;RPL36AL;RPS15A;RPL18A;RPS27;RPL13A;RPL21;RPS5;RPS15;RPL22;RPS10;SRP68;RPL35;RPLP0;RPS19;RPS26;RPS2;RPLP1;RPL4;RPL36;RPL41;RPL18;RPS21;DDOST;SSR3;UBA52;RPL28;RPS9;RPL30;RPL10A;SRPRA;RPSA;RPL37;RPS14;RPL6;RPL7A;SEC61G;RPL29;SPCS2;RPL10;RPL24;RPL19;RPS28;SRP54;RPL32;RPS3A;RPS13;RPL14;RPL36A;RPS20;RPL12;RPS16;RPLP2;RPS11;RPL5;RPN1;RPL38;RPL37A;RPS27A;RPL27;RPS25;RPS29;RPS8;RPS24	6123;6137;6188;6166;6210;6142;6232;23521;6144;6193;6209;6146;6204;6730;11224;6175;6223;6231;6187;6176;6124;25873;6171;6141;6227;1650;6747;7311;6158;6203;6156;4736;6734;3921;6167;6208;6128;6130;23480;6159;9789;6134;6152;6143;6234;6729;6161;6189;6207;9045;6173;6224;6136;6217;6181;6205;6125;6184;6169;6168;6233;6155;6230;6235;6202;6229
beta_longterm_overlap_removed	Syndecan interactions	0.0012179	2.14078	3.55847e-05	0.817132	23	COL3A1;COL1A1;COL1A2;COL5A2;COL5A1;ITGA6;ITGAV;FN1;SDC3;COL5A3	1281;1277;1278;1290;1289;3655;3685;2335;9672;50509
beta_longterm_overlap_removed	The citric acid (TCA) cycle and respiratory electron transport	0.0012179	2.67013	2.84949e-05	0.74916	139	UCP2;LDHB;PDHA1;NDUFS2;CYCS;COX4I1;PDHB;NDUFB8;UQCRH;NDUFA8;IDH3A;ETFDH;COX5A;UQCRQ;COQ10A;UQCRC1;SDHB;UQCRFS1;NDUFA9;NDUFAB1;NDUFV1;CS;MPC1;NNT;COX7B;NDUFB2;NDUFB5;SLC16A3;ETFB;FH;CYC1;SDHA;NDUFB10;COX6C;SUCLG1;UQCR10;NDUFS3;COX7C;ME2;ACO2;TACO1;COX20;DLD;DLAT;COX5B;NDUFB1;IDH2;NDUFS5;UQCRB;DLST;SUCLA2;FAHD1;TIMMDC1;NDUFA6;ETFA;SLC16A1;COX6B1;ECSIT;PDHX;UQCRC2;NDUFA3;COX6A1;PDP1;MDH2;NDUFB9;NDUF…	7351;3945;5160;4720;54205;1327;5162;4714;7388;4702;3419;2110;9377;27089;93058;7384;6390;7386;4704;4706;4723;1431;51660;23530;1349;4708;4711;9123;2109;2271;1537;6389;4716;1345;8802;29796;4722;1350;4200;50;51204;116228;1738;1737;1329;4707;3418;4725;7381;1743;8803;81889;51300;4700;2108;6566;1340;51295;8050;7385;4696;1337;54704;4191;4715;4697;4717;7352;29078;4709;4694;4712;55967;1351;6392;6391;55471;…
beta_longterm_overlap_removed	Translation initiation complex formation	0.0012179	-2.09593	5.25624e-05	-0.608488	57	EIF4B;EIF4G1;RPS3;RPS15A;RPS27;RPS5;RPS15;RPS10;EIF3B;EIF1AX;EIF4H;EIF3F;RPS19;EIF3I;RPS26;RPS2;RPS21;EIF3A;EIF3G;RPS9;EIF2S2;RPSA;RPS14;EIF3J;RPS28;RPS3A;RPS13;RPS20;RPS16;EIF3E;RPS11;EIF3H;RPS27A;RPS25;RPS29;RPS8;RPS24	1975;1981;6188;6210;6232;6193;6209;6204;8662;1964;7458;8665;6223;8668;6231;6187;6227;8661;8666;6203;8894;3921;6208;8669;6234;6189;6207;6224;6217;3646;6205;8667;6233;6230;6235;6202;6229
beta_longterm_overlap_removed	Transport of Mature Transcript to Cytoplasm	0.0012179	-1.8804	5.64557e-05	-0.518301	76	ALYREF;SRSF7;SLU7;SRSF2;CHTOP;CASC3;DHX38;SEC13;NUP153;RBM8A;SRSF1;NUP98;NUP54;SRSF4;SRSF5;NUP58;RNPS1;SRSF3;NUP205;POLDIP3;SRRM1;FYTTD1;CPSF1;TPR;NUP35;RANBP2;CPSF4;UPF3B;NUP88;SYMPK;NXT1;SLBP;NCBP2;NUP43;POM121;GLE1;NUP62;WDR33;THOC2;U2AF2;NUP214;NUP188;RAE1;AAAS;EIF4E;NUP85;CDC40;U2AF1L4;SARNP;SRSF11;FIP1L1;THOC3;NUP107;THOC6;NUP210;SRSF6	10189;6432;10569;6427;26097;22794;9785;6396;9972;9939;6426;4928;53371;6429;6430;9818;10921;6428;23165;84271;10250;84248;29894;7175;129401;5903;10898;65109;4927;8189;29107;7884;22916;348995;9883;2733;23636;55339;57187;11338;8021;23511;8480;8086;1977;79902;51362;199746;84324;9295;81608;84321;57122;79228;23225;6431
beta_longterm_overlap_removed	Viral mRNA Translation	0.0012179	-2.24591	5.77601e-05	-0.608176	85	RPL3L;RPL13;RPS3;RPL36AL;RPS15A;RPL18A;RPS27;RPL13A;RPL21;RPS5;RPS15;RPL22;RPS10;RPL35;RPLP0;RPS19;RPS26;RPS2;RPLP1;RPL4;RPL36;RPL41;RPL18;RPS21;UBA52;RPL28;RPS9;RPL30;RPL10A;RPSA;RPL37;RPS14;RPL6;RPL7A;RPL29;RPL10;RPL24;RPL19;RPS28;RPL32;RPS3A;RPS13;RPL14;RPL36A;RPS20;RPL12;RPS16;RPLP2;RPS11;RPL5;RPL38;RPL37A;RPS27A;RPL27;RPS25;RPS29;RPS8;RPS24	6123;6137;6188;6166;6210;6142;6232;23521;6144;6193;6209;6146;6204;11224;6175;6223;6231;6187;6176;6124;25873;6171;6141;6227;7311;6158;6203;6156;4736;3921;6167;6208;6128;6130;6159;6134;6152;6143;6234;6161;6189;6207;9045;6173;6224;6136;6217;6181;6205;6125;6169;6168;6233;6155;6230;6235;6202;6229
beta_longterm_overlap_removed	HSF1-dependent transactivation	0.00142168	-2.06237	9.18906e-05	-0.724123	24	HSPA2;HSPA1A;HSPA1B;CAMK2A;PTGES3;CAMK2B;HSPA1L;CAMK2G;MLST8;DNAJB1;AKT1S1;HSP90AB1;EP300;FKBP4;CREBBP	3306;3303;3304;815;10728;816;3305;818;64223;3337;84335;3326;2033;2288;1387
beta_longterm_overlap_removed	Platelet degranulation	0.00142168	1.84425	9.07386e-05	0.545016	94	SPARC;PECAM1;A2M;IGF2;TIMP1;TMSB4X;SRGN;TAGLN2;VEGFB;VWF;LGALS3BP;CD36;ITIH4;IGF1;ACTN4;ANXA5;CAP1;VEGFA;TIMP3;PDGFB;FN1;APP;CFL1;LHFPL2;TGFB3;CLEC3B;F8;SERPINE1;PFN1;GAS6;FLNA;ECM1;TGFB1;APLP2;FERMT3	6678;5175;2;3481;7076;7114;5552;8407;7423;7450;3959;948;3700;3479;81;308;10487;7422;7078;5155;2335;351;1072;10184;7043;7123;2157;5054;5216;2621;2316;1893;7040;334;83706
beta_longterm_overlap_removed	Post-translational protein phosphorylation	0.00146065	1.90554	9.57579e-05	0.600531	62	LAMB1;TIMP1;IGFBP7;SPARCL1;IGFBP3;IGFBP4;CST3;LAMC1;FSTL1;VWA1;FN1;APP;SHISA5;MXRA8;APOE;APOL1;PRSS23;LAMB2;NUCB1;GAS6;FBN1;FUCA2;TMEM132A;APLP2;MBTPS1;CKAP4	3912;7076;3490;8404;3486;3487;1471;3915;11167;64856;2335;351;51246;54587;348;8542;11098;3913;4924;2621;2200;2519;54972;334;8720;10970
beta_longterm_overlap_removed	NCAM signaling for neurite out-growth	0.00151767	2.04592	0.000100898	0.700234	39	COL3A1;COL4A1;COL4A2;COL6A3;COL5A2;COL6A2;COL6A1;COL5A1;AGRN;SPTAN1;FYN;COL5A3	1281;1282;1284;1293;1290;1292;1291;1289;375790;6709;2534;50509
beta_longterm_overlap_removed	rRNA modification in the nucleus and cytosol	0.00155396	-1.95946	0.000104745	-0.570898	56	IMP3;TRMT112;UTP11;DKC1;RRP36;RCL1;KRR1;RPS2;NOC4L;THUMPD1;IMP4;RPS9;SNU13;RPS14;TSR3;NOP58;DDX49;FCF1;WDR43;MPHOSPH10;UTP3;FBL;EMG1;NAT10;TBL3;NOL11;UTP15;UTP18;UTP14C;NOL6;BMS1;NOP56;PNO1;NOP14;RRP9;UTP6;DHX37	55272;51504;51118;1736;88745;10171;11103;6187;79050;55623;92856;6203;4809;6208;115939;51602;54555;51077;23160;10199;57050;2091;10436;55226;10607;25926;84135;51096;9724;65083;9790;10528;56902;8602;9136;55813;57647
beta_longterm_overlap_removed	Long-term potentiation	0.00186831	-1.973	0.00012766	-0.830603	12	CAMK2A;CAMK2B;ACTN2;CALM3;CAMK2G;CALM2;CALM1	815;816;88;808;818;805;801
beta_longterm_overlap_removed	Response to elevated platelet cytosolic Ca2+	0.00217045	1.8385	0.000150308	0.540736	97	SPARC;PECAM1;A2M;IGF2;TIMP1;TMSB4X;SRGN;TAGLN2;VEGFB;VWF;LGALS3BP;CD36;ITIH4;IGF1;ACTN4;ANXA5;CAP1;VEGFA;TIMP3;PDGFB;FN1;APP;CFL1;LHFPL2;TGFB3;CLEC3B;F8;SERPINE1;PFN1;GAS6;FLNA;ECM1;TGFB1;APLP2;FERMT3	6678;5175;2;3481;7076;7114;5552;8407;7423;7450;3959;948;3700;3479;81;308;10487;7422;7078;5155;2335;351;1072;10184;7043;7123;2157;5054;5216;2621;2316;1893;7040;334;83706
beta_longterm_overlap_removed	Cell surface interactions at the vascular wall	0.00218241	1.85843	0.000156016	0.570354	73	COL1A1;COL1A2;PECAM1;CAV1;JAM2;ESAM;ITGA6;CD74;SLC16A3;ITGA5;TEK;ITGAV;FN1;F11R;SLC16A1;SDC3;FYN;PLCG1;YES1;FCER1G;ATP1B3;ITGB1;PROCR;GAS6;CD44	1277;1278;5175;857;58494;90952;3655;972;9123;3678;7010;3685;2335;50848;6566;9672;2534;5335;7525;2207;483;3688;10544;2621;960
[truncated: 64 more rows]
