# Supplementary material for: Time trajectories in the transcriptomic response to exercise - a meta-analysis
Source: Nat Commun. 2021 Jun 9;12:3471. doi: 10.1038/s41467-021-23579-x (PMC8190306; doi:10.1038/s41467-021-23579-x)
Supplement: Supplementary file 6 — Dataset 5 [file 41467_2021_23579_MOESM6_ESM.xlsx]

## Sheet: Sheet1
Discovered in	Entrez	Symbol	Group	Model pvalue	AICc diff	Coefficients	R2(if applicable)	subgroups
acute,muscle	80772	CPTP	time	2.19153e-20	-14.8972	b0:-0.21(1.3e-13),time.L:-0.45(7.2e-18),time.Q:-0.28(1.7e-10)	100	acute,muscle,time,2
acute,muscle	284723	SLC25A34	time;training	1.73585e-17	-12.4109	b0:0.47(0.00056),time.L:0.22(0.23),time.Q:-0.3(0.0079),trainingresistance:-1.1(1e-18)	NA	acute,muscle,time;training,1
acute,muscle	23013	SPEN	training;avg_age	9.77655e-05	-6.84364	b0:-0.35(0.029),trainingresistance:0.33(5.2e-05),avg_age:0.012(0.014)	46.1078	acute,muscle,training;avg_age,1
acute,muscle	23585	TMEM50A	time	7.08406e-08	-8.48892	b0:0.024(0.28),time.L:0.2(6e-06),time.Q:0.11(0.00057)	92.9023	acute,muscle,time,1
acute,muscle	57190	SELENON	training	2.01741e-07	-11.3419	b0:-0.0024(0.95),trainingresistance:0.33(2e-07)	77.9051	acute,muscle,training,2
acute,muscle	2134	EXTL1	time	2.48377e-05	-14.8112	b0:-0.066(0.36),time.L:-0.58(5.9e-06),time.Q:0.12(0.15)	NA	acute,muscle,time,2 and longterm,muscle,training,2
acute,muscle	64793	CEP85	training	0.000468474	-6.37892	b0:-0.17(0.024),trainingresistance:-0.44(0.00047)	42.4962	acute,muscle,training,3
acute,muscle	93974	ATP5IF1	training	0.00021082	-5.61661	b0:-0.0058(0.88),trainingresistance:-0.2(0.00021)	56.8352	acute,muscle,training,3
acute,muscle	64129	TINAGL1	time	1.33067e-05	-5.38378	b0:0.11(2e-04),time.L:-0.27(3.5e-06),time.Q:-0.00045(0.99)	70.3201	acute,muscle,time,4
acute,muscle	2701	GJA4	time	7.49564e-05	-6.65596	b0:0.095(0.075),time.L:-0.26(0.0055),time.Q:0.28(1.4e-05)	NA	acute,muscle,time,4
acute,muscle	10269	ZMPSTE24	time	1.11914e-05	-6.56862	b0:0.081(0.011),time.L:0.29(4.7e-06),time.Q:0.073(0.11)	74.9673	acute,muscle,time,1
acute,muscle	23139	MAST2	time	1.19841e-05	-6.34737	b0:-0.015(0.62),time.L:-0.22(0.00044),time.Q:-0.16(0.00024)	NA	acute,muscle,time,2
acute,muscle	3595	IL12RB2	training	0.000437779	-7.92573	b0:-0.043(0.51),trainingresistance:0.37(0.00044)	40.5026	acute,muscle,training,2
acute,muscle	1491	CTH	avg_age	0.000493745	-6.06854	b0:-0.53(0.00058),avg_age:0.019(0.00049)	NA	acute,muscle,avg_age,1
acute,muscle	5876	RABGGTB	training	1.40865e-05	-8.74034	b0:-0.0075(0.87),trainingresistance:0.29(1.4e-05)	58.7833	acute,muscle,training,2
acute,muscle	91624	NEXN	training	4.93573e-05	-5.30342	b0:-0.034(0.74),trainingresistance:0.45(4.9e-05)	NA	acute,muscle,training,2
acute,muscle	23507	LRRC8B	training	2.26696e-06	-12.6871	b0:0.0017(0.98),trainingresistance:0.47(2.3e-06)	66.8524	acute,muscle,training,2
acute,muscle	3749	KCNC4	training	3.99094e-09	-11.0568	b0:-0.0055(0.56),trainingresistance:0.15(4e-09)	99.9956	acute,muscle,training,2 and longterm,muscle,prop_males,1
acute,muscle	51177	PLEKHO1	training	1.08494e-24	-26.5833	b0:0.035(0.26),trainingresistance:0.55(1.1e-24)	98.5972	acute,muscle,training,2 and longterm,muscle,training,1
acute,muscle	6271	S100A1	time	0.000535562	-6.7479	b0:-0.026(0.62),time.L:-0.4(0.00013),time.Q:0.12(0.079)	NA	acute,muscle,time,2
acute,muscle	3570	IL6R	time	2.66732e-11	-5.88625	b0:0.28(0.0014),time.L:0.016(0.84),time.Q:-0.23(6.9e-07)	NA	acute,muscle,time,3
acute,muscle	4332	MNDA	training	0.000325725	-6.06867	b0:-0.075(0.69),trainingresistance:0.47(0.00033)	NA
acute,muscle	54935	DUSP23	time	3.76406e-05	-7.42138	b0:0.16(0.0033),time.L:0.25(0.017),time.Q:0.24(0.0014)	63.4506	acute,muscle,time,1
acute,muscle	6646	SOAT1	time	1.938e-05	-7.16096	b0:0.15(0.031),time.L:0.15(0.0028),time.Q:-0.083(0.0063)	NA	acute,muscle,time,1
acute,muscle	92703	TMEM183A	training	1.62133e-05	-5.46678	b0:-0.018(0.71),trainingresistance:0.22(1.6e-05)	NA	acute,muscle,training,2
acute,muscle	8497	PPFIA4	training	0.000113354	-13.4905	b0:-0.016(0.91),trainingresistance:0.65(0.00011)	NA	acute,muscle,training,2
acute,muscle	29937	NENF	training	6.60556e-05	-5.50786	b0:0.002(0.94),trainingresistance:-0.15(6.6e-05)	85.0883	acute,muscle,training,3
acute,muscle	824	CAPN2	training	4.56203e-05	-8.15311	b0:0.047(0.22),trainingresistance:0.24(4.6e-05)	67.3617	acute,muscle,training,2
acute,muscle	54627	MAP10	avg_age	1.04912e-05	-7.87528	b0:0.44(3.7e-05),avg_age:-0.016(1e-05)	71.5811	acute,muscle,avg_age,1
acute,muscle	84808	PERM1	time	2.4243e-06	-11.7258	b0:-0.068(0.32),time.L:-0.54(2.5e-05),time.Q:-0.19(0.026)	NA	acute,muscle,time,2
acute,muscle	339456	TMEM52	time	7.42021e-05	-8.13139	b0:-0.37(4.9e-05),time.L:-0.6(0.00082),time.Q:-0.3(0.026)	56.5832	acute,muscle,time,2
acute,muscle	10911	UTS2	avg_age	0.000693546	-9.69676	b0:0.11(0.0027),avg_age:-0.0046(0.00069)	NA	acute,muscle,avg_age,1
acute,muscle	473	RERE	time	1.10214e-05	-5.22725	b0:-0.053(0.013),time.L:-0.16(1e-04),time.Q:-0.096(0.00012)	NA	acute,muscle,time,2
acute,muscle	80045	GPR157	training	5.74777e-09	-7.19663	b0:0.33(0.00011),trainingresistance:-0.39(5.7e-09)	NA	acute,muscle,training,4
acute,muscle	148345	C1orf127	base_model	0.000227857	-5.02532	b0:-0.18(0.00023)	NA	acute,muscle,base_model,1
acute,muscle	4524	MTHFR	avg_age	0.000588457	-5.57585	b0:-0.32(0.00062),avg_age:0.011(0.00059)	40.9242	acute,muscle,avg_age,1
acute,muscle	1969	EPHA2	time;avg_age	1.03195e-19	-12.2875	b0:-0.14(0.24),time.L:-0.24(1e-04),time.Q:0.2(1.5e-06),avg_age:0.01(0.0095)	96.2294	acute,muscle,time;avg_age,1
acute,muscle	8659	ALDH4A1	time	0.000100445	-5.59991	b0:-0.082(0.014),time.L:-0.26(7e-05),time.Q:-0.055(0.26)	52.9346	acute,muscle,time,2
acute,muscle	1650	DDOST	time	1.24831e-05	-7.81539	b0:0.062(0.11),time.L:0.27(0.00035),time.Q:0.15(0.0068)	60.3017	acute,muscle,time,1
acute,muscle	3399	ID3	time	2.2746e-48	-27.5604	b0:0.16(0.00019),time.L:-0.91(4.3e-29),time.Q:0.64(3.8e-23)	97.29	acute,muscle,time,4 and longterm,muscle,avg_age,1
acute,muscle	84676	TRIM63	time	0.000922529	-5.18252	b0:0.47(1.4e-07),time.L:-0.58(0.00075),time.Q:-0.07(0.6)	48.7981	acute,muscle,time,4
acute,muscle	8431	NR0B2	training	1.31007e-06	-12.2703	b0:0.18(3e-04),trainingresistance:-0.33(1.3e-06)	65.0902	acute,muscle,training,4
acute,muscle	2537	IFI6	time	1.21768e-06	-6.62987	b0:0.06(0.045),time.L:0.18(0.0021),time.Q:0.19(2.6e-05)	99.999	acute,muscle,time,1
acute,muscle	8565	YARS1	time	2.0266e-05	-5.1967	b0:0.13(4.9e-07),time.L:0.17(0.00069),time.Q:0.12(0.0015)	80.7358	acute,muscle,time,1
acute,muscle	8761	PABPC4	time	3.69731e-05	-5.20232	b0:-0.1(0.0082),time.L:-0.25(0.0011),time.Q:-0.16(0.0037)	62.8236	acute,muscle,time,2
acute,muscle	10969	EBNA1BP2	time	3.80275e-09	-12.5971	b0:0.14(2e-04),time.L:0.35(1.9e-06),time.Q:0.23(3.1e-05)	77.8372	acute,muscle,time,1
acute,muscle	8503	PIK3R3	avg_age	1.98182e-05	-9.67653	b0:-0.86(0.00022),avg_age:0.035(2e-05)	54.5129	acute,muscle,avg_age,1
acute,muscle	148932	MOB3C	training	5.73287e-05	-7.50069	b0:0.15(0.0091),trainingresistance:-0.28(5.7e-05)	NA	acute,muscle,training,4
acute,muscle	65260	COA7	time	4.24624e-07	-10.2371	b0:0.099(0.049),time.L:-0.059(0.55),time.Q:-0.39(2.2e-07)	67.2855	acute,muscle,time,3
acute,muscle	54987	CZIB	training	3.38489e-07	-6.41606	b0:-0.037(0.024),trainingresistance:-0.15(3.4e-07)	96.4542	acute,muscle,training,3
acute,muscle	54432	YIPF1	time	9.2087e-08	-12.1751	b0:0.13(8.7e-05),time.L:0.22(0.00078),time.Q:0.19(9.3e-05)	74.199	acute,muscle,time,1
acute,muscle	338094	FAM151A	training	2.95837e-06	-10.6618	b0:0.037(0.13),trainingresistance:-0.18(3e-06)	80.4116	acute,muscle,training,3
acute,muscle	8613	PLPP3	avg_age	7.34501e-05	-7.19956	b0:0.39(4.4e-06),avg_age:-0.011(7.3e-05)	66.971	acute,muscle,avg_age,1
acute,muscle	79819	WDR78	avg_age	1.40267e-09	-10.8441	b0:0.15(2.5e-08),avg_age:-0.0061(1.4e-09)	100	acute,muscle,avg_age,1
acute,muscle	79739	TTLL7	training	4.15609e-05	-8.7654	b0:-0.058(0.32),trainingresistance:0.37(4.2e-05)	55.4431	acute,muscle,training,2
acute,muscle	2730	GCLM	training	1.23074e-06	-14.4224	b0:-0.011(0.91),trainingresistance:0.43(1.2e-06)	NA	acute,muscle,training,2
acute,muscle	199857	ALG14	time	2.17818e-05	-6.17138	b0:0.081(0.024),time.L:0.21(0.0028),time.Q:0.19(0.00054)	65.5411	acute,muscle,time,1
acute,muscle	57463	AMIGO1	training	0.00033834	-8.14303	b0:0.0072(0.92),trainingresistance:-0.31(0.00034)	NA	acute,muscle,training,3
acute,muscle	6097	RORC	time;training	5.57791e-22	-16.0144	b0:0.16(2.3e-06),time.L:-0.13(0.025),time.Q:-0.17(3.1e-05),trainingresistance:-0.37(7.4e-11)	95.4539	acute,muscle,time;training,1
acute,muscle	6274	S100A3	training	0.000372735	-6.31777	b0:0.063(0.017),trainingresistance:0.22(0.00037)	85.9329	acute,muscle,training,2
acute,muscle	25912	C1orf43	training	0.00011937	-5.79035	b0:0.034(0.36),trainingresistance:-0.19(0.00012)	56.9188	acute,muscle,training,3
acute,muscle	10560	SLC19A2	time	1.17567e-07	-14.1112	b0:0.45(7.5e-08),time.L:-0.84(3.5e-07),time.Q:-0.06(0.63)	67.8189	acute,muscle,time,3
acute,muscle	149041	RC3H1	training;avg_age	3.49168e-05	-14.1722	b0:-0.76(1.8e-05),trainingresistance:0.29(0.019),avg_age:0.024(2.9e-05)	NA	acute,muscle,training;avg_age,1
acute,muscle	23612	PHLDA3	training	0.000622649	-7.5785	b0:-0.0023(0.99),trainingresistance:0.64(0.00062)	37.0996	acute,muscle,training,2
acute,muscle	4608	MYBPH	time;training	9.94072e-06	-13.0199	b0:0.54(0.096),time.L:0.9(0.12),time.Q:1(0.011),trainingresistance:1.4(0.0032)	61.0738	acute,muscle,time;training,1
acute,muscle	254428	SLC41A1	time	0.000159994	-6.12776	b0:-0.14(0.028),time.L:-0.38(0.0029),time.Q:-0.21(0.027)	49.3566	acute,muscle,time,2
acute,muscle	3914	LAMB3	training	4.36456e-05	-6.14836	b0:0.0024(0.92),trainingresistance:-0.14(4.4e-05)	75.5052	acute,muscle,training,3
acute,muscle	359948	IRF2BP2	time;training	3.83742e-06	-6.46626	b0:0.32(9.7e-05),time.L:-0.42(0.0029),time.Q:-0.12(0.24),trainingresistance:-0.28(0.02)	65.1842	acute,muscle,time;training,1
acute,muscle	10276	NET1	training	0.000945424	-5.05409	b0:-0.058(0.29),trainingresistance:0.27(0.00095)	37.4554	acute,muscle,training,2
acute,muscle	10133	OPTN	time	9.35822e-05	-5.69074	b0:-0.19(2.7e-05),time.L:-0.28(0.0022),time.Q:-0.18(0.0056)	54.7398	acute,muscle,time,2
acute,muscle	22921	MSRB2	time	1.47234e-05	-6.27526	b0:-0.11(0.00034),time.L:-0.23(0.00014),time.Q:-0.11(0.009)	65.6507	acute,muscle,time,2
acute,muscle	54541	DDIT4	time;avg_age	2.06452e-08	-17.6317	b0:1.6(0.0054),time.L:-1.6(4.8e-06),time.Q:1.3(3.2e-08),avg_age:-0.051(0.0038)	69.0664	acute,muscle,time;avg_age,1
acute,muscle	142891	SAMD8	training	4.17104e-05	-6.15767	b0:0.031(0.47),trainingresistance:0.2(4.2e-05)	NA	acute,muscle,training,2
acute,muscle	3434	IFIT1	training	0.000497834	-6.84968	b0:0.054(0.41),trainingresistance:-0.34(5e-04)	43.9881	acute,muscle,training,3
acute,muscle	143279	HECTD2	training;avg_age	3.96997e-05	-7.99482	b0:-0.46(0.011),trainingresistance:0.37(5.7e-05),avg_age:0.017(0.0035)	57.4539	acute,muscle,training;avg_age,1
acute,muscle	414157	C10orf62	avg_age	2.43188e-05	-11.0528	b0:-0.41(0.00016),avg_age:0.016(2.4e-05)	66.519	acute,muscle,avg_age,1
acute,muscle	54838	WBP1L	training	0.000478345	-6.66122	b0:0.22(0.0021),trainingresistance:-0.41(0.00048)	47.9399	acute,muscle,training,4
acute,muscle	59338	PLEKHA1	training	0.000152267	-8.63509	b0:0.12(0.055),trainingresistance:0.38(0.00015)	42.3059	acute,muscle,training,2
acute,muscle	91734	IDI2	time	1.81975e-05	-11.9813	b0:-0.16(0.0088),time.L:-0.45(2e-04),time.Q:-0.25(0.0052)	62.2554	acute,muscle,time,2
acute,muscle	3422	IDI1	time	0.000124155	-6.08401	b0:0.15(0.015),time.L:-0.32(0.0074),time.Q:-0.22(0.012)	52.3043	acute,muscle,time,3
acute,muscle	441549	CDNF	training	8.63154e-08	-9.6642	b0:-0.039(0.53),trainingresistance:-0.31(8.6e-08)	NA	acute,muscle,training,3
acute,muscle	22849	CPEB3	time	2.50258e-08	-13.0544	b0:-0.18(1.2e-07),time.L:-0.3(9.6e-06),time.Q:-0.19(9.4e-05)	76.0302	acute,muscle,time,2
acute,muscle	64318	NOC3L	training	0.000125688	-7.65882	b0:-0.07(0.034),trainingresistance:0.18(0.00013)	68.3871	acute,muscle,training,2
acute,muscle	5832	ALDH18A1	time	6.38503e-05	-6.04199	b0:0.15(1e-05),time.L:0.24(0.00047),time.Q:0.18(3.9e-05)	69.5697	acute,muscle,time,1
acute,muscle	9679	FAM53B	time	7.27102e-08	-8.5415	b0:-0.051(1e-04),time.L:-0.14(1.7e-07),time.Q:-0.082(5.1e-06)	99.8942	acute,muscle,time,2
acute,muscle	6288	SAA1	time	3.9461e-06	-10.7874	b0:0.22(4.7e-09),time.L:0.38(8.8e-07),time.Q:0.18(0.00034)	99.9995	acute,muscle,time,1
acute,muscle	54503	ZDHHC13	training;avg_age	6.03402e-06	-6.22481	b0:-0.75(1e-05),trainingresistance:0.43(0.0037),avg_age:0.022(0.00016)	NA	acute,muscle,training;avg_age,1
acute,muscle	10553	HTATIP2	time	0.000395906	-5.36359	b0:0.12(0.016),time.L:0.29(0.0023),time.Q:0.12(0.077)	45.4227	acute,muscle,time,1
acute,muscle	203859	ANO5	training	0.000140822	-7.84792	b0:-0.0037(0.94),trainingresistance:-0.22(0.00014)	NA	acute,muscle,training,3
acute,muscle	2620	GAS2	training;avg_age	0.000891949	-5.10582	b0:0.34(0.029),trainingresistance:-0.28(0.00048),avg_age:-0.011(0.024)	16.6169	acute,muscle,training;avg_age,1
acute,muscle	120534	ARL14EP	time;training	7.02112e-08	-5.31224	b0:-0.038(0.18),time.L:0.0037(0.94),time.Q:-0.14(7.1e-05),trainingresistance:-0.22(4.6e-05)	92.5708	acute,muscle,time;training,1
acute,muscle	91614	DEPDC7	training	1.58665e-05	-9.39552	b0:0.028(0.32),trainingresistance:-0.24(1.6e-05)	72.0511	acute,muscle,training,3
acute,muscle	80829	ZFP91	training	0.000161177	-5.1597	b0:-0.036(0.26),trainingresistance:0.16(0.00016)	NA	acute,muscle,training,2
acute,muscle	6809	STX3	training	0.000154997	-5.73392	b0:0.068(0.035),trainingresistance:0.21(0.00015)	64.59	acute,muscle,training,2
acute,muscle	10647	SCGB1D2	training	6.32841e-07	-13.305	b0:0.064(0.068),trainingresistance:-0.35(6.3e-07)	100	acute,muscle,training,3
acute,muscle	10992	SF3B2	time;training	6.79468e-09	-6.68391	b0:-0.045(0.25),time.L:0.14(0.037),time.Q:0.16(0.00033),trainingresistance:0.21(0.00078)	83.6135	acute,muscle,time;training,1
acute,muscle	89	ACTN3	time	8.24232e-06	-6.48026	b0:-0.36(3e-09),time.L:-0.55(1.6e-06),time.Q:-0.14(0.12)	82.9678	acute,muscle,time,2
acute,muscle	57571	CARNS1	time	0.000374998	-5.77459	b0:-0.27(0.0099),time.L:-0.61(0.00085),time.Q:-0.36(0.0076)	NA	acute,muscle,time,2
acute,muscle	84957	RELT	base_model	0.00021512	-6.74638	b0:0.13(0.00022)	NA	acute,muscle,base_model,2
acute,muscle	51585	PCF11	training	0.000517217	-5.81116	b0:0.1(0.12),trainingresistance:-0.34(0.00052)	40.9296	acute,muscle,training,3
acute,muscle	24145	PANX1	time;training	6.26246e-06	-10.872	b0:0.34(0.036),time.L:0.56(0.047),time.Q:0.43(0.035),trainingresistance:0.87(0.00061)	56.2341	acute,muscle,time;training,1
acute,muscle	55216	NKAPD1	training	4.24886e-06	-8.45626	b0:-0.089(0.0011),trainingresistance:0.19(4.2e-06)	78.8223	acute,muscle,training,1
acute,muscle	6343	SCT	time	2.8434e-05	-5.36055	b0:-0.053(0.077),time.L:-0.21(0.0011),time.Q:-0.065(0.077)	100	acute,muscle,time,2
acute,muscle	1850	DUSP8	training;avg_age	0.000291083	-7.08563	b0:-0.9(0.00059),trainingresistance:0.38(0.0025),avg_age:0.029(0.00025)	41.2363	acute,muscle,training;avg_age,1
acute,muscle	4676	NAP1L4	avg_age	2.99042e-06	-7.44749	b0:-0.24(1.9e-06),avg_age:0.0083(3e-06)	91.7416	acute,muscle,avg_age,1
acute,muscle	4004	LMO1	time;training	1.52119e-05	-5.577	b0:-0.075(0.11),time.L:-0.18(0.027),time.Q:-0.18(0.0014),trainingresistance:-0.2(0.0065)	74.8639	acute,muscle,time;training,1
acute,muscle	6289	SAA2	time	1.82448e-08	-18.4524	b0:0.22(3.9e-09),time.L:0.45(1.4e-08),time.Q:0.24(3.3e-07)	99.9591	acute,muscle,time,1
acute,muscle	85456	TNKS1BP1	training	4.70287e-06	-6.17133	b0:0.1(0.00017),trainingresistance:0.2(4.7e-06)	95.6286	acute,muscle,training,2
acute,muscle	54948	MRPL16	training	2.62015e-05	-5.60943	b0:-0.046(0.27),trainingresistance:-0.2(2.6e-05)	NA	acute,muscle,training,3
acute,muscle	79081	LBHD1	training	9.3382e-06	-5.56926	b0:-0.074(0.38),trainingresistance:0.36(9.3e-06)	NA
acute,muscle	23642	SNHG1	time	7.59923e-09	-7.0281	b0:0.025(0.48),time.L:0.22(0.00077),time.Q:-0.31(4.3e-08)	87.3488	acute,muscle,time,1
acute,muscle	79053	ALG8	time	8.79347e-05	-5.34551	b0:0.07(0.042),time.L:0.2(0.0036),time.Q:0.12(0.016)	59.0505	acute,muscle,time,1
acute,muscle	120103	SLC36A4	training	8.95598e-05	-7.37043	b0:0.0096(0.79),trainingresistance:0.24(9e-05)	60.43	acute,muscle,training,2
acute,muscle	79101	TAF1D	training	1.32867e-05	-5.02298	b0:0.019(0.84),trainingresistance:0.33(1.3e-05)	NA	acute,muscle,training,2
acute,muscle	5519	PPP2R1B	avg_age	0.000920603	-5.76213	b0:-0.33(0.016),avg_age:0.016(0.00092)	38.5548	acute,muscle,avg_age,1
acute,muscle	6330	SCN4B	time;training	7.6657e-05	-5.50407	b0:-0.066(0.46),time.L:-0.29(0.058),time.Q:-0.31(0.0056),trainingresistance:-0.31(0.023)	54.8211	acute,muscle,time;training,1
acute,muscle	6327	SCN2B	time;training	2.65974e-11	-17.1487	b0:0.23(0.0035),time.L:-0.16(0.26),time.Q:-0.26(0.0089),trainingresistance:-0.75(1e-09)	79.9774	acute,muscle,time;training,1
acute,muscle	57494	RIMKLB	training	0.000204831	-7.37875	b0:0.021(0.74),trainingresistance:0.38(2e-04)	44.6125	acute,muscle,training,2
acute,muscle	23710	GABARAPL1	time	1.95839e-18	-9.52483	b0:0.46(1.7e-06),time.L:-0.54(0.0036),time.Q:-0.49(1.6e-05)	NA	acute,muscle,time,3
acute,muscle	1027	CDKN1B	training	9.31637e-07	-11.1329	b0:0.0025(0.95),trainingresistance:-0.28(9.3e-07)	69.17	acute,muscle,training,3
acute,muscle	80763	SPX	training	0.000333702	-5.28879	b0:0.011(0.78),trainingresistance:-0.26(0.00033)	66.8918	acute,muscle,training,3
acute,muscle	8082	SSPN	time	0.000135249	-8.14496	b0:-0.17(0.00062),time.L:-0.26(8.5e-05),time.Q:-0.16(1e-04)	NA	acute,muscle,time,2
acute,muscle	55297	CCDC91	time	1.59485e-11	-9.20022	b0:0.089(1.8e-10),time.L:0.21(2.2e-12),time.Q:0.11(5.7e-10)	99.9958	acute,muscle,time,1
acute,muscle	160622	GRASP	training	0.000252696	-21.1005	b0:0.26(0.25),trainingresistance:-0.28(0.00025)	NA	acute,muscle,training,4
acute,muscle	3164	NR4A1	time	2.52231e-10	-20.0581	b0:0.82(1.4e-11),time.L:-1.6(4.6e-11),time.Q:0.62(0.00046)	73.7478	acute,muscle,time,4
acute,muscle	196410	METTL7B	training	0.000449399	-8.05464	b0:0.2(0.027),trainingresistance:0.54(0.00045)	47.7301	acute,muscle,training,2
acute,muscle	6821	SUOX	base_model	2.69112e-06	-7.74086	b0:-0.19(2.7e-06)	NA	acute,muscle,base_model,1
acute,muscle	93058	COQ10A	time	0.000748182	-11.254	b0:-0.32(0.0035),time.L:-0.29(0.036),time.Q:-0.11(0.16)	NA	acute,muscle,time,2
acute,muscle	117177	RAB3IP	training	5.66417e-05	-8.75234	b0:0.066(0.089),trainingresistance:0.25(5.7e-05)	61.854	acute,muscle,training,2
acute,muscle	23390	ZDHHC17	training	0.000417512	-6.50606	b0:-0.11(0.0012),trainingresistance:0.19(0.00042)	47.8944	acute,muscle,training,1
acute,muscle	2004	ELK3	training;avg_age	5.39478e-06	-8.20573	b0:0.34(0.012),trainingresistance:0.16(0.016),avg_age:-0.014(0.0019)	68.793	acute,muscle,training;avg_age,1 and longterm,muscle,base_model,2
acute,muscle	317	APAF1	time	2.13913e-06	-8.05916	b0:0.039(0.17),time.L:0.14(0.0086),time.Q:0.17(4.6e-05)	66.4404	acute,muscle,time,1 and acute,blood,base_model,2
acute,muscle	11137	PWP1	training	1.27259e-08	-12.1356	b0:-0.071(0.013),trainingresistance:0.24(1.3e-08)	80.2131	acute,muscle,training,2
acute,muscle	35	ACADS	time	9.43459e-05	-6.23418	b0:-0.045(0.34),time.L:-0.28(0.0018),time.Q:-0.16(0.025)	51.4785	acute,muscle,time,2
acute,muscle	5901	RAN	training	1.1709e-06	-6.41658	b0:-0.037(0.65),trainingresistance:0.3(1.2e-06)	NA	acute,muscle,training,2
acute,muscle	5827	PXMP2	time	3.41627e-07	-8.31818	b0:-0.12(7.4e-05),time.L:-0.27(4.9e-06),time.Q:-0.14(0.002)	72.3219	acute,muscle,time,2
acute,muscle	397	ARHGDIB	time	0.000101323	-5.64532	b0:0.024(0.61),time.L:0.25(0.0061),time.Q:0.2(0.0051)	61.8197	acute,muscle,time,1
acute,muscle	23109	DDN	time;training	9.10241e-05	-5.94449	b0:0.35(0.016),time.L:0.47(0.062),time.Q:0.53(0.0016),trainingresistance:0.5(0.02)	59.2107	acute,muscle,time;training,1
acute,muscle	84926	SPRYD3	time	4.00188e-05	-5.72563	b0:0.071(0.032),time.L:0.14(0.027),time.Q:0.17(0.00048)	69.0878	acute,muscle,time,1
acute,muscle	5502	PPP1R1A	time	2.76352e-06	-9.68272	b0:-0.22(9.7e-11),time.L:-0.32(2.7e-06),time.Q:-0.17(0.00013)	87.1349	acute,muscle,time,2
acute,muscle	967	CD63	time	8.70175e-06	-7.80812	b0:0.3(4.4e-07),time.L:0.52(9.1e-06),time.Q:0.15(0.073)	67.0121	acute,muscle,time,1
acute,muscle	10677	AVIL	training	0.000267966	-7.00136	b0:-0.067(0.38),trainingresistance:-0.41(0.00027)	40.9782	acute,muscle,training,3
acute,muscle	144453	BEST3	training	2.5259e-05	-9.00605	b0:0.049(0.57),trainingresistance:0.56(2.5e-05)	55.0742	acute,muscle,training,2
acute,muscle	7103	TSPAN8	time	1.11948e-07	-12.5203	b0:-0.28(7.8e-07),time.L:-0.49(1.1e-05),time.Q:-0.3(0.00044)	78.7447	acute,muscle,time,2
acute,muscle	490	ATP2B1	training	0.000218143	-7.01772	b0:0.046(0.28),trainingresistance:0.19(0.00022)	NA	acute,muscle,training,2
acute,muscle	8411	EEA1	training;avg_age	0.000155621	-11.7754	b0:-0.47(0.00036),trainingresistance:0.27(0.00047),avg_age:0.013(0.0034)	NA	acute,muscle,training;avg_age,1 and longterm,muscle,prop_males,1
acute,muscle	51559	NT5DC3	training	0.000214312	-11.3265	b0:0.011(0.83),trainingresistance:0.35(0.00021)	NA	acute,muscle,training,2
acute,muscle	11108	PRDM4	time	4.95063e-06	-5.34646	b0:0.037(0.29),time.L:0.2(0.00021),time.Q:0.11(0.0017)	NA	acute,muscle,time,1
acute,muscle	10094	ARPC3	time	0.000177469	-5.21851	b0:0.11(0.012),time.L:0.24(0.0065),time.Q:0.19(0.0038)	56.4506	acute,muscle,time,1
acute,muscle	160760	PPTC7	time;avg_age	1.05717e-10	-16.7627	b0:-0.55(0.012),time.L:-0.16(0.22),time.Q:-0.59(2.2e-10),avg_age:0.018(0.008)	80.2782	acute,muscle,time;avg_age,1
acute,muscle	6249	CLIP1	avg_age	0.000733285	-7.50994	b0:-0.21(0.053),avg_age:0.012(0.00073)	NA	acute,muscle,avg_age,1
acute,muscle	9612	NCOR2	time	7.94402e-09	-8.74785	b0:-0.087(4.9e-05),time.L:-0.17(6.8e-05),time.Q:-0.16(5e-07)	82.1029	acute,muscle,time,2
acute,muscle	53342	IL17D	time;training	7.76109e-11	-15.9239	b0:-0.31(0.00022),time.L:-0.58(0.00013),time.Q:-0.38(2e-04),trainingresistance:-0.41(0.0025)	82.4714	acute,muscle,time;training,1
acute,muscle	6445	SGCG	training	0.000212949	-5.02673	b0:-0.067(0.023),trainingresistance:-0.18(0.00021)	66.485	acute,muscle,training,3
acute,muscle	79866	BORA	time	3.55294e-05	-5.24928	b0:0.055(0.064),time.L:0.23(5.7e-05),time.Q:0.098(0.029)	64.43	acute,muscle,time,1
acute,muscle	688	KLF5	training	6.21162e-07	-12.0667	b0:0.072(0.061),trainingresistance:0.45(6.2e-07)	87.2767	acute,muscle,training,2
acute,muscle	9375	TM9SF2	time	2.89773e-05	-5.99682	b0:0.067(0.0056),time.L:0.15(0.0017),time.Q:0.12(0.0012)	72.8347	acute,muscle,time,1
acute,muscle	2321	FLT1	avg_age	9.10952e-11	-8.73557	b0:-0.38(1e-09),avg_age:0.014(9.1e-11)	99.9908	acute,muscle,avg_age,1
acute,muscle	10443	N4BP2L2	avg_age	4.29184e-05	-7.3807	b0:-0.45(3.9e-08),avg_age:0.012(4.3e-05)	NA	acute,muscle,avg_age,1
acute,muscle	2308	FOXO1	time	3.95167e-25	-13.4637	b0:0.056(0.69),time.L:-0.82(6.6e-19),time.Q:-0.57(5.8e-26)	NA	acute,muscle,time,3
acute,muscle	253512	SLC25A30	time;training	4.34225e-09	-12.4083	b0:0.16(0.018),time.L:-0.033(0.76),time.Q:-0.45(2.1e-08),trainingresistance:-0.3(0.0042)	75.2237	acute,muscle,time;training,1
acute,muscle	23034	SAMD4A	time	4.76702e-05	-8.00713	b0:-0.092(0.072),time.L:-0.32(0.0015),time.Q:-0.22(0.0034)	56.1196	acute,muscle,time,2
acute,muscle	641371	ACOT1	time	8.64096e-11	-7.49599	b0:-0.14(1.4e-09),time.L:-0.33(2.1e-11),time.Q:-0.17(4.3e-08)	98.6604	acute,muscle,time,2
acute,muscle	122961	ISCA2	training	8.17291e-06	-5.37823	b0:0.01(0.83),trainingresistance:-0.2(8.2e-06)	NA	acute,muscle,training,3
acute,muscle	85457	CIPC	time;training	9.0508e-10	-7.13865	b0:-0.036(0.35),time.L:-0.23(0.00027),time.Q:-0.19(9.8e-06),trainingresistance:-0.18(0.0023)	90.1499	acute,muscle,time;training,1
acute,muscle	23768	FLRT2	training;avg_age	7.91136e-05	-5.40709	b0:-0.31(0.041),trainingresistance:-0.2(0.014),avg_age:0.012(0.011)	60.4084	acute,muscle,training;avg_age,1
acute,muscle	55148	UBR7	training	0.000763245	-8.5876	b0:-0.051(0.46),trainingresistance:0.33(0.00076)	NA	acute,muscle,training,2
acute,muscle	57594	HOMEZ	training	2.9961e-05	-7.3617	b0:0.094(0.00074),trainingresistance:-0.2(3e-05)	73.7295	acute,muscle,training,4
acute,muscle	51016	EMC9	training	2.90489e-05	-6.31672	b0:-0.019(0.63),trainingresistance:-0.22(2.9e-05)	85.3372	acute,muscle,training,3
acute,muscle	29082	CHMP4A	time	7.34486e-08	-9.55519	b0:0.083(6e-04),time.L:0.19(0.00012),time.Q:0.14(5e-05)	93.5454	acute,muscle,time,1
acute,muscle	26277	TINF2	time	2.17905e-10	-6.50568	b0:0.081(0.15),time.L:0.38(1.6e-05),time.Q:0.15(0.012)	NA	acute,muscle,time,1
acute,muscle	11177	BAZ1A	base_model	0.000798823	-7.93371	b0:0.13(8e-04)	NA	acute,muscle,base_model,2
acute,muscle	22863	ATG14	training	0.000571645	-5.44614	b0:-0.074(0.11),trainingresistance:0.26(0.00057)	53.2501	acute,muscle,training,2
acute,muscle	4329	ALDH6A1	training	3.78812e-05	-5.35756	b0:0.019(0.58),trainingresistance:-0.24(3.8e-05)	82.2029	acute,muscle,training,3
acute,muscle	51676	ASB2	training	8.65423e-06	-7.20586	b0:0.16(0.32),trainingresistance:-0.48(8.7e-06)	NA	acute,muscle,training,4
acute,muscle	122416	ANKRD9	time	0.000163049	-5.85493	b0:-0.038(0.49),time.L:-0.33(0.0026),time.Q:-0.16(0.036)	55.1095	acute,muscle,time,2
acute,muscle	2595	GANC	training	2.22256e-06	-8.90311	b0:-0.068(0.27),trainingresistance:0.21(2.2e-06)	NA	acute,muscle,training,2
acute,muscle	4088	SMAD3	time	6.75379e-07	-12.1613	b0:0.032(0.51),time.L:-0.29(0.0022),time.Q:-0.28(1e-04)	62.9787	acute,muscle,time,3
acute,muscle	145853	C15orf61	time	3.90885e-08	-9.88225	b0:-0.24(6.3e-09),time.L:-0.42(8.3e-07),time.Q:-0.28(3e-06)	87.4278	acute,muscle,time,2
acute,muscle	92912	UBE2Q2	training	2.45253e-05	-9.53647	b0:-0.11(0.14),trainingresistance:0.46(2.5e-05)	56.273	acute,muscle,training,2
acute,muscle	9915	ARNT2	time	0.000138761	-5.91534	b0:-0.17(0.0042),time.L:-0.38(8e-04),time.Q:-0.16(0.053)	50.0205	acute,muscle,time,2
acute,muscle	58489	ABHD17C	time	4.30398e-08	-18.8296	b0:0.22(8.9e-09),time.L:0.45(5.1e-08),time.Q:0.28(5.7e-09)	99.9996	acute,muscle,time,1
acute,muscle	70	ACTC1	training	0.000165106	-10.496	b0:0.071(0.81),trainingresistance:1.5(0.00017)	NA	acute,muscle,training,2
acute,muscle	8925	HERC1	time;training	1.89856e-05	-5.41506	b0:-0.063(0.2),time.L:-0.2(0.018),time.Q:-0.15(0.012),trainingresistance:-0.2(0.011)	62.0641	acute,muscle,time;training,1
acute,muscle	23604	DAPK2	training	0.000307392	-7.16492	b0:0.025(0.68),trainingresistance:-0.32(0.00031)	39.0678	acute,muscle,training,3
acute,muscle	1464	CSPG4	training	0.000134733	-9.28681	b0:0.028(0.82),trainingresistance:0.72(0.00013)	45.1571	acute,muscle,training,2
acute,muscle	3418	IDH2	training	7.50109e-06	-8.82995	b0:0.033(0.1),trainingresistance:-0.13(7.5e-06)	93.092	acute,muscle,training,3
acute,muscle	26063	DECR2	time	1.00557e-05	-5.54391	b0:-0.053(0.00037),time.L:-0.14(2e-06),time.Q:0.017(0.44)	99.8718	acute,muscle,time,2
acute,muscle	84231	TRAF7	training	1.10861e-05	-7.47637	b0:-0.074(0.017),trainingresistance:0.19(1.1e-05)	NA	acute,muscle,training,1
acute,muscle	84256	FLYWCH1	training	1.35043e-07	-6.9281	b0:0.047(0.0049),trainingresistance:-0.14(1.4e-07)	88.8552	acute,muscle,training,3
acute,muscle	51330	TNFRSF12A	time;training	1.82806e-28	-9.84226	b0:0.035(0.94),time.L:-0.28(0.5),time.Q:-1(2.1e-05),trainingresistance:2.1(1.2e-13)	NA	acute,muscle,time;training,1
acute,muscle	5373	PMM2	training	0.00037261	-6.5089	b0:0.053(0.25),trainingresistance:0.27(0.00037)	44.8977	acute,muscle,training,2
acute,muscle	255027	MPV17L	training	2.33297e-07	-10.8292	b0:-0.011(0.72),trainingresistance:-0.26(2.3e-07)	88.0896	acute,muscle,training,3
acute,muscle	9961	MVP	time	0.000543508	-5.25842	b0:0.29(8.1e-06),time.L:0.43(0.00076),time.Q:0.2(0.025)	55.8007	acute,muscle,time,1
acute,muscle	84706	GPT2	time;training	9.14611e-06	-6.15879	b0:-0.16(0.078),time.L:-0.39(0.013),time.Q:-0.2(0.066),trainingresistance:-0.35(0.015)	59.9753	acute,muscle,time;training,1
acute,muscle	1540	CYLD	base_model	1.05006e-05	-10.775	b0:0.19(1.1e-05)	NA	acute,muscle,base_model,2
acute,muscle	728643	HNRNPA1P33	time	1.0652e-07	-22.6455	b0:0.18(1.5e-08),time.L:0.39(1.5e-08),time.Q:0.23(1.6e-08)	99.9999	acute,muscle,time,1
acute,muscle	9688	NUP93	time	8.35692e-06	-5.02808	b0:0.057(0.012),time.L:0.11(0.012),time.Q:0.13(0.00019)	72.8131	acute,muscle,time,1
acute,muscle	6376	CX3CL1	time;avg_age	1.38226e-16	-23.5949	b0:1.2(8e-05),time.L:-1.3(5.7e-15),time.Q:0.65(1.1e-08),avg_age:-0.027(0.006)	82.7699	acute,muscle,time;avg_age,1
acute,muscle	3299	HSF4	training	4.36942e-06	-10.4915	b0:-0.013(0.69),trainingresistance:-0.23(4.4e-06)	72.46	acute,muscle,training,3
acute,muscle	8996	NOL3	time	0.000300107	-5.36079	b0:-0.12(0.024),time.L:-0.35(0.00056),time.Q:-0.11(0.17)	44.5501	acute,muscle,time,2
acute,muscle	23417	MLYCD	time	8.22998e-07	-11.9061	b0:-0.054(0.23),time.L:-0.35(6.6e-05),time.Q:-0.26(7.7e-05)	78.6008	acute,muscle,time,2 and longterm,muscle,training,2
acute,muscle	9764	KIAA0513	training	8.72361e-05	-6.11188	b0:-0.015(0.64),trainingresistance:0.19(8.7e-05)	64.2808	acute,muscle,training,2
acute,muscle	10381	TUBB3	time	6.63491e-05	-13.9533	b0:0.18(0.00037),time.L:0.24(0.00015),time.Q:0.16(1.2e-05)	NA	acute,muscle,time,1
acute,muscle	2622	GAS8	training	5.44518e-07	-7.76463	b0:-0.018(0.32),trainingresistance:-0.18(5.4e-07)	89.7876	acute,muscle,training,3
acute,muscle	1632	ECI1	time	0.000282962	-5.12151	b0:-0.15(0.0032),time.L:-0.35(0.00062),time.Q:-0.15(0.045)	52.0668	acute,muscle,time,2
acute,muscle	115	ADCY9	time	6.23248e-08	-6.17645	b0:-0.13(7.9e-09),time.L:-0.18(2e-05),time.Q:-0.13(3.2e-05)	87.9954	acute,muscle,time,2
acute,muscle	55114	ARHGAP17	training	0.000429977	-5.82025	b0:0.017(0.65),trainingresistance:0.21(0.00043)	46.1123	acute,muscle,training,2
acute,muscle	23214	XPO6	time	0.000737886	-6.80945	b0:0.053(0.29),time.L:0.2(0.00028),time.Q:0.049(0.15)	NA	acute,muscle,time,1
acute,muscle	91807	MYLK3	training	0.000145941	-6.85231	b0:-0.02(0.72),trainingresistance:-0.35(0.00015)	53.1033	acute,muscle,training,3
acute,muscle	1459	CSNK2A2	training	0.000272802	-5.80116	b0:-0.026(0.48),trainingresistance:0.21(0.00027)	49.2175	acute,muscle,training,2
acute,muscle	51647	CIAO2B	time	6.0256e-06	-11.8991	b0:0.12(9.8e-05),time.L:0.3(1.9e-06),time.Q:0.18(2.9e-06)	75.9762	acute,muscle,time,1
acute,muscle	29109	FHOD1	time	0.000195073	-10.5794	b0:-0.15(0.0041),time.L:-0.3(0.00027),time.Q:-0.068(0.23)	NA	acute,muscle,time,2
acute,muscle	197257	LDHD	time	1.52285e-05	-9.02365	b0:-0.1(0.037),time.L:-0.33(0.00053),time.Q:-0.18(0.013)	63.8094	acute,muscle,time,2
acute,muscle	4597	MVD	training	2.05013e-07	-13.5241	b0:0.0081(0.71),trainingresistance:-0.18(2.1e-07)	84.8405	acute,muscle,training,3
acute,muscle	333929	SNAI3	time	1.79529e-10	-11.1302	b0:-0.13(0.25),time.L:-0.55(0.0021),time.Q:-0.4(0.00082)	NA	acute,muscle,time,2
acute,muscle	863	CBFA2T3	training	7.00845e-05	-6.82733	b0:0.046(0.0064),trainingresistance:-0.11(7e-05)	66.1095	acute,muscle,training,4
acute,muscle	9605	VPS9D1	time	5.91099e-06	-8.42236	b0:-0.074(0.00082),time.L:-0.23(9.3e-07),time.Q:-0.052(0.066)	99.9996	acute,muscle,time,2
acute,muscle	443	ASPA	time;training	2.6664e-06	-8.63647	b0:-0.076(0.27),time.L:-0.18(0.13),time.Q:-0.34(9.3e-05),trainingresistance:-0.29(0.0079)	65.4471	acute,muscle,time;training,1
acute,muscle	255877	BCL6B	time	4.21294e-17	-22.9072	b0:0.16(0.0012),time.L:-0.72(9.9e-14),time.Q:0.47(3.8e-10)	85.0171	acute,muscle,time,4
acute,muscle	968	CD68	time	1.53012e-05	-7.48051	b0:0.31(5.7e-06),time.L:0.49(0.00028),time.Q:0.23(0.025)	58.8149	acute,muscle,time,1
acute,muscle	5606	MAP2K3	training;avg_age	7.29576e-05	-9.63551	b0:-0.41(0.0059),trainingresistance:0.3(0.0032),avg_age:0.016(0.00078)	NA	acute,muscle,training;avg_age,1
acute,muscle	8557	TCAP	training	1.06709e-10	-9.75266	b0:0.00057(0.97),trainingresistance:-0.18(1.1e-10)	99.9936	acute,muscle,training,3
acute,muscle	7283	TUBG1	time	6.99775e-06	-7.39964	b0:0.028(0.57),time.L:0.2(0.037),time.Q:0.25(0.00037)	64.0607	acute,muscle,time,1
acute,muscle	92579	G6PC3	time	1.34708e-08	-5.75882	b0:0.023(0.27),time.L:0.056(0.17),time.Q:0.16(1.6e-07)	88.5448	acute,muscle,time,1
acute,muscle	3837	KPNB1	time	2.86335e-06	-7.20904	b0:0.085(0.00031),time.L:0.13(0.0037),time.Q:0.12(0.00038)	71.52	acute,muscle,time,1
acute,muscle	4830	NME1	base_model	2.94835e-06	-6.25741	b0:0.13(2.9e-06)	NA	acute,muscle,base_model,2
acute,muscle	8493	PPM1D	training;avg_age	0.000482271	-5.44411	b0:-0.57(0.0054),trainingresistance:0.32(0.0032),avg_age:0.02(0.0016)	40.5987	acute,muscle,training;avg_age,1
acute,muscle	8877	SPHK1	base_model	1.7867e-06	-7.77866	b0:0.17(1.8e-06)	NA	acute,muscle,base_model,2
acute,muscle	9146	HGS	time	3.28839e-06	-8.90805	b0:0.14(0.001),time.L:0.24(0.002),time.Q:0.2(5e-04)	NA	acute,muscle,time,1
acute,muscle	8447	DOC2B	avg_age	0.000192208	-8.7073	b0:-0.51(0.00031),avg_age:0.019(0.00019)	42.7983	acute,muscle,avg_age,1
acute,muscle	83547	RILP	time	2.50189e-06	-6.28959	b0:-0.11(0.00083),time.L:-0.28(4e-05),time.Q:-0.12(0.018)	81.2965	acute,muscle,time,2
acute,muscle	5026	P2RX5	training	0.000949405	-5.58257	b0:0.021(0.79),trainingresistance:0.39(0.00095)	38.2717	acute,muscle,training,2
acute,muscle	56919	DHX33	training	0.000208452	-16.1327	b0:-0.033(0.46),trainingresistance:0.28(0.00021)	NA	acute,muscle,training,2
acute,muscle	51009	DERL2	training	0.000356855	-5.38269	b0:0.0012(0.98),trainingresistance:0.24(0.00036)	NA	acute,muscle,training,2
acute,muscle	201140	DHRS7C	time	2.31468e-12	-17.2152	b0:-0.34(4.5e-18),time.L:-0.53(1.8e-11),time.Q:-0.3(4.2e-08)	97.1643	acute,muscle,time,2
acute,muscle	5376	PMP22	time	0.00074808	-5.72609	b0:0.41(1e-05),time.L:-0.35(0.054),time.Q:-0.35(0.011)	39.1619	acute,muscle,time,3
acute,muscle	79148	MMP28	avg_age	0.000228067	-6.78364	b0:0.22(0.0013),avg_age:-0.0087(0.00023)	60.1095	acute,muscle,avg_age,1
acute,muscle	6605	SMARCE1	training	0.000197447	-6.07741	b0:-0.12(0.00011),trainingresistance:0.17(2e-04)	50.2963	acute,muscle,training,1
acute,muscle	9020	MAP3K14	time	1.76941e-05	-6.20585	b0:0.14(1.2e-05),time.L:-0.06(0.3),time.Q:-0.17(1.9e-05)	NA	acute,muscle,time,3
acute,muscle	10140	TOB1	time	1.21585e-05	-9.43324	b0:-0.023(0.59),time.L:-0.35(2.2e-05),time.Q:-0.1(0.11)	62.5942	acute,muscle,time,4 and acute,blood,base_model,2
acute,muscle	7706	TRIM25	base_model	1.41651e-08	-9.22065	b0:0.21(1.4e-08)	NA	acute,muscle,base_model,2
acute,muscle	57513	CASKIN2	time	3.91804e-19	-17.8679	b0:0.087(1.6e-06),time.L:-0.28(4.9e-17),time.Q:0.18(1.3e-09)	95.5268	acute,muscle,time,4
acute,muscle	5831	PYCR1	time	2.44679e-08	-9.15886	b0:0.16(4e-08),time.L:-0.34(4.1e-09),time.Q:0.14(0.002)	75.892	acute,muscle,time,4
acute,muscle	54941	RNF125	avg_age	0.000716096	-10.6447	b0:0.87(4e-04),avg_age:-0.027(0.00072)	NA	acute,muscle,avg_age,1
acute,muscle	9306	SOCS6	training;avg_age	0.000963055	-5.06525	b0:-0.57(0.0094),trainingresistance:0.38(0.00082),avg_age:0.016(0.019)	37.0536	acute,muscle,training;avg_age,1
acute,muscle	55748	CNDP2	time	1.4611e-06	-8.31331	b0:0.11(0.00055),time.L:0.23(3e-04),time.Q:0.16(0.00097)	73.4294	acute,muscle,time,1
acute,muscle	4772	NFATC1	avg_age	0.000801212	-5.91239	b0:-0.36(0.00048),avg_age:0.012(8e-04)	29.428	acute,muscle,avg_age,1 and longterm,muscle,prop_males,1
acute,muscle	4092	SMAD7	avg_age	8.39081e-05	-8.67807	b0:-0.94(4.1e-05),avg_age:0.031(8.4e-05)	47.6706	acute,muscle,avg_age,1
acute,muscle	220441	RNF152	avg_age	1.16636e-06	-13.3799	b0:-0.49(9.8e-07),avg_age:0.018(1.2e-06)	68.7566	acute,muscle,avg_age,1
acute,muscle	2531	KDSR	training	0.000192617	-6.04873	b0:-0.0044(0.72),trainingresistance:0.15(0.00019)	100
acute,muscle	4155	MBP	time	1.32361e-15	-10.4477	b0:0.0084(0.88),time.L:-0.13(0.036),time.Q:-0.31(1.7e-15)	NA	acute,muscle,time,3
acute,muscle	997	CDC34	training	1.89549e-05	-7.3487	b0:0.072(0.0057),trainingresistance:-0.17(1.9e-05)	76.6401	acute,muscle,training,4
acute,muscle	1265	CNN2	time	1.59123e-05	-6.71614	b0:0.21(5.5e-06),time.L:-0.37(6.7e-05),time.Q:0.25(0.00026)	60.1083	acute,muscle,time,4
acute,muscle	92840	REEP6	avg_age	0.000604874	-5.57279	b0:0.16(0.00055),avg_age:-0.006(6e-04)	NA	acute,muscle,avg_age,1 and longterm,muscle,avg_age,1
acute,muscle	51129	ANGPTL4	time;avg_age	2.15374e-07	-16.1549	b0:-1.1(0.073),time.L:0.81(7e-05),time.Q:-0.65(5.1e-08),avg_age:0.048(0.012)	NA	acute,muscle,time;avg_age,1
acute,muscle	3949	LDLR	time	3.57344e-07	-11.8906	b0:0.34(8.6e-07),time.L:-0.61(6.7e-06),time.Q:0.41(6.2e-05)	60.1122	acute,muscle,time,4
acute,muscle	3726	JUNB	training	1.46954e-09	-15.2135	b0:1.3(2.9e-06),trainingresistance:-1.1(1.5e-09)	NA	acute,muscle,training,4
acute,muscle	2639	GCDH	training	4.02994e-05	-8.89268	b0:0.06(0.15),trainingresistance:-0.19(4e-05)	NA	acute,muscle,training,3
acute,muscle	8907	AP1M1	time	1.77819e-07	-11.8589	b0:0.12(0.0043),time.L:0.23(0.00069),time.Q:0.18(0.00022)	NA	acute,muscle,time,1
acute,muscle	10365	KLF2	time	4.71299e-06	-9.68803	b0:0.14(0.1),time.L:-0.69(3.9e-05),time.Q:0.48(0.00011)	58.6209	acute,muscle,time,4
acute,muscle	374887	YJEFN3	training	0.000141834	-7.13126	b0:0.054(0.016),trainingresistance:-0.14(0.00014)	71.631	acute,muscle,training,3
acute,muscle	56242	ZNF253	training	1.80667e-06	-10.0741	b0:0.11(0.2),trainingresistance:-0.36(1.8e-06)	NA	acute,muscle,training,3
acute,muscle	4037	LRP3	time	1.50458e-05	-5.00584	b0:-0.075(0.00066),time.L:-0.2(8.5e-06),time.Q:-0.018(0.57)	100	acute,muscle,time,2
acute,muscle	6324	SCN1B	training	2.31674e-06	-11.6423	b0:0.045(0.19),trainingresistance:-0.25(2.3e-06)	79.9935	acute,muscle,training,3
acute,muscle	163255	ZNF540	time	8.51572e-06	-8.2591	b0:0.014(0.73),time.L:-0.19(1.3e-05),time.Q:-0.12(1e-05)	NA	acute,muscle,time,2
acute,muscle	23094	SIPA1L3	time	9.88478e-10	-7.54857	b0:-0.025(0.041),time.L:-0.16(8.4e-10),time.Q:-0.076(1.3e-06)	100	acute,muscle,time,3
acute,muscle	8425	LTBP4	time	7.38278e-10	-8.91545	b0:-0.22(3.7e-18),time.L:-0.28(5.7e-09),time.Q:-0.14(0.00015)	96.4311	acute,muscle,time,2
acute,muscle	53916	RAB4B	time	8.47294e-08	-10.5348	b0:0.065(0.0015),time.L:0.19(2.7e-06),time.Q:0.1(0.00072)	82.4244	acute,muscle,time,1
acute,muscle	53635	PTOV1	time	4.44414e-08	-8.62666	b0:-0.098(6.1e-05),time.L:-0.27(1.6e-08),time.Q:-0.063(0.084)	90.1637	acute,muscle,time,2
acute,muscle	147807	ZNF524	time	1.07372e-07	-5.12712	b0:-0.067(0.0013),time.L:-0.18(1e-05),time.Q:-0.08(0.0085)	96.0592	acute,muscle,time,2
acute,muscle	390980	ZNF805	training	6.91139e-08	-6.92577	b0:-0.015(0.44),trainingresistance:0.18(6.9e-08)	100	acute,muscle,training,2
acute,muscle	2872	MKNK2	time	9.41367e-06	-8.00701	b0:0.13(0.0011),time.L:-0.15(0.053),time.Q:-0.21(6.7e-05)	NA	acute,muscle,time,3
acute,muscle	126306	JSRP1	training	2.35615e-12	-12.2174	b0:0.018(0.21),trainingresistance:-0.25(2.4e-12)	100	acute,muscle,training,3
acute,muscle	1786	DNMT1	time;avg_age	9.2127e-07	-7.62119	b0:0.47(0.00089),time.L:0.13(0.13),time.Q:0.27(3.7e-06),avg_age:-0.011(0.013)	76.7302	acute,muscle,time;avg_age,1
acute,muscle	3337	DNAJB1	time	0.000241008	-5.03467	b0:0.3(0.00099),time.L:-0.7(1e-04),time.Q:0.3(0.026)	58.5402	acute,muscle,time,4
acute,muscle	4713	NDUFB7	time;training	2.63023e-09	-7.33319	b0:-0.043(0.16),time.L:-0.15(0.0017),time.Q:-0.091(0.013),trainingresistance:-0.18(0.00019)	94.6821	acute,muscle,time;training,1
acute,muscle	126375	ZNF792	avg_age	0.000158755	-7.49008	b0:0.39(0.00022),avg_age:-0.014(0.00016)	62.8269	acute,muscle,avg_age,1
acute,muscle	163175	LGI4	training	0.000937383	-7.3144	b0:0.017(0.74),trainingresistance:-0.16(0.00094)	NA	acute,muscle,training,3
acute,muscle	126393	HSPB6	time	0.000220381	-5.99966	b0:-0.084(0.29),time.L:-0.38(0.003),time.Q:-0.13(0.14)	NA	acute,muscle,time,2
acute,muscle	8193	DPF1	time	0.000149825	-5.68737	b0:-0.051(5e-05),time.L:-0.1(0.00011),time.Q:-0.062(5.5e-05)	99.9962	acute,muscle,time,2
acute,muscle	3960	LGALS4	avg_age	0.000249169	-5.91506	b0:-0.39(0.00071),avg_age:0.015(0.00025)	NA	acute,muscle,avg_age,1
acute,muscle	9535	GMFG	time	0.000584277	-5.30539	b0:-0.0081(0.9),time.L:0.39(0.0027),time.Q:0.17(0.087)	49.6624	acute,muscle,time,1
acute,muscle	29950	SERTAD1	time	0.000107487	-7.24207	b0:0.25(0.067),time.L:-0.39(0.026),time.Q:-0.32(0.0058)	NA	acute,muscle,time,4
acute,muscle	2077	ERF	time	4.63428e-14	-17.3542	b0:0.19(1.1e-05),time.L:-0.56(2.2e-11),time.Q:0.38(2.9e-10)	84.1538	acute,muscle,time,4
acute,muscle	4909	NTF4	training	1.82945e-06	-8.94906	b0:-0.032(0.28),trainingresistance:-0.26(1.8e-06)	74.8431	acute,muscle,training,3
acute,muscle	112703	FAM71E1	training	2.14328e-06	-7.80385	b0:0.023(0.41),trainingresistance:-0.25(2.1e-06)	86.8522
acute,muscle	3398	ID2	time	2.22586e-07	-14.7403	b0:0.18(0.034),time.L:-0.71(7.4e-06),time.Q:0.52(5.3e-08)	NA	acute,muscle,time,4
acute,muscle	23175	LPIN1	time	7.03771e-10	-20.2653	b0:-0.021(0.73),time.L:-0.29(0.001),time.Q:-0.35(1.5e-09)	NA	acute,muscle,time,2
acute,muscle	165324	UBXN2A	training;avg_age	0.00088548	-7.69351	b0:-0.54(0.00027),trainingresistance:0.3(0.0099),avg_age:0.014(0.0059)	NA	acute,muscle,training;avg_age,1
acute,muscle	3032	HADHB	training	7.46999e-05	-5.19574	b0:0.061(0.061),trainingresistance:-0.2(7.5e-05)	72.9255	acute,muscle,training,3
acute,muscle	54867	TMEM214	training	1.56803e-10	-7.72868	b0:-0.042(0.59),trainingresistance:0.37(1.6e-10)	NA	acute,muscle,training,2
acute,muscle	7360	UGP2	avg_age	8.86577e-05	-9.0401	b0:-0.45(0.00046),avg_age:0.017(8.9e-05)	48.1712	acute,muscle,avg_age,1
acute,muscle	8291	DYSF	time	0.000886474	-6.88071	b0:0.18(0.0077),time.L:0.36(0.00023),time.Q:0.094(0.14)	NA	acute,muscle,time,1
acute,muscle	4144	MAT2A	time	7.67931e-05	-9.13725	b0:0.085(0.34),time.L:-0.52(0.0027),time.Q:-0.32(0.016)	47.2154	acute,muscle,time,3
acute,muscle	51318	MRPL35	time;training	1.04218e-07	-7.83358	b0:0.033(0.41),time.L:-0.037(0.61),time.Q:-0.24(2.3e-06),trainingresistance:-0.21(0.00098)	79.5252	acute,muscle,time;training,1 and longterm,muscle,avg_age,1
acute,muscle	9669	EIF5B	training	0.00021033	-5.61701	b0:-0.0044(0.91),trainingresistance:0.19(0.00021)	NA	acute,muscle,training,2
acute,muscle	10096	ACTR3	time	2.47522e-08	-16.1121	b0:0.22(1.3e-07),time.L:0.36(1.7e-05),time.Q:0.28(2.1e-06)	80.2282	acute,muscle,time,1
acute,muscle	92856	IMP4	time;avg_age	2.03718e-08	-9.92587	b0:0.36(1.2e-05),time.L:-0.062(0.2),time.Q:0.2(3.5e-09),avg_age:-0.0095(0.00022)	84.2411	acute,muscle,time;avg_age,1
acute,muscle	55041	PLEKHB2	base_model	0.000541723	-5.23623	b0:0.1(0.00054)	NA	acute,muscle,base_model,2
acute,muscle	6744	ITPRID2	training	0.000152559	-5.46713	b0:-0.069(0.00078),trainingresistance:0.13(0.00015)	91.2942
acute,muscle	54431	DNAJC10	time	2.92302e-06	-6.54825	b0:0.0026(0.91),time.L:0.22(1.5e-06),time.Q:0.0066(0.84)	85.2689	acute,muscle,time,1
acute,muscle	84128	WDR75	training	4.7913e-05	-7.55959	b0:-0.0011(0.97),trainingresistance:0.21(4.8e-05)	65.1415	acute,muscle,training,2
acute,muscle	8527	DGKD	training;avg_age	0.000102105	-7.23838	b0:-0.43(0.067),trainingresistance:0.51(4e-05),avg_age:0.015(0.039)	50.4342	acute,muscle,training;avg_age,1
acute,muscle	57007	ACKR3	training	0.000680137	-6.16807	b0:0.29(0.0064),trainingresistance:-0.54(0.00068)	43.0205	acute,muscle,training,4
acute,muscle	10267	RAMP1	time	0.000120057	-6.07976	b0:-0.13(0.0017),time.L:-0.3(0.00022),time.Q:-0.086(0.15)	51.3729	acute,muscle,time,2
acute,muscle	81553	FAM49A	training;avg_age	2.39746e-06	-9.73902	b0:-0.29(0.023),trainingresistance:0.3(5e-07),avg_age:0.0094(0.023)	63.3857	acute,muscle,training;avg_age,1
acute,muscle	8890	EIF2B4	training	2.71307e-06	-9.2128	b0:0.0097(0.74),trainingresistance:0.22(2.7e-06)	66.2196	acute,muscle,training,2
acute,muscle	9637	FEZ2	time	4.74367e-05	-6.12539	b0:-0.14(0.00093),time.L:-0.25(0.0029),time.Q:-0.18(0.0036)	53.3675	acute,muscle,time,2
acute,muscle	6801	STRN	training	1.43857e-08	-16.5525	b0:-0.067(0.096),trainingresistance:0.36(1.4e-08)	71.3387	acute,muscle,training,2
acute,muscle	10602	CDC42EP3	base_model	0.000428817	-8.41783	b0:0.13(0.00043)	NA	acute,muscle,base_model,2
acute,muscle	9581	PREPL	time	7.64646e-05	-6.70095	b0:0.22(2.5e-05),time.L:0.34(0.00089),time.Q:0.17(0.031)	59.3331	acute,muscle,time,1
acute,muscle	90423	ATP6V1E2	time	9.39896e-06	-8.11472	b0:-0.088(0.015),time.L:-0.24(0.00093),time.Q:-0.14(0.01)	68.4367	acute,muscle,time,2
acute,muscle	25927	CNRIP1	training	2.9009e-05	-10.12	b0:-0.019(0.63),trainingresistance:0.31(2.9e-05)	57.8553	acute,muscle,training,2
acute,muscle	1961	EGR4	time;training	9.96761e-16	-50.694	b0:0.069(4.3e-06),time.L:-0.2(2.7e-10),time.Q:0.085(4.2e-06),trainingresistance:-0.073(0.00063)	NA	acute,muscle,time;training,1
acute,muscle	8869	ST3GAL5	time	2.31449e-11	-6.90745	b0:-0.021(0.78),time.L:-0.4(1.8e-06),time.Q:-0.29(1.9e-08)	NA	acute,muscle,time,2
acute,muscle	9451	EIF2AK3	training	0.000898035	-6.91873	b0:0.14(0.31),trainingresistance:0.67(9e-04)	33.5918	acute,muscle,training,2
acute,muscle	81562	LMAN2L	training	2.43813e-05	-8.30897	b0:0.062(0.17),trainingresistance:-0.27(2.4e-05)	54.675	acute,muscle,training,3
acute,muscle	11138	TBC1D8	time	4.68662e-08	-8.12245	b0:0.088(0.18),time.L:-0.27(0.00059),time.Q:-0.27(5.7e-08)	NA	acute,muscle,time,3
acute,muscle	284996	RNF149	training	0.000102642	-7.67404	b0:0.027(0.66),trainingresistance:0.39(1e-04)	52.6962	acute,muscle,training,2
acute,muscle	2274	FHL2	time;avg_age	3.8105e-07	-9.79564	b0:-0.72(0.0028),time.L:-0.27(0.047),time.Q:-0.29(0.0028),avg_age:0.022(0.0041)	65.0101	acute,muscle,time;avg_age,1
acute,muscle	10254	STAM2	time	1.58556e-06	-9.36356	b0:0.064(0.0013),time.L:0.12(0.0015),time.Q:0.13(1.1e-05)	89.6508	acute,muscle,time,1
acute,muscle	4929	NR4A2	time;avg_age	2.21961e-06	-14.3623	b0:-0.25(0.73),time.L:-1.5(0.00065),time.Q:0.9(0.0025),avg_age:0.039(0.096)	58.142	acute,muscle,time;avg_age,1
acute,muscle	8604	SLC25A12	time	5.92533e-06	-10.5618	b0:-0.27(1.3e-06),time.L:-0.39(0.00053),time.Q:-0.25(0.0024)	56.0577	acute,muscle,time,2
acute,muscle	64172	OSGEPL1	training	0.000130996	-5.59713	b0:0.0079(0.89),trainingresistance:-0.22(0.00013)	NA	acute,muscle,training,3
acute,muscle	7277	TUBA4A	time	1.96725e-05	-8.12985	b0:-0.023(0.72),time.L:0.17(0.21),time.Q:0.34(3e-05)	NA	acute,muscle,time,1
acute,muscle	100130449	LOC100130449	training	4.5903e-06	-13.8384	b0:-0.00074(0.74),trainingresistance:-0.11(4.6e-06)	NA
acute,muscle	3704	ITPA	time;avg_age	2.827e-10	-13.2612	b0:0.55(2.2e-05),time.L:0.045(0.52),time.Q:0.24(4.6e-07),avg_age:-0.014(0.00094)	83.8323	acute,muscle,time;avg_age,1
acute,muscle	57419	SLC24A3	time	1.34064e-10	-11.0711	b0:-0.13(4.2e-10),time.L:-0.29(2e-11),time.Q:-0.16(8.5e-11)	99.8089	acute,muscle,time,2
acute,muscle	3397	ID1	time	7.46833e-20	-25.7749	b0:0.28(9.6e-05),time.L:-1.1(3.6e-15),time.Q:0.77(1.2e-12)	88.2107	acute,muscle,time,4
acute,muscle	85366	MYLK2	time	0.000165028	-8.30007	b0:-0.44(6.6e-05),time.L:-0.71(0.0011),time.Q:-0.29(0.07)	47.3468	acute,muscle,time,2
acute,muscle	58476	TP53INP2	time;avg_age	1.42966e-09	-15.6612	b0:-0.48(0.066),time.L:-0.32(0.041),time.Q:-0.42(4.7e-05),avg_age:0.018(0.028)	77.1933	acute,muscle,time;avg_age,1
acute,muscle	57644	MYH7B	time;training	0.000103794	-5.93154	b0:-0.056(0.47),time.L:-0.4(0.0034),time.Q:-0.11(0.26),trainingresistance:-0.3(0.021)	58.4813	acute,muscle,time;training,1
acute,muscle	3929	LBP	base_model	0.00014546	-5.15242	b0:0.23(0.00015)	NA	acute,muscle,base_model,2
acute,muscle	55905	RNF114	time	0.000168449	-5.21477	b0:0.077(0.17),time.L:-0.18(0.094),time.Q:-0.26(0.0012)	48.8419	acute,muscle,time,3
acute,muscle	116151	FAM210B	time	2.57318e-05	-7.06931	b0:-0.11(0.038),time.L:-0.33(0.0013),time.Q:-0.23(0.0028)	58.2313	acute,muscle,time,2
acute,muscle	140688	NOL4L	avg_age	3.31928e-08	-15.3322	b0:-0.33(6.2e-08),avg_age:0.012(3.3e-08)	NA	acute,muscle,avg_age,1
acute,muscle	6385	SDC4	time	2.13333e-07	-16.4468	b0:0.48(0.00054),time.L:-0.79(0.0039),time.Q:-0.77(0.00017)	61.0196	acute,muscle,time,3
acute,muscle	6790	AURKA	time;training	8.27023e-07	-6.32211	b0:-0.012(0.81),time.L:-0.24(0.0049),time.Q:-0.17(0.0072),trainingresistance:-0.25(0.0027)	85.6347	acute,muscle,time;training,1
acute,muscle	50861	STMN3	time	1.14032e-06	-8.00758	b0:0.086(0.0013),time.L:0.25(1.5e-06),time.Q:0.089(0.022)	88.0808	acute,muscle,time,1
acute,muscle	54963	UCKL1	time	1.5668e-05	-6.47334	b0:-0.092(0.035),time.L:-0.36(2.1e-05),time.Q:-0.075(0.24)	63.1326	acute,muscle,time,2
acute,muscle	54345	SOX18	time	0.000105429	-7.33468	b0:0.017(0.82),time.L:-0.084(0.58),time.Q:0.36(5.7e-05)	NA	acute,muscle,time,4
acute,muscle	3588	IL10RB	time	3.39573e-07	-11.6382	b0:0.099(0.0019),time.L:0.2(0.001),time.Q:0.19(3.7e-05)	75.0434	acute,muscle,time,1
acute,muscle	10950	BTG3	base_model	0.000238434	-6.53391	b0:0.22(0.00024)	NA	acute,muscle,base_model,2
acute,muscle	3689	ITGB2	time	0.000349871	-6.05821	b0:0.15(0.066),time.L:0.47(0.003),time.Q:0.22(0.063)	49.7997	acute,muscle,time,1
acute,muscle	23617	TSSK2	avg_age	7.33066e-05	-8.90059	b0:-0.13(8.2e-05),avg_age:0.005(7.3e-05)	NA	acute,muscle,avg_age,1
acute,muscle	23753	SDF2L1	time	1.98892e-05	-10.4089	b0:0.28(0.00053),time.L:0.45(0.0038),time.Q:0.35(0.0027)	55.3192	acute,muscle,time,1
acute,muscle	11135	CDC42EP1	avg_age	3.83067e-05	-8.13192	b0:-0.41(0.00046),avg_age:0.017(3.8e-05)	NA	acute,muscle,avg_age,1
acute,muscle	23764	MAFF	time	7.82105e-41	-7.8277	b0:0.86(5.8e-08),time.L:-0.84(3e-06),time.Q:-0.25(0.018)	NA	acute,muscle,time,3
acute,muscle	25813	SAMM50	time	2.80838e-05	-6.22693	b0:-0.15(0.00014),time.L:-0.3(0.00012),time.Q:-0.12(0.045)	61.581	acute,muscle,time,2
acute,muscle	7380	UPK3A	time	9.46265e-05	-5.22158	b0:-0.11(0.0063),time.L:-0.3(1e-04),time.Q:-0.07(0.22)	57.5526	acute,muscle,time,2
acute,muscle	55020	TTC38	training	5.34644e-06	-7.41986	b0:0.096(0.0015),trainingresistance:-0.21(5.3e-06)	72.1201	acute,muscle,training,4
acute,muscle	421	ARVCF	time	8.30786e-06	-5.11821	b0:-0.021(0.26),time.L:-0.14(8.4e-05),time.Q:-0.056(0.039)	73.3204	acute,muscle,time,2
acute,muscle	4330	MN1	time	0.000758398	-9.94339	b0:-0.24(0.025),time.L:-0.3(0.0032),time.Q:-0.1(0.097)	NA	acute,muscle,time,2
acute,muscle	23481	PES1	training	0.000265338	-5.14519	b0:-0.00059(0.98),trainingresistance:0.17(0.00027)	78.7673	acute,muscle,training,2
acute,muscle	80020	FOXRED2	training	3.07895e-07	-5.51314	b0:0.016(0.36),trainingresistance:-0.18(3.1e-07)	94.9457	acute,muscle,training,3
acute,muscle	8664	EIF3D	training	5.52017e-05	-8.50994	b0:-0.048(0.18),trainingresistance:0.21(5.5e-05)	NA	acute,muscle,training,2
acute,muscle	23466	CBX6	time	7.57599e-05	-6.54277	b0:0.13(0.0026),time.L:0.15(0.089),time.Q:0.25(0.00018)	57.1611	acute,muscle,time,1
acute,muscle	5155	PDGFB	time	1.72228e-06	-8.8433	b0:0.076(0.083),time.L:-0.39(6.2e-06),time.Q:0.25(0.00014)	62.5441	acute,muscle,time,4
acute,muscle	10766	TOB2	training	0.00064733	-6.28388	b0:-0.019(0.85),trainingresistance:-0.49(0.00065)	41.2448	acute,muscle,training,3
acute,muscle	1375	CPT1B	time	1.12856e-08	-14.0143	b0:-0.12(1e-05),time.L:-0.29(9.4e-08),time.Q:-0.14(0.00022)	90.4221	acute,muscle,time,2
acute,muscle	23609	MKRN2	time	6.91243e-39	-9.40703	b0:-0.012(0.84),time.L:-0.36(8.3e-07),time.Q:-0.25(3.5e-08)	NA	acute,muscle,time,3
acute,muscle	117248	GALNT15	avg_age	2.41288e-06	-5.33833	b0:0.29(1e-04),avg_age:-0.012(2.4e-06)	88.088	acute,muscle,avg_age,1
acute,muscle	4615	MYD88	base_model	3.79791e-05	-10.0331	b0:0.2(3.8e-05)	NA	acute,muscle,base_model,2
acute,muscle	132228	LSMEM2	time	6.17391e-06	-6.6433	b0:-0.11(0.0033),time.L:-0.37(1.1e-06),time.Q:0.0044(0.93)	80.8402	acute,muscle,time,2
acute,muscle	10550	ARL6IP5	time	0.00013376	-6.82192	b0:0.045(0.34),time.L:0.23(0.011),time.Q:0.12(0.027)	NA	acute,muscle,time,1
acute,muscle	253559	CADM2	time	5.25649e-05	-6.65353	b0:-0.07(0.018),time.L:-0.23(1e-04),time.Q:-0.13(0.0018)	69.0199	acute,muscle,time,2
acute,muscle	523	ATP6V1A	avg_age	0.000372529	-5.54169	b0:-0.26(0.0028),avg_age:0.011(0.00037)	69.9483	acute,muscle,avg_age,1
acute,muscle	131870	NUDT16	training	7.03448e-06	-5.66228	b0:0.0056(0.93),trainingresistance:-0.27(7e-06)	NA	acute,muscle,training,3
acute,muscle	3280	HES1	time	1.68414e-08	-26.8983	b0:0.42(0.0029),time.L:-1.3(3e-09),time.Q:0.7(5.8e-07)	NA	acute,muscle,time,4
acute,muscle	131583	FAM43A	training	0.000410931	-6.45419	b0:0.29(5.9e-05),trainingresistance:-0.37(0.00041)	46.1994	acute,muscle,training,4
acute,muscle	84248	FYTTD1	training	4.3238e-10	-10.1351	b0:-0.005(0.96),trainingresistance:0.54(4.3e-10)	NA	acute,muscle,training,2
acute,muscle	64343	AZI2	training	0.000389278	-5.79199	b0:-0.12(0.00065),trainingresistance:0.17(0.00039)	46.1776	acute,muscle,training,1
acute,muscle	30	ACAA1	training	3.39205e-05	-5.30983	b0:0.062(0.014),trainingresistance:-0.15(3.4e-05)	87.2545
acute,muscle	64651	CSRNP1	time	3.97366e-05	-7.5877	b0:0.34(0.23),time.L:-0.6(0.0083),time.Q:-0.32(0.018)	NA	acute,muscle,time,4
acute,muscle	29122	PRSS50	training	5.26767e-06	-7.49237	b0:0.02(0.53),trainingresistance:-0.23(5.3e-06)	96.7711	acute,muscle,training,3
acute,muscle	1294	COL7A1	time	1.10397e-13	-18.3445	b0:-0.057(0.0066),time.L:-0.27(1.3e-10),time.Q:-0.13(4.2e-05)	95.5241	acute,muscle,time,2
acute,muscle	3615	IMPDH2	time	2.83789e-07	-5.14768	b0:0.16(0.02),time.L:0.32(0.0074),time.Q:0.16(0.029)	NA	acute,muscle,time,1
acute,muscle	11186	RASSF1	time	2.69831e-06	-7.32292	b0:0.2(2.4e-06),time.L:-0.31(0.00026),time.Q:0.28(9.2e-06)	60.3068	acute,muscle,time,4
acute,muscle	3700	ITIH4	training;avg_age	1.17691e-06	-18.6868	b0:-1.3(3.2e-05),trainingresistance:1.1(0.00069),avg_age:0.031(0.0049)	NA	acute,muscle,training;avg_age,1
acute,muscle	201627	DENND6A	training	0.000491438	-5.16571	b0:-0.077(0.13),trainingresistance:0.29(0.00049)	46.8086	acute,muscle,training,1
acute,muscle	83787	ARMC10	training	0.000115688	-5.14885	b0:-0.0072(0.78),trainingresistance:0.17(0.00012)	70.412	acute,muscle,training,2
acute,muscle	2624	GATA2	avg_age	0.00074324	-7.87783	b0:-0.42(0.00047),avg_age:0.014(0.00074)	NA	acute,muscle,avg_age,1
acute,muscle	6184	RPN1	time	5.4671e-05	-5.44134	b0:0.096(0.001),time.L:0.19(0.0013),time.Q:0.12(0.0034)	67.2701	acute,muscle,time,1
acute,muscle	349565	NMNAT3	time	5.6189e-07	-9.21527	b0:-0.13(0.00021),time.L:-0.29(1e-05),time.Q:-0.12(0.015)	67.8245	acute,muscle,time,2
acute,muscle	5918	RARRES1	time	0.000188838	-6.57029	b0:0.13(0.03),time.L:0.36(0.0029),time.Q:0.24(0.0073)	72.2217	acute,muscle,time,1
acute,muscle	8706	B3GALNT1	avg_age	1.64933e-07	-12.0911	b0:0.27(4.7e-06),avg_age:-0.011(1.6e-07)	87.7604	acute,muscle,avg_age,1
acute,muscle	8743	TNFSF10	time	9.71154e-08	-12.058	b0:-0.15(0.061),time.L:0.36(0.017),time.Q:-0.64(2.9e-08)	66.6959	acute,muscle,time,2
acute,muscle	255798	SMCO1	time	9.23672e-16	-19.8319	b0:-0.57(2.7e-20),time.L:-0.98(8.3e-15),time.Q:-0.5(2.5e-09)	95.8472	acute,muscle,time,2
acute,muscle	22916	NCBP2	training	5.87764e-05	-7.39798	b0:-0.044(0.31),trainingresistance:0.25(5.9e-05)	54.1606	acute,muscle,training,2
acute,muscle	285489	DOK7	time	6.46682e-10	-15.5666	b0:0.076(0.018),time.L:-0.28(1.2e-05),time.Q:-0.23(1e-06)	89.1734	acute,muscle,time,3
acute,muscle	11019	LIAS	time	0.000186205	-5.76265	b0:-0.21(0.00031),time.L:-0.28(0.017),time.Q:-0.25(0.0038)	48.2994	acute,muscle,time,2
acute,muscle	55858	TMEM165	training	9.6421e-05	-6.61333	b0:0.016(0.65),trainingresistance:0.23(9.6e-05)	59.3286	acute,muscle,training,2
acute,muscle	419	ART3	time	0.000315949	-6.6975	b0:-0.3(4.6e-05),time.L:-0.48(0.00075),time.Q:-0.15(0.14)	41.3551	acute,muscle,time,2
acute,muscle	84803	GPAT3	time;avg_age	7.05518e-07	-10.831	b0:-0.9(0.0067),time.L:-0.091(0.63),time.Q:-0.58(1.2e-05),avg_age:0.033(0.0021)	65.4785	acute,muscle,time;avg_age,1
acute,muscle	6696	SPP1	time	4.90649e-06	-13.2385	b0:0.31(1e-04),time.L:0.55(0.00054),time.Q:0.37(8e-04)	64.9023	acute,muscle,time,1
acute,muscle	58505	OSTC	time	0.000105737	-6.07445	b0:0.2(3.8e-06),time.L:0.27(9e-04),time.Q:0.16(0.013)	53.025	acute,muscle,time,1
acute,muscle	80216	ALPK1	time	1.7506e-07	-9.60491	b0:0.081(1e-06),time.L:0.19(3e-08),time.Q:0.1(4.5e-07)	100	acute,muscle,time,1
acute,muscle	27309	ZNF330	training	0.000122813	-6.26755	b0:0.088(0.03),trainingresistance:-0.22(0.00012)	53.5825	acute,muscle,training,4
acute,muscle	2110	ETFDH	time;training	5.70694e-07	-8.38277	b0:-0.065(0.24),time.L:-0.15(0.13),time.Q:-0.25(7.6e-05),trainingresistance:-0.23(0.0045)	74.0677	acute,muscle,time;training,1
acute,muscle	60684	TRAPPC11	training	1.5927e-05	-6.74542	b0:-0.0077(0.78),trainingresistance:-0.19(1.6e-05)	71.9491	acute,muscle,training,3
acute,muscle	10891	PPARGC1A	time	5.58468e-06	-13.6671	b0:0.37(0.024),time.L:-0.53(0.1),time.Q:-0.97(7e-05)	51.3014	acute,muscle,time,3
acute,muscle	2920	CXCL2	time;avg_age	5.52872e-12	-6.56282	b0:-2.1(0.16),time.L:2(1.3e-13),time.Q:-1.1(6.6e-13),avg_age:0.065(0.18)	NA	acute,muscle,time;avg_age,1
acute,muscle	3426	CFI	avg_age	0.000429172	-5.34944	b0:0.3(0.00034),avg_age:-0.01(0.00043)	62.366	acute,muscle,avg_age,1
acute,muscle	4306	NR3C2	training	0.000533048	-6.41414	b0:-0.033(0.46),trainingresistance:-0.25(0.00053)	37.7445	acute,muscle,training,3
acute,muscle	57630	SH3RF1	training	0.000560342	-6.8273	b0:0.049(0.35),trainingresistance:0.31(0.00056)	38.6603	acute,muscle,training,2
acute,muscle	2180	ACSL1	time;training	2.17869e-14	-15.1262	b0:0.16(0.00017),time.L:-0.084(0.25),time.Q:-0.35(6.8e-12),trainingresistance:-0.34(7.7e-07)	89.4781	acute,muscle,time;training,1
acute,muscle	22948	CCT5	training	0.000104396	-6.9057	b0:-0.027(0.47),trainingresistance:0.22(1e-04)	65.3001	acute,muscle,training,2
acute,muscle	3842	TNPO1	training	0.000154077	-6.53293	b0:-0.02(0.43),trainingresistance:0.12(0.00015)	NA	acute,muscle,training,2
acute,muscle	51308	REEP2	base_model	2.2334e-05	-9.38919	b0:-0.29(2.2e-05)	NA	acute,muscle,base_model,1
acute,muscle	1958	EGR1	time	3.40896e-06	-9.47574	b0:1.3(0.00054),time.L:-1.5(0.0076),time.Q:-0.37(0.28)	NA	acute,muscle,time,4
acute,muscle	51523	CXXC5	training	0.000136282	-6.21214	b0:0.022(0.79),trainingresistance:-0.31(0.00014)	NA	acute,muscle,training,3
acute,muscle	23092	ARHGAP26	avg_age	7.97743e-06	-10.2979	b0:-0.13(4.6e-05),avg_age:0.0061(8e-06)	100	acute,muscle,avg_age,1
acute,muscle	10915	TCERG1	training	0.000166045	-5.86789	b0:-0.069(0.0054),trainingresistance:0.13(0.00017)	73.0029	acute,muscle,training,1
acute,muscle	134510	UBLCP1	training	0.000750686	-5.44213	b0:0.0024(0.96),trainingresistance:0.26(0.00075)	45.2688	acute,muscle,training,2
acute,muscle	79844	ZDHHC11	training	0.000443431	-5.66332	b0:0.0095(0.76),trainingresistance:-0.19(0.00044)	52.1623	acute,muscle,training,3
acute,muscle	253260	RICTOR	training;avg_age	0.000316181	-6.43515	b0:-0.43(0.045),trainingresistance:0.4(0.00042),avg_age:0.017(0.01)	41.4943	acute,muscle,training;avg_age,1
acute,muscle	4208	MEF2C	training	3.29196e-05	-6.54933	b0:-0.16(0.019),trainingresistance:0.24(3.3e-05)	NA	acute,muscle,training,1
acute,muscle	1070	CETN3	training	3.11837e-05	-8.1116	b0:-0.016(0.65),trainingresistance:-0.22(3.1e-05)	74.7517	acute,muscle,training,3
acute,muscle	51306	FAM13B	training	9.79205e-07	-11.3562	b0:-0.056(0.27),trainingresistance:0.4(9.8e-07)	69.3596	acute,muscle,training,2
acute,muscle	81848	SPRY4	time	1.52078e-05	-5.01823	b0:0.13(0.0015),time.L:-0.34(1.5e-05),time.Q:0.2(0.00098)	62.9692	acute,muscle,time,4
acute,muscle	6690	SPINK1	training	4.36898e-05	-15.9065	b0:8.4e-05(0.97),trainingresistance:0.22(4.4e-05)	99.8285	acute,muscle,training,2
acute,muscle	26112	CCDC69	training	5.68465e-06	-7.95566	b0:-0.025(0.45),trainingresistance:-0.26(5.7e-06)	79.2865	acute,muscle,training,3
acute,muscle	84868	HAVCR2	time	3.0972e-05	-7.05762	b0:0.17(0.0013),time.L:0.38(2e-04),time.Q:0.18(0.02)	68.5361	acute,muscle,time,1
acute,muscle	79646	PANK3	training	3.41966e-05	-6.76443	b0:-0.0068(0.8),trainingresistance:0.17(3.4e-05)	65.9617	acute,muscle,training,2
acute,muscle	55003	PAK1IP1	training	1.64111e-06	-11.4526	b0:0.015(0.67),trainingresistance:0.27(1.6e-06)	72.4775	acute,muscle,training,2
acute,muscle	3720	JARID2	time	0.000192393	-5.57432	b0:-0.0094(0.84),time.L:-0.25(3.7e-05),time.Q:-0.11(0.0026)	NA	acute,muscle,time,2
acute,muscle	57380	MRS2	training	0.000137207	-6.53152	b0:0.028(0.43),trainingresistance:-0.22(0.00014)	64.8532	acute,muscle,training,3
acute,muscle	7422	VEGFA	time	1.61223e-06	-12.1425	b0:0.3(0.0033),time.L:-0.87(2.1e-05),time.Q:-0.25(0.095)	60.4437	acute,muscle,time,3
acute,muscle	22875	ENPP4	training	3.09264e-05	-8.02318	b0:0.015(0.7),trainingresistance:-0.22(3.1e-05)	74.1277	acute,muscle,training,3
acute,muscle	9532	BAG2	avg_age	1.47458e-05	-11.6994	b0:-0.54(1.7e-05),avg_age:0.019(1.5e-05)	NA	acute,muscle,avg_age,1
acute,muscle	51250	MTRES1	training	0.000995986	-5.0165	b0:-0.021(0.72),trainingresistance:-0.28(0.001)	41.7952	acute,muscle,training,3
acute,muscle	25842	ASF1A	training	8.14602e-05	-6.26583	b0:-0.025(0.61),trainingresistance:-0.29(8.1e-05)	60.927	acute,muscle,training,3
acute,muscle	10924	SMPDL3A	time	1.45968e-05	-9.66433	b0:0.2(0.007),time.L:-0.57(1e-04),time.Q:-0.18(0.11)	55.0846	acute,muscle,time,3
acute,muscle	23493	HEY2	avg_age	0.000203101	-7.15864	b0:-0.42(0.0037),avg_age:0.019(2e-04)	51.1499	acute,muscle,avg_age,1
acute,muscle	58527	ABRACL	time	0.00010614	-7.60973	b0:0.49(0.00047),time.L:0.5(7.5e-05),time.Q:0.31(2.3e-05)	NA	acute,muscle,time,1
acute,muscle	84946	LTV1	training	0.000474142	-5.79971	b0:-0.064(0.078),trainingresistance:0.18(0.00047)	53.5786	acute,muscle,training,2
acute,muscle	2762	GMDS	time	9.49723e-10	-26.5626	b0:0.12(8.7e-10),time.L:0.25(1.1e-08),time.Q:0.15(1.2e-09)	99.9998	acute,muscle,time,1
acute,muscle	4739	NEDD9	time	9.0067e-06	-9.73051	b0:0.14(0.045),time.L:-0.5(0.00025),time.Q:0.42(4.8e-05)	52.949	acute,muscle,time,4
acute,muscle	2289	FKBP5	time	0.000114142	-7.75885	b0:0.23(0.13),time.L:-0.48(0.00082),time.Q:-0.18(0.043)	NA	acute,muscle,time,3
acute,muscle	115004	CGAS	avg_age	4.43078e-08	-10.8714	b0:-0.21(2.3e-07),avg_age:0.0089(4.4e-08)	100	acute,muscle,avg_age,1
acute,muscle	51805	COQ3	time	2.00799e-05	-7.9229	b0:-0.16(0.00055),time.L:-0.38(4.6e-05),time.Q:-0.12(0.069)	64.8978	acute,muscle,time,2
acute,muscle	6648	SOD2	base_model	8.28845e-06	-5.40998	b0:0.16(8.3e-06)	NA	acute,muscle,base_model,2
acute,muscle	7975	MAFK	base_model	0.000972046	-7.32506	b0:0.12(0.00097)	NA	acute,muscle,base_model,2
acute,muscle	392617	ELFN1	avg_age	2.27934e-05	-6.48034	b0:-0.5(5.6e-05),avg_age:0.019(2.3e-05)	65.625	acute,muscle,avg_age,1
acute,muscle	28988	DBNL	time	6.75599e-06	-7.59504	b0:0.19(0.00011),time.L:0.32(0.00091),time.Q:0.21(0.0051)	61.5374	acute,muscle,time,1
acute,muscle	352954	CASTOR3	time	9.8799e-08	-8.07964	b0:-0.12(0.00016),time.L:-0.29(3e-06),time.Q:-0.19(7e-05)	84.252	acute,muscle,time,2
acute,muscle	57414	RHBDD2	time	1.96373e-05	-5.16602	b0:0.074(0.026),time.L:0.12(0.076),time.Q:0.19(0.00013)	67.4814	acute,muscle,time,1
acute,muscle	23089	PEG10	training	2.7586e-05	-6.42818	b0:-0.056(0.24),trainingresistance:0.34(2.8e-05)	77.746	acute,muscle,training,2
acute,muscle	79027	ZNF655	training	0.000133167	-5.39574	b0:-0.0094(0.71),trainingresistance:0.15(0.00013)	59.2902	acute,muscle,training,2
acute,muscle	3475	IFRD1	training;avg_age	2.87607e-05	-12.4824	b0:-1.5(7e-04),trainingresistance:0.66(0.0063),avg_age:0.057(5.5e-05)	47.1172	acute,muscle,training;avg_age,1
acute,muscle	27044	SND1	time	7.23771e-08	-6.37811	b0:0.11(0.00044),time.L:0.18(3.5e-05),time.Q:0.13(2.4e-07)	NA	acute,muscle,time,1
acute,muscle	813	CALU	training	3.9397e-05	-8.18771	b0:0.05(0.73),trainingresistance:0.44(3.9e-05)	NA	acute,muscle,training,2
acute,muscle	55281	TMEM140	time	1.35653e-13	-5.68116	b0:0.16(0.042),time.L:-0.34(0.02),time.Q:-0.49(2.5e-08)	NA	acute,muscle,time,3
acute,muscle	154791	FMC1	time	2.44243e-05	-7.16466	b0:-0.24(1.2e-07),time.L:-0.31(0.00049),time.Q:-0.18(0.0059)	65.0538	acute,muscle,time,2
acute,muscle	1180	CLCN1	training	4.1844e-06	-6.76951	b0:-0.038(0.58),trainingresistance:-0.31(4.2e-06)	NA	acute,muscle,training,3
acute,muscle	26047	CNTNAP2	avg_age	9.24007e-05	-9.20823	b0:-0.17(8.4e-05),avg_age:0.0064(9.2e-05)	92.7325	acute,muscle,avg_age,1
acute,muscle	155038	GIMAP8	time	1.04023e-05	-7.58472	b0:-0.13(0.0085),time.L:0.37(1e-04),time.Q:-0.28(0.00016)	54.378	acute,muscle,time,1
acute,muscle	11014	KDELR2	time	0.000130731	-6.52242	b0:0.071(0.036),time.L:0.23(0.00085),time.Q:0.12(0.01)	48.777	acute,muscle,time,1
acute,muscle	55536	CDCA7L	training	0.000864581	-6.15431	b0:-0.035(0.65),trainingresistance:-0.37(0.00086)	41.1473	acute,muscle,training,3
acute,muscle	3209	HOXA13	training	1.12385e-05	-8.77136	b0:0.049(0.12),trainingresistance:-0.21(1.1e-05)	74.2153	acute,muscle,training,3
acute,muscle	11112	HIBADH	time	4.17751e-05	-6.17952	b0:-0.17(0.00017),time.L:-0.26(0.0029),time.Q:-0.19(0.0027)	54.6699	acute,muscle,time,2
acute,muscle	8976	WASL	time	2.7132e-05	-6.64889	b0:-0.042(0.0013),time.L:-0.11(2.1e-05),time.Q:-0.055(0.0029)	69.075	acute,muscle,time,2
acute,muscle	51650	MRPS33	training	0.000104169	-7.90103	b0:0.019(0.68),trainingresistance:-0.25(1e-04)	52.6249	acute,muscle,training,3
acute,muscle	474344	GIMAP6	time	1.74728e-10	-12.9434	b0:-0.18(0.00012),time.L:0.47(1.5e-07),time.Q:-0.37(1.2e-07)	76.6525	acute,muscle,time,1
acute,muscle	136371	ASB10	training	5.28428e-06	-7.37493	b0:0.033(0.71),trainingresistance:-0.44(5.3e-06)	NA	acute,muscle,training,3
acute,muscle	51422	PRKAG2	time	1.11797e-05	-11.6487	b0:0.38(0.00054),time.L:-0.16(0.46),time.Q:-0.72(1.3e-05)	52.4222	acute,muscle,time,3
acute,muscle	4023	LPL	time;training	2.64609e-05	-8.96134	b0:0.25(0.063),time.L:-0.35(0.12),time.Q:-0.59(0.00037),trainingresistance:-0.52(0.012)	59.0148	acute,muscle,time;training,1
acute,muscle	56892	TCIM	time	4.52134e-11	-15.1859	b0:0.4(8.8e-06),time.L:-1.1(1.5e-09),time.Q:0.59(1e-05)	79.4441	acute,muscle,time,4
acute,muscle	64321	SOX17	time	5.33736e-13	-10.6371	b0:0.2(6.6e-09),time.L:-0.4(2.1e-09),time.Q:0.31(1.9e-10)	88.2246	acute,muscle,time,4
acute,muscle	761	CA3	time	5.20498e-06	-12.1182	b0:-0.19(2.6e-09),time.L:-0.33(8.3e-07),time.Q:-0.12(0.008)	99.8773	acute,muscle,time,2
acute,muscle	760	CA2	time	0.000758554	-5.18864	b0:-0.23(3e-05),time.L:-0.33(0.0027),time.Q:-0.17(0.039)	37.925	acute,muscle,time,2
acute,muscle	734	OSGIN2	training	3.78166e-06	-7.66362	b0:0.037(0.15),trainingresistance:-0.17(3.8e-06)	79.0207	acute,muscle,training,3
acute,muscle	83955	NACA4P	time	3.53412e-10	-12.5441	b0:0.16(1.4e-10),time.L:0.26(4.6e-07),time.Q:0.19(1.5e-10)	100	acute,muscle,time,1
acute,muscle	22882	ZHX2	time	1.84587e-07	-10.3443	b0:-0.031(0.17),time.L:-0.18(4.9e-05),time.Q:-0.13(8.3e-05)	81.5783	acute,muscle,time,2
acute,muscle	157310	PEBP4	time	5.66029e-06	-7.90348	b0:-0.24(5.1e-08),time.L:-0.37(2e-05),time.Q:-0.2(0.0014)	77.2794	acute,muscle,time,2
acute,muscle	8793	TNFRSF10D	avg_age	3.43946e-05	-7.35839	b0:-0.37(0.00039),avg_age:0.015(3.4e-05)	68.9574	acute,muscle,avg_age,1
acute,muscle	78986	DUSP26	time	4.1402e-08	-7.80992	b0:-0.14(5.2e-08),time.L:-0.25(2.5e-07),time.Q:-0.086(0.022)	86.6161	acute,muscle,time,2
acute,muscle	286	ANK1	time	5.73007e-09	-10.9869	b0:-0.18(0.0091),time.L:-0.47(1.7e-09),time.Q:-0.18(0.00019)	NA	acute,muscle,time,2
acute,muscle	115294	PCMTD1	time	0.000142145	-5.46477	b0:-0.18(0.0019),time.L:-0.36(0.0016),time.Q:-0.17(0.033)	50.1319	acute,muscle,time,2
acute,muscle	767	CA8	avg_age	3.51924e-09	-7.2057	b0:-0.29(3.3e-09),avg_age:0.012(3.5e-09)	99.9719	acute,muscle,avg_age,1
acute,muscle	6482	ST3GAL1	time	3.0753e-08	-13.1415	b0:-0.04(0.38),time.L:-0.41(3.7e-06),time.Q:-0.2(0.0043)	68.1371	acute,muscle,time,3
acute,muscle	26233	FBXL6	time	3.94925e-05	-6.1648	b0:-0.027(0.39),time.L:0.2(0.0026),time.Q:0.048(0.26)	77.5927	acute,muscle,time,1
acute,muscle	55664	CDC37L1	training;avg_age	0.000401207	-9.37315	b0:-0.54(0.019),trainingresistance:0.59(0.011),avg_age:0.02(0.014)	NA	acute,muscle,training;avg_age,1
acute,muscle	22844	FRMPD1	time;training	1.02826e-07	-5.30147	b0:-0.1(3.7e-05),time.L:-0.2(0.00011),time.Q:-0.081(0.0064),trainingresistance:-0.1(0.00067)	100	acute,muscle,time;training,1
acute,muscle	2395	FXN	time	6.59855e-07	-8.27423	b0:-0.088(1.1e-05),time.L:-0.14(0.00032),time.Q:-0.12(8.1e-05)	83.7279	acute,muscle,time,2
acute,muscle	23137	SMC5	training;avg_age	1.88429e-05	-12.4897	b0:-0.61(2.1e-05),trainingresistance:0.31(0.0025),avg_age:0.019(6.9e-05)	NA	acute,muscle,training;avg_age,1
acute,muscle	8013	NR4A3	time;avg_age	4.47277e-37	-29.3411	b0:-2.1(1.8e-05),time.L:-0.41(0.29),time.Q:-0.27(0.23),avg_age:0.13(8.9e-21)	NA	acute,muscle,time;avg_age,1
acute,muscle	91283	MSANTD3	training	4.38222e-05	-6.10303	b0:-0.012(0.9),trainingresistance:0.29(4.4e-05)	NA	acute,muscle,training,2
acute,muscle	83856	FSD1L	training	1.57056e-07	-11.725	b0:-0.016(0.19),trainingresistance:0.2(1.6e-07)	99.9534	acute,muscle,training,2
acute,muscle	114789	SLC25A25	time;training	1.03051e-20	-25.0483	b0:0.51(1.8e-10),time.L:-1(2e-14),time.Q:0.44(1.9e-05),trainingresistance:-0.35(0.0048)	86.5613	acute,muscle,time;training,1 and longterm,muscle,prop_males,1
acute,muscle	28989	NTMT1	training	0.000232816	-5.00307	b0:0.07(0.0044),trainingresistance:-0.16(0.00023)	77.4936
acute,muscle	84814	PLPP7	training	3.29332e-09	-8.53745	b0:-0.063(0.48),trainingresistance:-0.22(3.3e-09)	NA	acute,muscle,training,3
acute,muscle	6256	RXRA	time	3.66952e-05	-5.73733	b0:-0.11(0.0021),time.L:-0.29(5.1e-05),time.Q:-0.094(0.083)	56.7172	acute,muscle,time,2
acute,muscle	64975	MRPL41	training	3.11378e-05	-6.5971	b0:0.026(0.43),trainingresistance:-0.18(3.1e-05)	89.2045	acute,muscle,training,3
acute,muscle	203259	FAM219A	training	0.000209735	-5.75799	b0:-0.01(0.58),trainingresistance:0.11(0.00021)	66.2736	acute,muscle,training,2
acute,muscle	85365	ALG2	time	5.89007e-09	-6.99576	b0:0.19(1e-14),time.L:-0.23(2.3e-07),time.Q:0.16(3.5e-05)	81.4158	acute,muscle,time,4
acute,muscle	5774	PTPN3	time	2.11418e-07	-12.8118	b0:-0.12(0.0016),time.L:-0.26(0.00031),time.Q:-0.23(2.7e-05)	77.5792	acute,muscle,time,2
acute,muscle	203	AK1	time	0.000124798	-5.64655	b0:-0.12(0.024),time.L:-0.3(0.0039),time.Q:-0.2(0.0095)	51.1807	acute,muscle,time,2
acute,muscle	23048	FNBP1	time;training	1.69776e-07	-7.9961	b0:0.069(0.028),time.L:0.17(0.0025),time.Q:0.15(8.6e-05),trainingresistance:0.15(0.0022)	84.738	acute,muscle,time;training,1
acute,muscle	286336	FAM78A	training	0.000809825	-7.1118	b0:-0.058(0.26),trainingresistance:-0.27(0.00081)	NA	acute,muscle,training,3
acute,muscle	441478	NRARP	time	2.23142e-18	-12.4694	b0:0.23(1.3e-12),time.L:-0.49(5.1e-14),time.Q:0.4(4.7e-17)	95.6188	acute,muscle,time,4
acute,muscle	30011	SH3KBP1	time	5.37356e-06	-11.3258	b0:-0.096(0.012),time.L:-0.26(8.8e-07),time.Q:-0.14(5.3e-06)	NA	acute,muscle,time,2
acute,muscle	10943	MSL3	training	1.24366e-06	-6.99212	b0:-0.057(0.0035),trainingresistance:0.16(1.2e-06)	92.7926	acute,muscle,training,1
acute,muscle	51284	TLR7	avg_age	6.0883e-05	-6.48597	b0:0.11(8.5e-05),avg_age:-0.0044(6.1e-05)	99.8829	acute,muscle,avg_age,1
acute,muscle	6322	SCML1	time	8.35547e-07	-10.2427	b0:0.11(0.018),time.L:-0.27(0.0028),time.Q:-0.23(0.00083)	64.4924	acute,muscle,time,3
acute,muscle	404281	YY2	avg_age	0.000511422	-9.3395	b0:0.39(4.8e-05),avg_age:-0.012(0.00051)	NA	acute,muscle,avg_age,1
acute,muscle	6611	SMS	time	1.09276e-15	-10.5648	b0:0.18(5.4e-12),time.L:0.34(7.2e-11),time.Q:0.24(2e-11)	99.9999	acute,muscle,time,1
acute,muscle	5638	PRRG1	time;training	1.87406e-06	-7.10371	b0:-0.13(0.048),time.L:-0.27(0.015),time.Q:-0.2(0.012),trainingresistance:-0.3(0.003)	64.7702	acute,muscle,time;training,1
acute,muscle	7076	TIMP1	time	0.000670287	-8.52143	b0:0.72(3e-04),time.L:1.2(0.0018),time.Q:0.4(0.17)	40.3342	acute,muscle,time,1
acute,muscle	5355	PLP2	training	0.000617722	-13.8175	b0:0.11(0.25),trainingresistance:0.22(0.00062)	NA	acute,muscle,training,2
acute,muscle	51260	PBDC1	training	0.000370807	-5.50558	b0:0.045(0.43),trainingresistance:0.33(0.00037)	45.6201	acute,muscle,training,2
acute,muscle	56271	BEX4	training	0.000340655	-6.62631	b0:-0.15(0.012),trainingresistance:0.37(0.00034)	61.5188	acute,muscle,training,1
acute,muscle	139221	PWWP3B	training	0.000702628	-6.23813	b0:-0.04(0.55),trainingresistance:-0.33(7e-04)	40.7069	acute,muscle,training,3
acute,muscle	55916	NXT2	time	1.30581e-10	-14.5552	b0:0.057(0.0017),time.L:0.24(1.5e-11),time.Q:0.06(0.02)	99.9932	acute,muscle,time,1
acute,muscle	633	BGN	time	0.000657324	-5.97878	b0:0.23(0.0078),time.L:0.51(0.0025),time.Q:0.21(0.091)	42.63	acute,muscle,time,1 and longterm,muscle,base_model,2
acute,muscle	26576	SRPK3	time	6.51056e-06	-8.3089	b0:-0.13(0.00043),time.L:-0.35(1.7e-06),time.Q:-0.072(0.18)	72.2742	acute,muscle,time,2
acute,muscle	65991	FUNDC2	training	4.28559e-05	-8.11852	b0:0.024(0.31),trainingresistance:-0.15(4.3e-05)	100	acute,muscle,training,3
acute,muscle	79184	BRCC3	training	1.40511e-07	-10.0317	b0:-0.0027(0.86),trainingresistance:-0.19(1.4e-07)	99.9405	acute,muscle,training,3
acute,muscle	25878	MXRA5	time	0.000366829	-8.60507	b0:0.52(0.0021),time.L:1(0.0024),time.Q:0.47(0.059)	47.18	acute,muscle,time,1
acute,muscle	8228	PNPLA4	time	3.47923e-05	-7.02487	b0:-0.19(1.6e-05),time.L:-0.31(0.00025),time.Q:-0.15(0.019)	60.3332	acute,muscle,time,2
acute,muscle	140456	ASB11	training	3.56023e-10	-15.449	b0:0.021(0.53),trainingresistance:-0.36(3.6e-10)	89.3294	acute,muscle,training,3
acute,muscle	10742	RAI2	training	0.000114447	-6.9731	b0:0.026(0.41),trainingresistance:0.22(0.00011)	64.4781	acute,muscle,training,2
acute,muscle	23597	ACOT9	time;training	9.26147e-06	-5.22542	b0:0.19(0.0058),time.L:0.23(0.05),time.Q:0.23(0.0062),trainingresistance:0.3(0.0053)	58.7797	acute,muscle,time;training,1
acute,muscle	6103	RPGR	training	6.49238e-05	-9.15408	b0:-0.057(0.22),trainingresistance:0.3(6.5e-05)	53.9678	acute,muscle,training,2
acute,muscle	54880	BCOR	avg_age	5.78559e-05	-9.12331	b0:-0.52(6.7e-05),avg_age:0.018(5.8e-05)	43.1692	acute,muscle,avg_age,1
acute,muscle	4000	LMNA	base_model	4.94861e-06	0	b0:0.11(4.9e-06)	NA	acute,muscle,base_model,2
acute,muscle	6675	UAP1	base_model	2.07474e-05	0	b0:0.11(2.1e-05)	NA	acute,muscle,base_model,2
acute,muscle	55920	RCC2	base_model	1.48377e-10	0	b0:0.13(1.5e-10)	NA	acute,muscle,base_model,2
acute,muscle	113444	SMIM12	base_model	7.45853e-06	0	b0:0.14(7.5e-06)	NA	acute,muscle,base_model,2
acute,muscle	389	RHOC	base_model	6.51268e-11	0	b0:0.21(6.5e-11)	NA	acute,muscle,base_model,2 and longterm,muscle,base_model,2
acute,muscle	23659	PLA2G15	base_model	0.000184219	0	b0:0.12(0.00018)	NA	acute,muscle,base_model,2
acute,muscle	4953	ODC1	base_model	2.30188e-11	0	b0:0.25(2.3e-11)	NA	acute,muscle,base_model,2
acute,muscle	23787	MTCH1	base_model	4.36164e-10	0	b0:0.13(4.4e-10)	NA	acute,muscle,base_model,2
acute,muscle	84085	FBXO30	base_model	4.02035e-08	0	b0:0.14(4e-08)	NA	acute,muscle,base_model,2
acute,muscle	100129518	SOD2-OT1	base_model	0.000167515	-0.882242	b0:0.11(0.007)	NA	acute,muscle,base_model,2
acute,muscle	10268	RAMP3	base_model	6.37372e-05	0	b0:0.1(6.4e-05)	NA	acute,muscle,base_model,2
acute,blood	85028	SNHG12	base_model	7.32737e-05	-1.65989	b0:0.12(3.6e-07)	NA	acute,blood,base_model,2
acute,blood	677838	SNORA61	base_model	5.66766e-10	0	b0:0.14(5.7e-10)	NA	acute,blood,base_model,2
acute,blood	4170	MCL1	base_model	5.86621e-10	0	b0:0.13(5.9e-10)	NA	acute,blood,base_model,2
acute,blood	9181	ARHGEF2	base_model	3.47936e-18	0	b0:0.1(3.5e-18)	NA	acute,blood,base_model,2
acute,blood	3043	HBB	base_model	5.53388e-05	0	b0:-0.11(5.5e-05)	NA	acute,blood,base_model,1
acute,blood	29110	TBK1	base_model	0.000134977	0	b0:0.1(0.00013)	NA	acute,blood,base_model,2 and longterm,muscle,prop_males,1
acute,blood	317	APAF1	base_model	5.68735e-12	0	b0:0.13(5.7e-12)	NA	acute,muscle,time,1 and acute,blood,base_model,2
acute,blood	6515	SLC2A3	base_model	9.63717e-08	0	b0:0.15(9.6e-08)	NA	acute,blood,base_model,2 and longterm,muscle,avg_age,1
acute,blood	4659	PPP1R12A	base_model	4.22397e-13	0	b0:0.12(4.2e-13)	NA	acute,blood,base_model,2
acute,blood	55030	FBXO34	base_model	2.71224e-15	0	b0:0.13(2.7e-15)	NA	acute,blood,base_model,2
acute,blood	3320	HSP90AA1	base_model	9.36354e-16	0	b0:0.11(9.4e-16)	NA	acute,blood,base_model,2
acute,blood	5048	PAFAH1B1	base_model	1.1143e-11	0	b0:0.11(1.1e-11)	NA	acute,blood,base_model,2
acute,blood	1362	CPD	base_model	0.000244776	0	b0:0.12(0.00024)	NA	acute,blood,base_model,2
acute,blood	4779	NFE2L1	base_model	4.01136e-15	0	b0:0.11(4e-15)	NA	acute,blood,base_model,2
acute,blood	10140	TOB1	base_model	0.000370545	0	b0:0.13(0.00037)	NA	acute,muscle,time,4 and acute,blood,base_model,2
acute,blood	10672	GNA13	base_model	5.8561e-11	0	b0:0.1(5.9e-11)	NA	acute,blood,base_model,2
acute,blood	10194	TSHZ1	base_model	3.55229e-08	0	b0:0.11(3.6e-08)	NA	acute,blood,base_model,2
acute,blood	90007	MIDN	base_model	2.46756e-07	0	b0:0.14(2.5e-07)	NA	acute,blood,base_model,2
acute,blood	23031	MAST3	base_model	2.07819e-07	0	b0:0.1(2.1e-07)	NA	acute,blood,base_model,2
acute,blood	64073	C19orf33	base_model	5.96412e-05	-1.13903	b0:-0.12(2.6e-05)	100	acute,blood,base_model,1
acute,blood	23550	PSD4	base_model	3.57822e-11	0	b0:0.1(3.6e-11)	NA	acute,blood,base_model,2
acute,blood	2591	GALNT3	base_model	0.000331543	-5.82896	b0:0.19(2e-12)	100	acute,blood,base_model,2
acute,blood	23515	MORC3	base_model	3.24086e-07	0	b0:0.11(3.2e-07)	NA	acute,blood,base_model,2
acute,blood	1399	CRKL	base_model	9.90517e-20	0	b0:0.13(9.9e-20)	NA	acute,blood,base_model,2
acute,blood	9978	RBX1	base_model	0.000743578	0	b0:-0.12(0.00074)	NA	acute,blood,base_model,1
acute,blood	1232	CCR3	base_model	1.0156e-05	0	b0:-0.1(1e-05)	NA	acute,blood,base_model,1
acute,blood	205428	DIPK2A	base_model	2.22951e-05	0	b0:0.1(2.2e-05)	NA	acute,blood,base_model,2
acute,blood	2992	GYG1	base_model	4.77188e-07	0	b0:0.1(4.8e-07)	NA	acute,blood,base_model,2
acute,blood	55161	TMEM33	base_model	5.9171e-08	0	b0:0.1(5.9e-08)	NA	acute,blood,base_model,2
acute,blood	84640	USP38	base_model	1.37438e-05	0	b0:0.11(1.4e-05)	NA	acute,blood,base_model,2
acute,blood	153830	RNF145	base_model	1.34152e-26	0	b0:0.11(1.3e-26)	NA	acute,blood,base_model,2
acute,blood	1871	E2F3	base_model	1.63338e-05	0	b0:0.1(1.6e-05)	NA	acute,blood,base_model,2
acute,blood	11120	BTN2A1	base_model	1.31541e-23	0	b0:0.11(1.3e-23)	NA	acute,blood,base_model,2
acute,blood	4277	MICB	base_model	3.03062e-09	0	b0:0.11(3e-09)	NA	acute,blood,base_model,2
acute,blood	28962	OSTM1	base_model	1.47635e-17	0	b0:0.12(1.5e-17)	NA	acute,blood,base_model,2
acute,blood	222194	RSBN1L	base_model	0.000287803	-0.603558	b0:0.1(5.8e-05)	94.7545	acute,blood,base_model,2
acute,blood	136051	ZNF786	base_model	5.26912e-05	0	b0:0.11(5.3e-05)	NA	acute,blood,base_model,2
longterm,muscle	10630	PDPN	prop_males	5.63417e-09	-14.5355	b0:0.069(0.00024),prop_males:-0.21(5.6e-09)	97.3684	longterm,muscle,prop_males,1
longterm,muscle	9923	ZBTB40	prop_males	1.64325e-07	-13.8829	b0:0.086(0.00056),prop_males:-0.23(1.6e-07)	84.785	longterm,muscle,prop_males,1
longterm,muscle	2134	EXTL1	training	0.000369142	-6.01177	b0:0.12(0.0011),trainingresistance:-0.18(0.00037)	42.362	acute,muscle,time,2 and longterm,muscle,training,2
longterm,muscle	79140	CCDC28B	prop_males	0.000245255	-10.8486	b0:0.33(0.0017),prop_males:-0.51(0.00025)	NA	longterm,muscle,prop_males,1
longterm,muscle	6018	RLF	prop_males	5.93571e-07	-11.6867	b0:0.073(2e-04),prop_males:-0.18(5.9e-07)	99.9302	longterm,muscle,prop_males,1
longterm,muscle	260293	CYP4X1	base_model	0.000539666	-13.0144	b0:-0.13(0.00054)	NA	longterm,muscle,base_model,1
longterm,muscle	1376	CPT2	training	0.000624957	-5.41433	b0:0.13(0.00021),trainingresistance:-0.17(0.00062)	35.9157	longterm,muscle,training,2
longterm,muscle	10964	IFI44L	time;avg_age	0.000144753	-5.57476	b0:-0.35(0.0012),time.L:-0.14(0.0034),avg_age:0.0089(3.2e-05)	68.1821	longterm,muscle,time;avg_age,1
longterm,muscle	10561	IFI44	time;avg_age	2.69707e-05	-5.82125	b0:-0.24(0.0012),time.L:-0.075(0.0055),avg_age:0.0066(4.9e-06)	92.086	longterm,muscle,time;avg_age,1
longterm,muscle	7412	VCAM1	prop_males	1.42268e-05	-11.8804	b0:-0.14(0.008),prop_males:0.36(1.4e-05)	NA	longterm,muscle,prop_males,1
longterm,muscle	3749	KCNC4	prop_males	8.35061e-05	-8.35379	b0:-0.062(0.0097),prop_males:0.19(8.4e-05)	64.7405	acute,muscle,training,2 and longterm,muscle,prop_males,1
longterm,muscle	55917	CTTNBP2NL	base_model	0.000493585	-8.1072	b0:0.1(0.00049)	NA	longterm,muscle,base_model,2
longterm,muscle	51177	PLEKHO1	training	1.79634e-05	-9.02724	b0:-0.031(0.39),trainingresistance:0.22(1.8e-05)	56.0164	acute,muscle,training,2 and longterm,muscle,training,1
longterm,muscle	79630	C1orf54	base_model	0.000136673	-12.214	b0:0.28(0.00014)	NA	longterm,muscle,base_model,2
longterm,muscle	1942	EFNA1	base_model	0.00014998	-7.22698	b0:0.15(0.00015)	NA	longterm,muscle,base_model,2
longterm,muscle	23208	SYT11	base_model	1.63531e-05	-5.30344	b0:0.11(1.6e-05)	NA	longterm,muscle,base_model,2
longterm,muscle	2205	FCER1A	base_model	0.00059931	-7.89817	b0:0.13(6e-04)	NA	longterm,muscle,base_model,2
longterm,muscle	4720	NDUFS2	base_model	1.2153e-07	-5.46876	b0:0.15(1.2e-07)	NA	longterm,muscle,base_model,2
longterm,muscle	9103	FCGR2C	prop_males	3.52405e-05	-9.67855	b0:-0.095(0.00026),prop_males:0.2(3.5e-05)	99.323	longterm,muscle,prop_males,1
longterm,muscle	23179	RGL1	base_model	0.00079419	-12.374	b0:0.1(0.00079)	NA	longterm,muscle,base_model,2
longterm,muscle	54823	SWT1	prop_males	9.76821e-08	-16.8405	b0:0.11(8.9e-07),prop_males:-0.23(9.8e-08)	94.3372	longterm,muscle,prop_males,1
longterm,muscle	54953	ODR4	prop_males	0.000238002	-5.06922	b0:0.048(0.0024),prop_males:-0.12(0.00024)	76.1831	longterm,muscle,prop_males,1
longterm,muscle	79577	CDC73	prop_males	3.77607e-07	-5.5079	b0:0.067(2e-04),prop_males:-0.16(3.8e-07)	84.6984	longterm,muscle,prop_males,1
longterm,muscle	149345	SHISA4	training	1.90393e-07	-10.6837	b0:-0.12(2.7e-11),trainingresistance:0.14(1.9e-07)	93.0872	longterm,muscle,training,3
longterm,muscle	5394	EXOSC10	avg_age	1.04943e-06	-8.51356	b0:-0.15(1.2e-08),avg_age:0.0024(1e-06)	99.874	longterm,muscle,avg_age,1
longterm,muscle	3339	HSPG2	base_model	4.17697e-05	-13.044	b0:0.2(4.2e-05)	NA	longterm,muscle,base_model,2
longterm,muscle	3399	ID3	avg_age	1.58579e-05	-5.00384	b0:-0.27(0.0018),avg_age:0.0072(1.6e-05)	83.3599	acute,muscle,time,4 and longterm,muscle,avg_age,1
longterm,muscle	65108	MARCKSL1	base_model	0.000137128	-8.85043	b0:0.23(0.00014)	NA	longterm,muscle,base_model,2
longterm,muscle	10946	SF3A3	avg_age	2.40763e-05	-7.53646	b0:-0.45(0.00017),avg_age:0.01(2.4e-05)	62.1358	longterm,muscle,avg_age,1
longterm,muscle	8891	EIF2B3	prop_males	7.09788e-05	-5.41475	b0:0.081(0.00067),prop_males:-0.17(7.1e-05)	92.3667	longterm,muscle,prop_males,1
longterm,muscle	51668	HSPB11	prop_males	0.000534752	-6.53911	b0:0.15(0.00025),prop_males:-0.24(0.00053)	NA	longterm,muscle,prop_males,1
longterm,muscle	64123	ADGRL4	base_model	0.000134714	-14.0973	b0:0.25(0.00013)	NA	longterm,muscle,base_model,2
longterm,muscle	1266	CNN3	base_model	0.000509012	-6.92819	b0:0.13(0.00051)	NA	longterm,muscle,base_model,2
longterm,muscle	389	RHOC	base_model	3.56791e-06	-7.89304	b0:0.17(3.6e-06)	NA	acute,muscle,base_model,2 and longterm,muscle,base_model,2
longterm,muscle	54856	GON4L	prop_males	5.63786e-05	-8.6075	b0:0.043(0.0049),prop_males:-0.11(5.6e-05)	NA	longterm,muscle,prop_males,1
longterm,muscle	8407	TAGLN2	base_model	3.2393e-05	-10.2991	b0:0.19(3.2e-05)	NA	longterm,muscle,base_model,2
longterm,muscle	947	CD34	base_model	0.00018137	-6.53929	b0:0.19(0.00018)	NA	longterm,muscle,base_model,2
longterm,muscle	51742	ARID4B	prop_males	0.000148694	-6.26583	b0:0.054(0.013),prop_males:-0.14(0.00015)	NA	longterm,muscle,prop_males,1
longterm,muscle	4811	NID1	base_model	0.000177862	-13.1102	b0:0.24(0.00018)	NA	longterm,muscle,base_model,2
longterm,muscle	8028	MLLT10	prop_males	2.30422e-06	-12.451	b0:0.095(3.9e-05),prop_males:-0.2(2.3e-06)	93.0191	longterm,muscle,prop_males,1
longterm,muscle	5599	MAPK8	prop_males	4.04977e-05	-6.35349	b0:0.051(0.0017),prop_males:-0.13(4e-05)	99.9051	longterm,muscle,prop_males,1
longterm,muscle	5552	SRGN	training;time;avg_age	1.05446e-09	-13.4453	b0:-0.19(0.00072),trainingresistance:-0.099(0.00014),time.L:-0.15(1.9e-09),avg_age:0.0074(1.9e-09)	99.9243	longterm,muscle,training;time;avg_age,1
longterm,muscle	8879	SGPL1	prop_males	2.88353e-05	-6.31648	b0:0.071(0.00028),prop_males:-0.16(2.9e-05)	99.9833	longterm,muscle,prop_males,1
longterm,muscle	27069	GHITM	base_model	4.77005e-07	-6.63283	b0:0.12(4.8e-07)	NA	longterm,muscle,base_model,2
longterm,muscle	57584	ARHGAP21	prop_males	0.000429038	-5.76498	b0:0.11(0.0093),prop_males:-0.24(0.00043)	51.4674	longterm,muscle,prop_males,1
longterm,muscle	6840	SVIL	training	0.000295845	-5.50483	b0:-0.14(8.2e-07),trainingresistance:0.14(3e-04)	45.043	longterm,muscle,training,3
longterm,muscle	8829	NRP1	base_model	6.02522e-06	-8.2808	b0:0.16(6e-06)	NA	longterm,muscle,base_model,2
longterm,muscle	57209	ZNF248	prop_males	8.8892e-06	-11.5749	b0:0.094(0.00083),prop_males:-0.23(8.9e-06)	81.2062	longterm,muscle,prop_males,1
longterm,muscle	79812	MMRN2	base_model	0.000199399	-8.42455	b0:0.13(2e-04)	NA	longterm,muscle,base_model,2
longterm,muscle	3988	LIPA	base_model	8.49905e-05	-10.4641	b0:0.12(8.5e-05)	NA	longterm,muscle,base_model,2
longterm,muscle	118788	PIK3AP1	prop_males	0.000116195	-7.46062	b0:-0.082(0.00083),prop_males:0.18(0.00012)	89.7598	longterm,muscle,prop_males,1
longterm,muscle	3481	IGF2	base_model	5.39796e-06	-21.3645	b0:0.32(5.4e-06)	NA	longterm,muscle,base_model,2
longterm,muscle	960	CD44	time;avg_age	6.69938e-05	-11.0062	b0:-0.21(0.00042),time.L:-0.085(0.0025),avg_age:0.0055(1.4e-05)	NA	longterm,muscle,time;avg_age,1
longterm,muscle	51144	HSD17B12	prop_males	3.70422e-05	-9.12437	b0:0.11(9.2e-06),prop_males:-0.19(3.7e-05)	100	longterm,muscle,prop_males,1
longterm,muscle	51338	MS4A4A	prop_males	1.23379e-06	-9.6668	b0:-0.049(8.7e-05),prop_males:0.12(1.2e-06)	99.9339	longterm,muscle,prop_males,1
longterm,muscle	83661	MS4A8	prop_males	0.000651334	-9.17946	b0:0.075(0.053),prop_males:-0.24(0.00065)	NA	longterm,muscle,prop_males,1
longterm,muscle	7423	VEGFB	base_model	0.000248452	-6.42914	b0:0.1(0.00025)	NA	longterm,muscle,base_model,2
longterm,muscle	871	SERPINH1	base_model	0.000439527	-6.53141	b0:0.23(0.00044)	NA	longterm,muscle,base_model,2
longterm,muscle	8726	EED	prop_males	7.77927e-05	-5.47871	b0:0.043(0.001),prop_males:-0.11(7.8e-05)	100	longterm,muscle,prop_males,1
longterm,muscle	3316	HSPB2	training	1.76977e-05	-5.45998	b0:-0.13(4.7e-09),trainingresistance:0.15(1.8e-05)	NA	longterm,muscle,training,3
longterm,muscle	85458	DIXDC1	prop_males	1.44309e-07	-14.2311	b0:0.085(0.0079),prop_males:-0.29(1.4e-07)	77.4231	longterm,muscle,prop_males,1
longterm,muscle	25996	REXO2	avg_age	0.000252714	-5.03293	b0:0.17(5.9e-06),avg_age:-0.0028(0.00025)	66.6952	longterm,muscle,avg_age,1
longterm,muscle	257160	RNF214	prop_males	0.000493255	-5.19575	b0:0.065(0.017),prop_males:-0.17(0.00049)	52.6359	longterm,muscle,prop_males,1
longterm,muscle	440072	LINC00167	avg_age	4.31557e-05	-7.44626	b0:0.14(9.2e-05),avg_age:-0.003(4.3e-05)	100	longterm,muscle,avg_age,1
longterm,muscle	10410	IFITM3	base_model	2.08074e-06	-6.4379	b0:0.18(2.1e-06)	NA	longterm,muscle,base_model,2
longterm,muscle	51286	CEND1	prop_males	2.5629e-06	-12.2602	b0:-0.085(5.6e-06),prop_males:0.17(2.6e-06)	97.028	longterm,muscle,prop_males,1
longterm,muscle	196294	IMMP1L	avg_age;prop_males	2.06796e-10	-7.97264	b0:0.16(1.9e-09),avg_age:-0.0013(4.5e-08),prop_males:-0.22(1.6e-06)	99.9151	longterm,muscle,avg_age;prop_males,1
longterm,muscle	25841	ABTB2	prop_males	3.14919e-05	-8.30315	b0:0.097(0.00068),prop_males:-0.22(3.1e-05)	93.956	longterm,muscle,prop_males,1
longterm,muscle	8534	CHST1	prop_males	7.36913e-05	-7.04751	b0:-0.072(0.0093),prop_males:0.21(7.4e-05)	69.7796	longterm,muscle,prop_males,1
longterm,muscle	23279	NUP160	prop_males	0.000293162	-6.25864	b0:0.091(0.0012),prop_males:-0.18(0.00029)	49.7599	longterm,muscle,prop_males,1
longterm,muscle	187	APLNR	base_model	2.51462e-05	-9.2395	b0:0.35(2.5e-05)	NA	longterm,muscle,base_model,2
longterm,muscle	51504	TRMT112	base_model	6.89073e-11	-6.88203	b0:-0.14(6.9e-11)	NA	longterm,muscle,base_model,1
longterm,muscle	5547	PRCP	base_model	0.00017498	-12.8766	b0:0.11(0.00017)	NA	longterm,muscle,base_model,2
longterm,muscle	58487	CREBZF	prop_males	7.41103e-05	-6.39502	b0:0.088(0.0095),prop_males:-0.23(7.4e-05)	69.5188	longterm,muscle,prop_males,1
longterm,muscle	4162	MCAM	base_model	0.000262021	-7.41986	b0:0.19(0.00026)	NA	longterm,muscle,base_model,2
longterm,muscle	120892	LRRK2	prop_males	4.20789e-06	-8.83097	b0:0.052(4e-05),prop_males:-0.12(4.2e-06)	98.9169	longterm,muscle,prop_males,1
longterm,muscle	51535	PPHLN1	prop_males	2.83613e-06	-11.5321	b0:0.056(0.00062),prop_males:-0.14(2.8e-06)	80.4329	longterm,muscle,prop_males,1
longterm,muscle	29110	TBK1	prop_males	0.000657856	-5.38342	b0:0.11(0.0017),prop_males:-0.21(0.00066)	40.7817	acute,blood,base_model,2 and longterm,muscle,prop_males,1
longterm,muscle	55832	CAND1	prop_males	3.23828e-06	-11.197	b0:0.1(0.00015),prop_males:-0.23(3.2e-06)	74.4799	longterm,muscle,prop_males,1
longterm,muscle	8738	CRADD	prop_males	1.27191e-05	-10.3353	b0:0.093(3.9e-05),prop_males:-0.19(1.3e-05)	86.5228	longterm,muscle,prop_males,1
longterm,muscle	2004	ELK3	base_model	0.000240306	-11.9732	b0:0.14(0.00024)	NA	acute,muscle,training;avg_age,1 and longterm,muscle,base_model,2
longterm,muscle	64431	ACTR6	prop_males	3.71521e-06	-12.2685	b0:0.14(7.5e-05),prop_males:-0.3(3.7e-06)	90.5951	longterm,muscle,prop_males,1
longterm,muscle	283431	GAS2L3	base_model	0.000407466	-22.8172	b0:0.21(0.00041)	NA	longterm,muscle,base_model,2
longterm,muscle	53373	TPCN1	prop_males	0.000621286	-5.13174	b0:0.12(0.029),prop_males:-0.3(0.00062)	41.1834	longterm,muscle,prop_males,1
longterm,muscle	64426	SUDS3	prop_males	1.85678e-05	-10.1223	b0:0.075(0.0026),prop_males:-0.19(1.9e-05)	84.1602	longterm,muscle,prop_males,1
longterm,muscle	5564	PRKAB1	prop_males	4.52437e-05	-8.94171	b0:-0.065(0.0038),prop_males:0.18(4.5e-05)	100	longterm,muscle,prop_males,1
longterm,muscle	23545	ATP6V0A2	prop_males	0.000313512	-5.64602	b0:0.095(0.0026),prop_males:-0.21(0.00031)	53.4497	longterm,muscle,prop_males,1
longterm,muscle	171017	ZNF384	avg_age	1.53264e-05	-7.53256	b0:-0.11(2.8e-06),avg_age:0.0021(1.5e-05)	86.4113	longterm,muscle,avg_age,1 and longterm,blood,base_model,1
longterm,muscle	6515	SLC2A3	avg_age	0.000123576	-8.23028	b0:-0.14(0.0016),avg_age:0.0036(0.00012)	32.5161	acute,blood,base_model,2 and longterm,muscle,avg_age,1
longterm,muscle	2	A2M	base_model	1.52448e-07	-8.80754	b0:0.23(1.5e-07)	NA	longterm,muscle,base_model,2
longterm,muscle	9976	CLEC2B	base_model	0.000887534	-6.62259	b0:0.14(0.00089)	NA	longterm,muscle,base_model,2
longterm,muscle	3764	KCNJ8	base_model	0.000184695	-6.09988	b0:0.28(0.00018)	NA	longterm,muscle,base_model,2
longterm,muscle	8085	KMT2D	prop_males	5.34177e-05	-5.62472	b0:0.055(0.06),prop_males:-0.2(5.3e-05)	63.8113	longterm,muscle,prop_males,1
longterm,muscle	517	ATP5MC2	prop_males	8.39745e-05	-5.78587	b0:0.098(0.009),prop_males:-0.24(8.4e-05)	58.6754	longterm,muscle,prop_males,1
longterm,muscle	506	ATP5F1B	base_model	9.48993e-05	-6.63358	b0:0.13(9.5e-05)	NA	longterm,muscle,base_model,2
longterm,muscle	552	AVPR1A	base_model	2.97431e-06	-9.52194	b0:0.13(3e-06)	NA	longterm,muscle,base_model,2
longterm,muscle	51643	TMBIM4	avg_age;prop_males	5.17122e-06	-9.09439	b0:-0.01(0.87),avg_age:0.0026(0.0035),prop_males:-0.22(0.0012)	60.4957	longterm,muscle,avg_age;prop_males,1
longterm,muscle	29080	CCDC59	prop_males	0.000208404	-6.12628	b0:0.1(0.023),prop_males:-0.28(0.00021)	54.0088	longterm,muscle,prop_males,1
longterm,muscle	8411	EEA1	prop_males	4.13618e-07	-8.23401	b0:0.078(0.00076),prop_males:-0.23(4.1e-07)	98.8117	acute,muscle,training;avg_age,1 and longterm,muscle,prop_males,1
longterm,muscle	326625	MMAB	avg_age	8.06665e-06	-7.67763	b0:0.11(2.7e-05),avg_age:-0.0024(8.1e-06)	85.6264	longterm,muscle,avg_age,1
longterm,muscle	283450	HECTD4	prop_males	0.000151307	-7.09045	b0:0.067(0.0061),prop_males:-0.16(0.00015)	45.0525	longterm,muscle,prop_males,1
longterm,muscle	338799	LINC01089	avg_age	3.38863e-09	-20.5753	b0:-0.2(1.6e-09),avg_age:0.0041(3.4e-09)	92.0886	longterm,muscle,avg_age,1
longterm,muscle	10129	FRY	prop_males	0.000706826	-5.04001	b0:0.13(0.0012),prop_males:-0.23(0.00071)	41.117	longterm,muscle,prop_males,1
longterm,muscle	10562	OLFM4	prop_males	7.29682e-05	-6.87511	b0:0.059(0.00045),prop_males:-0.13(7.3e-05)	100	longterm,muscle,prop_males,1
longterm,muscle	27253	PCDH17	base_model	0.000505208	-13.2832	b0:0.24(0.00051)	NA	longterm,muscle,base_model,2
longterm,muscle	54602	NDFIP2	prop_males	9.64448e-05	-6.84581	b0:0.045(0.16),prop_males:-0.22(9.6e-05)	62.85	longterm,muscle,prop_males,1
longterm,muscle	1284	COL4A2	base_model	3.50938e-05	-11.6165	b0:0.52(3.5e-05)	NA	longterm,muscle,base_model,2
longterm,muscle	143	PARP4	base_model	5.54688e-05	-6.6863	b0:0.11(5.5e-05)	NA	longterm,muscle,base_model,2
longterm,muscle	84078	KBTBD7	prop_males	8.70224e-06	-8.95675	b0:0.092(0.00067),prop_males:-0.26(8.7e-06)	99.8933	longterm,muscle,prop_males,1
longterm,muscle	1910	EDNRB	base_model	0.000232569	-10.4777	b0:0.36(0.00023)	NA	longterm,muscle,base_model,2
longterm,muscle	196541	METTL21C	time	0.000538697	-7.04797	b0:-0.21(1.6e-05),time.L:-0.24(0.00054)	79.6349	longterm,muscle,time,1
longterm,muscle	79070	POGLUT2	prop_males	3.3151e-05	-9.3591	b0:-0.085(0.0011),prop_males:0.21(3.3e-05)	71.8711	longterm,muscle,prop_males,1
longterm,muscle	1282	COL4A1	base_model	5.13172e-09	-7.13089	b0:0.61(5.1e-09)	NA	longterm,muscle,base_model,2
longterm,muscle	122773	KLHDC1	prop_males	3.44174e-05	-8.6049	b0:0.081(0.0083),prop_males:-0.21(3.4e-05)	NA	longterm,muscle,prop_males,1
longterm,muscle	5926	ARID4A	prop_males	2.91886e-06	-10.9753	b0:0.076(0.0033),prop_males:-0.23(2.9e-06)	85.3989	longterm,muscle,prop_males,1
longterm,muscle	3091	HIF1A	prop_males	0.000329065	-7.04422	b0:-0.076(0.049),prop_males:0.24(0.00033)	NA	longterm,muscle,prop_males,1
longterm,muscle	57156	TMEM63C	avg_age	0.000801061	-12.1699	b0:-0.2(0.0064),avg_age:0.0053(8e-04)	NA	longterm,muscle,avg_age,1
longterm,muscle	79882	ZC3H14	prop_males	2.4927e-06	-10.1459	b0:0.064(4e-04),prop_males:-0.16(2.5e-06)	86.9463	longterm,muscle,prop_males,1
longterm,muscle	3429	IFI27	base_model	7.06834e-06	-5.54861	b0:0.27(7.1e-06)	NA	longterm,muscle,base_model,2
longterm,muscle	6035	RNASE1	base_model	0.000849636	-15.8934	b0:0.18(0.00085)	NA	longterm,muscle,base_model,2
longterm,muscle	55147	RBM23	prop_males	6.09834e-05	-7.3866	b0:0.086(0.025),prop_males:-0.25(6.1e-05)	49.6637	longterm,muscle,prop_males,1
longterm,muscle	22985	ACIN1	prop_males	0.000202824	-6.00803	b0:0.045(0.044),prop_males:-0.14(2e-04)	98.8566	longterm,muscle,prop_males,1
longterm,muscle	196883	ADCY4	time;avg_age	1.234e-07	-10.1474	b0:-0.23(0.00023),time.L:-0.11(2e-05),avg_age:0.0066(4.4e-08)	81.9886	longterm,muscle,time;avg_age,1
longterm,muscle	161198	CLEC14A	base_model	7.46136e-07	-5.04605	b0:0.22(7.5e-07)	NA	longterm,muscle,base_model,2
longterm,muscle	22938	SNW1	prop_males	2.52623e-05	-7.17682	b0:0.058(0.017),prop_males:-0.18(2.5e-05)	84.837	longterm,muscle,prop_males,1
longterm,muscle	55102	ATG2B	prop_males	7.55588e-05	-8.56609	b0:0.054(0.0078),prop_males:-0.14(7.6e-05)	100	longterm,muscle,prop_males,1
longterm,muscle	440270	GOLGA8B	avg_age	0.0002984	-6.6859	b0:-0.19(0.00015),avg_age:0.0037(3e-04)	67.7455	longterm,muscle,avg_age,1
longterm,muscle	6638	SNRPN	prop_males	0.000811529	-6.31406	b0:0.11(0.042),prop_males:-0.28(0.00081)	NA	longterm,muscle,prop_males,1
longterm,muscle	8123	PWAR5	prop_males	3.66613e-14	-6.34289	b0:0.11(1.7e-05),prop_males:-0.41(3.7e-14)	98.8233	longterm,muscle,prop_males,1
longterm,muscle	161779	PGBD4	avg_age	0.000779421	-7.94401	b0:0.18(8e-05),avg_age:-0.0034(0.00078)	NA	longterm,muscle,avg_age,1
longterm,muscle	55142	HAUS2	prop_males	2.02986e-05	-11.6722	b0:0.1(0.00041),prop_males:-0.22(2e-05)	97.8443	longterm,muscle,prop_males,1
longterm,muscle	567	B2M	time;prop_males	4.39553e-06	-10.1832	b0:0.4(7.8e-08),time.L:-0.16(3e-04),prop_males:-0.51(1.4e-05)	58.3264	longterm,muscle,time;prop_males,1
longterm,muscle	440279	UNC13C	base_model	0.000359035	-11.4215	b0:-0.12(0.00036)	NA	longterm,muscle,base_model,1
longterm,muscle	54778	RNF111	prop_males	6.89624e-05	-7.06795	b0:0.077(0.019),prop_males:-0.21(6.9e-05)	NA	longterm,muscle,prop_males,1
longterm,muscle	83660	TLN2	prop_males	1.86136e-05	-8.54956	b0:0.054(0.09),prop_males:-0.23(1.9e-05)	59.104	longterm,muscle,prop_males,1
longterm,muscle	7168	TPM1	avg_age	9.11584e-06	-9.47626	b0:-0.19(0.00011),avg_age:0.0045(9.1e-06)	71.7154	longterm,muscle,avg_age,1
longterm,muscle	83464	APH1B	avg_age	0.000278428	-6.22281	b0:-0.1(0.00024),avg_age:0.0023(0.00028)	NA	longterm,muscle,avg_age,1
longterm,muscle	374655	ZNF710	prop_males	3.88665e-06	-6.60644	b0:-0.085(5.5e-08),prop_males:0.13(3.9e-06)	99.7713	longterm,muscle,prop_males,1
longterm,muscle	8128	ST8SIA2	avg_age	0.000175521	-8.59505	b0:0.58(6.9e-06),avg_age:-0.0093(0.00018)	NA	longterm,muscle,avg_age,1
longterm,muscle	123355	LRRC28	prop_males	5.68711e-05	-7.25046	b0:0.075(0.0018),prop_males:-0.18(5.7e-05)	77.7499	longterm,muscle,prop_males,1
longterm,muscle	54816	ZNF280D	prop_males	5.60836e-09	-18.1097	b0:0.075(2.3e-06),prop_males:-0.18(5.6e-09)	97.2571	longterm,muscle,prop_males,1
longterm,muscle	54832	VPS13C	prop_males	2.78943e-05	-6.39439	b0:0.074(0.00015),prop_males:-0.15(2.8e-05)	87.173	longterm,muscle,prop_males,1
longterm,muscle	5479	PPIB	base_model	0.000263544	-5.98885	b0:0.15(0.00026)	NA	longterm,muscle,base_model,2
longterm,muscle	145864	HAPLN3	prop_males	8.58655e-05	-6.70163	b0:-0.072(3e-04),prop_males:0.15(8.6e-05)	100	longterm,muscle,prop_males,1
longterm,muscle	3050	HBZ	prop_males	1.08653e-07	-8.89348	b0:0.077(2.4e-06),prop_males:-0.16(1.1e-07)	95.1257	longterm,muscle,prop_males,1
longterm,muscle	57465	TBC1D24	prop_males	0.000107914	-6.30544	b0:0.041(0.0048),prop_males:-0.11(0.00011)	90.6994	longterm,muscle,prop_males,1
longterm,muscle	124152	IQCK	avg_age	0.000142939	-8.9143	b0:-0.11(0.0077),avg_age:0.0034(0.00014)	NA	longterm,muscle,avg_age,1
longterm,muscle	5930	RBBP6	avg_age	0.000189971	-8.40119	b0:-0.19(3.1e-06),avg_age:0.0031(0.00019)	NA	longterm,muscle,avg_age,1
longterm,muscle	112869	SGF29	prop_males	1.81754e-06	-11.3771	b0:0.082(0.08),prop_males:-0.37(1.8e-06)	67.2915	longterm,muscle,prop_males,1
longterm,muscle	112476	PRRT2	avg_age	0.000167305	-6.37623	b0:-0.18(6.9e-05),avg_age:0.0034(0.00017)	70.1211	longterm,muscle,avg_age,1
longterm,muscle	3681	ITGAD	prop_males	9.52904e-05	-7.01157	b0:0.051(0.00047),prop_males:-0.1(9.5e-05)	NA	longterm,muscle,prop_males,1
longterm,muscle	54496	PRMT7	avg_age	4.6488e-05	-5.44396	b0:-0.15(4.2e-07),avg_age:0.0025(4.6e-05)	92.935	longterm,muscle,avg_age,1
longterm,muscle	79613	TANGO6	prop_males	0.000140475	-7.70318	b0:0.06(0.003),prop_males:-0.15(0.00014)	42.2092	longterm,muscle,prop_males,1
longterm,muscle	23417	MLYCD	training	0.000144568	-7.01281	b0:0.12(0.0056),trainingresistance:-0.14(0.00014)	NA	acute,muscle,time,2 and longterm,muscle,training,2
longterm,muscle	51734	MSRB1	training	0.000274039	-5.5877	b0:0.13(9.8e-06),trainingresistance:-0.15(0.00027)	56.0299	longterm,muscle,training,2
longterm,muscle	6923	ELOB	prop_males	8.79245e-08	-9.93082	b0:0.11(0.00025),prop_males:-0.29(8.8e-08)	82.5387	longterm,muscle,prop_males,1
longterm,muscle	5073	PARN	prop_males	2.31888e-05	-5.97174	b0:0.085(3e-05),prop_males:-0.16(2.3e-05)	100	longterm,muscle,prop_males,1
longterm,muscle	9665	MARF1	prop_males	7.90196e-05	-5.0988	b0:0.061(0.0063),prop_males:-0.16(7.9e-05)	99.9943	longterm,muscle,prop_males,1
longterm,muscle	9098	USP6	avg_age	0.000192502	-7.99164	b0:-0.31(1.1e-06),avg_age:0.0048(0.00019)	40.8882	longterm,muscle,avg_age,1
longterm,muscle	84817	TXNDC17	prop_males	0.000290512	-5.62679	b0:0.16(1.2e-05),prop_males:-0.23(0.00029)	50.6039	longterm,muscle,prop_males,1
longterm,muscle	26781	SNORA67	avg_age	2.96733e-05	-5.57661	b0:-0.25(8e-05),avg_age:0.0051(3e-05)	84.5943	longterm,muscle,avg_age,1
longterm,muscle	22899	ARHGEF15	base_model	9.41659e-06	-5.82295	b0:0.11(9.4e-06)	NA	longterm,muscle,base_model,2
longterm,muscle	125170	MIEF2	avg_age	9.51052e-05	-5.95954	b0:0.23(0.00018),avg_age:-0.0048(9.5e-05)	62.05	longterm,muscle,avg_age,1
longterm,muscle	10626	TRIM16	prop_males	3.35566e-06	-10.4772	b0:-0.059(8.6e-05),prop_males:0.14(3.4e-06)	95.4441	longterm,muscle,prop_males,1
longterm,muscle	3768	KCNJ12	base_model	0.000273397	-6.969	b0:-0.2(0.00027)	NA	longterm,muscle,base_model,1
longterm,muscle	23512	SUZ12	prop_males	3.44075e-05	-10.402	b0:0.11(7.9e-05),prop_males:-0.21(3.4e-05)	98.7717	longterm,muscle,prop_males,1
longterm,muscle	3487	IGFBP4	base_model	2.9646e-05	-6.80392	b0:0.21(3e-05)	NA	longterm,muscle,base_model,2
longterm,muscle	10266	RAMP2	base_model	0.000383237	-8.13535	b0:0.15(0.00038)	NA	longterm,muscle,base_model,2
longterm,muscle	146894	CD300LG	base_model	0.000448668	-7.7965	b0:0.15(0.00045)	NA	longterm,muscle,base_model,2
longterm,muscle	92591	ASB16	avg_age	5.33625e-05	-6.03786	b0:-0.2(4.7e-06),avg_age:0.0035(5.3e-05)	77.0161	longterm,muscle,avg_age,1
longterm,muscle	10900	RUNDC3A	prop_males	0.000312392	-5.57621	b0:0.06(0.001),prop_males:-0.12(0.00031)	89.4474	longterm,muscle,prop_males,1
longterm,muscle	11143	KAT7	prop_males	5.75637e-06	-7.56806	b0:0.057(0.045),prop_males:-0.23(5.8e-06)	82.9598	longterm,muscle,prop_males,1
longterm,muscle	3675	ITGA3	prop_males	4.94234e-07	-7.85869	b0:0.09(3.6e-06),prop_males:-0.2(4.9e-07)	100	longterm,muscle,prop_males,1
longterm,muscle	3131	HLF	prop_males	0.000360352	-6.03574	b0:0.054(0.022),prop_males:-0.16(0.00036)	94.7083	longterm,muscle,prop_males,1
longterm,muscle	762	CA4	prop_males	4.33999e-06	-8.87193	b0:0.21(1.2e-07),prop_males:-0.3(4.3e-06)	99.9665	longterm,muscle,prop_males,1
longterm,muscle	1636	ACE	base_model	2.04684e-06	-8.02575	b0:0.13(2e-06)	NA	longterm,muscle,base_model,2
longterm,muscle	9123	SLC16A3	prop_males	0.000222559	-7.76216	b0:0.49(0.00013),prop_males:-0.77(0.00022)	52.0053	longterm,muscle,prop_males,1
longterm,muscle	29	ABR	prop_males	0.000124523	-6.63193	b0:0.12(0.0013),prop_males:-0.25(0.00012)	68.1474	longterm,muscle,prop_males,1
longterm,muscle	7326	UBE2G1	training	4.07565e-07	-7.34308	b0:-0.13(5.7e-13),trainingresistance:0.13(4.1e-07)	79.7898	longterm,muscle,training,3
longterm,muscle	9482	STX8	prop_males	0.000132814	-7.34985	b0:0.1(0.00053),prop_males:-0.2(0.00013)	39.5768	longterm,muscle,prop_males,1
longterm,muscle	2124	EVI2B	time;avg_age	0.000126708	-9.66393	b0:-0.52(0.00042),time.L:-0.21(0.0077),avg_age:0.012(3.2e-05)	NA	longterm,muscle,time;avg_age,1
longterm,muscle	3728	JUP	prop_males	7.38873e-05	-7.48718	b0:0.048(0.15),prop_males:-0.22(7.4e-05)	60.3951	longterm,muscle,prop_males,1
longterm,muscle	3216	HOXB6	prop_males	0.00011369	-8.45274	b0:-0.056(0.052),prop_males:0.2(0.00011)	NA	longterm,muscle,prop_males,1
longterm,muscle	22834	ZNF652	prop_males	0.000677844	-9.84645	b0:0.091(0.023),prop_males:-0.21(0.00068)	NA	longterm,muscle,prop_males,1
longterm,muscle	1277	COL1A1	base_model	3.38742e-07	-5.20996	b0:0.69(3.4e-07)	NA	longterm,muscle,base_model,2
longterm,muscle	6329	SCN4A	avg_age	3.44778e-07	-6.28768	b0:-0.34(6.3e-13),avg_age:0.0046(3.4e-07)	99.9617	longterm,muscle,avg_age,1
longterm,muscle	3384	ICAM2	base_model	6.13275e-06	-5.67036	b0:0.12(6.1e-06)	NA	longterm,muscle,base_model,2
longterm,muscle	5175	PECAM1	base_model	8.44624e-09	-6.99898	b0:0.31(8.4e-09)	NA	longterm,muscle,base_model,2
longterm,muscle	10892	MALT1	prop_males	1.03942e-08	-15.7226	b0:0.11(1e-06),prop_males:-0.25(1e-08)	97.0895	longterm,muscle,prop_males,1
longterm,muscle	90701	SEC11C	training;prop_males	5.27884e-06	-6.70396	b0:0.17(9.3e-08),trainingresistance:-0.033(0.00066),prop_males:-0.23(4.8e-05)	100	longterm,muscle,training;prop_males,1
longterm,muscle	79839	CCDC102B	avg_age	0.000526129	-14.359	b0:-0.11(0.0063),avg_age:0.003(0.00053)	NA	longterm,muscle,avg_age,1
longterm,muscle	4772	NFATC1	prop_males	0.000118234	-6.8373	b0:0.049(0.074),prop_males:-0.19(0.00012)	49.3933	acute,muscle,avg_age,1 and longterm,muscle,prop_males,1
longterm,muscle	114799	ESCO1	prop_males	6.77076e-05	-6.48542	b0:0.06(0.0043),prop_males:-0.16(6.8e-05)	99.8412	longterm,muscle,prop_males,1
longterm,muscle	100101467	ZSCAN30	prop_males	3.78969e-05	-8.40136	b0:0.075(0.00059),prop_males:-0.17(3.8e-05)	70.4619	longterm,muscle,prop_males,1
longterm,muscle	7572	ZNF24	prop_males	0.000599579	-6.64417	b0:0.11(0.035),prop_males:-0.28(6e-04)	NA	longterm,muscle,prop_males,1
longterm,muscle	6925	TCF4	base_model	0.000967877	-15.1506	b0:0.18(0.00097)	NA	longterm,muscle,base_model,2
longterm,muscle	25914	RTTN	prop_males	0.000203387	-5.7726	b0:0.087(0.0011),prop_males:-0.18(2e-04)	0	longterm,muscle,prop_males,1
longterm,muscle	1528	CYB5A	prop_males	0.000171167	-7.18609	b0:0.11(3.8e-05),prop_males:-0.19(0.00017)	47.2579	longterm,muscle,prop_males,1
longterm,muscle	92840	REEP6	avg_age	1.91327e-05	-5.50054	b0:0.12(5.7e-05),avg_age:-0.0028(1.9e-05)	78.884	acute,muscle,avg_age,1 and longterm,muscle,avg_age,1
longterm,muscle	7171	TPM4	base_model	0.00086303	-7.89163	b0:0.11(0.00086)	NA	longterm,muscle,base_model,2
longterm,muscle	284439	SLC25A42	avg_age	0.000412075	-5.33982	b0:0.24(6.7e-05),avg_age:-0.0044(0.00041)	44.3159	longterm,muscle,avg_age,1
longterm,muscle	55094	GPATCH1	prop_males	0.000648485	-7.50114	b0:0.054(0.072),prop_males:-0.15(0.00065)	NA	longterm,muscle,prop_males,1
longterm,muscle	30846	EHD2	base_model	1.48444e-05	-5.27821	b0:0.16(1.5e-05)	NA	longterm,muscle,base_model,2
longterm,muscle	147947	ZNF542P	avg_age	1.27755e-05	-10.2477	b0:0.12(1.3e-05),avg_age:-0.0025(1.3e-05)	99.5997	longterm,muscle,avg_age,1
longterm,muscle	125919	ZNF543	prop_males	1.08257e-05	-10.408	b0:0.067(0.0011),prop_males:-0.17(1.1e-05)	80.3529	longterm,muscle,prop_males,1
longterm,muscle	5802	PTPRS	prop_males	5.8743e-05	-9.02615	b0:0.063(0.0022),prop_males:-0.16(5.9e-05)	0	longterm,muscle,prop_males,1
longterm,muscle	5864	RAB3A	avg_age	7.01364e-05	-6.89798	b0:0.18(3.1e-05),avg_age:-0.0034(7e-05)	99.9899	longterm,muscle,avg_age,1
longterm,muscle	256236	NAPSB	prop_males	6.62139e-05	-8.26581	b0:-0.066(0.00026),prop_males:0.14(6.6e-05)	73.3361	longterm,muscle,prop_males,1
longterm,muscle	8853	ASAP2	base_model	0.000714056	-14.2978	b0:0.15(0.00071)	NA	longterm,muscle,base_model,2
longterm,muscle	84696	ABHD1	training	9.1435e-05	-5.79037	b0:0.14(1.3e-15),trainingresistance:-0.097(9.1e-05)	87.9195	longterm,muscle,training,2
longterm,muscle	30845	EHD3	prop_males	2.84902e-06	-7.87542	b0:-0.089(0.00072),prop_males:0.23(2.8e-06)	91.8566	longterm,muscle,prop_males,1
longterm,muscle	25780	RASGRP3	prop_males	7.12851e-05	-13.6894	b0:0.17(0.0033),prop_males:-0.32(7.1e-05)	NA	longterm,muscle,prop_males,1
longterm,muscle	2956	MSH6	prop_males	1.69267e-05	-12.2944	b0:0.12(0.00072),prop_males:-0.26(1.7e-05)	27.399	longterm,muscle,prop_males,1
longterm,muscle	10678	B3GNT2	avg_age;prop_males	3.53652e-06	-8.09806	b0:-0.15(7.1e-05),avg_age:0.002(0.00069),prop_males:0.2(1e-04)	81.0881	longterm,muscle,avg_age;prop_males,1 and longterm,blood,base_model,2
longterm,muscle	29094	LGALSL	prop_males	0.000930685	-11.5614	b0:0.19(0.029),prop_males:-0.44(0.00093)	NA	longterm,muscle,prop_males,1
longterm,muscle	6509	SLC1A4	avg_age	2.15062e-05	-5.67003	b0:-0.31(2.7e-06),avg_age:0.0057(2.2e-05)	73.2329	longterm,muscle,avg_age,1
longterm,muscle	51318	MRPL35	avg_age	1.80858e-05	-8.70072	b0:0.3(1.5e-07),avg_age:-0.005(1.8e-05)	64.1289	acute,muscle,time;training,1 and longterm,muscle,avg_age,1
longterm,muscle	64795	RMND5A	base_model	3.41772e-05	-6.06237	b0:-0.11(3.4e-05)	NA	longterm,muscle,base_model,1
longterm,muscle	27233	SULT1C4	prop_males	0.000257156	-6.96272	b0:-0.14(0.016),prop_males:0.38(0.00026)	41.1951	longterm,muscle,prop_males,1
longterm,muscle	7247	TSN	prop_males	0.00013725	-5.63485	b0:0.056(0.047),prop_males:-0.19(0.00014)	77.3862	longterm,muscle,prop_males,1
longterm,muscle	92	ACVR2A	prop_males	5.21261e-06	-9.85022	b0:0.075(1e-04),prop_males:-0.16(5.2e-06)	98.8281	longterm,muscle,prop_males,1
longterm,muscle	493911	PHOSPHO2	prop_males	3.06291e-05	-7.42263	b0:0.066(0.014),prop_males:-0.2(3.1e-05)	93.3052	longterm,muscle,prop_males,1
longterm,muscle	5378	PMS1	prop_males	7.31082e-08	-13.6755	b0:0.08(1.9e-07),prop_males:-0.15(7.3e-08)	100	longterm,muscle,prop_males,1
longterm,muscle	4430	MYO1B	base_model	9.65473e-05	-12.3312	b0:0.23(9.7e-05)	NA	longterm,muscle,base_model,2
longterm,muscle	8324	FZD7	avg_age;prop_males	3.7283e-07	-6.10971	b0:-0.19(0.086),avg_age:0.0054(0.00061),prop_males:-0.28(0.0056)	81.1881	longterm,muscle,avg_age;prop_males,1
longterm,muscle	3485	IGFBP2	prop_males	0.000136882	-7.19192	b0:-0.085(0.071),prop_males:0.34(0.00014)	70.8872	longterm,muscle,prop_males,1
longterm,muscle	55054	ATG16L1	prop_males	0.000210526	-6.61259	b0:0.072(0.043),prop_males:-0.23(0.00021)	51.915	longterm,muscle,prop_males,1
longterm,muscle	7837	PXDN	base_model	1.95988e-05	-8.02885	b0:0.33(2e-05)	NA	longterm,muscle,base_model,2
longterm,muscle	51594	NBAS	prop_males	1.74333e-06	-10.5947	b0:0.079(0.00013),prop_males:-0.17(1.7e-06)	86.0427	longterm,muscle,prop_males,1
longterm,muscle	92906	HNRNPLL	prop_males	8.46172e-09	-20.068	b0:0.13(0.00033),prop_males:-0.35(8.5e-09)	NA	longterm,muscle,prop_males,1
longterm,muscle	80745	THUMPD2	prop_males	5.06379e-06	-7.9565	b0:0.084(0.0043),prop_males:-0.22(5.1e-06)	NA	longterm,muscle,prop_males,1
longterm,muscle	80204	FBXO11	prop_males	5.75097e-06	-11.3537	b0:0.084(0.00085),prop_males:-0.2(5.8e-06)	67.0571	longterm,muscle,prop_males,1
longterm,muscle	51315	KRCC1	prop_males	6.74198e-05	-6.71253	b0:0.1(0.0026),prop_males:-0.23(6.7e-05)	66.2643	longterm,muscle,prop_males,1
longterm,muscle	23505	TMEM131	prop_males	7.53861e-06	-11.1262	b0:0.1(0.003),prop_males:-0.27(7.5e-06)	81.646	longterm,muscle,prop_males,1
longterm,muscle	164832	LONRF2	prop_males	2.15616e-06	-6.15928	b0:0.078(0.0034),prop_males:-0.24(2.2e-06)	90.5921	longterm,muscle,prop_males,1
longterm,muscle	1290	COL5A2	base_model	0.000827943	-6.36307	b0:0.34(0.00083)	NA	longterm,muscle,base_model,2
longterm,muscle	2660	MSTN	base_model	8.72193e-06	-5.91146	b0:-0.43(8.7e-06)	NA	longterm,muscle,base_model,1
longterm,muscle	57520	HECW2	base_model	0.000118219	-16.5464	b0:0.16(0.00012)	NA	longterm,muscle,base_model,2
longterm,muscle	80055	PGAP1	prop_males	6.62159e-05	-8.48142	b0:0.089(0.0012),prop_males:-0.21(6.6e-05)	0	longterm,muscle,prop_males,1
longterm,muscle	285172	FAM126B	avg_age	4.07007e-05	-8.4569	b0:0.11(0.00023),avg_age:-0.0026(4.1e-05)	0	longterm,muscle,avg_age,1
longterm,muscle	22807	IKZF2	prop_males	0.000226015	-17.3076	b0:0.049(0.31),prop_males:-0.2(0.00023)	NA	longterm,muscle,prop_males,1
longterm,muscle	55825	PECR	prop_males	6.59105e-07	-9.65433	b0:0.064(8.4e-07),prop_males:-0.12(6.6e-07)	99.6416	longterm,muscle,prop_males,1
longterm,muscle	5077	PAX3	prop_males	6.18683e-05	-8.17582	b0:0.073(0.0015),prop_males:-0.18(6.2e-05)	84.909	longterm,muscle,prop_males,1
longterm,muscle	151473	SLC16A14	base_model	0.000641928	-12.5322	b0:0.1(0.00064)	NA	longterm,muscle,base_model,2
longterm,muscle	130916	MTERF4	prop_males	2.98747e-07	-10.4877	b0:0.063(0.0033),prop_males:-0.19(3e-07)	86.5797	longterm,muscle,prop_males,1
longterm,muscle	80025	PANK2	prop_males	1.12393e-06	-11.4913	b0:0.069(7.4e-05),prop_males:-0.16(1.1e-06)	91.9871	longterm,muscle,prop_males,1
longterm,muscle	84515	MCM8	prop_males	3.46934e-05	-10.1165	b0:0.13(0.00024),prop_males:-0.26(3.5e-05)	65.3849	longterm,muscle,prop_males,1
longterm,muscle	57325	KAT14	prop_males	3.31281e-06	-6.69104	b0:0.07(0.0011),prop_males:-0.18(3.3e-06)	80.9682	longterm,muscle,prop_males,1
longterm,muscle	4826	NNAT	avg_age	0.000835221	-5.25211	b0:-0.17(0.0011),avg_age:0.0036(0.00084)	NA	longterm,muscle,avg_age,1
longterm,muscle	6789	STK4	prop_males	2.39754e-05	-10.3657	b0:0.083(4e-05),prop_males:-0.16(2.4e-05)	0	longterm,muscle,prop_males,1
longterm,muscle	8202	NCOA3	prop_males	0.00041162	-9.32034	b0:0.16(0.034),prop_males:-0.42(0.00041)	NA	longterm,muscle,prop_males,1
longterm,muscle	5203	PFDN4	prop_males	0.000120889	-5.43762	b0:0.086(0.021),prop_males:-0.24(0.00012)	58.1717	longterm,muscle,prop_males,1
longterm,muscle	55614	KIF16B	prop_males	4.59466e-05	-9.32549	b0:0.064(0.00028),prop_males:-0.14(4.6e-05)	0	longterm,muscle,prop_males,1
longterm,muscle	22918	CD93	training	0.000746341	-8.73507	b0:0.45(6.3e-11),trainingresistance:-0.18(0.00075)	NA	longterm,muscle,training,5
longterm,muscle	2686	GGT7	prop_males	1.19945e-07	-12.9135	b0:0.093(0.067),prop_males:-0.47(1.2e-07)	76.7945	longterm,muscle,prop_males,1
longterm,muscle	388796	SNHG17	prop_males	2.94718e-06	-8.23558	b0:-0.14(2.8e-05),prop_males:0.27(2.9e-06)	68.6206	longterm,muscle,prop_males,1
longterm,muscle	55959	SULF2	base_model	0.000440138	-9.42734	b0:0.15(0.00044)	NA	longterm,muscle,base_model,2
longterm,muscle	873	CBR1	base_model	8.883e-09	-5.23244	b0:0.25(8.9e-09)	NA	longterm,muscle,base_model,2
longterm,muscle	8208	CHAF1B	avg_age;prop_males	0.000109901	-6.38392	b0:-0.095(0.18),avg_age:0.0032(0.0039),prop_males:-0.31(9e-04)	18.4249	longterm,muscle,avg_age;prop_males,1
longterm,muscle	25825	BACE2	base_model	0.000287456	-8.21024	b0:0.16(0.00029)	NA	longterm,muscle,base_model,2
longterm,muscle	8209	GATD3A	base_model	1.59652e-05	-10.85	b0:0.16(1.6e-05)	NA	longterm,muscle,base_model,2
longterm,muscle	27443	CECR2	prop_males	4.5276e-07	-10.0109	b0:0.13(0.00017),prop_males:-0.31(4.5e-07)	82.6003	longterm,muscle,prop_males,1
longterm,muscle	9127	P2RX6	avg_age	1.84493e-07	-13.2875	b0:-0.34(1.2e-08),avg_age:0.0063(1.8e-07)	73.7433	longterm,muscle,avg_age,1
longterm,muscle	8897	MTMR3	prop_males	8.7448e-11	-16.3696	b0:0.097(0.00018),prop_males:-0.28(8.7e-11)	84.0739	longterm,muscle,prop_males,1
longterm,muscle	6948	TCN2	prop_males	0.000150696	-7.33301	b0:-0.064(0.063),prop_males:0.21(0.00015)	NA	longterm,muscle,prop_males,1
longterm,muscle	10042	HMGXB4	prop_males	6.02009e-07	-12.6653	b0:0.063(0.0036),prop_males:-0.21(6e-07)	79.9261	longterm,muscle,prop_males,1
longterm,muscle	468	ATF4	training	0.000208696	-5.01115	b0:-0.13(3.9e-08),trainingresistance:0.12(0.00021)	54.3621	longterm,muscle,training,3
longterm,muscle	50	ACO2	time;prop_males	4.98822e-07	-6.32046	b0:0.22(1.7e-07),time.L:-0.1(6.2e-06),prop_males:-0.3(1.9e-05)	76.4607	longterm,muscle,time;prop_males,1
longterm,muscle	10762	NUP50	avg_age;prop_males	1.74262e-07	-5.71714	b0:0.15(1.1e-05),avg_age:-0.0017(0.0026),prop_males:-0.14(7.5e-08)	94.1912	longterm,muscle,avg_age;prop_males,1
longterm,muscle	8218	CLTCL1	prop_males	3.65891e-06	-8.84123	b0:0.043(0.22),prop_males:-0.29(3.7e-06)	73.6558	longterm,muscle,prop_males,1
longterm,muscle	7353	UFD1	prop_males	2.92753e-06	-7.32581	b0:0.078(0.0048),prop_males:-0.23(2.9e-06)	77.675	longterm,muscle,prop_males,1
longterm,muscle	7122	CLDN5	base_model	3.17947e-05	-9.35329	b0:0.24(3.2e-05)	NA	longterm,muscle,base_model,2
longterm,muscle	85378	TUBGCP6	avg_age	1.05155e-06	-11.4552	b0:-0.19(5.9e-07),avg_age:0.0038(1.1e-06)	99.8626	longterm,muscle,avg_age,1
longterm,muscle	6300	MAPK12	base_model	7.64435e-07	-5.48896	b0:-0.12(7.6e-07)	NA	longterm,muscle,base_model,1
longterm,muscle	10533	ATG7	prop_males	1.12985e-05	-8.35958	b0:0.081(5.9e-05),prop_males:-0.16(1.1e-05)	96.1568	longterm,muscle,prop_males,1
longterm,muscle	23473	CAPN7	prop_males	3.06562e-07	-12.0715	b0:0.089(0.002),prop_males:-0.25(3.1e-07)	84.4322	longterm,muscle,prop_males,1
longterm,muscle	116135	LRRC3B	base_model	0.000523457	-7.64227	b0:-0.16(0.00052)	NA	longterm,muscle,base_model,1
longterm,muscle	6917	TCEA1	prop_males	2.92174e-05	-8.38941	b0:0.054(0.023),prop_males:-0.19(2.9e-05)	78.3294	longterm,muscle,prop_males,1
longterm,muscle	10663	CXCR6	avg_age	0.000659136	-5.21361	b0:-0.17(0.003),avg_age:0.0042(0.00066)	36.7627	longterm,muscle,avg_age,1
longterm,muscle	10991	SLC38A3	prop_males	0.000631824	-5.79785	b0:0.2(0.008),prop_males:-0.46(0.00063)	51.334	longterm,muscle,prop_males,1
longterm,muscle	80254	CEP63	prop_males	6.70617e-05	-5.20603	b0:0.018(0.29),prop_males:-0.14(6.7e-05)	83.3912	longterm,muscle,prop_males,1
longterm,muscle	7545	ZIC1	prop_males	0.000246135	-5.926	b0:0.094(0.006),prop_males:-0.24(0.00025)	62.3253	longterm,muscle,prop_males,1
longterm,muscle	55892	MYNN	prop_males	2.40812e-06	-12.5786	b0:0.058(0.004),prop_males:-0.17(2.4e-06)	99.7332	longterm,muscle,prop_males,1
longterm,muscle	131408	FAM131A	prop_males	0.000284253	-7.23892	b0:0.15(9.1e-05),prop_males:-0.25(0.00028)	0	longterm,muscle,prop_males,1
longterm,muscle	1974	EIF4A2	prop_males	5.64841e-05	-6.79613	b0:-0.14(9.5e-05),prop_males:0.26(5.6e-05)	82.0888	longterm,muscle,prop_males,1
longterm,muscle	491	ATP2B2	prop_males	0.000491139	-9.54941	b0:0.058(0.28),prop_males:-0.3(0.00049)	NA	longterm,muscle,prop_males,1
longterm,muscle	152110	NEK10	prop_males	0.000146362	-8.51394	b0:0.097(0.044),prop_males:-0.26(0.00015)	NA	longterm,muscle,prop_males,1
longterm,muscle	4134	MAP4	training	6.22562e-06	-6.28385	b0:-0.14(4.3e-18),trainingresistance:0.1(6.2e-06)	76.0151	longterm,muscle,training,4
longterm,muscle	7318	UBA7	time;avg_age	1.68007e-06	-8.73283	b0:-0.26(2e-05),time.L:-0.085(4.8e-05),avg_age:0.0057(1.2e-06)	78.1803	longterm,muscle,time;avg_age,1
longterm,muscle	7707	ZNF148	prop_males	1.46761e-05	-6.12802	b0:0.054(0.018),prop_males:-0.17(1.5e-05)	86.1947	longterm,muscle,prop_males,1
longterm,muscle	11343	MGLL	base_model	0.000186184	-5.72056	b0:0.1(0.00019)	NA	longterm,muscle,base_model,2
longterm,muscle	6259	RYK	prop_males	9.42262e-06	-8.08169	b0:0.05(0.04),prop_males:-0.18(9.4e-06)	74.0021	longterm,muscle,prop_males,1
longterm,muscle	10274	STAG1	avg_age;prop_males	4.47457e-06	-7.60668	b0:0.092(7.7e-05),avg_age:-0.00089(0.001),prop_males:-0.15(0.00015)	76.5258	longterm,muscle,avg_age;prop_males,1
longterm,muscle	4071	TM4SF1	base_model	2.45216e-05	-6.35133	b0:0.16(2.5e-05)	NA	longterm,muscle,base_model,2
longterm,muscle	2122	MECOM	base_model	0.000452348	-16.1864	b0:0.13(0.00045)	NA	longterm,muscle,base_model,2
longterm,muscle	7066	THPO	prop_males	0.000349564	-6.21224	b0:-0.084(0.0021),prop_males:0.18(0.00035)	30.0341	longterm,muscle,prop_males,1
longterm,muscle	3064	HTT	prop_males	1.51498e-06	-7.73293	b0:0.084(4.6e-05),prop_males:-0.19(1.5e-06)	99.448	longterm,muscle,prop_males,1
longterm,muscle	152992	TRMT44	prop_males	0.00031692	-5.82757	b0:0.059(0.0016),prop_males:-0.13(0.00032)	0	longterm,muscle,prop_males,1
longterm,muscle	132864	CPEB2	prop_males	0.000638381	-5.06452	b0:0.088(0.017),prop_males:-0.22(0.00064)	47.655	longterm,muscle,prop_males,1
longterm,muscle	51088	KLHL5	base_model	2.84326e-05	-9.38026	b0:0.14(2.8e-05)	NA	longterm,muscle,base_model,2
longterm,muscle	57721	METTL14	prop_males	6.55286e-05	-6.87808	b0:0.064(0.0043),prop_males:-0.17(6.6e-05)	84.1878	longterm,muscle,prop_males,1
longterm,muscle	2982	GUCY1A1	base_model	0.0002957	-6.68792	b0:0.16(3e-04)	NA	longterm,muscle,base_model,2
longterm,muscle	1182	CLCN3	prop_males	5.24024e-06	-7.5799	b0:0.073(0.0077),prop_males:-0.24(5.2e-06)	99.8196	longterm,muscle,prop_males,1
longterm,muscle	201973	PRIMPOL	prop_males	1.79735e-05	-5.2407	b0:0.06(3.2e-06),prop_males:-0.11(1.8e-05)	98.4481	longterm,muscle,prop_males,1
longterm,muscle	85013	TMEM128	prop_males	9.26778e-06	-7.15585	b0:0.085(0.0014),prop_males:-0.23(9.3e-06)	80.8397	longterm,muscle,prop_males,1
longterm,muscle	27146	FAM184B	prop_males	3.54022e-06	-6.96277	b0:0.059(0.0033),prop_males:-0.19(3.5e-06)	99.8769	longterm,muscle,prop_males,1
longterm,muscle	10396	ATP8A1	prop_males	0.000113901	-7.33339	b0:0.084(0.016),prop_males:-0.23(0.00011)	53.1581	longterm,muscle,prop_males,1
longterm,muscle	152518	NFXL1	prop_males	5.79262e-06	-11.4866	b0:0.066(1.2e-05),prop_males:-0.13(5.8e-06)	83.9381	longterm,muscle,prop_males,1
longterm,muscle	64854	USP46	prop_males	0.000354142	-6.22046	b0:0.085(0.0091),prop_males:-0.21(0.00035)	43.5197	longterm,muscle,prop_males,1
longterm,muscle	3791	KDR	base_model	0.000295191	-13.1314	b0:0.25(3e-04)	NA	longterm,muscle,base_model,2
longterm,muscle	3490	IGFBP7	base_model	5.30423e-08	-9.56504	b0:0.25(5.3e-08)	NA	longterm,muscle,base_model,2
longterm,muscle	152559	PAQR3	prop_males	3.18949e-05	-8.38494	b0:0.091(0.00047),prop_males:-0.2(3.2e-05)	96.38	longterm,muscle,prop_males,1
longterm,muscle	4750	NEK1	prop_males	3.11097e-05	-5.41457	b0:0.062(8.3e-06),prop_males:-0.11(3.1e-05)	87.4203	longterm,muscle,prop_males,1
longterm,muscle	25836	NIPBL	prop_males	1.25791e-05	-10.5741	b0:0.054(0.00045),prop_males:-0.13(1.3e-05)	96.8066	longterm,muscle,prop_males,1
longterm,muscle	84674	CARD6	base_model	0.000363029	-7.62983	b0:0.11(0.00036)	NA	longterm,muscle,base_model,2
longterm,muscle	3672	ITGA1	base_model	0.000630221	-11.098	b0:0.19(0.00063)	NA	longterm,muscle,base_model,2
longterm,muscle	493869	GPX8	base_model	0.000987967	-6.02755	b0:0.17(0.00099)	NA	longterm,muscle,base_model,2
longterm,muscle	55914	ERBIN	prop_males	2.71512e-05	-8.4324	b0:0.071(0.0049),prop_males:-0.2(2.7e-05)	69.9025	longterm,muscle,prop_males,1
longterm,muscle	2149	F2R	base_model	9.83841e-05	-6.27922	b0:0.17(9.8e-05)	NA	longterm,muscle,base_model,2
longterm,muscle	731157	LOC731157	prop_males	9.07682e-05	-7.27211	b0:-0.08(4.2e-05),prop_males:0.17(9.1e-05)	99.1412	longterm,muscle,prop_males,1
longterm,muscle	324	APC	prop_males	5.02896e-05	-6.65501	b0:0.065(0.0078),prop_males:-0.18(5e-05)	87.9178	longterm,muscle,prop_males,1
longterm,muscle	27089	UQCRQ	base_model	8.63626e-06	-5.98417	b0:0.11(8.6e-06)	NA	longterm,muscle,base_model,2
longterm,muscle	819	CAMLG	training;prop_males	6.3044e-07	-6.45787	b0:0.025(0.53),trainingresistance:0.072(0.00035),prop_males:-0.2(0.0015)	92.1628	longterm,muscle,training;prop_males,1
longterm,muscle	10112	KIF20A	prop_males	9.13085e-06	-11.3217	b0:-0.083(2e-04),prop_males:0.19(9.1e-06)	75.9497	longterm,muscle,prop_males,1
longterm,muscle	51780	KDM3B	prop_males	1.69538e-07	-12.8869	b0:0.048(0.064),prop_males:-0.23(1.7e-07)	99.831	longterm,muscle,prop_males,1
longterm,muscle	54439	RBM27	avg_age;prop_males	3.09796e-06	-5.57992	b0:0.18(3.9e-05),avg_age:-0.0024(7.1e-05),prop_males:-0.19(0.00024)	83.2316	longterm,muscle,avg_age;prop_males,1
longterm,muscle	91977	MYOZ3	avg_age	2.57348e-05	-6.12815	b0:-0.19(2.1e-07),avg_age:0.0032(2.6e-05)	99.9706	longterm,muscle,avg_age,1
longterm,muscle	134353	LSM11	prop_males	0.000169019	-5.73482	b0:0.06(0.00084),prop_males:-0.14(0.00017)	99.4208	longterm,muscle,prop_males,1
longterm,muscle	81792	ADAMTS12	avg_age;prop_males	1.87643e-07	-6.37704	b0:-0.24(3e-05),avg_age:0.0034(0.00011),prop_males:0.31(9.2e-07)	83.0543	longterm,muscle,avg_age;prop_males,1
longterm,muscle	133688	UGT3A1	prop_males	0.000223821	-6.77965	b0:0.09(0.026),prop_males:-0.28(0.00022)	50.2046	longterm,muscle,prop_males,1
longterm,muscle	1601	DAB2	base_model	0.000228438	-12.8743	b0:0.21(0.00023)	NA	longterm,muscle,base_model,2
longterm,muscle	54622	ARL15	base_model	0.000904037	-14.1101	b0:0.14(9e-04)	NA	longterm,muscle,base_model,2
longterm,muscle	10769	PLK2	base_model	0.000618305	-5.61319	b0:0.2(0.00062)	NA	longterm,muscle,base_model,2
longterm,muscle	79772	MCTP1	base_model	0.000878494	-22.1483	b0:0.16(0.00088)	NA	longterm,muscle,base_model,2
longterm,muscle	54826	GIN1	prop_males	0.000225679	-10.2667	b0:0.099(0.032),prop_males:-0.28(0.00023)	NA	longterm,muscle,prop_males,1
longterm,muscle	153733	CCDC112	time;prop_males	6.96481e-06	-6.08034	b0:0.12(5.3e-05),time.L:0.066(0.002),prop_males:-0.19(0.00029)	88.4714	longterm,muscle,time;prop_males,1
longterm,muscle	8841	HDAC3	prop_males	4.23621e-05	-8.74978	b0:0.079(0.012),prop_males:-0.22(4.2e-05)	52.9004	longterm,muscle,prop_males,1
longterm,muscle	114825	PWWP2A	prop_males	0.000310511	-6.87572	b0:0.081(0.0098),prop_males:-0.2(0.00031)	22.2037	longterm,muscle,prop_males,1
longterm,muscle	9509	ADAMTS2	avg_age;prop_males	2.02478e-14	-10.3167	b0:-0.31(3.1e-13),avg_age:0.0038(2.7e-09),prop_males:0.39(2e-15)	99.4664	longterm,muscle,avg_age;prop_males,1
longterm,muscle	154007	SNRNP48	prop_males	5.5627e-06	-9.1895	b0:0.074(0.017),prop_males:-0.27(5.6e-06)	75.7907	longterm,muscle,prop_males,1
longterm,muscle	23408	SIRT5	avg_age	0.000156782	-5.48704	b0:0.18(4.2e-07),avg_age:-0.0029(0.00016)	48.6002	longterm,muscle,avg_age,1
longterm,muscle	353219	KAAG1	avg_age	1.85685e-05	-6.52794	b0:0.15(5.9e-06),avg_age:-0.003(1.9e-05)	92.3905	longterm,muscle,avg_age,1
longterm,muscle	8364	H4C3	prop_males	8.59858e-05	-10.1697	b0:0.19(0.00024),prop_males:-0.37(8.6e-05)	66.7364	longterm,muscle,prop_males,1
longterm,muscle	3134	HLA-F	time;avg_age	2.25099e-08	-5.85094	b0:-0.17(2.4e-05),time.L:-0.082(4.3e-07),avg_age:0.0047(4e-08)	96.4312	longterm,muscle,time;avg_age,1
longterm,muscle	3106	HLA-B	base_model	0.00011852	-7.62967	b0:0.17(0.00012)	NA	longterm,muscle,base_model,2
longterm,muscle	10866	HCP5	avg_age	8.73374e-09	-7.91023	b0:-0.12(3.9e-06),avg_age:0.0046(8.7e-09)	98.1024	longterm,muscle,avg_age,1
longterm,muscle	3122	HLA-DRA	time;avg_age	3.95956e-05	-6.17871	b0:-0.39(0.0073),time.L:-0.26(2.5e-05),avg_age:0.0099(0.00033)	65.7674	longterm,muscle,time;avg_age,1
longterm,muscle	2978	GUCA1A	prop_males	7.31277e-05	-9.48538	b0:0.073(7e-05),prop_males:-0.14(7.3e-05)	90.9136	longterm,muscle,prop_males,1
longterm,muscle	23033	DOP1A	prop_males	8.94324e-05	-6.91312	b0:0.069(0.002),prop_males:-0.16(8.9e-05)	0	longterm,muscle,prop_males,1
longterm,muscle	23376	UFL1	prop_males	2.09822e-06	-8.00444	b0:0.075(0.00071),prop_males:-0.19(2.1e-06)	93.0172	longterm,muscle,prop_males,1
longterm,muscle	23118	TAB2	prop_males	1.77542e-07	-12.9336	b0:0.062(0.0051),prop_males:-0.2(1.8e-07)	82.6242	longterm,muscle,prop_males,1
longterm,muscle	6310	ATXN1	prop_males	0.000137499	-5.09153	b0:0.085(0.0031),prop_males:-0.18(0.00014)	73.5137	longterm,muscle,prop_males,1
longterm,muscle	2822	GPLD1	prop_males	0.00034484	-5.12211	b0:0.067(0.0016),prop_males:-0.14(0.00034)	67.3226	longterm,muscle,prop_males,1
longterm,muscle	653	BMP5	time	0.000167988	-10.268	b0:0.084(1.7e-05),time.L:0.1(0.00017)	99.7595	longterm,muscle,time,1
longterm,muscle	55023	PHIP	prop_males	2.7377e-05	-8.47011	b0:0.076(0.016),prop_males:-0.23(2.7e-05)	65.446	longterm,muscle,prop_males,1
longterm,muscle	9841	ZBTB24	time;prop_males	2.75742e-06	-7.00153	b0:0.066(0.0048),time.L:0.032(0.0012),prop_males:-0.15(0.00094)	88.0648	longterm,muscle,time;prop_males,1
longterm,muscle	221264	AK9	prop_males	4.54467e-05	-6.96764	b0:0.054(6.5e-05),prop_males:-0.1(4.5e-05)	NA	longterm,muscle,prop_males,1
longterm,muscle	3910	LAMA4	base_model	6.07946e-05	-12.7338	b0:0.23(6.1e-05)	NA	longterm,muscle,base_model,2
longterm,muscle	85021	REPS1	prop_males	0.000129511	-8.5313	b0:0.066(0.01),prop_males:-0.16(0.00013)	NA	longterm,muscle,prop_males,1
longterm,muscle	167838	TXLNB	avg_age	0.000114086	-5.03109	b0:-0.3(2.5e-08),avg_age:0.0042(0.00011)	66.5397	longterm,muscle,avg_age,1
longterm,muscle	6624	FSCN1	base_model	4.45646e-08	-5.01313	b0:0.33(4.5e-08)	NA	longterm,muscle,base_model,2
longterm,muscle	27075	TSPAN13	base_model	2.79471e-05	-5.39656	b0:0.23(2.8e-05)	NA	longterm,muscle,base_model,2
longterm,muscle	117	ADCYAP1R1	avg_age;prop_males	1.0071e-06	-7.55795	b0:-0.14(8.6e-05),avg_age:0.0024(1.3e-05),prop_males:0.16(9.6e-05)	89.6848	longterm,muscle,avg_age;prop_males,1
longterm,muscle	644	BLVRA	prop_males	7.36083e-05	-6.19872	b0:0.099(0.00054),prop_males:-0.2(7.4e-05)	93.4608	longterm,muscle,prop_males,1
longterm,muscle	1956	EGFR	prop_males	1.34676e-05	-10.1411	b0:0.068(0.0018),prop_males:-0.18(1.3e-05)	92.3293	longterm,muscle,prop_males,1
longterm,muscle	7697	ZNF138	prop_males	1.10244e-05	-6.09006	b0:0.053(0.001),prop_males:-0.14(1.1e-05)	100	longterm,muscle,prop_males,1
longterm,muscle	2791	GNG11	base_model	5.45113e-06	-8.35196	b0:0.35(5.5e-06)	NA	longterm,muscle,base_model,2
longterm,muscle	22853	LMTK2	prop_males	1.98228e-06	-9.10322	b0:0.053(0.0067),prop_males:-0.17(2e-06)	89.5216	longterm,muscle,prop_males,1
longterm,muscle	80228	ORAI2	prop_males	0.000494641	-5.07687	b0:-0.051(0.018),prop_males:0.15(0.00049)	52.0597	longterm,muscle,prop_males,1
longterm,muscle	857	CAV1	base_model	3.30821e-06	-10.2693	b0:0.29(3.3e-06)	NA	longterm,muscle,base_model,2
longterm,muscle	60412	EXOC4	prop_males	0.000205132	-5.84103	b0:0.042(0.047),prop_males:-0.14(0.00021)	69.4349	longterm,muscle,prop_males,1
longterm,muscle	800	CALD1	base_model	5.43285e-05	-7.25065	b0:0.14(5.4e-05)	NA	longterm,muscle,base_model,2
longterm,muscle	254048	UBN2	prop_males	0.000285699	-5.65614	b0:0.042(0.04),prop_males:-0.14(0.00029)	98.9377	longterm,muscle,prop_males,1
longterm,muscle	100289678	ZNF783	avg_age	1.97546e-05	-7.05198	b0:-0.11(1.7e-06),avg_age:0.0021(2e-05)	100	longterm,muscle,avg_age,1
longterm,muscle	168537	GIMAP7	time;avg_age	1.05993e-06	-5.58238	b0:-0.18(0.03),time.L:-0.16(1.6e-07),avg_age:0.0049(0.0019)	86.0868	longterm,muscle,time;avg_age,1
longterm,muscle	55303	GIMAP4	time	9.42741e-05	-5.87373	b0:0.14(2e-10),time.L:-0.12(9.4e-05)	69.1218	longterm,muscle,time,1
longterm,muscle	54543	TOMM7	prop_males	7.09298e-05	-5.05597	b0:0.053(0.066),prop_males:-0.2(7.1e-05)	74.9914	longterm,muscle,prop_males,1
longterm,muscle	3486	IGFBP3	time	8.78425e-05	-6.40377	b0:0.16(1.2e-15),time.L:-0.11(8.8e-05)	72.0634	longterm,muscle,time,1
longterm,muscle	168507	PKD1L1	avg_age;prop_males	1.33724e-05	-9.11398	b0:-0.24(0.00012),avg_age:0.0031(0.0016),prop_males:0.26(3.1e-05)	NA	longterm,muscle,avg_age;prop_males,1
longterm,muscle	5260	PHKG1	avg_age	5.38237e-08	-13.292	b0:-0.45(2e-12),avg_age:0.0069(5.4e-08)	79.8135	longterm,muscle,avg_age,1
longterm,muscle	1021	CDK6	base_model	7.18049e-05	-17.5014	b0:0.11(7.2e-05)	NA	longterm,muscle,base_model,2
longterm,muscle	3912	LAMB1	base_model	1.0937e-05	-6.94813	b0:0.4(1.1e-05)	NA	longterm,muscle,base_model,2
longterm,muscle	58508	KMT2C	prop_males	9.54945e-07	-9.51201	b0:0.033(0.013),prop_males:-0.12(9.5e-07)	99.9397	longterm,muscle,prop_males,1
longterm,muscle	22976	PAXIP1	prop_males	4.04526e-06	-12.6101	b0:0.06(0.00025),prop_males:-0.14(4e-06)	98.8712	longterm,muscle,prop_males,1
longterm,muscle	7991	TUSC3	base_model	0.000415709	-13.6703	b0:0.13(0.00042)	NA	longterm,muscle,base_model,2
longterm,muscle	11160	ERLIN2	prop_males	0.000244066	-8.26749	b0:0.063(0.013),prop_males:-0.16(0.00024)	NA	longterm,muscle,prop_males,1
longterm,muscle	9070	ASH2L	prop_males	8.75279e-08	-12.0301	b0:0.062(0.00081),prop_males:-0.17(8.8e-08)	96.2647	longterm,muscle,prop_males,1
longterm,muscle	6867	TACC1	base_model	1.42685e-05	-6.11843	b0:0.12(1.4e-05)	NA	longterm,muscle,base_model,2
longterm,muscle	3551	IKBKB	avg_age	2.77684e-05	-8.05525	b0:-0.16(0.0024),avg_age:0.0045(2.8e-05)	66.665	longterm,muscle,avg_age,1
longterm,muscle	11075	STMN2	prop_males	0.000115966	-13.8795	b0:-0.065(9.8e-05),prop_males:0.12(0.00012)	98.8728	longterm,muscle,prop_males,1
longterm,muscle	92140	MTDH	training	2.53886e-05	-6.20485	b0:-0.11(2.1e-13),trainingresistance:0.095(2.5e-05)	64.8887	longterm,muscle,training,4
longterm,muscle	84294	UTP23	prop_males	9.36376e-07	-13.3952	b0:0.097(1e-04),prop_males:-0.23(9.4e-07)	75.7771	longterm,muscle,prop_males,1
longterm,muscle	29883	CNOT7	avg_age	1.18792e-05	-7.79611	b0:-0.26(2.8e-09),avg_age:0.0039(1.2e-05)	81.1315	longterm,muscle,avg_age,1
longterm,muscle	55790	CSGALNACT1	base_model	0.000173597	-17.2479	b0:0.17(0.00017)	NA	longterm,muscle,base_model,2
longterm,muscle	8795	TNFRSF10B	prop_males	0.000538581	-5.16574	b0:-0.079(0.04),prop_males:0.21(0.00054)	NA	longterm,muscle,prop_males,1
longterm,muscle	444	ASPH	avg_age	6.50482e-10	-6.78441	b0:-0.17(7e-14),avg_age:0.0029(6.5e-10)	100	longterm,muscle,avg_age,1
longterm,muscle	2167	FABP4	time;prop_males	0.000274357	-6.2913	b0:0.69(1.5e-07),time.L:-0.27(0.00029),prop_males:-0.6(0.0066)	46.8335	longterm,muscle,time;prop_males,1
longterm,muscle	284	ANGPT1	prop_males	3.95193e-05	-9.94956	b0:0.13(4.3e-05),prop_males:-0.26(4e-05)	99.2609	longterm,muscle,prop_males,1
longterm,muscle	4062	LY6H	avg_age	6.69174e-06	-6.04356	b0:0.12(1.5e-07),avg_age:-0.0021(6.7e-06)	96.924	longterm,muscle,avg_age,1
longterm,muscle	7010	TEK	base_model	0.000195968	-5.74938	b0:0.12(2e-04)	NA	longterm,muscle,base_model,2
longterm,muscle	10497	UNC13B	prop_males	5.30804e-05	-14.27	b0:0.1(0.079),prop_males:-0.35(5.3e-05)	NA	longterm,muscle,prop_males,1
longterm,muscle	219	ALDH1B1	base_model	1.01387e-05	-10.2372	b0:0.17(1e-05)	NA	longterm,muscle,base_model,2
longterm,muscle	5125	PCSK5	base_model	0.000185871	-12.5527	b0:0.12(0.00019)	NA	longterm,muscle,base_model,2
longterm,muscle	1306	COL15A1	time;avg_age	6.07414e-06	-6.71238	b0:-0.44(0.0025),time.L:-0.24(0.00023),avg_age:0.013(1.8e-06)	71.395	longterm,muscle,time;avg_age,1
longterm,muscle	11217	RALGPS1	prop_males	4.91664e-06	-7.28384	b0:-0.076(0.0079),prop_males:0.25(4.9e-06)	85.0954	longterm,muscle,prop_males,1
longterm,muscle	9649	SLC25A25	prop_males	0.000279289	-5.50935	b0:0.068(0.00016),prop_males:-0.12(0.00028)	83.8804	longterm,muscle,prop_males,1
longterm,muscle	114789	PTGDS	prop_males	0.000175552	-6.69688	b0:0.23(0.0072),prop_males:-0.56(0.00018)	53.6037	acute,muscle,time;training,1 and longterm,muscle,prop_males,1
longterm,muscle	5730	NFIB	time;avg_age	1.61369e-05	-7.1755	b0:-0.37(0.014),time.L:-0.3(7.9e-06),avg_age:0.011(0.00021)	60.5669	longterm,muscle,time;avg_age,1
longterm,muscle	4781	UBAP2	prop_males	1.61039e-05	-6.53836	b0:0.086(3.3e-05),prop_males:-0.16(1.6e-05)	99.9566	longterm,muscle,prop_males,1
longterm,muscle	55833	EXOSC3	prop_males	5.06587e-05	-5.69892	b0:0.045(0.25),prop_males:-0.26(5.1e-05)	63.6166	longterm,muscle,prop_males,1
longterm,muscle	51010	ALDH1A1	prop_males	1.49844e-05	-12.1492	b0:0.092(0.00014),prop_males:-0.19(1.5e-05)	0	longterm,muscle,prop_males,1
longterm,muscle	216	TLE1	time	3.73712e-06	-9.22221	b0:-0.094(3.6e-07),time.L:-0.12(3.7e-06)	95.9525	longterm,muscle,time,1
longterm,muscle	7088	OGN	prop_males	0.00014625	-11.29	b0:0.23(0.032),prop_males:-0.63(0.00015)	NA	longterm,muscle,prop_males,1
longterm,muscle	4969	ASPN	base_model	0.000580485	-5.51339	b0:0.35(0.00058)	NA	longterm,muscle,base_model,2
longterm,muscle	54829	PTCH1	base_model	0.000127084	-14.3965	b0:0.36(0.00013)	NA	longterm,muscle,base_model,2
longterm,muscle	5727	ZNF510	prop_males	7.57856e-05	-6.67862	b0:0.095(0.00015),prop_males:-0.18(7.6e-05)	91.8343	longterm,muscle,prop_males,1
longterm,muscle	22869	SVEP1	prop_males	0.000558328	-5.25324	b0:0.057(0.0051),prop_males:-0.14(0.00056)	100	longterm,muscle,prop_males,1
longterm,muscle	79987	RC3H2	base_model	0.000719516	-15.4398	b0:0.1(0.00072)	NA	longterm,muscle,base_model,2
longterm,muscle	54542	TRUB2	prop_males	2.69659e-05	-6.82294	b0:0.086(6.5e-05),prop_males:-0.16(2.7e-05)	NA	longterm,muscle,prop_males,1
longterm,muscle	26995	SETX	avg_age	1.10216e-05	-7.35336	b0:0.2(3.8e-07),avg_age:-0.0035(1.1e-05)	74.0715	longterm,muscle,avg_age,1
longterm,muscle	23064	SARDH	prop_males	6.49665e-05	-9.25929	b0:0.065(0.018),prop_males:-0.18(6.5e-05)	NA	longterm,muscle,prop_males,1
longterm,muscle	1757	TCEANC	prop_males	1.19254e-05	-11.2719	b0:-0.051(2.9e-05),prop_males:0.1(1.2e-05)	0	longterm,muscle,prop_males,1
longterm,muscle	170082	RAB9A	prop_males	2.98253e-08	-18.4779	b0:0.096(3e-06),prop_males:-0.22(3e-08)	94.5271	longterm,muscle,prop_males,1
longterm,muscle	9367	TSPYL2	prop_males	0.000471081	-5.37694	b0:0.14(0.0035),prop_males:-0.28(0.00047)	NA	longterm,muscle,prop_males,1
longterm,muscle	64061	MED12	avg_age	1.8746e-05	-7.30789	b0:-0.27(3.3e-07),avg_age:0.0045(1.9e-05)	68.9402	longterm,muscle,avg_age,1
longterm,muscle	9968	PLS3	prop_males	4.28898e-06	-7.94057	b0:0.064(0.012),prop_males:-0.2(4.3e-06)	79.1431	longterm,muscle,prop_males,1
longterm,muscle	5358	XIAP	base_model	4.23429e-07	-6.51323	b0:0.24(4.2e-07)	NA	longterm,muscle,base_model,2
longterm,muscle	331	STAG2	prop_males	0.00014272	-6.15859	b0:0.047(0.012),prop_males:-0.14(0.00014)	100	longterm,muscle,prop_males,1
longterm,muscle	10735	SLC9A6	prop_males	2.34373e-05	-6.25929	b0:0.055(0.0014),prop_males:-0.14(2.3e-05)	89.0534	longterm,muscle,prop_males,1
longterm,muscle	10479	BGN	prop_males	0.000170656	-5.90971	b0:0.052(0.014),prop_males:-0.15(0.00017)	75.5588	longterm,muscle,prop_males,1
longterm,muscle	633	EMD	base_model	1.47606e-08	-6.57412	b0:0.36(1.5e-08)	NA	acute,muscle,time,1 and longterm,muscle,base_model,2
longterm,muscle	2010	VEGFD	base_model	5.09304e-06	-6.14103	b0:-0.12(5.1e-06)	NA	longterm,muscle,base_model,1
longterm,muscle	2277	MBNL3	base_model	0.000684054	-8.32672	b0:-0.11(0.00068)	NA	longterm,muscle,base_model,1
longterm,muscle	55796	TMLHE	prop_males	7.63114e-05	-8.98064	b0:0.19(0.001),prop_males:-0.42(7.6e-05)	56.7628	longterm,muscle,prop_males,1
longterm,muscle	55217	CD24	prop_males	0.000234962	-6.04357	b0:0.073(8.8e-05),prop_males:-0.13(0.00023)	75.9511	longterm,muscle,prop_males,1
longterm,muscle	100133941	ECSCR	prop_males	2.28411e-06	-16.2225	b0:0.21(0.00014),prop_males:-0.42(2.3e-06)	NA	longterm,muscle,prop_males,1
longterm,muscle	641700	A1BG-AS1	base_model	0.000494696	-15.894	b0:0.15(0.00049)	NA	longterm,muscle,base_model,2
longterm,muscle	503538	BOLA3	prop_males	1.57712e-06	-11.4525	b0:-0.092(8.6e-06),prop_males:0.19(1.6e-06)	96.7649	longterm,muscle,prop_males,1
longterm,muscle	388962	GASK1B	base_model	2.05612e-18	0	b0:0.14(2.1e-18)	NA	longterm,muscle,base_model,2
longterm,muscle	51313	CD14	base_model	1.00423e-19	0	b0:0.14(1e-19)	NA	longterm,muscle,base_model,2
longterm,muscle	929	PDPN	base_model	1.17541e-05	0	b0:0.13(1.2e-05)	NA	longterm,muscle,base_model,2
longterm,blood	440574	MICOS10	base_model	4.51958e-05	-0.000102917	b0:0.11(4.5e-05)	NA	longterm,blood,base_model,2
longterm,blood	51372	TMA7	base_model	0.000436339	0	b0:0.11(0.00044)	NA	longterm,blood,base_model,2
longterm,blood	192670	AGO4	base_model	1.81601e-05	-0.000716229	b0:-0.15(1.9e-05)	NA	longterm,blood,base_model,1
longterm,blood	6144	RPL21	base_model	2.00513e-08	0	b0:0.15(2e-08)	NA	longterm,blood,base_model,2
longterm,blood	119774	OR52K2	base_model	0.000300087	0	b0:-0.18(3e-04)	NA	longterm,blood,base_model,1
longterm,blood	6230	RPS25	base_model	1.37145e-06	0	b0:0.1(1.4e-06)	NA	longterm,blood,base_model,2
longterm,blood	114609	TIRAP	base_model	4.59096e-08	0	b0:-0.18(4.6e-08)	NA	longterm,blood,base_model,1
longterm,blood	258010	SVIP	base_model	0.000559277	0	b0:0.22(0.00056)	NA	longterm,blood,base_model,2
longterm,blood	5939	RBMS2	base_model	0.000318345	0	b0:-0.13(0.00032)	NA	longterm,blood,base_model,1
longterm,blood	22877	MLXIP	base_model	1.00497e-05	0	b0:-0.13(1e-05)	NA	longterm,blood,base_model,1
longterm,blood	171017	ZNF384	base_model	0.000463436	-5.30339e-08	b0:-0.11(0.00046)	NA	longterm,muscle,avg_age,1 and longterm,blood,base_model,1
longterm,blood	969	CD69	base_model	0.000197634	-1.16034e-05	b0:0.35(2e-04)	NA	longterm,blood,base_model,2
longterm,blood	23389	MED13L	base_model	1.06585e-05	0	b0:-0.11(1.1e-05)	NA	longterm,blood,base_model,1
longterm,blood	10169	SERF2	base_model	0.000371392	0	b0:-0.13(0.00037)	NA	longterm,blood,base_model,1
longterm,blood	9640	ZNF592	base_model	2.44097e-05	0	b0:-0.11(2.4e-05)	NA	longterm,blood,base_model,1
longterm,blood	80035	ANP32A-IT1	base_model	6.09073e-07	0	b0:-0.24(6.1e-07)	NA	longterm,blood,base_model,1
longterm,blood	201725	C4orf46	base_model	0.000174439	0	b0:0.15(0.00017)	NA	longterm,blood,base_model,2
longterm,blood	409	ARRB2	base_model	0.000865004	0	b0:-0.13(0.00087)	NA	longterm,blood,base_model,1
longterm,blood	162632	USP32P1	base_model	0.000258938	0	b0:-0.12(0.00026)	NA	longterm,blood,base_model,1
longterm,blood	9489	PGS1	base_model	5.05403e-06	0	b0:-0.15(5.1e-06)	NA	longterm,blood,base_model,1
longterm,blood	100653515	CEP295NL	base_model	9.58842e-05	-2.3855e-08	b0:-0.25(9.6e-05)	NA	longterm,blood,base_model,1
longterm,blood	9545	RAB3D	base_model	0.000613971	0	b0:-0.12(0.00061)	NA	longterm,blood,base_model,1
longterm,blood	8778	SIGLEC5	base_model	6.30621e-06	0	b0:-0.15(6.3e-06)	NA	longterm,blood,base_model,1
longterm,blood	10678	B3GNT2	base_model	5.42265e-05	0	b0:0.13(5.4e-05)	NA	longterm,muscle,avg_age;prop_males,1 and longterm,blood,base_model,2
longterm,blood	128646	SIRPD	base_model	7.90853e-05	-1.09727e-05	b0:-0.16(7.9e-05)	NA	longterm,blood,base_model,1
longterm,blood	56261	GPCPD1	base_model	4.16458e-05	-0.00187004	b0:-0.13(4.3e-05)	NA	longterm,blood,base_model,1
longterm,blood	27131	SNX5	base_model	2.76291e-06	0	b0:0.11(2.8e-06)	NA	longterm,blood,base_model,2
longterm,blood	26140	TTLL3	base_model	7.73084e-06	0	b0:-0.14(7.7e-06)	NA	longterm,blood,base_model,1
longterm,blood	8994	LIMD1	base_model	0.000279336	-0.00011364	b0:-0.12(0.00028)	NA	longterm,blood,base_model,1
longterm,blood	64778	FNDC3B	base_model	0.000938852	-0.000363571	b0:-0.12(0.00094)	NA	longterm,blood,base_model,1
longterm,blood	55689	YEATS2	base_model	0.000355558	-0.000437895	b0:-0.1(0.00036)	NA	longterm,blood,base_model,1
longterm,blood	114884	OSBPL10	base_model	0.000722382	-4.18809e-05	b0:-0.12(0.00072)	NA	longterm,blood,base_model,1
longterm,blood	6152	RPL24	base_model	6.23126e-05	0	b0:0.11(6.2e-05)	NA	longterm,blood,base_model,2
longterm,blood	3516	RBPJ	base_model	0.000134143	-9.49076e-08	b0:-0.13(0.00013)	NA	longterm,blood,base_model,1
longterm,blood	2549	GAB1	base_model	5.87331e-06	0	b0:-0.15(5.9e-06)	NA	longterm,blood,base_model,1
longterm,blood	3323	HSP90AA4P	base_model	0.000124379	-0.000550703	b0:0.17(0.00013)	NA	longterm,blood,base_model,2
longterm,blood	57688	ZSWIM6	base_model	8.22685e-07	-1.44368e-07	b0:-0.14(8.3e-07)	NA	longterm,blood,base_model,1
longterm,blood	114915	EPB41L4A-AS1	base_model	0.000205745	0	b0:0.17(0.00021)	NA	longterm,blood,base_model,2
longterm,blood	10011	SRA1	base_model	0.000133161	-8.81598e-08	b0:-0.11(0.00013)	NA	longterm,blood,base_model,1
longterm,blood	8728	ADAM19	base_model	1.38183e-05	-9.16621e-06	b0:-0.1(1.4e-05)	NA	longterm,blood,base_model,1
longterm,blood	85315	PAQR8	base_model	2.2345e-05	0	b0:-0.12(2.2e-05)	NA	longterm,blood,base_model,1
longterm,blood	441251	SPDYE7P	base_model	0.000158537	0	b0:-0.12(0.00016)	NA	longterm,blood,base_model,1
longterm,blood	29992	PILRA	base_model	0.00014086	-2.01177e-07	b0:-0.13(0.00014)	NA	longterm,blood,base_model,1
longterm,blood	259285	TAS2R39	base_model	0.000114645	0	b0:-0.22(0.00011)	NA	longterm,blood,base_model,1
longterm,blood	135941	OR2A14	base_model	0.000163121	-0.000771457	b0:-0.11(0.00017)	NA	longterm,blood,base_model,1
longterm,blood	402317	OR2A42	base_model	0.000274322	-0.000243461	b0:-0.14(0.00028)	NA	longterm,blood,base_model,1
longterm,blood	3092	HIP1	base_model	9.91925e-08	0	b0:-0.16(9.9e-08)	NA	longterm,blood,base_model,1
longterm,blood	26266	SLC13A4	base_model	0.000103127	0	b0:-0.11(1e-04)	NA	longterm,blood,base_model,1
