# Supplementary material for: Time trajectories in the transcriptomic response to exercise - a meta-analysis
Source: Nat Commun. 2021 Jun 9;12:3471. doi: 10.1038/s41467-021-23579-x (PMC8190306; doi:10.1038/s41467-021-23579-x)
Supplement: Supplementary file 7 — Dataset 6 [file 41467_2021_23579_MOESM7_ESM.xlsx]

## Sheet: Sheet1
Entrez	Symbol	Group	Effect	p-value (-log10)
CPTP	80772	b0	-0.206082	12.9001
CPTP	80772	Time-linear	-0.446384	17.1437
CPTP	80772	Time-Q	-0.282218	9.76642
SLC25A34	284723	b0	0.473986	3.25495
SLC25A34	284723	Time-linear	0.218753	0.641686
SLC25A34	284723	Time-Q	-0.302761	2.10483
SLC25A34	284723	Training-RE	-1.08286	17.9883
SPEN	23013	b0	-0.347466	1.53614
SPEN	23013	Training-RE	0.328143	4.28568
SPEN	23013	Age	0.0122843	1.84247
TMEM50A	23585	b0	0.0236226	0.560467
TMEM50A	23585	Time-linear	0.195197	5.22369
TMEM50A	23585	Time-Q	0.106269	3.24133
SELENON	57190	b0	-0.00236601	0.0220955
SELENON	57190	Training-RE	0.330675	6.69521
EXTL1	2134	b0	-0.0658358	0.442018
EXTL1	2134	Time-linear	-0.582977	5.22864
EXTL1	2134	Time-Q	0.118585	0.836196
CEP85	64793	b0	-0.173914	1.62811
CEP85	64793	Training-RE	-0.435428	3.32931
ATP5IF1	93974	b0	-0.00584981	0.0572681
ATP5IF1	93974	Training-RE	-0.201605	3.67609
TINAGL1	64129	b0	0.113743	3.70438
TINAGL1	64129	Time-linear	-0.274463	5.45231
TINAGL1	64129	Time-Q	-0.000451795	0.00342977
GJA4	2701	b0	0.0949096	1.12693
GJA4	2701	Time-linear	-0.258643	2.25911
GJA4	2701	Time-Q	0.275151	4.86726
ZMPSTE24	10269	b0	0.0811048	1.96772
ZMPSTE24	10269	Time-linear	0.287855	5.32585
ZMPSTE24	10269	Time-Q	0.0728191	0.946055
MAST2	23139	b0	-0.0152671	0.208457
MAST2	23139	Time-linear	-0.223291	3.35938
MAST2	23139	Time-Q	-0.157504	3.61854
IL12RB2	3595	b0	-0.0430937	0.292342
IL12RB2	3595	Training-RE	0.369978	3.35875
CTH	1491	b0	-0.526867	3.23394
CTH	1491	Age	0.019453	3.3065
RABGGTB	5876	b0	-0.00749806	0.0629788
RABGGTB	5876	Training-RE	0.291212	4.8512
NEXN	91624	b0	-0.0342077	0.133535
NEXN	91624	Training-RE	0.447804	4.30665
LRRC8B	23507	b0	0.00173598	0.00974061
LRRC8B	23507	Training-RE	0.465623	5.64456
KCNC4	3749	b0	-0.00545616	0.248047
KCNC4	3749	Training-RE	0.153359	8.39892
PLEKHO1	51177	b0	0.035207	0.593292
PLEKHO1	51177	Training-RE	0.552835	23.9646
S100A1	6271	b0	-0.0257191	0.210498
S100A1	6271	Time-linear	-0.398809	3.90204
S100A1	6271	Time-Q	0.116223	1.10127
IL6R	3570	b0	0.280029	2.85519
IL6R	3570	Time-linear	0.0158695	0.0763689
IL6R	3570	Time-Q	-0.227142	6.15814
MNDA	4332	b0	-0.0749719	0.160157
MNDA	4332	Training-RE	0.474407	3.48715
DUSP23	54935	b0	0.155904	2.48077
DUSP23	54935	Time-linear	0.253096	1.78113
DUSP23	54935	Time-Q	0.241453	2.84075
SOAT1	6646	b0	0.150285	1.50781
SOAT1	6646	Time-linear	0.150803	2.55456
SOAT1	6646	Time-Q	-0.082655	2.20379
TMEM183A	92703	b0	-0.0175814	0.151733
TMEM183A	92703	Training-RE	0.221847	4.79013
PPFIA4	8497	b0	-0.0156971	0.042166
PPFIA4	8497	Training-RE	0.65211	3.94556
NENF	29937	b0	0.00197664	0.0288551
NENF	29937	Training-RE	-0.146892	4.18009
CAPN2	824	b0	0.0466438	0.663393
CAPN2	824	Training-RE	0.241336	4.34084
MAP10	54627	b0	0.442511	4.42828
MAP10	54627	Age	-0.0163098	4.97918
PERM1	84808	b0	-0.067653	0.489278
PERM1	84808	Time-linear	-0.540662	4.60341
PERM1	84808	Time-Q	-0.188306	1.57863
TMEM52	339456	b0	-0.370338	4.30716
TMEM52	339456	Time-linear	-0.601267	3.08486
TMEM52	339456	Time-Q	-0.295179	1.58081
UTS2	10911	b0	0.110744	2.56097
UTS2	10911	Age	-0.00457033	3.15892
RERE	473	b0	-0.0527259	1.87942
RERE	473	Time-linear	-0.157607	3.99257
RERE	473	Time-Q	-0.0959113	3.91314
GPR157	80045	b0	0.333723	3.97152
GPR157	80045	Training-RE	-0.391182	8.2405
C1orf127	148345	base_model	-0.183535	3.64234
MTHFR	4524	b0	-0.322571	3.21
MTHFR	4524	Age	0.0112535	3.23028
EPHA2	1969	b0	-0.139145	0.615257
EPHA2	1969	Time-linear	-0.237952	4.00138
EPHA2	1969	Time-Q	0.197161	5.82817
EPHA2	1969	Age	0.0101963	2.02251
ALDH4A1	8659	b0	-0.0815975	1.85454
ALDH4A1	8659	Time-linear	-0.258849	4.15247
ALDH4A1	8659	Time-Q	-0.0546146	0.581407
DDOST	1650	b0	0.0622624	0.977704
DDOST	1650	Time-linear	0.268329	3.45117
DDOST	1650	Time-Q	0.153609	2.16674
ID3	3399	b0	0.157913	3.72349
ID3	3399	Time-linear	-0.90954	28.3691
ID3	3399	Time-Q	0.63722	22.4197
TRIM63	84676	b0	0.466115	6.86513
TRIM63	84676	Time-linear	-0.577072	3.12333
TRIM63	84676	Time-Q	-0.0701429	0.22397
NR0B2	8431	b0	0.18385	3.52635
NR0B2	8431	Training-RE	-0.33278	5.88271
IFI6	2537	b0	0.0603649	1.35132
IFI6	2537	Time-linear	0.180094	2.67124
IFI6	2537	Time-Q	0.187062	4.58467
YARS1	8565	b0	0.128891	6.31085
YARS1	8565	Time-linear	0.170596	3.16409
YARS1	8565	Time-Q	0.119044	2.81029
PABPC4	8761	b0	-0.102754	2.08389
PABPC4	8761	Time-linear	-0.249922	2.95322
PABPC4	8761	Time-Q	-0.164379	2.43653
EBNA1BP2	10969	b0	0.13932	3.70747
EBNA1BP2	10969	Time-linear	0.351734	5.71691
EBNA1BP2	10969	Time-Q	0.225769	4.5023
PIK3R3	8503	b0	-0.863325	3.65973
PIK3R3	8503	Age	0.0349885	4.70294
MOB3C	148932	b0	0.148364	2.0394
MOB3C	148932	Training-RE	-0.27728	4.24163
COA7	65260	b0	0.099481	1.31114
COA7	65260	Time-linear	-0.0586695	0.259218
COA7	65260	Time-Q	-0.389151	6.65501
CZIB	54987	b0	-0.0373264	1.62818
CZIB	54987	Training-RE	-0.153982	6.47046
YIPF1	54432	b0	0.130295	4.06018
YIPF1	54432	Time-linear	0.219213	3.10841
YIPF1	54432	Time-Q	0.189839	4.03253
FAM151A	338094	b0	0.0371488	0.894502
FAM151A	338094	Training-RE	-0.1819	5.52895
PLPP3	8613	b0	0.386905	5.36045
PLPP3	8613	Age	-0.0110871	4.13401
WDR78	79819	b0	0.148987	7.60038
WDR78	79819	Age	-0.00605677	8.85304
TTLL7	79739	b0	-0.0582716	0.495848
TTLL7	79739	Training-RE	0.373224	4.38132
GCLM	2730	b0	-0.0113799	0.0420998
GCLM	2730	Training-RE	0.43199	5.90983
ALG14	199857	b0	0.0808556	1.61483
ALG14	199857	Time-linear	0.207027	2.54621
ALG14	199857	Time-Q	0.186882	3.26809
AMIGO1	57463	b0	0.00724904	0.0380394
AMIGO1	57463	Training-RE	-0.311786	3.47065
RORC	6097	b0	0.161544	5.64357
RORC	6097	Time-linear	-0.131564	1.60095
RORC	6097	Time-Q	-0.165209	4.51503
RORC	6097	Training-RE	-0.374132	10.1294
S100A3	6274	b0	0.0625809	1.77781
S100A3	6274	Training-RE	0.215146	3.4286
C1orf43	25912	b0	0.0335267	0.443175
C1orf43	25912	Training-RE	-0.193764	3.9231
SLC19A2	10560	b0	0.454926	7.12581
SLC19A2	10560	Time-linear	-0.84242	6.45677
SLC19A2	10560	Time-Q	-0.059948	0.199998
RC3H1	149041	b0	-0.763068	4.7527
RC3H1	149041	Training-RE	0.290337	1.72724
RC3H1	149041	Age	0.0238698	4.53388
PHLDA3	23612	b0	-0.00233724	0.0063433
PHLDA3	23612	Training-RE	0.642508	3.20576
MYBPH	4608	b0	0.540274	1.01677
MYBPH	4608	Time-linear	0.897865	0.933974
MYBPH	4608	Time-Q	1.014	1.95757
MYBPH	4608	Training-RE	1.42328	2.49412
SLC41A1	254428	b0	-0.141511	1.55139
SLC41A1	254428	Time-linear	-0.377185	2.53461
SLC41A1	254428	Time-Q	-0.207676	1.56391
LAMB3	3914	b0	0.00239825	0.037646
LAMB3	3914	Training-RE	-0.140372	4.36006
IRF2BP2	359948	b0	0.321142	4.01406
IRF2BP2	359948	Time-linear	-0.420494	2.54027
IRF2BP2	359948	Time-Q	-0.118351	0.62849
IRF2BP2	359948	Training-RE	-0.283932	1.6927
NET1	10276	b0	-0.0583833	0.533971
NET1	10276	Training-RE	0.274882	3.02437
OPTN	10133	b0	-0.190914	4.56814
OPTN	10133	Time-linear	-0.275233	2.6518
OPTN	10133	Time-Q	-0.182107	2.25544
MSRB2	22921	b0	-0.107561	3.47408
MSRB2	22921	Time-linear	-0.225047	3.85144
MSRB2	22921	Time-Q	-0.11399	2.04703
DDIT4	54541	b0	1.56372	2.2657
DDIT4	54541	Time-linear	-1.63525	5.31521
DDIT4	54541	Time-Q	1.33229	7.4954
DDIT4	54541	Age	-0.0506994	2.42497
SAMD8	142891	b0	0.0308824	0.33002
SAMD8	142891	Training-RE	0.197216	4.37976
IFIT1	3434	b0	0.0542624	0.382972
IFIT1	3434	Training-RE	-0.344983	3.30292
HECTD2	143279	b0	-0.456621	1.95009
HECTD2	143279	Training-RE	0.371041	4.24644
HECTD2	143279	Age	0.0167789	2.45713
C10orf62	414157	b0	-0.413667	3.7854
C10orf62	414157	Age	0.0164543	4.61406
WBP1L	54838	b0	0.222345	2.6682
WBP1L	54838	Training-RE	-0.412516	3.32026
PLEKHA1	59338	b0	0.123871	1.26159
PLEKHA1	59338	Training-RE	0.384037	3.81739
IDI2	91734	b0	-0.160733	2.0566
IDI2	91734	Time-linear	-0.449802	3.69448
IDI2	91734	Time-Q	-0.248715	2.28372
IDI1	3422	b0	0.147142	1.82416
IDI1	3422	Time-linear	-0.317849	2.12957
IDI1	3422	Time-Q	-0.223728	1.93507
CDNF	441549	b0	-0.0390079	0.272201
CDNF	441549	Training-RE	-0.314426	7.06391
CPEB3	22849	b0	-0.181586	6.91064
CPEB3	22849	Time-linear	-0.301071	5.01826
CPEB3	22849	Time-Q	-0.193079	4.02505
NOC3L	64318	b0	-0.0701517	1.46275
NOC3L	64318	Training-RE	0.17558	3.90071
ALDH18A1	5832	b0	0.147264	4.98503
ALDH18A1	5832	Time-linear	0.241003	3.33101
ALDH18A1	5832	Time-Q	0.181619	4.41222
FAM53B	9679	b0	-0.0505359	3.98267
FAM53B	9679	Time-linear	-0.138019	6.78144
FAM53B	9679	Time-Q	-0.0818811	5.29505
SAA1	6288	b0	0.220017	8.33012
SAA1	6288	Time-linear	0.380577	6.05326
SAA1	6288	Time-Q	0.178108	3.47142
ZDHHC13	54503	b0	-0.746524	4.99687
ZDHHC13	54503	Training-RE	0.426284	2.42997
ZDHHC13	54503	Age	0.0218483	3.80274
HTATIP2	10553	b0	0.116832	1.7954
HTATIP2	10553	Time-linear	0.292204	2.63991
HTATIP2	10553	Time-Q	0.124148	1.11207
ANO5	203859	b0	-0.00366897	0.0252057
ANO5	203859	Training-RE	-0.220834	3.85133
GAS2	2620	b0	0.344505	1.5371
GAS2	2620	Training-RE	-0.277385	3.31748
GAS2	2620	Age	-0.011345	1.62469
ARL14EP	120534	b0	-0.0376726	0.747596
ARL14EP	120534	Time-linear	0.00373119	0.0288607
ARL14EP	120534	Time-Q	-0.14159	4.15011
ARL14EP	120534	Training-RE	-0.222646	4.3337
DEPDC7	91614	b0	0.0283792	0.491446
DEPDC7	91614	Training-RE	-0.244968	4.79952
ZFP91	80829	b0	-0.0357574	0.583921
ZFP91	80829	Training-RE	0.157917	3.7927
STX3	6809	b0	0.0676145	1.45543
STX3	6809	Training-RE	0.208484	3.80968
SCGB1D2	10647	b0	0.0638776	1.16544
SCGB1D2	10647	Training-RE	-0.354503	6.19871
SF3B2	10992	b0	-0.0448841	0.602863
SF3B2	10992	Time-linear	0.135304	1.43522
SF3B2	10992	Time-Q	0.160691	3.47989
SF3B2	10992	Training-RE	0.2134	3.10978
ACTN3	89	b0	-0.356005	8.52276
ACTN3	89	Time-linear	-0.548976	5.79837
ACTN3	89	Time-Q	-0.143494	0.919853
CARNS1	57571	b0	-0.265513	2.0059
CARNS1	57571	Time-linear	-0.606783	3.06833
CARNS1	57571	Time-Q	-0.357163	2.11668
RELT	84957	base_model	0.133077	3.66732
PCF11	51585	b0	0.104657	0.922814
PCF11	51585	Training-RE	-0.336318	3.28633
PANX1	24145	b0	0.337277	1.44928
PANX1	24145	Time-linear	0.559632	1.33248
PANX1	24145	Time-Q	0.427349	1.45114
PANX1	24145	Training-RE	0.8668	3.21497
NKAPD1	55216	b0	-0.0889027	2.96921
NKAPD1	55216	Training-RE	0.194915	5.37173
SCT	6343	b0	-0.0530001	1.111
SCT	6343	Time-linear	-0.208056	2.96762
SCT	6343	Time-Q	-0.0650944	1.11262
DUSP8	1850	b0	-0.901436	3.23131
DUSP8	1850	Training-RE	0.380342	2.59363
DUSP8	1850	Age	0.0294821	3.59594
NAP1L4	4676	b0	-0.241454	5.72421
NAP1L4	4676	Age	0.0082566	5.52427
LMO1	4004	b0	-0.0746342	0.973167
LMO1	4004	Time-linear	-0.18045	1.56655
LMO1	4004	Time-Q	-0.178646	2.86017
LMO1	4004	Training-RE	-0.199232	2.18415
SAA2	6289	b0	0.218964	8.40661
SAA2	6289	Time-linear	0.445272	7.855
SAA2	6289	Time-Q	0.236098	6.47654
TNKS1BP1	85456	b0	0.10275	3.75848
TNKS1BP1	85456	Training-RE	0.202083	5.32764
MRPL16	54948	b0	-0.0458318	0.575418
MRPL16	54948	Training-RE	-0.201075	4.58167
LBHD1	79081	b0	-0.0739058	0.423413
LBHD1	79081	Training-RE	0.357253	5.02974
SNHG1	23642	b0	0.0253382	0.318936
SNHG1	23642	Time-linear	0.224074	3.11194
SNHG1	23642	Time-Q	-0.313327	7.3617
ALG8	79053	b0	0.0702432	1.37719
ALG8	79053	Time-linear	0.197384	2.43886
ALG8	79053	Time-Q	0.122029	1.80592
SLC36A4	120103	b0	0.00958549	0.0999336
SLC36A4	120103	Training-RE	0.241557	4.04789
TAF1D	79101	b0	0.0191465	0.0746432
TAF1D	79101	Training-RE	0.332816	4.87658
PPP2R1B	5519	b0	-0.329029	1.7917
PPP2R1B	5519	Age	0.0159985	3.03593
SCN4B	6330	b0	-0.0656709	0.340262
SCN4B	6330	Time-linear	-0.29062	1.23647
SCN4B	6330	Time-Q	-0.307575	2.25378
SCN4B	6330	Training-RE	-0.314868	1.64513
SCN2B	6327	b0	0.233287	2.45749
SCN2B	6327	Time-linear	-0.157938	0.5909
SCN2B	6327	Time-Q	-0.261112	2.05209
SCN2B	6327	Training-RE	-0.751544	8.97889
RIMKLB	57494	b0	0.0210512	0.131288
RIMKLB	57494	Training-RE	0.380043	3.6886
GABARAPL1	23710	b0	0.456807	5.77159
GABARAPL1	23710	Time-linear	-0.542111	2.43786
GABARAPL1	23710	Time-Q	-0.48604	4.80413
CDKN1B	1027	b0	0.00253172	0.0220533
CDKN1B	1027	Training-RE	-0.276486	6.03075
SPX	80763	b0	0.0114906	0.106794
SPX	80763	Training-RE	-0.264986	3.47664
SSPN	8082	b0	-0.173267	3.20487
SSPN	8082	Time-linear	-0.264326	4.07046
SSPN	8082	Time-Q	-0.156651	3.98891
CCDC91	55297	b0	0.0893498	9.7482
CCDC91	55297	Time-linear	0.206605	11.6511
CCDC91	55297	Time-Q	0.109306	9.24718
GRASP	160622	b0	0.258495	0.598666
GRASP	160622	Training-RE	-0.282067	3.5974
NR4A1	3164	b0	0.823943	10.8685
NR4A1	3164	Time-linear	-1.58101	10.3376
NR4A1	3164	Time-Q	0.620808	3.33876
METTL7B	196410	b0	0.19799	1.56257
METTL7B	196410	Training-RE	0.539718	3.34737
SUOX	6821	base_model	-0.189766	5.57007
COQ10A	93058	b0	-0.320476	2.4579
COQ10A	93058	Time-linear	-0.287034	1.44706
COQ10A	93058	Time-Q	-0.114641	0.783081
RAB3IP	117177	b0	0.0662165	1.05247
RAB3IP	117177	Training-RE	0.245464	4.24686
ZDHHC17	23390	b0	-0.11466	2.9047
ZDHHC17	23390	Training-RE	0.194482	3.37933
ELK3	2004	b0	0.344713	1.91741
ELK3	2004	Training-RE	0.156899	1.78751
ELK3	2004	Age	-0.0137614	2.72896
APAF1	317	b0	0.0386326	0.767293
APAF1	317	Time-linear	0.144612	2.06451
APAF1	317	Time-Q	0.170211	4.33709
PWP1	11137	b0	-0.0708183	1.88872
PWP1	11137	Training-RE	0.237452	7.89531
ACADS	35	b0	-0.0447871	0.474352
ACADS	35	Time-linear	-0.281301	2.73815
ACADS	35	Time-Q	-0.15568	1.60094
RAN	5901	b0	-0.0374026	0.185747
RAN	5901	Training-RE	0.300388	5.93148
PXMP2	5827	b0	-0.119559	4.13187
PXMP2	5827	Time-linear	-0.271589	5.30914
PXMP2	5827	Time-Q	-0.135472	2.69484
ARHGDIB	397	b0	0.0235846	0.212223
ARHGDIB	397	Time-linear	0.247959	2.21115
ARHGDIB	397	Time-Q	0.195667	2.29015
DDN	23109	b0	0.346179	1.78467
DDN	23109	Time-linear	0.470261	1.20431
DDN	23109	Time-Q	0.532917	2.79497
DDN	23109	Training-RE	0.499597	1.6985
SPRYD3	84926	b0	0.0709627	1.49203
SPRYD3	84926	Time-linear	0.14446	1.56552
SPRYD3	84926	Time-Q	0.167649	3.31471
PPP1R1A	5502	b0	-0.215473	10.0124
PPP1R1A	5502	Time-linear	-0.31948	5.56179
PPP1R1A	5502	Time-Q	-0.171197	3.87173
CD63	967	b0	0.295666	6.3521
CD63	967	Time-linear	0.515708	5.04265
CD63	967	Time-Q	0.150849	1.13715
AVIL	10677	b0	-0.0672314	0.417794
AVIL	10677	Training-RE	-0.409791	3.57192
BEST3	144453	b0	0.0487121	0.244819
BEST3	144453	Training-RE	0.564807	4.59758
TSPAN8	7103	b0	-0.281539	6.11044
TSPAN8	7103	Time-linear	-0.489648	4.96564
TSPAN8	7103	Time-Q	-0.295988	3.35589
ATP2B1	490	b0	0.0458999	0.547842
ATP2B1	490	Training-RE	0.192434	3.66126
EEA1	8411	b0	-0.466197	3.44631
EEA1	8411	Training-RE	0.273575	3.32645
EEA1	8411	Age	0.0126252	2.46984
NT5DC3	51559	b0	0.011351	0.079714
NT5DC3	51559	Training-RE	0.34511	3.66895
PRDM4	11108	b0	0.03743	0.539598
PRDM4	11108	Time-linear	0.196002	3.68408
PRDM4	11108	Time-Q	0.10855	2.76072
ARPC3	10094	b0	0.113544	1.92273
ARPC3	10094	Time-linear	0.242485	2.18535
ARPC3	10094	Time-Q	0.189503	2.41636
PPTC7	160760	b0	-0.549196	1.91131
PPTC7	160760	Time-linear	-0.162569	0.648331
PPTC7	160760	Time-Q	-0.587414	9.65049
PPTC7	160760	Age	0.0182362	2.09792
CLIP1	6249	b0	-0.205708	1.27329
CLIP1	6249	Age	0.0123671	3.13473
NCOR2	9612	b0	-0.0868666	4.31164
NCOR2	9612	Time-linear	-0.167849	4.16795
NCOR2	9612	Time-Q	-0.156472	6.29966
IL17D	53342	b0	-0.313412	3.65482
IL17D	53342	Time-linear	-0.58096	3.87492
IL17D	53342	Time-Q	-0.378922	3.7076
IL17D	53342	Training-RE	-0.40786	2.5997
SGCG	6445	b0	-0.0668764	1.63094
SGCG	6445	Training-RE	-0.183061	3.67172
BORA	79866	b0	0.0554824	1.19481
BORA	79866	Time-linear	0.23317	4.24528
BORA	79866	Time-Q	0.0981791	1.53692
KLF5	688	b0	0.071991	1.21201
KLF5	688	Training-RE	0.446497	6.20679
TM9SF2	9375	b0	0.0673819	2.25237
TM9SF2	9375	Time-linear	0.148883	2.7711
TM9SF2	9375	Time-Q	0.116542	2.91231
FLT1	2321	b0	-0.377252	8.98481
FLT1	2321	Age	0.0143228	10.0405
N4BP2L2	10443	b0	-0.450049	7.41371
N4BP2L2	10443	Age	0.0123712	4.36736
FOXO1	2308	b0	0.0563489	0.163748
FOXO1	2308	Time-linear	-0.815904	18.1837
FOXO1	2308	Time-Q	-0.565722	25.2379
SLC25A30	253512	b0	0.156341	1.7499
SLC25A30	253512	Time-linear	-0.0328754	0.116775
SLC25A30	253512	Time-Q	-0.447375	7.67086
SLC25A30	253512	Training-RE	-0.296569	2.37345
SAMD4A	23034	b0	-0.092003	1.14237
SAMD4A	23034	Time-linear	-0.318099	2.8304
SAMD4A	23034	Time-Q	-0.220594	2.46435
ACOT1	641371	b0	-0.14361	8.85835
ACOT1	641371	Time-linear	-0.329695	10.6688
ACOT1	641371	Time-Q	-0.168692	7.36598
ISCA2	122961	b0	0.0103086	0.07971
ISCA2	122961	Training-RE	-0.201813	5.08762
CIPC	85457	b0	-0.0356122	0.460785
CIPC	85457	Time-linear	-0.233816	3.56342
CIPC	85457	Time-Q	-0.19451	5.00897
CIPC	85457	Training-RE	-0.184737	2.64281
FLRT2	23768	b0	-0.313132	1.38599
FLRT2	23768	Training-RE	-0.196042	1.85391
FLRT2	23768	Age	0.0117484	1.94376
UBR7	55148	b0	-0.0512584	0.33767
UBR7	55148	Training-RE	0.327946	3.11734
HOMEZ	57594	b0	0.0944701	3.13211
HOMEZ	57594	Training-RE	-0.204597	4.52344
EMC9	51016	b0	-0.0185138	0.203764
EMC9	51016	Training-RE	-0.222487	4.53687
CHMP4A	29082	b0	0.0825642	3.22222
CHMP4A	29082	Time-linear	0.186586	3.9284
CHMP4A	29082	Time-Q	0.135962	4.29882
TINF2	26277	b0	0.081374	0.830054
TINF2	26277	Time-linear	0.382597	4.78997
TINF2	26277	Time-Q	0.145666	1.92998
BAZ1A	11177	base_model	0.131491	3.09755
ATG14	22863	b0	-0.0740618	0.941231
ATG14	22863	Training-RE	0.264903	3.24287
ALDH6A1	4329	b0	0.0190867	0.235729
ALDH6A1	4329	Training-RE	-0.23963	4.42158
ASB2	51676	b0	0.162551	0.492566
ASB2	51676	Training-RE	-0.478063	5.06277
ANKRD9	122416	b0	-0.0375748	0.308167
ANKRD9	122416	Time-linear	-0.327638	2.58381
ANKRD9	122416	Time-Q	-0.163677	1.44496
GANC	2595	b0	-0.06834	0.568845
GANC	2595	Training-RE	0.212319	5.65315
SMAD3	4088	b0	0.0323559	0.293261
SMAD3	4088	Time-linear	-0.293978	2.66194
SMAD3	4088	Time-Q	-0.280054	3.98497
C15orf61	145853	b0	-0.244522	8.19977
C15orf61	145853	Time-linear	-0.415574	6.07917
C15orf61	145853	Time-Q	-0.277163	5.52338
UBE2Q2	92912	b0	-0.109622	0.846747
UBE2Q2	92912	Training-RE	0.464017	4.61038
ARNT2	9915	b0	-0.165204	2.37251
ARNT2	9915	Time-linear	-0.379244	3.09953
ARNT2	9915	Time-Q	-0.164976	1.2793
ABHD17C	58489	b0	0.223745	8.05024
ABHD17C	58489	Time-linear	0.449442	7.28946
ABHD17C	58489	Time-Q	0.277777	8.24133
ACTC1	70	b0	0.0706408	0.0892784
ACTC1	70	Training-RE	1.5161	3.78224
HERC1	8925	b0	-0.0633723	0.693531
HERC1	8925	Time-linear	-0.201462	1.7507
HERC1	8925	Time-Q	-0.151785	1.92852
HERC1	8925	Training-RE	-0.201055	1.97651
DAPK2	23604	b0	0.0246089	0.165783
DAPK2	23604	Training-RE	-0.324884	3.51231
CSPG4	1464	b0	0.0282793	0.0877073
CSPG4	1464	Training-RE	0.716539	3.87052
IDH2	3418	b0	0.0331939	0.989524
IDH2	3418	Training-RE	-0.133931	5.12488
DECR2	26063	b0	-0.0534554	3.4354
DECR2	26063	Time-linear	-0.139186	5.69018
DECR2	26063	Time-Q	0.0170028	0.353331
TRAF7	84231	b0	-0.0741559	1.78168
TRAF7	84231	Training-RE	0.186582	4.95522
FLYWCH1	84256	b0	0.0470892	2.31058
FLYWCH1	84256	Training-RE	-0.137792	6.86953
TNFRSF12A	51330	b0	0.0354389	0.0285694
TNFRSF12A	51330	Time-linear	-0.277522	0.304259
TNFRSF12A	51330	Time-Q	-1.01972	4.67647
TNFRSF12A	51330	Training-RE	2.10513	12.9121
PMM2	5373	b0	0.053467	0.606624
PMM2	5373	Training-RE	0.268778	3.42875
MPV17L	255027	b0	-0.010706	0.145262
MPV17L	255027	Training-RE	-0.257728	6.63209
MVP	9961	b0	0.287193	5.09024
MVP	9961	Time-linear	0.433959	3.11757
MVP	9961	Time-Q	0.203408	1.60206
GPT2	84706	b0	-0.16082	1.11016
GPT2	84706	Time-linear	-0.390617	1.8881
GPT2	84706	Time-Q	-0.198476	1.18319
GPT2	84706	Training-RE	-0.349366	1.83333
CYLD	1540	base_model	0.188486	4.97879
HNRNPA1P33	728643	b0	0.184435	7.8365
HNRNPA1P33	728643	Time-linear	0.390935	7.83211
HNRNPA1P33	728643	Time-Q	0.22574	7.8063
NUP93	9688	b0	0.056773	1.9287
NUP93	9688	Time-linear	0.110062	1.92894
NUP93	9688	Time-Q	0.126137	3.72965
CX3CL1	6376	b0	1.17708	4.09443
CX3CL1	6376	Time-linear	-1.27353	14.2431
CX3CL1	6376	Time-Q	0.646137	7.96121
CX3CL1	6376	Age	-0.0269902	2.22119
HSF4	3299	b0	-0.013285	0.161558
HSF4	3299	Training-RE	-0.230046	5.35958
NOL3	8996	b0	-0.117596	1.62493
NOL3	8996	Time-linear	-0.351056	3.25255
NOL3	8996	Time-Q	-0.105985	0.778287
MLYCD	23417	b0	-0.0541755	0.641546
MLYCD	23417	Time-linear	-0.353275	4.17792
MLYCD	23417	Time-Q	-0.258951	4.11549
KIAA0513	9764	b0	-0.0146279	0.190968
KIAA0513	9764	Training-RE	0.194396	4.0593
TUBB3	10381	b0	0.179209	3.43125
TUBB3	10381	Time-linear	0.24284	3.82152
TUBB3	10381	Time-Q	0.16426	4.93787
GAS8	2622	b0	-0.0184437	0.500966
GAS8	2622	Training-RE	-0.175923	6.26399
ECI1	1632	b0	-0.153296	2.49038
ECI1	1632	Time-linear	-0.352492	3.20451
ECI1	1632	Time-Q	-0.150823	1.35004
ADCY9	115	b0	-0.126992	8.10327
ADCY9	115	Time-linear	-0.184154	4.69809
ADCY9	115	Time-Q	-0.134114	4.49233
ARHGAP17	55114	b0	0.0174413	0.189553
ARHGAP17	55114	Training-RE	0.206129	3.36655
XPO6	23214	b0	0.0534111	0.533848
XPO6	23214	Time-linear	0.200369	3.54762
XPO6	23214	Time-Q	0.0486014	0.820812
MYLK3	91807	b0	-0.0203521	0.143238
MYLK3	91807	Training-RE	-0.353106	3.83582
CSNK2A2	1459	b0	-0.0264895	0.315964
CSNK2A2	1459	Training-RE	0.205023	3.56415
CIAO2B	51647	b0	0.116968	4.01025
CIAO2B	51647	Time-linear	0.297888	5.71631
CIAO2B	51647	Time-Q	0.18068	5.53303
FHOD1	29109	b0	-0.148294	2.38559
FHOD1	29109	Time-linear	-0.303629	3.56849
FHOD1	29109	Time-Q	-0.0677017	0.641086
LDHD	197257	b0	-0.101422	1.43314
LDHD	197257	Time-linear	-0.330878	3.27442
LDHD	197257	Time-Q	-0.176929	1.89415
MVD	4597	b0	0.00806011	0.151486
MVD	4597	Training-RE	-0.177593	6.68822
SNAI3	333929	b0	-0.127386	0.604908
SNAI3	333929	Time-linear	-0.54785	2.67029
SNAI3	333929	Time-Q	-0.399456	3.0874
CBFA2T3	863	b0	0.0464127	2.19174
CBFA2T3	863	Training-RE	-0.109639	4.15438
VPS9D1	9605	b0	-0.0743125	3.08737
VPS9D1	9605	Time-linear	-0.227483	6.03318
VPS9D1	9605	Time-Q	-0.0523017	1.18104
ASPA	443	b0	-0.0760192	0.565409
ASPA	443	Time-linear	-0.1827	0.8997
ASPA	443	Time-Q	-0.336151	4.02944
ASPA	443	Training-RE	-0.287702	2.10091
BCL6B	255877	b0	0.161016	2.90668
BCL6B	255877	Time-linear	-0.719639	13.004
BCL6B	255877	Time-Q	0.467037	9.41851
CD68	968	b0	0.313372	5.24707
CD68	968	Time-linear	0.486953	3.55508
CD68	968	Time-Q	0.231884	1.60806
MAP2K3	5606	b0	-0.411757	2.22937
MAP2K3	5606	Training-RE	0.304221	2.49802
MAP2K3	5606	Age	0.0156108	3.10865
TCAP	8557	b0	0.000569093	0.015103
TCAP	8557	Training-RE	-0.18346	9.9718
TUBG1	7283	b0	0.0276523	0.24712
TUBG1	7283	Time-linear	0.197232	1.42945
TUBG1	7283	Time-Q	0.2513	3.4371
G6PC3	92579	b0	0.0228027	0.576008
G6PC3	92579	Time-linear	0.0558434	0.774658
G6PC3	92579	Time-Q	0.155124	6.80417
KPNB1	3837	b0	0.0852802	3.50778
KPNB1	3837	Time-linear	0.134431	2.43228
KPNB1	3837	Time-Q	0.123561	3.41564
NME1	4830	base_model	0.133979	5.53042
PPM1D	8493	b0	-0.573283	2.26847
PPM1D	8493	Training-RE	0.320832	2.4929
PPM1D	8493	Age	0.0203399	2.79539
SPHK1	8877	base_model	0.165975	5.74795
HGS	9146	b0	0.144531	2.98695
HGS	9146	Time-linear	0.241385	2.69522
HGS	9146	Time-Q	0.195442	3.30022
DOC2B	8447	b0	-0.50583	3.51488
DOC2B	8447	Age	0.0188391	3.71623
RILP	83547	b0	-0.113469	3.0801
RILP	83547	Time-linear	-0.276617	4.40272
RILP	83547	Time-Q	-0.115166	1.73513
P2RX5	5026	b0	0.0207927	0.101891
P2RX5	5026	Training-RE	0.393776	3.02255
DHX33	56919	b0	-0.0326548	0.341772
DHX33	56919	Training-RE	0.282892	3.68099
DERL2	51009	b0	0.0011572	0.00734483
DERL2	51009	Training-RE	0.241331	3.44751
DHRS7C	201140	b0	-0.339248	17.3489
DHRS7C	201140	Time-linear	-0.530414	10.7413
DHRS7C	201140	Time-Q	-0.298533	7.37639
PMP22	5376	b0	0.410922	4.98075
PMP22	5376	Time-linear	-0.350747	1.2664
PMP22	5376	Time-Q	-0.351087	1.96613
MMP28	79148	b0	0.218948	2.87468
MMP28	79148	Age	-0.00874911	3.64194
SMARCE1	6605	b0	-0.12067	3.95122
SMARCE1	6605	Training-RE	0.165197	3.70455
MAP3K14	9020	b0	0.142109	4.91948
MAP3K14	9020	Time-linear	-0.0597147	0.524187
MAP3K14	9020	Time-Q	-0.170732	4.7145
TOB1	10140	b0	-0.02262	0.225492
TOB1	10140	Time-linear	-0.352835	4.66061
TOB1	10140	Time-Q	-0.0995337	0.94516
TRIM25	7706	base_model	0.2051	7.84878
CASKIN2	57513	b0	0.0868953	5.78645
CASKIN2	57513	Time-linear	-0.280442	16.3109
CASKIN2	57513	Time-Q	0.177422	8.8979
PYCR1	5831	b0	0.164216	7.39967
PYCR1	5831	Time-linear	-0.343705	8.38424
PYCR1	5831	Time-Q	0.136327	2.6977
RNF125	54941	b0	0.874906	3.39344
RNF125	54941	Age	-0.0274569	3.14503
SOCS6	9306	b0	-0.566446	2.02529
SOCS6	9306	Training-RE	0.38339	3.08676
SOCS6	9306	Age	0.0160564	1.71714
CNDP2	55748	b0	0.113475	3.25864
CNDP2	55748	Time-linear	0.230059	3.51737
CNDP2	55748	Time-Q	0.162187	3.01271
NFATC1	4772	b0	-0.361447	3.31566
NFATC1	4772	Age	0.0122285	3.09625
SMAD7	4092	b0	-0.936896	4.39048
SMAD7	4092	Age	0.0313903	4.0762
RNF152	220441	b0	-0.491	6.01021
RNF152	220441	Age	0.0179071	5.93317
KDSR	2531	b0	-0.00444158	0.141716
KDSR	2531	Training-RE	0.145319	3.71531
MBP	4155	b0	0.00840695	0.0576257
MBP	4155	Time-linear	-0.132968	1.44149
MBP	4155	Time-Q	-0.312416	14.7573
CDC34	997	b0	0.0723974	2.2405
CDC34	997	Training-RE	-0.167636	4.72228
CNN2	1265	b0	0.213603	5.25975
CNN2	1265	Time-linear	-0.366425	4.1746
CNN2	1265	Time-Q	0.25291	3.57728
REEP6	92840	b0	0.162225	3.26133
REEP6	92840	Age	-0.00596827	3.21834
ANGPTL4	51129	b0	-1.07719	1.13826
ANGPTL4	51129	Time-linear	0.814463	4.1539
ANGPTL4	51129	Time-Q	-0.652447	7.28953
ANGPTL4	51129	Age	0.0484211	1.91541
LDLR	3949	b0	0.3441	6.06317
LDLR	3949	Time-linear	-0.61463	5.17139
LDLR	3949	Time-Q	0.414589	4.21097
JUNB	3726	b0	1.26508	5.53249
JUNB	3726	Training-RE	-1.12653	8.83282
GCDH	2639	b0	0.0601878	0.832545
GCDH	2639	Training-RE	-0.188779	4.3947
AP1M1	8907	b0	0.120147	2.3711
AP1M1	8907	Time-linear	0.233488	3.15973
AP1M1	8907	Time-Q	0.175083	3.6639
KLF2	10365	b0	0.13977	0.990951
KLF2	10365	Time-linear	-0.69273	4.41423
KLF2	10365	Time-Q	0.481216	3.94632
YJEFN3	374887	b0	0.0541588	1.80558
YJEFN3	374887	Training-RE	-0.14196	3.84822
ZNF253	56242	b0	0.110997	0.70737
ZNF253	56242	Training-RE	-0.356487	5.74312
LRP3	4037	b0	-0.0753133	3.17859
LRP3	4037	Time-linear	-0.19663	5.06911
LRP3	4037	Time-Q	-0.0180258	0.247385
SCN1B	6324	b0	0.045473	0.718769
SCN1B	6324	Training-RE	-0.254464	5.63512
ZNF540	163255	b0	0.014461	0.136789
ZNF540	163255	Time-linear	-0.18994	4.87971
ZNF540	163255	Time-Q	-0.115094	4.99162
SIPA1L3	23094	b0	-0.0254725	1.38836
SIPA1L3	23094	Time-linear	-0.160937	9.07658
SIPA1L3	23094	Time-Q	-0.0755483	5.88621
LTBP4	8425	b0	-0.216005	17.4315
LTBP4	8425	Time-linear	-0.284585	8.24364
LTBP4	8425	Time-Q	-0.137631	3.81271
RAB4B	53916	b0	0.0646709	2.82006
RAB4B	53916	Time-linear	0.188506	5.57082
RAB4B	53916	Time-Q	0.100354	3.14217
PTOV1	53635	b0	-0.0984555	4.21506
PTOV1	53635	Time-linear	-0.26912	7.79102
PTOV1	53635	Time-Q	-0.0634429	1.07541
ZNF524	147807	b0	-0.0670476	2.90306
ZNF524	147807	Time-linear	-0.1801	4.9974
ZNF524	147807	Time-Q	-0.0801454	2.07266
ZNF805	390980	b0	-0.0151481	0.353449
ZNF805	390980	Training-RE	0.180224	7.16043
MKNK2	2872	b0	0.12999	2.97778
MKNK2	2872	Time-linear	-0.151374	1.27315
MKNK2	2872	Time-Q	-0.206381	4.17582
JSRP1	126306	b0	0.0175158	0.682158
JSRP1	126306	Training-RE	-0.247504	11.6278
DNMT1	1786	b0	0.46634	3.0515
DNMT1	1786	Time-linear	0.125099	0.885959
DNMT1	1786	Time-Q	0.267346	5.43335
DNMT1	1786	Age	-0.0111888	1.90237
DNAJB1	3337	b0	0.303393	3.00342
DNAJB1	3337	Time-linear	-0.698954	3.99755
DNAJB1	3337	Time-Q	0.303671	1.58275
NDUFB7	4713	b0	-0.0426389	0.788001
NDUFB7	4713	Time-linear	-0.151593	2.76101
NDUFB7	4713	Time-Q	-0.090635	1.88886
NDUFB7	4713	Training-RE	-0.183368	3.73257
ZNF792	126375	b0	0.385556	3.65968
ZNF792	126375	Age	-0.0136922	3.79927
LGI4	163175	b0	0.0166038	0.127863
LGI4	163175	Training-RE	-0.158944	3.02808
HSPB6	126393	b0	-0.0839853	0.54377
HSPB6	126393	Time-linear	-0.379593	2.52118
HSPB6	126393	Time-Q	-0.126033	0.845569
DPF1	8193	b0	-0.0508276	4.29887
DPF1	8193	Time-linear	-0.102767	3.96534
DPF1	8193	Time-Q	-0.0622564	4.26029
LGALS4	3960	b0	-0.392534	3.15126
LGALS4	3960	Age	0.014871	3.60351
GMFG	9535	b0	-0.00810803	0.0448058
GMFG	9535	Time-linear	0.38586	2.56536
GMFG	9535	Time-Q	0.166384	1.06209
SERTAD1	29950	b0	0.250537	1.17148
SERTAD1	29950	Time-linear	-0.38637	1.58501
SERTAD1	29950	Time-Q	-0.322144	2.23354
ERF	2077	b0	0.185094	4.97092
ERF	2077	Time-linear	-0.555381	10.6516
ERF	2077	Time-Q	0.384031	9.5323
NTF4	4909	b0	-0.0317904	0.553649
NTF4	4909	Training-RE	-0.257657	5.73768
FAM71E1	112703	b0	0.0227141	0.38342
FAM71E1	112703	Training-RE	-0.248739	5.66892
ID2	3398	b0	0.176912	1.47316
ID2	3398	Time-linear	-0.711062	5.13021
ID2	3398	Time-Q	0.518573	7.27728
LPIN1	23175	b0	-0.0205706	0.135449
LPIN1	23175	Time-linear	-0.28591	2.98154
LPIN1	23175	Time-Q	-0.346375	8.83268
UBXN2A	165324	b0	-0.542041	3.57647
UBXN2A	165324	Training-RE	0.298843	2.0052
UBXN2A	165324	Age	0.0135605	2.2326
HADHB	3032	b0	0.0614942	1.21432
HADHB	3032	Training-RE	-0.202889	4.12668
TMEM214	54867	b0	-0.0415462	0.230316
TMEM214	54867	Training-RE	0.368319	9.80465
UGP2	7360	b0	-0.44873	3.34153
UGP2	7360	Age	0.0174509	4.05228
DYSF	8291	b0	0.17573	2.1152
DYSF	8291	Time-linear	0.363513	3.63534
DYSF	8291	Time-Q	0.0940909	0.866443
MAT2A	4144	b0	0.0845435	0.46477
MAT2A	4144	Time-linear	-0.52442	2.56138
MAT2A	4144	Time-Q	-0.315559	1.8075
MRPL35	51318	b0	0.0334243	0.38649
MRPL35	51318	Time-linear	-0.0365859	0.216926
MRPL35	51318	Time-Q	-0.239286	5.64586
MRPL35	51318	Training-RE	-0.21307	3.00663
EIF5B	9669	b0	-0.00442484	0.0400082
EIF5B	9669	Training-RE	0.188373	3.6771
ACTR3	10096	b0	0.21994	6.88519
ACTR3	10096	Time-linear	0.358492	4.7821
ACTR3	10096	Time-Q	0.280141	5.67398
IMP4	92856	b0	0.355298	4.93581
IMP4	92856	Time-linear	-0.0622592	0.705328
IMP4	92856	Time-Q	0.196443	8.45162
IMP4	92856	Age	-0.00948399	3.64845
PLEKHB2	55041	base_model	0.100441	3.26622
ITPRID2	6744	b0	-0.0692341	3.11049
ITPRID2	6744	Training-RE	0.129068	3.81656
DNAJC10	54431	b0	0.00261504	0.0410805
DNAJC10	54431	Time-linear	0.220582	5.83228
DNAJC10	54431	Time-Q	0.00663281	0.075162
WDR75	84128	b0	-0.00112307	0.0117694
WDR75	84128	Training-RE	0.207287	4.31955
DGKD	8527	b0	-0.429528	1.17652
DGKD	8527	Training-RE	0.508244	4.40004
DGKD	8527	Age	0.0148065	1.4125
ACKR3	57007	b0	0.290266	2.19442
ACKR3	57007	Training-RE	-0.544177	3.1674
RAMP1	10267	b0	-0.129937	2.76511
RAMP1	10267	Time-linear	-0.302007	3.65408
RAMP1	10267	Time-Q	-0.0858717	0.814238
FAM49A	81553	b0	-0.286543	1.63887
FAM49A	81553	Training-RE	0.302988	6.30087
FAM49A	81553	Age	0.00943782	1.64603
EIF2B4	8890	b0	0.00972077	0.128085
EIF2B4	8890	Training-RE	0.221862	5.56654
FEZ2	9637	b0	-0.140039	3.03149
FEZ2	9637	Time-linear	-0.24563	2.53419
FEZ2	9637	Time-Q	-0.182208	2.44202
STRN	6801	b0	-0.0668284	1.01646
STRN	6801	Training-RE	0.358161	7.84207
CDC42EP3	10602	base_model	0.133046	3.36773
PREPL	9581	b0	0.220128	4.60485
PREPL	9581	Time-linear	0.338282	3.0513
PREPL	9581	Time-Q	0.167399	1.51393
ATP6V1E2	90423	b0	-0.0880385	1.82874
ATP6V1E2	90423	Time-linear	-0.235505	3.03199
ATP6V1E2	90423	Time-Q	-0.135745	2.00093
CNRIP1	25927	b0	-0.018532	0.200398
CNRIP1	25927	Training-RE	0.306563	4.53747
EGR4	1961	b0	0.0692448	5.36659
EGR4	1961	Time-linear	-0.201272	9.56615
EGR4	1961	Time-Q	0.0848963	5.38021
EGR4	1961	Training-RE	-0.0726092	3.1976
ST3GAL5	8869	b0	-0.0207497	0.107539
ST3GAL5	8869	Time-linear	-0.398887	5.74254
ST3GAL5	8869	Time-Q	-0.288939	7.72605
EIF2AK3	9451	b0	0.136627	0.506662
EIF2AK3	9451	Training-RE	0.66582	3.04671
LMAN2L	81562	b0	0.0618538	0.782487
LMAN2L	81562	Training-RE	-0.270558	4.61294
TBC1D8	11138	b0	0.0879208	0.73727
TBC1D8	11138	Time-linear	-0.267015	3.22952
TBC1D8	11138	Time-Q	-0.266333	7.24403
RNF149	284996	b0	0.0272084	0.177602
RNF149	284996	Training-RE	0.386754	3.98868
FHL2	2274	b0	-0.718645	2.55727
FHL2	2274	Time-linear	-0.268818	1.32593
FHL2	2274	Time-Q	-0.285022	2.5461
FHL2	2274	Age	0.0221661	2.3827
STAM2	10254	b0	0.0639756	2.9017
STAM2	10254	Time-linear	0.124085	2.82196
STAM2	10254	Time-Q	0.126561	4.9501
NR4A2	4929	b0	-0.253379	0.1387
NR4A2	4929	Time-linear	-1.49324	3.18406
NR4A2	4929	Time-Q	0.902773	2.60868
NR4A2	4929	Age	0.0387069	1.01716
SLC25A12	8604	b0	-0.274768	5.88347
SLC25A12	8604	Time-linear	-0.392495	3.27199
SLC25A12	8604	Time-Q	-0.245026	2.62437
OSGEPL1	64172	b0	0.00789515	0.052878
OSGEPL1	64172	Training-RE	-0.222524	3.88274
TUBA4A	7277	b0	-0.0231002	0.142186
TUBA4A	7277	Time-linear	0.168662	0.675648
TUBA4A	7277	Time-Q	0.336419	4.51893
LOC100130449	100130449	b0	-0.00073773	0.13012
LOC100130449	100130449	Training-RE	-0.107252	5.33816
ITPA	3704	b0	0.548975	4.66537
ITPA	3704	Time-linear	0.0449512	0.287558
ITPA	3704	Time-Q	0.242231	6.33428
ITPA	3704	Age	-0.0139665	3.02611
SLC24A3	57419	b0	-0.126519	9.37445
SLC24A3	57419	Time-linear	-0.286519	10.7028
SLC24A3	57419	Time-Q	-0.163896	10.0717
ID1	3397	b0	0.279031	4.01596
ID1	3397	Time-linear	-1.08045	14.4408
ID1	3397	Time-Q	0.774392	11.9377
MYLK2	85366	b0	-0.439219	4.18154
MYLK2	85366	Time-linear	-0.708558	2.97723
MYLK2	85366	Time-Q	-0.291175	1.15281
TP53INP2	58476	b0	-0.481827	1.18129
TP53INP2	58476	Time-linear	-0.318773	1.38921
TP53INP2	58476	Time-Q	-0.424139	4.33049
TP53INP2	58476	Age	0.01812	1.55521
MYH7B	57644	b0	-0.0562796	0.328919
MYH7B	57644	Time-linear	-0.398924	2.46743
MYH7B	57644	Time-Q	-0.113684	0.585027
MYH7B	57644	Training-RE	-0.301685	1.67576
LBP	3929	base_model	0.228899	3.83726
RNF114	55905	b0	0.0772414	0.777068
RNF114	55905	Time-linear	-0.184602	1.02637
RNF114	55905	Time-Q	-0.263755	2.93502
FAM210B	116151	b0	-0.106949	1.41869
FAM210B	116151	Time-linear	-0.325321	2.88732
FAM210B	116151	Time-Q	-0.226701	2.55907
NOL4L	140688	b0	-0.33177	7.2085
NOL4L	140688	Age	0.0122978	7.47896
SDC4	6385	b0	0.4832	3.26935
SDC4	6385	Time-linear	-0.787881	2.40384
SDC4	6385	Time-Q	-0.772769	3.77088
AURKA	6790	b0	-0.0117709	0.0926406
AURKA	6790	Time-linear	-0.242577	2.31328
AURKA	6790	Time-Q	-0.165789	2.14523
AURKA	6790	Training-RE	-0.24911	2.57003
STMN3	50861	b0	0.0857857	2.87764
STMN3	50861	Time-linear	0.253511	5.81843
STMN3	50861	Time-Q	0.0885318	1.64828
UCKL1	54963	b0	-0.0922164	1.46083
UCKL1	54963	Time-linear	-0.362312	4.68708
UCKL1	54963	Time-Q	-0.0753315	0.611585
SOX18	54345	b0	0.0169355	0.0863223
SOX18	54345	Time-linear	-0.0838295	0.233012
SOX18	54345	Time-Q	0.359119	4.24644
IL10RB	3588	b0	0.0992759	2.7273
IL10RB	3588	Time-linear	0.204905	2.99546
IL10RB	3588	Time-Q	0.19483	4.43059
BTG3	10950	base_model	0.216435	3.62263
ITGB2	3689	b0	0.149569	1.1815
ITGB2	3689	Time-linear	0.474934	2.52632
ITGB2	3689	Time-Q	0.220413	1.19779
TSSK2	23617	b0	-0.134891	4.08863
TSSK2	23617	Age	0.00502408	4.13486
SDF2L1	23753	b0	0.276185	3.27219
SDF2L1	23753	Time-linear	0.453585	2.41622
SDF2L1	23753	Time-Q	0.349899	2.57617
CDC42EP1	11135	b0	-0.412625	3.33592
CDC42EP1	11135	Age	0.0166264	4.41673
MAFF	23764	b0	0.859953	7.23876
MAFF	23764	Time-linear	-0.836238	5.5195
MAFF	23764	Time-Q	-0.251489	1.7523
SAMM50	25813	b0	-0.151702	3.86841
SAMM50	25813	Time-linear	-0.301704	3.91275
SAMM50	25813	Time-Q	-0.115226	1.3442
UPK3A	7380	b0	-0.106721	2.20408
UPK3A	7380	Time-linear	-0.298107	3.98274
UPK3A	7380	Time-Q	-0.0695276	0.653863
TTC38	55020	b0	0.0960497	2.82074
TTC38	55020	Training-RE	-0.20713	5.27194
ARVCF	421	b0	-0.0208869	0.58386
ARVCF	421	Time-linear	-0.143278	4.07522
ARVCF	421	Time-Q	-0.0561524	1.40651
MN1	4330	b0	-0.237017	1.59359
MN1	4330	Time-linear	-0.300482	2.49574
MN1	4330	Time-Q	-0.102198	1.01214
PES1	23481	b0	-0.000591747	0.00955785
PES1	23481	Training-RE	0.166691	3.5762
FOXRED2	80020	b0	0.0163553	0.441327
FOXRED2	80020	Training-RE	-0.182834	6.5116
EIF3D	8664	b0	-0.0478956	0.73565
EIF3D	8664	Training-RE	0.210763	4.25805
CBX6	23466	b0	0.133384	2.58316
CBX6	23466	Time-linear	0.146065	1.05058
CBX6	23466	Time-Q	0.248568	3.74451
PDGFB	5155	b0	0.076268	1.08055
PDGFB	5155	Time-linear	-0.387306	5.20668
PDGFB	5155	Time-Q	0.248437	3.84015
TOB2	10766	b0	-0.0189294	0.0721603
TOB2	10766	Training-RE	-0.490526	3.18887
CPT1B	1375	b0	-0.117635	4.99518
CPT1B	1375	Time-linear	-0.286896	7.02815
CPT1B	1375	Time-Q	-0.136926	3.6609
MKRN2	23609	b0	-0.0116319	0.074569
MKRN2	23609	Time-linear	-0.361582	6.08202
MKRN2	23609	Time-Q	-0.24602	7.45407
GALNT15	117248	b0	0.291261	3.98537
GALNT15	117248	Age	-0.0122458	5.61746
MYD88	4615	base_model	0.201165	4.42046
LSMEM2	132228	b0	-0.110258	2.48581
LSMEM2	132228	Time-linear	-0.365347	5.97629
LSMEM2	132228	Time-Q	0.00439931	0.029622
ARL6IP5	10550	b0	0.0446657	0.466609
ARL6IP5	10550	Time-linear	0.226601	1.94366
ARL6IP5	10550	Time-Q	0.123076	1.57595
CADM2	253559	b0	-0.0699194	1.75206
CADM2	253559	Time-linear	-0.227895	3.98381
CADM2	253559	Time-Q	-0.131343	2.74967
ATP6V1A	523	b0	-0.262491	2.55389
ATP6V1A	523	Age	0.0107819	3.42884
NUDT16	131870	b0	0.00562507	0.0293459
NUDT16	131870	Training-RE	-0.270382	5.15277
HES1	3280	b0	0.42008	2.53149
HES1	3280	Time-linear	-1.3447	8.51953
HES1	3280	Time-Q	0.697068	6.23508
FAM43A	131583	b0	0.292669	4.23062
FAM43A	131583	Training-RE	-0.371673	3.38623
FYTTD1	84248	b0	-0.0050004	0.0161352
FYTTD1	84248	Training-RE	0.536891	9.36413
AZI2	64343	b0	-0.120689	3.19036
AZI2	64343	Training-RE	0.16817	3.40974
ACAA1	30	b0	0.0620657	1.84191
ACAA1	30	Training-RE	-0.153054	4.46954
CSRNP1	64651	b0	0.343189	0.6325
CSRNP1	64651	Time-linear	-0.601359	2.08249
CSRNP1	64651	Time-Q	-0.323178	1.74537
PRSS50	29122	b0	0.0198737	0.275492
PRSS50	29122	Training-RE	-0.228211	5.27838
COL7A1	1294	b0	-0.0573678	2.18051
COL7A1	1294	Time-linear	-0.267257	9.89241
COL7A1	1294	Time-Q	-0.12605	4.37188
IMPDH2	3615	b0	0.164966	1.68893
IMPDH2	3615	Time-linear	0.317322	2.12956
IMPDH2	3615	Time-Q	0.164419	1.54407
RASSF1	11186	b0	0.201568	5.62218
RASSF1	11186	Time-linear	-0.306053	3.58547
RASSF1	11186	Time-Q	0.27819	5.0385
ITIH4	3700	b0	-1.2502	4.49997
ITIH4	3700	Training-RE	1.11529	3.1619
ITIH4	3700	Age	0.0311684	2.30826
DENND6A	201627	b0	-0.0766259	0.895163
DENND6A	201627	Training-RE	0.28995	3.30853
ARMC10	83787	b0	-0.00721077	0.106071
ARMC10	83787	Training-RE	0.173037	3.93671
GATA2	2624	b0	-0.41516	3.32414
GATA2	2624	Age	0.0138684	3.12887
RPN1	6184	b0	0.0964663	2.98704
RPN1	6184	Time-linear	0.187339	2.87816
RPN1	6184	Time-Q	0.12355	2.46908
NMNAT3	349565	b0	-0.126908	3.68241
NMNAT3	349565	Time-linear	-0.294236	5.00006
NMNAT3	349565	Time-Q	-0.124272	1.83757
RARRES1	5918	b0	0.132478	1.53005
RARRES1	5918	Time-linear	0.356966	2.53584
RARRES1	5918	Time-Q	0.237501	2.13429
B3GALNT1	8706	b0	0.274735	5.32933
B3GALNT1	8706	Age	-0.010902	6.78269
TNFSF10	8743	b0	-0.146497	1.21763
TNFSF10	8743	Time-linear	0.364295	1.76622
TNFSF10	8743	Time-Q	-0.637783	7.53884
SMCO1	255798	b0	-0.573729	19.5613
SMCO1	255798	Time-linear	-0.984106	14.0817
SMCO1	255798	Time-Q	-0.502986	8.60003
NCBP2	22916	b0	-0.0442115	0.510452
NCBP2	22916	Training-RE	0.247552	4.2308
DOK7	285489	b0	0.0764912	1.73576
DOK7	285489	Time-linear	-0.277019	4.90995
DOK7	285489	Time-Q	-0.234399	5.99234
LIAS	11019	b0	-0.214562	3.50636
LIAS	11019	Time-linear	-0.278992	1.76707
LIAS	11019	Time-Q	-0.251825	2.42268
TMEM165	55858	b0	0.0156152	0.183988
TMEM165	55858	Training-RE	0.229406	4.01583
ART3	419	b0	-0.295576	4.33301
ART3	419	Time-linear	-0.483877	3.12558
ART3	419	Time-Q	-0.15423	0.849631
GPAT3	84803	b0	-0.899812	2.17347
GPAT3	84803	Time-linear	-0.0908568	0.199598
GPAT3	84803	Time-Q	-0.584047	4.93606
GPAT3	84803	Age	0.0327225	2.68789
SPP1	6696	b0	0.308582	3.99514
SPP1	6696	Time-linear	0.550375	3.26776
SPP1	6696	Time-Q	0.374714	3.09536
OSTC	58505	b0	0.196637	5.42143
OSTC	58505	Time-linear	0.274824	3.04554
OSTC	58505	Time-Q	0.156944	1.88165
ALPK1	80216	b0	0.0807884	5.98336
ALPK1	80216	Time-linear	0.194061	7.52264
ALPK1	80216	Time-Q	0.102807	6.34419
ZNF330	27309	b0	0.088014	1.52402
ZNF330	27309	Training-RE	-0.222782	3.91076
ETFDH	2110	b0	-0.0649825	0.622721
ETFDH	2110	Time-linear	-0.148713	0.896057
ETFDH	2110	Time-Q	-0.25477	4.11859
ETFDH	2110	Training-RE	-0.232089	2.3438
TRAPPC11	60684	b0	-0.0077358	0.1092
TRAPPC11	60684	Training-RE	-0.190597	4.79787
PPARGC1A	10891	b0	0.374002	1.61265
PPARGC1A	10891	Time-linear	-0.529975	0.985614
PPARGC1A	10891	Time-Q	-0.972109	4.15402
CXCL2	2920	b0	-2.13791	0.786617
CXCL2	2920	Time-linear	2.02208	12.8749
CXCL2	2920	Time-Q	-1.13546	12.1822
CXCL2	2920	Age	0.065157	0.738476
CFI	3426	b0	0.297636	3.46908
CFI	3426	Age	-0.00997055	3.36737
NR3C2	4306	b0	-0.0333469	0.338816
NR3C2	4306	Training-RE	-0.245104	3.27323
SH3RF1	57630	b0	0.0485878	0.459724
SH3RF1	57630	Training-RE	0.305705	3.25155
ACSL1	2180	b0	0.160778	3.75894
ACSL1	2180	Time-linear	-0.083758	0.598721
ACSL1	2180	Time-Q	-0.345787	11.1657
ACSL1	2180	Training-RE	-0.343153	6.11135
CCT5	22948	b0	-0.0268291	0.331955
CCT5	22948	Training-RE	0.223328	3.98132
TNPO1	3842	b0	-0.0201923	0.36588
TNPO1	3842	Training-RE	0.122492	3.81226
REEP2	51308	base_model	-0.29222	4.65103
EGR1	1958	b0	1.27278	3.26891
EGR1	1958	Time-linear	-1.48411	2.11791
EGR1	1958	Time-Q	-0.372474	0.555403
CXXC5	51523	b0	0.0224178	0.101554
CXXC5	51523	Training-RE	-0.30531	3.86556
ARHGAP26	23092	b0	-0.130204	4.33362
ARHGAP26	23092	Age	0.00612406	5.09814
TCERG1	10915	b0	-0.0690871	2.26671
TCERG1	10915	Training-RE	0.13131	3.77977
UBLCP1	134510	b0	0.00240801	0.0164568
UBLCP1	134510	Training-RE	0.258168	3.12454
ZDHHC11	79844	b0	0.00948598	0.117094
ZDHHC11	79844	Training-RE	-0.185739	3.35317
RICTOR	253260	b0	-0.432617	1.34363
RICTOR	253260	Training-RE	0.400436	3.37442
RICTOR	253260	Age	0.0174501	1.98341
MEF2C	4208	b0	-0.15578	1.72139
MEF2C	4208	Training-RE	0.2428	4.48255
CETN3	1070	b0	-0.0163024	0.189294
CETN3	1070	Training-RE	-0.223928	4.50607
FAM13B	51306	b0	-0.0564897	0.570775
FAM13B	51306	Training-RE	0.403126	6.00913
SPRY4	81848	b0	0.128378	2.81286
SPRY4	81848	Time-linear	-0.343437	4.83287
SPRY4	81848	Time-Q	0.197182	3.01085
SPINK1	6690	b0	8.4202e-05	0.01335
SPINK1	6690	Training-RE	0.221461	4.35962
CCDC69	26112	b0	-0.0248464	0.34364
CCDC69	26112	Training-RE	-0.256134	5.2453
HAVCR2	84868	b0	0.166882	2.88217
HAVCR2	84868	Time-linear	0.378921	3.69739
HAVCR2	84868	Time-Q	0.177477	1.70457
PANK3	79646	b0	-0.00681773	0.0971477
PANK3	79646	Training-RE	0.170886	4.46602
PAK1IP1	55003	b0	0.0152996	0.173351
PAK1IP1	55003	Training-RE	0.27074	5.78486
JARID2	3720	b0	-0.00935145	0.074554
JARID2	3720	Time-linear	-0.250206	4.42728
JARID2	3720	Time-Q	-0.113379	2.58043
MRS2	57380	b0	0.0279324	0.36794
MRS2	57380	Training-RE	-0.219225	3.86262
VEGFA	7422	b0	0.303631	2.48379
VEGFA	7422	Time-linear	-0.865389	4.68604
VEGFA	7422	Time-Q	-0.251326	1.02106
ENPP4	22875	b0	0.0147512	0.157288
ENPP4	22875	Training-RE	-0.224894	4.50967
BAG2	9532	b0	-0.544541	4.78027
BAG2	9532	Age	0.0187598	4.83133
MTRES1	51250	b0	-0.0208217	0.139911
MTRES1	51250	Training-RE	-0.277177	3.00175
ASF1A	25842	b0	-0.0248169	0.21118
ASF1A	25842	Training-RE	-0.28852	4.08905
SMPDL3A	10924	b0	0.203146	2.1538
SMPDL3A	10924	Time-linear	-0.570169	3.99434
SMPDL3A	10924	Time-Q	-0.178084	0.95087
HEY2	23493	b0	-0.418786	2.43178
HEY2	23493	Age	0.0192609	3.69229
ABRACL	58527	b0	0.486934	3.32438
ABRACL	58527	Time-linear	0.499501	4.12491
ABRACL	58527	Time-Q	0.31288	4.6367
LTV1	84946	b0	-0.0641032	1.11039
LTV1	84946	Training-RE	0.180242	3.32409
GMDS	2762	b0	0.12409	9.05861
GMDS	2762	Time-linear	0.245229	7.95891
GMDS	2762	Time-Q	0.150994	8.92379
NEDD9	4739	b0	0.139103	1.34857
NEDD9	4739	Time-linear	-0.496315	3.60647
NEDD9	4739	Time-Q	0.416343	4.3149
FKBP5	2289	b0	0.233678	0.876869
FKBP5	2289	Time-linear	-0.477613	3.08843
FKBP5	2289	Time-Q	-0.17504	1.36538
CGAS	115004	b0	-0.207281	6.64506
CGAS	115004	Age	0.00885944	7.35352
COQ3	51805	b0	-0.159721	3.25614
COQ3	51805	Time-linear	-0.378907	4.34185
COQ3	51805	Time-Q	-0.117964	1.16232
SOD2	6648	base_model	0.159088	5.08153
MAFK	7975	base_model	0.1167	3.01231
ELFN1	392617	b0	-0.504869	4.24902
ELFN1	392617	Age	0.0187173	4.64219
DBNL	28988	b0	0.192061	3.95505
DBNL	28988	Time-linear	0.320952	3.04195
DBNL	28988	Time-Q	0.206741	2.29084
CASTOR3	352954	b0	-0.120883	3.79412
CASTOR3	352954	Time-linear	-0.293174	5.51887
CASTOR3	352954	Time-Q	-0.187098	4.15689
RHBDD2	57414	b0	0.0737793	1.5889
RHBDD2	57414	Time-linear	0.115083	1.11987
RHBDD2	57414	Time-Q	0.185701	3.87002
PEG10	23089	b0	-0.0559611	0.622328
PEG10	23089	Training-RE	0.340021	4.55931
ZNF655	79027	b0	-0.00944481	0.147138
ZNF655	79027	Training-RE	0.145009	3.8756
IFRD1	3475	b0	-1.52077	3.15561
IFRD1	3475	Training-RE	0.65646	2.2037
IFRD1	3475	Age	0.0573124	4.26123
SND1	27044	b0	0.114906	3.36063
SND1	27044	Time-linear	0.181013	4.45878
SND1	27044	Time-Q	0.131254	6.61275
CALU	813	b0	0.050072	0.13642
CALU	813	Training-RE	0.440251	4.40454
TMEM140	55281	b0	0.158198	1.37923
TMEM140	55281	Time-linear	-0.335228	1.70217
TMEM140	55281	Time-Q	-0.486108	7.60548
FMC1	154791	b0	-0.238586	6.92658
FMC1	154791	Time-linear	-0.307561	3.31195
FMC1	154791	Time-Q	-0.182536	2.22718
CLCN1	1180	b0	-0.0380583	0.235505
CLCN1	1180	Training-RE	-0.31423	5.37837
CNTNAP2	26047	b0	-0.173381	4.07621
CNTNAP2	26047	Age	0.00636456	4.03432
GIMAP8	155038	b0	-0.130825	2.06969
GIMAP8	155038	Time-linear	0.373798	3.97953
GIMAP8	155038	Time-Q	-0.281854	3.80959
KDELR2	11014	b0	0.0711456	1.44698
KDELR2	11014	Time-linear	0.225319	3.06993
KDELR2	11014	Time-Q	0.123759	1.98942
CDCA7L	55536	b0	-0.034642	0.190285
CDCA7L	55536	Training-RE	-0.373331	3.06319
HOXA13	3209	b0	0.04853	0.924933
HOXA13	3209	Training-RE	-0.206228	4.94929
HIBADH	11112	b0	-0.167055	3.77412
HIBADH	11112	Time-linear	-0.261132	2.54111
HIBADH	11112	Time-Q	-0.193411	2.57059
WASL	8976	b0	-0.0418434	2.8718
WASL	8976	Time-linear	-0.111484	4.6769
WASL	8976	Time-Q	-0.0545099	2.53912
MRPS33	51650	b0	0.0188295	0.164605
MRPS33	51650	Training-RE	-0.252117	3.98226
GIMAP6	474344	b0	-0.178009	3.90419
GIMAP6	474344	Time-linear	0.470523	6.81991
GIMAP6	474344	Time-Q	-0.370449	6.93578
ASB10	136371	b0	0.0329441	0.149756
ASB10	136371	Training-RE	-0.443486	5.27701
PRKAG2	51422	b0	0.382413	3.27129
PRKAG2	51422	Time-linear	-0.15718	0.332617
PRKAG2	51422	Time-Q	-0.715736	4.88897
LPL	4023	b0	0.24771	1.20373
LPL	4023	Time-linear	-0.35168	0.919432
LPL	4023	Time-Q	-0.58874	3.43414
LPL	4023	Training-RE	-0.522902	1.92344
TCIM	56892	b0	0.402544	5.0561
TCIM	56892	Time-linear	-1.07388	8.81485
TCIM	56892	Time-Q	0.586166	5.00081
SOX17	64321	b0	0.197317	8.18009
SOX17	64321	Time-linear	-0.403672	8.67247
SOX17	64321	Time-Q	0.311966	9.72561
CA3	761	b0	-0.193628	8.58187
CA3	761	Time-linear	-0.327478	6.07996
CA3	761	Time-Q	-0.116506	2.09728
CA2	760	b0	-0.231944	4.51798
CA2	760	Time-linear	-0.327771	2.56903
CA2	760	Time-Q	-0.167705	1.40578
OSGIN2	734	b0	0.0368608	0.814799
OSGIN2	734	Training-RE	-0.167266	5.42232
NACA4P	83955	b0	0.155499	9.8603
NACA4P	83955	Time-linear	0.258964	6.33439
NACA4P	83955	Time-Q	0.19034	9.82424
ZHX2	22882	b0	-0.030708	0.764557
ZHX2	22882	Time-linear	-0.176029	4.3087
ZHX2	22882	Time-Q	-0.133612	4.08118
PEBP4	157310	b0	-0.236176	7.28904
PEBP4	157310	Time-linear	-0.370141	4.68911
PEBP4	157310	Time-Q	-0.195468	2.86121
TNFRSF10D	8793	b0	-0.371922	3.4075
TNFRSF10D	8793	Age	0.0153942	4.46351
DUSP26	78986	b0	-0.135797	7.28551
DUSP26	78986	Time-linear	-0.249027	6.60937
DUSP26	78986	Time-Q	-0.0859804	1.6628
ANK1	286	b0	-0.175097	2.03873
ANK1	286	Time-linear	-0.474248	8.78047
ANK1	286	Time-Q	-0.179947	3.72429
PCMTD1	115294	b0	-0.175615	2.71851
PCMTD1	115294	Time-linear	-0.355343	2.79636
PCMTD1	115294	Time-Q	-0.172792	1.48718
CA8	767	b0	-0.2883	8.48375
CA8	767	Age	0.0115532	8.45355
ST3GAL1	6482	b0	-0.0403433	0.418191
ST3GAL1	6482	Time-linear	-0.413689	5.4267
ST3GAL1	6482	Time-Q	-0.197198	2.36832
FBXL6	26233	b0	-0.0269851	0.403518
FBXL6	26233	Time-linear	0.196365	2.58133
FBXL6	26233	Time-Q	0.0479115	0.592199
CDC37L1	55664	b0	-0.535614	1.71541
CDC37L1	55664	Training-RE	0.586149	1.94542
CDC37L1	55664	Age	0.0199924	1.85183
FRMPD1	22844	b0	-0.100209	4.43423
FRMPD1	22844	Time-linear	-0.196305	3.95288
FRMPD1	22844	Time-Q	-0.0810564	2.19147
FRMPD1	22844	Training-RE	-0.103079	3.17712
FXN	2395	b0	-0.0883582	4.95648
FXN	2395	Time-linear	-0.140551	3.49874
FXN	2395	Time-Q	-0.118299	4.0907
SMC5	23137	b0	-0.610203	4.67013
SMC5	23137	Training-RE	0.306562	2.6063
SMC5	23137	Age	0.0187655	4.16149
NR4A3	8013	b0	-2.09732	4.73809
NR4A3	8013	Time-linear	-0.40849	0.538116
NR4A3	8013	Time-Q	-0.266939	0.632819
NR4A3	8013	Age	0.129404	20.0522
MSANTD3	91283	b0	-0.012047	0.0475101
MSANTD3	91283	Training-RE	0.292009	4.35831
FSD1L	83856	b0	-0.0163631	0.727446
FSD1L	83856	Training-RE	0.197638	6.80395
SLC25A25	114789	b0	0.505967	9.74372
SLC25A25	114789	Time-linear	-1.04433	13.6908
SLC25A25	114789	Time-Q	0.444975	4.7151
SLC25A25	114789	Training-RE	-0.353761	2.31501
NTMT1	28989	b0	0.0704539	2.35993
NTMT1	28989	Training-RE	-0.158162	3.63299
PLPP7	84814	b0	-0.0633648	0.322988
PLPP7	84814	Training-RE	-0.223579	8.48237
RXRA	6256	b0	-0.113687	2.68775
RXRA	6256	Time-linear	-0.292705	4.29037
RXRA	6256	Time-Q	-0.0938067	1.07839
MRPL41	64975	b0	0.0256452	0.362557
MRPL41	64975	Training-RE	-0.183044	4.50671
FAM219A	203259	b0	-0.0102782	0.239281
FAM219A	203259	Training-RE	0.114254	3.67833
ALG2	85365	b0	0.185271	13.9889
ALG2	85365	Time-linear	-0.23044	6.62917
ALG2	85365	Time-Q	0.157795	4.45529
PTPN3	5774	b0	-0.115709	2.78369
PTPN3	5774	Time-linear	-0.2572	3.5083
PTPN3	5774	Time-Q	-0.230594	4.56348
AK1	203	b0	-0.121213	1.61633
AK1	203	Time-linear	-0.304516	2.40686
AK1	203	Time-Q	-0.204201	2.02032
FNBP1	23048	b0	0.0689069	1.54846
FNBP1	23048	Time-linear	0.168627	2.60456
FNBP1	23048	Time-Q	0.149893	4.0662
FNBP1	23048	Training-RE	0.149604	2.6607
FAM78A	286336	b0	-0.0583826	0.583665
FAM78A	286336	Training-RE	-0.266031	3.09161
NRARP	441478	b0	0.234646	11.8893
NRARP	441478	Time-linear	-0.492693	13.2963
NRARP	441478	Time-Q	0.400971	16.3314
SH3KBP1	30011	b0	-0.0962582	1.93345
SH3KBP1	30011	Time-linear	-0.26328	6.0573
SH3KBP1	30011	Time-Q	-0.141399	5.27652
MSL3	10943	b0	-0.0570118	2.45658
MSL3	10943	Training-RE	0.157443	5.9053
TLR7	51284	b0	0.114969	4.06867
TLR7	51284	Age	-0.00439157	4.2155
SCML1	6322	b0	0.108765	1.75497
SCML1	6322	Time-linear	-0.265925	2.54541
SCML1	6322	Time-Q	-0.227803	3.07967
YY2	404281	b0	0.385873	4.32249
YY2	404281	Age	-0.0121434	3.29122
SMS	6611	b0	0.175935	11.2693
SMS	6611	Time-linear	0.335753	10.1455
SMS	6611	Time-Q	0.237353	10.7019
PRRG1	5638	b0	-0.125737	1.3181
PRRG1	5638	Time-linear	-0.267692	1.82294
PRRG1	5638	Time-Q	-0.196806	1.90854
PRRG1	5638	Training-RE	-0.301582	2.52719
TIMP1	7076	b0	0.716744	3.51695
TIMP1	7076	Time-linear	1.21726	2.73815
TIMP1	7076	Time-Q	0.396778	0.768501
PLP2	5355	b0	0.107282	0.608504
PLP2	5355	Training-RE	0.220291	3.20921
PBDC1	51260	b0	0.0453762	0.362672
PBDC1	51260	Training-RE	0.332633	3.43085
BEX4	56271	b0	-0.153998	1.93485
BEX4	56271	Training-RE	0.371054	3.46769
PWWP3B	139221	b0	-0.0399068	0.257522
PWWP3B	139221	Training-RE	-0.330442	3.15327
NXT2	55916	b0	0.0568533	2.77155
NXT2	55916	Time-linear	0.244077	10.82
NXT2	55916	Time-Q	0.059773	1.70187
BGN	633	b0	0.230156	2.10839
BGN	633	Time-linear	0.512842	2.59518
BGN	633	Time-Q	0.213607	1.03864
SRPK3	26576	b0	-0.1309	3.3658
SRPK3	26576	Time-linear	-0.352862	5.77119
SRPK3	26576	Time-Q	-0.0723653	0.754222
FUNDC2	65991	b0	0.0242134	0.505889
FUNDC2	65991	Training-RE	-0.150112	4.36799
BRCC3	79184	b0	-0.00270855	0.0643911
BRCC3	79184	Training-RE	-0.185601	6.85229
MXRA5	25878	b0	0.51815	2.67606
MXRA5	25878	Time-linear	1.00429	2.62892
MXRA5	25878	Time-Q	0.467996	1.22932
PNPLA4	8228	b0	-0.185595	4.799
PNPLA4	8228	Time-linear	-0.309139	3.6077
PNPLA4	8228	Time-Q	-0.148256	1.72573
ASB11	140456	b0	0.0214853	0.276802
ASB11	140456	Training-RE	-0.361952	9.44852
RAI2	10742	b0	0.0255418	0.389741
RAI2	10742	Training-RE	0.219367	3.9414
ACOT9	23597	b0	0.187873	2.2329
ACOT9	23597	Time-linear	0.233782	1.29677
ACOT9	23597	Time-Q	0.233359	2.20718
ACOT9	23597	Training-RE	0.304251	2.27669
RPGR	6103	b0	-0.0566671	0.660772
RPGR	6103	Training-RE	0.301131	4.1876
BCOR	54880	b0	-0.516373	4.17218
BCOR	54880	Age	0.0178495	4.23765
LMNA	4000	base_model	0.108489	5.30552
UAP1	6675	base_model	0.106763	4.68304
RCC2	55920	base_model	0.133302	9.82863
SMIM12	113444	base_model	0.140095	5.12735
RHOC	389	base_model	0.207135	10.1862
PLA2G15	23659	base_model	0.118873	3.73467
ODC1	4953	base_model	0.247642	10.6379
MTCH1	23787	base_model	0.128834	9.36035
FBXO30	84085	base_model	0.140136	7.39574
SOD2-OT1	100129518	base_model	0.147876	3.77595
RAMP3	10268	base_model	0.103784	4.19561
