# Supplementary material for: Time trajectories in the transcriptomic response to exercise - a meta-analysis
Source: Nat Commun. 2021 Jun 9;12:3471. doi: 10.1038/s41467-021-23579-x (PMC8190306; doi:10.1038/s41467-021-23579-x)
Supplement: Supplementary file 8 — Dataset 7 [file 41467_2021_23579_MOESM8_ESM.xlsx]

## Sheet: Sheet1
Entrez	Symbol	Group	Effect	p-value (-log10)
SNHG12	85028	base_model	0.134464	4.13505
SNORA61	677838	base_model	0.138664	9.2466
MCL1	4170	base_model	0.132912	9.23164
ARHGEF2	9181	base_model	0.103778	17.4585
HBB	3043	base_model	-0.10757	4.25697
TBK1	29110	base_model	0.100575	3.86974
APAF1	317	base_model	0.12747	11.2451
SLC2A3	6515	base_model	0.153134	7.01605
PPP1R12A	4659	base_model	0.115915	12.3743
FBXO34	55030	base_model	0.131765	14.5667
HSP90AA1	3320	base_model	0.108759	15.0286
PAFAH1B1	5048	base_model	0.112761	10.953
CPD	1362	base_model	0.120475	3.61123
NFE2L1	4779	base_model	0.114506	14.3967
TOB1	10140	base_model	0.131138	3.43116
GNA13	10672	base_model	0.102558	10.2324
TSHZ1	10194	base_model	0.110134	7.44949
MIDN	90007	base_model	0.137157	6.60773
MAST3	23031	base_model	0.100481	6.68232
C19orf33	64073	base_model	-0.271807	0.00648086
PSD4	23550	base_model	0.101306	10.4463
GALNT3	2591	base_model	0.358734	-0.00906829
MORC3	23515	base_model	0.113996	6.48934
CRKL	1399	base_model	0.132252	19.0041
RBX1	9978	base_model	-0.118589	3.12867
CCR3	1232	base_model	-0.103645	4.99328
DIPK2A	205428	base_model	0.10361	4.65179
GYG1	2992	base_model	0.100584	6.32131
TMEM33	55161	base_model	0.100351	7.22789
USP38	84640	base_model	0.105829	4.86189
RNF145	153830	base_model	0.111601	25.8724
E2F3	1871	base_model	0.103478	4.78691
BTN2A1	11120	base_model	0.111894	22.8809
MICB	4277	base_model	0.108191	8.51847
OSTM1	28962	base_model	0.118896	16.8308
RSBN1L	222194	base_model	0.267773	-0.00650214
ZNF786	136051	base_model	0.105577	4.27826
