# Supplementary material for: Time trajectories in the transcriptomic response to exercise - a meta-analysis
Source: Nat Commun. 2021 Jun 9;12:3471. doi: 10.1038/s41467-021-23579-x (PMC8190306; doi:10.1038/s41467-021-23579-x)
Supplement: Supplementary file 9 — Dataset 8 [file 41467_2021_23579_MOESM9_ESM.xlsx]

## Sheet: Sheet1
Entrez	Symbol	Group	Effect	p-value (-log10)
PDPN	10630	b0	0.0685169	3.62259
PDPN	10630	Sex	-0.210831	8.24917
ZBTB40	9923	b0	0.0863801	3.25327
ZBTB40	9923	Sex	-0.227546	6.7843
EXTL1	2134	b0	0.117631	2.97597
EXTL1	2134	Training-RE	-0.183765	3.43281
CCDC28B	79140	b0	0.332652	2.77439
CCDC28B	79140	Sex	-0.514944	3.61038
RLF	6018	b0	0.0729382	3.7069
RLF	6018	Sex	-0.181114	6.22653
CYP4X1	260293	base_model	-0.126831	3.26787
CPT2	1376	b0	0.125587	3.68595
CPT2	1376	Training-RE	-0.169454	3.20415
IFI44L	10964	b0	-0.351104	2.92204
IFI44L	10964	Time-linear	-0.137393	2.47065
IFI44L	10964	Age	0.00889266	4.4882
IFI44	10561	b0	-0.236087	2.9175
IFI44	10561	Time-linear	-0.0752236	2.26268
IFI44	10561	Age	0.00662223	5.30566
VCAM1	7412	b0	-0.144576	2.09514
VCAM1	7412	Sex	0.364284	4.84689
KCNC4	3749	b0	-0.0615931	2.01393
KCNC4	3749	Sex	0.193203	4.07828
CTTNBP2NL	55917	base_model	0.104102	3.30664
PLEKHO1	51177	b0	-0.0307347	0.411689
PLEKHO1	51177	Training-RE	0.219707	4.74561
C1orf54	79630	base_model	0.277236	3.86432
EFNA1	1942	base_model	0.151599	3.82397
SYT11	23208	base_model	0.112564	4.7864
FCER1A	2205	base_model	0.132396	3.22235
NDUFS2	4720	base_model	0.153294	6.91532
FCGR2C	9103	b0	-0.0947976	3.58957
FCGR2C	9103	Sex	0.202958	4.45296
RGL1	23179	base_model	0.1005	3.10008
SWT1	54823	b0	0.114773	6.05183
SWT1	54823	Sex	-0.227911	7.01019
ODR4	54953	b0	0.0476525	2.62315
ODR4	54953	Sex	-0.117725	3.62342
CDC73	79577	b0	0.0674537	3.69926
CDC73	79577	Sex	-0.161353	6.42296
SHISA4	149345	b0	-0.1227	10.5727
SHISA4	149345	Training-RE	0.140054	6.72035
EXOSC10	5394	b0	-0.146277	7.92643
EXOSC10	5394	Age	0.00242257	5.97905
HSPG2	3339	base_model	0.199851	4.37914
ID3	3399	b0	-0.265829	2.73423
ID3	3399	Age	0.0072382	4.79975
MARCKSL1	65108	base_model	0.229543	3.86287
SF3A3	10946	b0	-0.450826	3.77158
SF3A3	10946	Age	0.0101663	4.61841
EIF2B3	8891	b0	0.0814402	3.17705
EIF2B3	8891	Sex	-0.170821	4.14887
HSPB11	51668	b0	0.153035	3.5989
HSPB11	51668	Sex	-0.242146	3.27185
ADGRL4	64123	base_model	0.25435	3.87059
CNN3	1266	base_model	0.132865	3.29327
RHOC	389	base_model	0.16943	5.44759
GON4L	54856	b0	0.0426764	2.30841
GON4L	54856	Sex	-0.112598	4.24889
TAGLN2	8407	base_model	0.185909	4.48955
CD34	947	base_model	0.192267	3.74144
ARID4B	51742	b0	0.0537062	1.88864
ARID4B	51742	Sex	-0.143676	3.82771
NID1	4811	base_model	0.242119	3.74992
MLLT10	8028	b0	0.0950585	4.40482
MLLT10	8028	Sex	-0.198983	5.63748
MAPK8	5599	b0	0.0507229	2.75947
MAPK8	5599	Sex	-0.131915	4.39257
SRGN	5552	b0	-0.187452	3.1413
SRGN	5552	Training-RE	-0.0986542	3.84761
SRGN	5552	Time-linear	-0.150045	8.73219
SRGN	5552	Age	0.00738265	8.72268
SGPL1	8879	b0	0.0705212	3.54675
SGPL1	8879	Sex	-0.16391	4.54007
GHITM	27069	base_model	0.119704	6.32148
ARHGAP21	57584	b0	0.109197	2.03315
ARHGAP21	57584	Sex	-0.238041	3.3675
SVIL	6840	b0	-0.135355	6.08737
SVIL	6840	Training-RE	0.1414	3.52894
NRP1	8829	base_model	0.162126	5.22003
ZNF248	57209	b0	0.0936877	3.08177
ZNF248	57209	Sex	-0.229368	5.05114
MMRN2	79812	base_model	0.129946	3.70028
LIPA	3988	base_model	0.12006	4.07063
PIK3AP1	118788	b0	-0.0816729	3.07949
PIK3AP1	118788	Sex	0.179682	3.93481
IGF2	3481	base_model	0.322521	5.26777
CD44	960	b0	-0.213953	3.37379
CD44	960	Time-linear	-0.0851302	2.59794
CD44	960	Age	0.00549004	4.84809
HSD17B12	51144	b0	0.107364	5.03671
HSD17B12	51144	Sex	-0.185067	4.4313
MS4A4A	51338	b0	-0.049433	4.05878
MS4A4A	51338	Sex	0.118716	5.90876
MS4A8	83661	b0	0.0746979	1.27234
MS4A8	83661	Sex	-0.23973	3.1862
VEGFB	7423	base_model	0.100725	3.60476
SERPINH1	871	base_model	0.22877	3.35701
EED	8726	b0	0.0434248	2.99028
EED	8726	Sex	-0.105822	4.10906
HSPB2	3316	b0	-0.130176	8.32862
HSPB2	3316	Training-RE	0.15362	4.75208
DIXDC1	85458	b0	0.0848968	2.10145
DIXDC1	85458	Sex	-0.28803	6.84071
REXO2	25996	b0	0.170728	5.23282
REXO2	25996	Age	-0.00280707	3.59737
RNF214	257160	b0	0.0651919	1.7676
RNF214	257160	Sex	-0.170209	3.30693
LINC00167	440072	b0	0.144889	4.03419
LINC00167	440072	Age	-0.00295405	4.36496
IFITM3	10410	base_model	0.181251	5.68178
CEND1	51286	b0	-0.0847814	5.25
CEND1	51286	Sex	0.171428	5.59127
IMMP1L	196294	b0	0.16218	8.71027
IMMP1L	196294	Age	-0.00131213	7.34505
IMMP1L	196294	Sex	-0.219827	5.79678
ABTB2	25841	b0	0.0968344	3.16969
ABTB2	25841	Sex	-0.219465	4.5018
CHST1	8534	b0	-0.0721061	2.03266
CHST1	8534	Sex	0.207839	4.13258
NUP160	23279	b0	0.0910525	2.93548
NUP160	23279	Sex	-0.178916	3.53289
APLNR	187	base_model	0.35479	4.59953
TRMT112	51504	base_model	-0.140288	10.1617
PRCP	5547	base_model	0.106767	3.75701
CREBZF	58487	b0	0.0879282	2.02123
CREBZF	58487	Sex	-0.232065	4.13012
MCAM	4162	base_model	0.187854	3.58166
LRRK2	120892	b0	0.0516913	4.40225
LRRK2	120892	Sex	-0.11743	5.37594
PPHLN1	51535	b0	0.0555829	3.20914
PPHLN1	51535	Sex	-0.140091	5.54727
TBK1	29110	b0	0.10827	2.77507
TBK1	29110	Sex	-0.20788	3.18187
CAND1	55832	b0	0.10256	3.81174
CAND1	55832	Sex	-0.233271	5.48969
CRADD	8738	b0	0.0930737	4.41085
CRADD	8738	Sex	-0.186365	4.89554
ELK3	2004	base_model	0.138877	3.61923
ACTR6	64431	b0	0.142197	4.12443
ACTR6	64431	Sex	-0.297785	5.43002
GAS2L3	283431	base_model	0.208575	3.38991
TPCN1	53373	b0	0.116733	1.54417
TPCN1	53373	Sex	-0.296278	3.20671
SUDS3	64426	b0	0.0750741	2.58862
SUDS3	64426	Sex	-0.186972	4.73124
PRKAB1	5564	b0	-0.0654854	2.42318
PRKAB1	5564	Sex	0.180592	4.34444
ATP6V0A2	23545	b0	0.0949875	2.58951
ATP6V0A2	23545	Sex	-0.208007	3.50375
ZNF384	171017	b0	-0.11144	5.55935
ZNF384	171017	Age	0.00208014	4.81456
SLC2A3	6515	b0	-0.138156	2.80513
SLC2A3	6515	Age	0.00364985	3.90806
A2M	2	base_model	0.233897	6.81688
CLEC2B	9976	base_model	0.138591	3.05181
KCNJ8	3764	base_model	0.280286	3.73354
KMT2D	8085	b0	0.054856	1.22402
KMT2D	8085	Sex	-0.196428	4.27231
ATP5MC2	517	b0	0.0980559	2.04666
ATP5MC2	517	Sex	-0.23938	4.07585
ATP5F1B	506	base_model	0.126178	4.02274
AVPR1A	552	base_model	0.128598	5.52661
TMBIM4	51643	b0	-0.0103053	0.060157
TMBIM4	51643	Age	0.00255603	2.45559
TMBIM4	51643	Sex	-0.224213	2.90702
CCDC59	29080	b0	0.104026	1.64124
CCDC59	29080	Sex	-0.283463	3.68109
EEA1	8411	b0	0.0783824	3.11895
EEA1	8411	Sex	-0.22778	6.3834
MMAB	326625	b0	0.106949	4.56936
MMAB	326625	Age	-0.00235648	5.09331
HECTD4	283450	b0	0.0665182	2.21634
HECTD4	283450	Sex	-0.162923	3.82014
LINC01089	338799	b0	-0.200441	8.80389
LINC01089	338799	Age	0.00410374	8.46998
FRY	10129	b0	0.12794	2.92497
FRY	10129	Sex	-0.229876	3.15069
OLFM4	10562	b0	0.0593942	3.34922
OLFM4	10562	Sex	-0.130478	4.13687
PCDH17	27253	base_model	0.237175	3.29653
NDFIP2	54602	b0	0.0452397	0.78922
NDFIP2	54602	Sex	-0.218409	4.01572
COL4A2	1284	base_model	0.520582	4.45477
PARP4	143	base_model	0.107251	4.25595
KBTBD7	84078	b0	0.0924725	3.17317
KBTBD7	84078	Sex	-0.257254	5.06037
EDNRB	1910	base_model	0.359849	3.63345
METTL21C	196541	b0	-0.210929	4.79035
METTL21C	196541	Time-linear	-0.23943	3.26866
POGLUT2	79070	b0	-0.0846157	2.96698
POGLUT2	79070	Sex	0.214785	4.4795
COL4A1	1282	base_model	0.613279	8.28974
KLHDC1	122773	b0	0.0806594	2.08151
KLHDC1	122773	Sex	-0.214591	4.46322
ARID4A	5926	b0	0.0757547	2.47976
ARID4A	5926	Sex	-0.231205	5.53479
HIF1A	3091	b0	-0.0764015	1.30901
HIF1A	3091	Sex	0.244912	3.48272
TMEM63C	57156	b0	-0.197695	2.19144
TMEM63C	57156	Age	0.00534855	3.09633
ZC3H14	79882	b0	0.0642939	3.39588
ZC3H14	79882	Sex	-0.158296	5.60333
IFI27	3429	base_model	0.269665	5.15068
RNASE1	6035	base_model	0.176625	3.07077
RBM23	55147	b0	0.0856067	1.60715
RBM23	55147	Sex	-0.24805	4.21479
ACIN1	22985	b0	0.0453321	1.35377
ACIN1	22985	Sex	-0.142092	3.69288
ADCY4	196883	b0	-0.22718	3.64513
ADCY4	196883	Time-linear	-0.111728	4.70352
ADCY4	196883	Age	0.00662247	7.35992
CLEC14A	161198	base_model	0.216862	6.12718
SNW1	22938	b0	0.0583601	1.77953
SNW1	22938	Sex	-0.180661	4.59753
ATG2B	55102	b0	0.0540382	2.10565
ATG2B	55102	Sex	-0.144129	4.12171
GOLGA8B	440270	b0	-0.185546	3.81544
GOLGA8B	440270	Age	0.00370366	3.5252
SNRPN	6638	b0	0.105418	1.37664
SNRPN	6638	Sex	-0.275793	3.0907
PWAR5	8123	b0	0.105864	4.78063
PWAR5	8123	Sex	-0.405512	13.4358
PGBD4	161779	b0	0.183974	4.09721
PGBD4	161779	Age	-0.00336656	3.10823
HAUS2	55142	b0	0.102884	3.39221
HAUS2	55142	Sex	-0.222645	4.69253
B2M	567	b0	0.396142	7.10635
B2M	567	Time-linear	-0.161858	3.5296
B2M	567	Sex	-0.509107	4.84769
UNC13C	440279	base_model	-0.117091	3.44486
RNF111	54778	b0	0.0767811	1.7199
RNF111	54778	Sex	-0.208359	4.16139
TLN2	83660	b0	0.0540014	1.04415
TLN2	83660	Sex	-0.227783	4.73017
TPM1	7168	b0	-0.189818	3.95446
TPM1	7168	Age	0.00446538	5.0402
APH1B	83464	b0	-0.102216	3.6119
APH1B	83464	Age	0.00230627	3.55529
ZNF710	374655	b0	-0.0851661	7.2559
ZNF710	374655	Sex	0.126743	5.41042
ST8SIA2	8128	b0	0.583377	5.16202
ST8SIA2	8128	Age	-0.00925984	3.75567
LRRC28	123355	b0	0.0747789	2.73628
LRRC28	123355	Sex	-0.1788	4.24511
ZNF280D	54816	b0	0.0750657	5.63339
ZNF280D	54816	Sex	-0.176818	8.25116
VPS13C	54832	b0	0.0744448	3.81039
VPS13C	54832	Sex	-0.150332	4.55448
PPIB	5479	base_model	0.154314	3.57915
HAPLN3	145864	b0	-0.0723265	3.51672
HAPLN3	145864	Sex	0.149547	4.06618
HBZ	3050	b0	0.0771571	5.614
HBZ	3050	Sex	-0.160806	6.96396
TBC1D24	57465	b0	0.0413582	2.32059
TBC1D24	57465	Sex	-0.114693	3.96692
IQCK	124152	b0	-0.11085	2.11324
IQCK	124152	Age	0.00339371	3.84485
RBBP6	5930	b0	-0.190575	5.51215
RBBP6	5930	Age	0.00307043	3.72131
SGF29	112869	b0	0.0824928	1.09659
SGF29	112869	Sex	-0.370094	5.74052
PRRT2	112476	b0	-0.179993	4.16272
PRRT2	112476	Age	0.00343931	3.77649
ITGAD	3681	b0	0.0513305	3.32875
ITGAD	3681	Sex	-0.103669	4.02095
PRMT7	54496	b0	-0.151914	6.37998
PRMT7	54496	Age	0.00252214	4.33266
TANGO6	79613	b0	0.0604109	2.51817
TANGO6	79613	Sex	-0.146378	3.8524
MLYCD	23417	b0	0.116929	2.25366
MLYCD	23417	Training-RE	-0.138472	3.83993
MSRB1	51734	b0	0.129041	5.00706
MSRB1	51734	Training-RE	-0.153773	3.56219
ELOB	6923	b0	0.110808	3.602
ELOB	6923	Sex	-0.288724	7.05589
PARN	5073	b0	0.0851738	4.51807
PARN	5073	Sex	-0.163301	4.63472
MARF1	9665	b0	0.0610865	2.19796
MARF1	9665	Sex	-0.157305	4.10227
USP6	9098	b0	-0.308483	5.95444
USP6	9098	Age	0.00480375	3.71557
TXNDC17	84817	b0	0.163582	4.93839
TXNDC17	84817	Sex	-0.225334	3.53684
SNORA67	26781	b0	-0.253074	4.09725
SNORA67	26781	Age	0.00505384	4.52763
ARHGEF15	22899	base_model	0.11339	5.02611
MIEF2	125170	b0	0.231854	3.75495
MIEF2	125170	Age	-0.00475203	4.0218
TRIM16	10626	b0	-0.0593754	4.06331
TRIM16	10626	Sex	0.140907	5.47422
KCNJ12	3768	base_model	-0.200516	3.56321
SUZ12	23512	b0	0.109986	4.10352
SUZ12	23512	Sex	-0.210076	4.46335
IGFBP4	3487	base_model	0.209202	4.52803
RAMP2	10266	base_model	0.153708	3.41653
CD300LG	146894	base_model	0.148645	3.34808
ASB16	92591	b0	-0.198053	5.32388
ASB16	92591	Age	0.00352677	4.27276
RUNDC3A	10900	b0	0.0596116	2.9906
RUNDC3A	10900	Sex	-0.123268	3.5053
KAT7	11143	b0	0.0574318	1.35016
KAT7	11143	Sex	-0.232124	5.23985
ITGA3	3675	b0	0.0903032	5.44265
ITGA3	3675	Sex	-0.19881	6.30607
HLF	3131	b0	0.0539688	1.65427
HLF	3131	Sex	-0.158824	3.44327
CA4	762	b0	0.205333	6.93893
CA4	762	Sex	-0.295961	5.36251
ACE	1636	base_model	0.126636	5.68892
SLC16A3	9123	b0	0.490503	3.87854
SLC16A3	9123	Sex	-0.770661	3.65255
ABR	29	b0	0.124132	2.87305
ABR	29	Sex	-0.254395	3.90475
UBE2G1	7326	b0	-0.127297	12.2478
UBE2G1	7326	Training-RE	0.125625	6.3898
STX8	9482	b0	0.103939	3.272
STX8	9482	Sex	-0.197018	3.87676
EVI2B	2124	b0	-0.515634	3.37904
EVI2B	2124	Time-linear	-0.21371	2.11287
EVI2B	2124	Age	0.0120716	4.49972
JUP	3728	b0	0.0483974	0.829117
JUP	3728	Sex	-0.220888	4.13143
HOXB6	3216	b0	-0.0562308	1.28764
HOXB6	3216	Sex	0.199458	3.94428
ZNF652	22834	b0	0.0907945	1.64722
ZNF652	22834	Sex	-0.205646	3.16887
COL1A1	1277	base_model	0.685313	6.47013
SCN4A	6329	b0	-0.338738	12.1993
SCN4A	6329	Age	0.00456896	6.46246
ICAM2	3384	base_model	0.11865	5.21234
PECAM1	5175	base_model	0.307237	8.07334
MALT1	10892	b0	0.11095	6.00207
MALT1	10892	Sex	-0.248563	7.98321
SEC11C	90701	b0	0.169866	7.0331
SEC11C	90701	Training-RE	-0.0334516	3.1784
SEC11C	90701	Sex	-0.232072	4.32127
CCDC102B	79839	b0	-0.106774	2.20401
CCDC102B	79839	Age	0.0030458	3.27891
NFATC1	4772	b0	0.0488831	1.13187
NFATC1	4772	Sex	-0.192524	3.92726
ESCO1	114799	b0	0.0603073	2.36225
ESCO1	114799	Sex	-0.162807	4.16936
ZSCAN30	100101467	b0	0.0752642	3.23187
ZSCAN30	100101467	Sex	-0.173914	4.4214
ZNF24	7572	b0	0.112392	1.45052
ZNF24	7572	Sex	-0.283692	3.22215
TCF4	6925	base_model	0.175856	3.01418
RTTN	25914	b0	0.0866015	2.95253
RTTN	25914	Sex	-0.183625	3.69168
CYB5A	1528	b0	0.114415	4.42203
CYB5A	1528	Sex	-0.190801	3.76658
REEP6	92840	b0	0.119385	4.2427
REEP6	92840	Age	-0.0027544	4.71822
TPM4	7171	base_model	0.107084	3.06397
SLC25A42	284439	b0	0.244807	4.17538
SLC25A42	284439	Age	-0.00437524	3.38502
GPATCH1	55094	b0	0.0540591	1.14544
GPATCH1	55094	Sex	-0.154634	3.1881
EHD2	30846	base_model	0.16114	4.82844
ZNF542P	147947	b0	0.120994	4.89713
ZNF542P	147947	Age	-0.00253821	4.89362
ZNF543	125919	b0	0.0673078	2.96042
ZNF543	125919	Sex	-0.170972	4.96554
PTPRS	5802	b0	0.0628054	2.64897
PTPRS	5802	Sex	-0.157222	4.23104
RAB3A	5864	b0	0.177823	4.5128
RAB3A	5864	Age	-0.00338034	4.15406
NAPSB	256236	b0	-0.065674	3.5861
NAPSB	256236	Sex	0.142582	4.17905
ASAP2	8853	base_model	0.1479	3.14627
ABHD1	84696	b0	0.143423	14.8903
ABHD1	84696	Training-RE	-0.0972289	4.03889
EHD3	30845	b0	-0.089019	3.14418
EHD3	30845	Sex	0.232282	5.5453
RASGRP3	25780	b0	0.16616	2.478
RASGRP3	25780	Sex	-0.320362	4.147
MSH6	2956	b0	0.11719	3.14051
MSH6	2956	Sex	-0.25769	4.77143
B3GNT2	10678	b0	-0.154366	4.15152
B3GNT2	10678	Age	0.002042	3.16205
B3GNT2	10678	Sex	0.202592	3.98414
LGALSL	29094	b0	0.192603	1.53779
LGALSL	29094	Sex	-0.436562	3.0312
SLC1A4	6509	b0	-0.312468	5.57347
SLC1A4	6509	Age	0.0056612	4.66744
MRPL35	51318	b0	0.296437	6.83468
MRPL35	51318	Age	-0.00495981	4.74266
RMND5A	64795	base_model	-0.114463	4.46626
SULT1C4	27233	b0	-0.13757	1.80373
SULT1C4	27233	Sex	0.378435	3.5898
TSN	7247	b0	0.0559708	1.32464
TSN	7247	Sex	-0.19478	3.86249
ACVR2A	92	b0	0.0749722	3.98152
ACVR2A	92	Sex	-0.161972	5.28294
PHOSPHO2	493911	b0	0.0659787	1.85564
PHOSPHO2	493911	Sex	-0.203574	4.51387
PMS1	5378	b0	0.0798121	6.72102
PMS1	5378	Sex	-0.152499	7.13603
MYO1B	4430	base_model	0.231579	4.01526
FZD7	8324	b0	-0.193789	1.06587
FZD7	8324	Age	0.00543489	3.21749
FZD7	8324	Sex	-0.281805	2.25026
IGFBP2	3485	b0	-0.0851897	1.15033
IGFBP2	3485	Sex	0.338772	3.86365
ATG16L1	55054	b0	0.0719127	1.3714
ATG16L1	55054	Sex	-0.228793	3.67669
PXDN	7837	base_model	0.330045	4.70777
NBAS	51594	b0	0.0785651	3.90269
NBAS	51594	Sex	-0.173306	5.75862
HNRNPLL	92906	b0	0.126152	3.47743
HNRNPLL	92906	Sex	-0.352419	8.07254
THUMPD2	80745	b0	0.0842127	2.36434
THUMPD2	80745	Sex	-0.22335	5.29552
FBXO11	80204	b0	0.0843841	3.0701
FBXO11	80204	Sex	-0.200786	5.24026
KRCC1	51315	b0	0.100002	2.57724
KRCC1	51315	Sex	-0.229259	4.17121
TMEM131	23505	b0	0.101445	2.51786
TMEM131	23505	Sex	-0.266097	5.12271
LONRF2	164832	b0	0.0778043	2.46518
LONRF2	164832	Sex	-0.240772	5.66632
COL5A2	1290	base_model	0.336922	3.082
MSTN	2660	base_model	-0.434637	5.05939
HECW2	57520	base_model	0.160696	3.92731
PGAP1	80055	b0	0.0888081	2.90488
PGAP1	80055	Sex	-0.207002	4.17904
FAM126B	285172	b0	0.108309	3.64242
FAM126B	285172	Age	-0.00263881	4.3904
IKZF2	22807	b0	0.0489572	0.505779
IKZF2	22807	Sex	-0.199299	3.64586
PECR	55825	b0	0.063589	6.0736
PECR	55825	Sex	-0.12449	6.18105
PAX3	5077	b0	0.0726913	2.83155
PAX3	5077	Sex	-0.177771	4.20853
SLC16A14	151473	base_model	0.104492	3.19251
MTERF4	130916	b0	0.0626015	2.48438
MTERF4	130916	Sex	-0.193593	6.5247
PANK2	80025	b0	0.0691336	4.12826
PANK2	80025	Sex	-0.163127	5.94926
MCM8	84515	b0	0.125118	3.62311
MCM8	84515	Sex	-0.255873	4.45975
KAT14	57325	b0	0.0703707	2.94935
KAT14	57325	Sex	-0.178464	5.4798
NNAT	4826	b0	-0.173192	2.97403
NNAT	4826	Age	0.00355875	3.0782
STK4	6789	b0	0.0834467	4.39352
STK4	6789	Sex	-0.16101	4.62023
NCOA3	8202	b0	0.162343	1.46553
NCOA3	8202	Sex	-0.415706	3.3855
PFDN4	5203	b0	0.086297	1.67301
PFDN4	5203	Sex	-0.243804	3.91761
KIF16B	55614	b0	0.0637953	3.54908
KIF16B	55614	Sex	-0.137071	4.33775
CD93	22918	b0	0.446494	10.2001
CD93	22918	Training-RE	-0.178726	3.12706
GGT7	2686	b0	0.0928392	1.17285
GGT7	2686	Sex	-0.472969	6.92102
SNHG17	388796	b0	-0.143694	4.5467
SNHG17	388796	Sex	0.267587	5.53059
SULF2	55959	base_model	0.146009	3.35641
CBR1	873	base_model	0.252415	8.05144
CHAF1B	8208	b0	-0.0945968	0.734342
CHAF1B	8208	Age	0.00315772	2.41447
CHAF1B	8208	Sex	-0.309461	3.04788
BACE2	25825	base_model	0.157785	3.54143
GATD3A	8209	base_model	0.161852	4.79683
CECR2	27443	b0	0.127298	3.7623
CECR2	27443	Sex	-0.310177	6.34413
P2RX6	9127	b0	-0.342785	7.92896
P2RX6	9127	Age	0.00634866	6.73402
MTMR3	8897	b0	0.0970637	3.75114
MTMR3	8897	Sex	-0.279399	10.0582
TCN2	6948	b0	-0.0639804	1.19945
TCN2	6948	Sex	0.211885	3.8219
HMGXB4	10042	b0	0.063408	2.44841
HMGXB4	10042	Sex	-0.208039	6.2204
ATF4	468	b0	-0.129998	7.40652
ATF4	468	Training-RE	0.121188	3.68049
ACO2	50	b0	0.221514	6.77185
ACO2	50	Time-linear	-0.0995753	5.21076
ACO2	50	Sex	-0.296569	4.71405
NUP50	10762	b0	0.147478	4.96125
NUP50	10762	Age	-0.00174563	2.57786
NUP50	10762	Sex	-0.144789	7.12507
CLTCL1	8218	b0	0.0433043	0.657192
CLTCL1	8218	Sex	-0.285765	5.43665
UFD1	7353	b0	0.0779485	2.32277
UFD1	7353	Sex	-0.229415	5.5335
CLDN5	7122	base_model	0.24317	4.49765
TUBGCP6	85378	b0	-0.194665	6.22704
TUBGCP6	85378	Age	0.00382504	5.97817
MAPK12	6300	base_model	-0.115093	6.11666
ATG7	10533	b0	0.0810796	4.22711
ATG7	10533	Sex	-0.162775	4.94698
CAPN7	23473	b0	0.0893361	2.70383
CAPN7	23473	Sex	-0.248693	6.51348
LRRC3B	116135	base_model	-0.162013	3.28112
TCEA1	6917	b0	0.0538371	1.63498
TCEA1	6917	Sex	-0.188067	4.53436
CXCR6	10663	b0	-0.17272	2.52496
CXCR6	10663	Age	0.00415023	3.18102
SLC38A3	10991	b0	0.200392	2.09891
SLC38A3	10991	Sex	-0.461501	3.1994
CEP63	80254	b0	0.0184491	0.540517
CEP63	80254	Sex	-0.136381	4.17353
ZIC1	7545	b0	0.0942811	2.21889
ZIC1	7545	Sex	-0.235052	3.60883
MYNN	55892	b0	0.0582956	2.40033
MYNN	55892	Sex	-0.172359	5.61832
FAM131A	131408	b0	0.147243	4.04028
FAM131A	131408	Sex	-0.249879	3.5463
EIF4A2	1974	b0	-0.143924	4.02292
EIF4A2	1974	Sex	0.256792	4.24807
ATP2B2	491	b0	0.0582855	0.554082
ATP2B2	491	Sex	-0.297834	3.3088
NEK10	152110	b0	0.0969812	1.3525
NEK10	152110	Sex	-0.264436	3.83457
MAP4	4134	b0	-0.142597	17.3686
MAP4	4134	Training-RE	0.101016	5.20582
UBA7	7318	b0	-0.256078	4.70449
UBA7	7318	Time-linear	-0.084857	4.31659
UBA7	7318	Age	0.0056821	5.91712
ZNF148	7707	b0	0.0543013	1.73762
ZNF148	7707	Sex	-0.171794	4.83339
MGLL	11343	base_model	0.103619	3.73006
RYK	6259	b0	0.0503089	1.39664
RYK	6259	Sex	-0.18423	5.02583
STAG1	10274	b0	0.0919203	4.11392
STAG1	10274	Age	-0.000893435	2.98455
STAG1	10274	Sex	-0.147077	3.83383
TM4SF1	4071	base_model	0.157365	4.61045
MECOM	2122	base_model	0.125054	3.34453
THPO	7066	b0	-0.0843448	2.6806
THPO	7066	Sex	0.178202	3.45647
HTT	3064	b0	0.083814	4.33459
HTT	3064	Sex	-0.187852	5.81959
TRMT44	152992	b0	0.0594748	2.79967
TRMT44	152992	Sex	-0.12775	3.49905
CPEB2	132864	b0	0.0884313	1.78176
CPEB2	132864	Sex	-0.221564	3.19492
KLHL5	51088	base_model	0.138818	4.54618
METTL14	57721	b0	0.0637684	2.36462
METTL14	57721	Sex	-0.168604	4.18357
GUCY1A1	2982	base_model	0.161587	3.52915
CLCN3	1182	b0	0.0727922	2.1108
CLCN3	1182	Sex	-0.237262	5.28065
PRIMPOL	201973	b0	0.0604652	5.49534
PRIMPOL	201973	Sex	-0.110256	4.74537
TMEM128	85013	b0	0.0847502	2.84894
TMEM128	85013	Sex	-0.225796	5.03302
FAM184B	27146	b0	0.0592732	2.487
FAM184B	27146	Sex	-0.187358	5.45097
ATP8A1	10396	b0	0.0839872	1.78711
ATP8A1	10396	Sex	-0.233628	3.94347
NFXL1	152518	b0	0.065597	4.91569
NFXL1	152518	Sex	-0.130266	5.23712
USP46	64854	b0	0.0854114	2.03978
USP46	64854	Sex	-0.207846	3.45082
KDR	3791	base_model	0.252723	3.5299
IGFBP7	3490	base_model	0.252818	7.27538
PAQR3	152559	b0	0.0906124	3.32562
PAQR3	152559	Sex	-0.202645	4.49628
NEK1	4750	b0	0.0624194	5.08299
NEK1	4750	Sex	-0.111172	4.5071
NIPBL	25836	b0	0.0539775	3.3467
NIPBL	25836	Sex	-0.125049	4.90035
CARD6	84674	base_model	0.114905	3.44006
ITGA1	3672	base_model	0.189715	3.20051
GPX8	493869	base_model	0.165707	3.00526
ERBIN	55914	b0	0.0709467	2.31214
ERBIN	55914	Sex	-0.196084	4.56621
F2R	2149	base_model	0.172103	4.00707
LOC731157	731157	b0	-0.0796366	4.37947
LOC731157	731157	Sex	0.170593	4.04207
APC	324	b0	0.0654895	2.10804
APC	324	Sex	-0.184854	4.29852
UQCRQ	27089	base_model	0.111581	5.06367
CAMLG	819	b0	0.025098	0.276636
CAMLG	819	Training-RE	0.0716168	3.44978
CAMLG	819	Sex	-0.196904	2.81854
KIF20A	10112	b0	-0.0831071	3.68889
KIF20A	10112	Sex	0.189399	5.03949
KDM3B	51780	b0	0.047735	1.19646
KDM3B	51780	Sex	-0.226952	6.77073
RBM27	54439	b0	0.178873	4.40688
RBM27	54439	Age	-0.00240907	4.14608
RBM27	54439	Sex	-0.19469	3.62803
MYOZ3	91977	b0	-0.187358	6.68823
MYOZ3	91977	Age	0.00315115	4.58948
LSM11	134353	b0	0.0597215	3.07698
LSM11	134353	Sex	-0.135898	3.77206
ADAMTS12	81792	b0	-0.244838	4.51982
ADAMTS12	81792	Age	0.00344926	3.94317
ADAMTS12	81792	Sex	0.310048	6.03398
UGT3A1	133688	b0	0.0898077	1.58134
UGT3A1	133688	Sex	-0.282807	3.6501
DAB2	1601	base_model	0.208441	3.64123
ARL15	54622	base_model	0.136473	3.04381
PLK2	10769	base_model	0.195087	3.2088
MCTP1	79772	base_model	0.157252	3.05626
GIN1	54826	b0	0.0991265	1.49395
GIN1	54826	Sex	-0.278297	3.64651
CCDC112	153733	b0	0.123048	4.27561
CCDC112	153733	Time-linear	0.0660046	2.6972
CCDC112	153733	Sex	-0.189973	3.53923
HDAC3	8841	b0	0.0786985	1.92879
HDAC3	8841	Sex	-0.221852	4.37302
PWWP2A	114825	b0	0.0812851	2.01019
PWWP2A	114825	Sex	-0.203485	3.50792
ADAMTS2	9509	b0	-0.306117	12.5151
ADAMTS2	9509	Age	0.00383586	8.57381
ADAMTS2	9509	Sex	0.390308	14.6982
SNRNP48	154007	b0	0.073569	1.76113
SNRNP48	154007	Sex	-0.267917	5.25471
SIRT5	23408	b0	0.184509	6.37246
SIRT5	23408	Age	-0.00285401	3.8047
KAAG1	353219	b0	0.149667	5.23098
KAAG1	353219	Age	-0.00302379	4.73122
H4C3	8364	b0	0.187535	3.61641
H4C3	8364	Sex	-0.366042	4.06557
HLA-F	3134	b0	-0.174495	4.62227
HLA-F	3134	Time-linear	-0.0823452	6.36203
HLA-F	3134	Age	0.00474561	7.40177
HLA-B	3106	base_model	0.165315	3.92621
HCP5	10866	b0	-0.115667	5.41146
HCP5	10866	Age	0.00458666	8.0588
HLA-DRA	3122	b0	-0.393774	2.13662
HLA-DRA	3122	Time-linear	-0.256963	4.59791
HLA-DRA	3122	Age	0.00992203	3.47761
GUCA1A	2978	b0	0.0727207	4.15383
GUCA1A	2978	Sex	-0.138069	4.13592
DOP1A	23033	b0	0.0687002	2.69726
DOP1A	23033	Sex	-0.164347	4.0485
UFL1	23376	b0	0.0751069	3.15013
UFL1	23376	Sex	-0.192674	5.67815
TAB2	23118	b0	0.0621835	2.29239
TAB2	23118	Sex	-0.201285	6.7507
ATXN1	6310	b0	0.0848291	2.50754
ATXN1	6310	Sex	-0.182643	3.8617
GPLD1	2822	b0	0.0671671	2.78437
GPLD1	2822	Sex	-0.139237	3.46238
BMP5	653	b0	0.0839431	4.77405
BMP5	653	Time-linear	0.103803	3.77472
PHIP	55023	b0	0.0762772	1.80272
PHIP	55023	Sex	-0.228368	4.56261
ZBTB24	9841	b0	0.0664597	2.32303
ZBTB24	9841	Time-linear	0.0319995	2.91667
ZBTB24	9841	Sex	-0.14898	3.02789
AK9	221264	b0	0.0535552	4.1861
AK9	221264	Sex	-0.103107	4.3425
LAMA4	3910	base_model	0.233422	4.21614
REPS1	85021	b0	0.0661137	1.98116
REPS1	85021	Sex	-0.163954	3.88769
TXLNB	167838	b0	-0.304758	7.60353
TXLNB	167838	Age	0.00419508	3.94277
FSCN1	6624	base_model	0.327438	7.35101
TSPAN13	27075	base_model	0.232299	4.55366
ADCYAP1R1	117	b0	-0.140883	4.0638
ADCYAP1R1	117	Age	0.00241689	4.89169
ADCYAP1R1	117	Sex	0.161917	4.01772
BLVRA	644	b0	0.0993804	3.26574
BLVRA	644	Sex	-0.204072	4.13307
EGFR	1956	b0	0.0678788	2.74786
EGFR	1956	Sex	-0.17985	4.87071
ZNF138	7697	b0	0.0534849	2.98095
ZNF138	7697	Sex	-0.139771	4.95765
GNG11	2791	base_model	0.348636	5.26351
LMTK2	22853	b0	0.0526858	2.17378
LMTK2	22853	Sex	-0.172702	5.70284
ORAI2	80228	b0	-0.0513219	1.75063
ORAI2	80228	Sex	0.147438	3.30571
CAV1	857	base_model	0.288544	5.48041
EXOC4	60412	b0	0.0418434	1.33189
EXOC4	60412	Sex	-0.140667	3.68797
CALD1	800	base_model	0.141081	4.26497
UBN2	254048	b0	0.041512	1.39788
UBN2	254048	Sex	-0.135696	3.54409
ZNF783	100289678	b0	-0.106077	5.77257
ZNF783	100289678	Age	0.00206523	4.70433
GIMAP7	168537	b0	-0.179535	1.52081
GIMAP7	168537	Time-linear	-0.162197	6.79912
GIMAP7	168537	Age	0.00485725	2.71352
GIMAP4	55303	b0	0.13838	9.70437
GIMAP4	55303	Time-linear	-0.120093	4.02561
TOMM7	54543	b0	0.0530204	1.17845
TOMM7	54543	Sex	-0.201124	4.14917
IGFBP3	3486	b0	0.163109	14.9106
IGFBP3	3486	Time-linear	-0.113063	4.0563
PKD1L1	168507	b0	-0.241242	3.91828
PKD1L1	168507	Age	0.00306215	2.80336
PKD1L1	168507	Sex	0.256907	4.50605
PHKG1	5260	b0	-0.448914	11.7099
PHKG1	5260	Age	0.00691854	7.26903
CDK6	1021	base_model	0.11313	4.14385
LAMB1	3912	base_model	0.397006	4.9611
KMT2C	58508	b0	0.0332905	1.87391
KMT2C	58508	Sex	-0.120384	6.02002
PAXIP1	22976	b0	0.0603821	3.60756
PAXIP1	22976	Sex	-0.14112	5.39305
TUSC3	7991	base_model	0.132908	3.38121
ERLIN2	11160	b0	0.0629538	1.88781
ERLIN2	11160	Sex	-0.157048	3.61249
ASH2L	9070	b0	0.0615298	3.09318
ASH2L	9070	Sex	-0.172079	7.05785
TACC1	6867	base_model	0.119488	4.84562
IKBKB	3551	b0	-0.162318	2.62586
IKBKB	3551	Age	0.0045304	4.55645
STMN2	11075	b0	-0.0646439	4.00823
STMN2	11075	Sex	0.122443	3.93567
MTDH	92140	b0	-0.114939	12.6734
MTDH	92140	Training-RE	0.0954523	4.59536
UTP23	84294	b0	0.0967919	3.98507
UTP23	84294	Sex	-0.225733	6.02855
CNOT7	29883	b0	-0.259909	8.54669
CNOT7	29883	Age	0.00389103	4.92521
CSGALNACT1	55790	base_model	0.168869	3.76046
TNFRSF10B	8795	b0	-0.0786242	1.39725
TNFRSF10B	8795	Sex	0.209883	3.26875
ASPH	444	b0	-0.169884	13.1576
ASPH	444	Age	0.00290802	9.18677
FABP4	2167	b0	0.691487	6.83292
FABP4	2167	Time-linear	-0.265672	3.54267
FABP4	2167	Sex	-0.597282	2.17986
ANGPT1	284	b0	0.134769	4.36364
ANGPT1	284	Sex	-0.257338	4.40319
LY6H	4062	b0	0.11893	6.82167
LY6H	4062	Age	-0.00208305	5.17446
TEK	7010	base_model	0.119858	3.70781
UNC13B	10497	b0	0.104244	1.10105
UNC13B	10497	Sex	-0.346445	4.27507
ALDH1B1	219	base_model	0.172891	4.99402
PCSK5	5125	base_model	0.120464	3.73079
COL15A1	1306	b0	-0.440606	2.60539
COL15A1	1306	Time-linear	-0.240474	3.63382
COL15A1	1306	Age	0.013405	5.75277
RALGPS1	11217	b0	-0.0757544	2.10469
RALGPS1	11217	Sex	0.252772	5.30833
SLC25A25	9649	b0	0.0677746	3.7836
SLC25A25	9649	Sex	-0.123785	3.55395
PTGDS	114789	b0	0.231358	2.14281
PTGDS	114789	Sex	-0.555147	3.7556
NFIB	5730	b0	-0.365522	1.84566
NFIB	5730	Time-linear	-0.29504	5.10355
NFIB	5730	Age	0.010978	3.67597
UBAP2	4781	b0	0.0859434	4.48255
UBAP2	4781	Sex	-0.163252	4.79307
EXOSC3	55833	b0	0.0454633	0.610552
EXOSC3	55833	Sex	-0.261588	4.29535
ALDH1A1	51010	b0	0.0916664	3.84311
ALDH1A1	51010	Sex	-0.194926	4.82436
TLE1	216	b0	-0.0935327	6.4468
TLE1	216	Time-linear	-0.120196	5.42746
OGN	7088	b0	0.232131	1.49848
OGN	7088	Sex	-0.627018	3.8349
ASPN	4969	base_model	0.350356	3.23621
PTCH1	54829	base_model	0.356045	3.89591
ZNF510	5727	b0	0.0946915	3.82989
ZNF510	5727	Sex	-0.18221	4.12041
SVEP1	22869	b0	0.0566473	2.28989
SVEP1	22869	Sex	-0.144855	3.25311
RC3H2	79987	base_model	0.103186	3.14296
TRUB2	54542	b0	0.0864158	4.18757
TRUB2	54542	Sex	-0.162969	4.56919
SETX	26995	b0	0.19926	6.41714
SETX	26995	Age	-0.00345753	4.95776
SARDH	23064	b0	0.0654428	1.75539
SARDH	23064	Sex	-0.1814	4.18731
TCEANC	1757	b0	-0.0514382	4.53558
TCEANC	1757	Sex	0.102237	4.92353
RAB9A	170082	b0	0.0958614	5.52079
RAB9A	170082	Sex	-0.221483	7.52542
TSPYL2	9367	b0	0.142027	2.45744
TSPYL2	9367	Sex	-0.278567	3.3269
MED12	64061	b0	-0.267131	6.48207
MED12	64061	Age	0.00449198	4.72709
PLS3	9968	b0	0.0635229	1.93569
PLS3	9968	Sex	-0.201876	5.36765
XIAP	5358	base_model	0.238585	6.37322
STAG2	331	b0	0.0467478	1.90777
STAG2	331	Sex	-0.138729	3.84552
SLC9A6	10735	b0	0.0548768	2.84343
SLC9A6	10735	Sex	-0.142174	4.63009
BGN	10479	b0	0.0518364	1.84597
BGN	10479	Sex	-0.154446	3.76788
EMD	633	base_model	0.363623	7.8309
VEGFD	2010	base_model	-0.115042	5.29302
MBNL3	2277	base_model	-0.105084	3.16491
TMLHE	55796	b0	0.194542	2.98703
TMLHE	55796	Sex	-0.420017	4.11741
CD24	55217	b0	0.072947	4.05484
CD24	55217	Sex	-0.130952	3.629
ECSCR	100133941	b0	0.20972	3.85373
ECSCR	100133941	Sex	-0.422262	5.64128
A1BG-AS1	641700	base_model	0.149555	3.30566
BOLA3	503538	b0	-0.0923948	5.06523
BOLA3	503538	Sex	0.193473	5.80214
GASK1B	388962	base_model	0.135168	17.687
CD14	51313	base_model	0.143807	18.9982
PDPN	929	base_model	0.126701	4.92981
