# Supplementary material for: Time trajectories in the transcriptomic response to exercise - a meta-analysis
Source: Nat Commun. 2021 Jun 9;12:3471. doi: 10.1038/s41467-021-23579-x (PMC8190306; doi:10.1038/s41467-021-23579-x)
Supplement: Supplementary file 10 — Dataset 9 [file 41467_2021_23579_MOESM10_ESM.xlsx]

## Sheet: Sheet1
Entrez	Symbol	Group	Effect	p-value (-log10)
MICOS10	440574	base_model	0.113728	4.3449
TMA7	51372	base_model	0.10634	3.36018
AGO4	192670	base_model	-0.145325	4.74088
RPL21	6144	base_model	0.146614	7.69786
OR52K2	119774	base_model	-0.176445	3.52275
RPS25	6230	base_model	0.10325	5.86282
TIRAP	114609	base_model	-0.17864	7.3381
SVIP	258010	base_model	0.217664	3.25237
RBMS2	5939	base_model	-0.125084	3.4971
MLXIP	22877	base_model	-0.127984	4.99785
ZNF384	171017	base_model	-0.11473	3.33401
CD69	969	base_model	0.352654	3.70414
MED13L	23389	base_model	-0.105797	4.9723
SERF2	10169	base_model	-0.128687	3.43017
ZNF592	9640	base_model	-0.10994	4.61244
ANP32A-IT1	80035	base_model	-0.239677	6.21533
C4orf46	201725	base_model	0.150928	3.75836
ARRB2	409	base_model	-0.127035	3.06298
USP32P1	162632	base_model	-0.1189	3.5868
PGS1	9489	base_model	-0.149995	5.29636
CEP295NL	100653515	base_model	-0.249588	4.01825
RAB3D	9545	base_model	-0.117677	3.21185
SIGLEC5	8778	base_model	-0.153742	5.20023
B3GNT2	10678	base_model	0.126326	4.26579
SIRPD	128646	base_model	-0.163025	4.1019
GPCPD1	56261	base_model	-0.127835	4.38043
SNX5	27131	base_model	0.109843	5.55863
TTLL3	26140	base_model	-0.14402	5.11177
LIMD1	8994	base_model	-0.120445	3.55387
FNDC3B	64778	base_model	-0.120517	3.0274
YEATS2	55689	base_model	-0.104594	3.44909
OSBPL10	114884	base_model	-0.123893	3.14123
RPL24	6152	base_model	0.112151	4.20542
RBPJ	3516	base_model	-0.126962	3.87243
GAB1	2549	base_model	-0.145003	5.23112
HSP90AA4P	3323	base_model	0.169278	3.90525
ZSWIM6	57688	base_model	-0.137812	6.08477
EPB41L4A-AS1	114915	base_model	0.174304	3.68667
SRA1	10011	base_model	-0.109458	3.87562
ADAM19	8728	base_model	-0.103824	4.85954
PAQR8	85315	base_model	-0.115065	4.65082
SPDYE7P	441251	base_model	-0.116532	3.79987
PILRA	29992	base_model	-0.131414	3.85121
TAS2R39	259285	base_model	-0.222593	3.94064
OR2A14	135941	base_model	-0.107101	3.78749
OR2A42	402317	base_model	-0.136971	3.56174
HIP1	3092	base_model	-0.164925	7.00352
SLC13A4	26266	base_model	-0.106623	3.98663
