# Supplementary material for: Time trajectories in the transcriptomic response to exercise - a meta-analysis
Source: Nat Commun. 2021 Jun 9;12:3471. doi: 10.1038/s41467-021-23579-x (PMC8190306; doi:10.1038/s41467-021-23579-x)
Supplement: Supplementary file 11 — Dataset 10 [file 41467_2021_23579_MOESM11_ESM.xlsx]

## Sheet: Sheet1
Discovered in	typev	GO.ID	Term	Genes	q-value	classicFisher
acute,muscle,time,2	BP	GO:0016054	organic acid catabolic process	HIBADH,CPT1B,ECI1,LDHD,LPIN1,MLYCD,DECR2,ACADS,CARNS1,ALDH4A1	0.00305671	1.5e-06
acute,muscle,time,2	BP	GO:0046395	carboxylic acid catabolic process	HIBADH,CPT1B,ECI1,LDHD,LPIN1,MLYCD,DECR2,ACADS,CARNS1,ALDH4A1	0.00305671	1.5e-06
acute,muscle,time,2	BP	GO:0044282	small molecule catabolic process	HIBADH,CPT1B,ECI1,LDHD,LPIN1,MLYCD,DECR2,ACADS,CARNS1,SLC25A12,ALDH4A1,ACTN3	0.00443222	2.9e-06
acute,muscle,time,2	BP	GO:0072329	monocarboxylic acid catabolic process	CPT1B,ECI1,LDHD,LPIN1,MLYCD,DECR2,ACADS	0.0067173	5.3e-06
acute,muscle,time,2	BP	GO:0009062	fatty acid catabolic process	CPT1B,ECI1,LPIN1,MLYCD,DECR2,ACADS	0.0173213	2.1e-05
acute,muscle,time,2	BP	GO:0006635	fatty acid beta-oxidation	CPT1B,ECI1,MLYCD,DECR2,ACADS	0.0254518	3.6e-05
acute,muscle,time,2	BP	GO:0016042	lipid catabolic process	CPT1B,FMC1,ECI1,LPIN1,MLYCD,DECR2,ACADS,SCT,PNPLA4	0.0297883	4.5e-05
acute,muscle,time,2	BP	GO:0032787	monocarboxylic acid metabolic process	LIAS,CPT1B,ECI1,LDHD,LPIN1,MLYCD,DECR2,ACADS,ACOT1,SLC25A12,ALDH4A1,ACTN3	0.0541292	9.6e-05
acute,muscle,time,2	BP	GO:0044242	cellular lipid catabolic process	CPT1B,ECI1,LPIN1,MLYCD,DECR2,ACADS,PNPLA4	0.0611341	0.00012
acute,muscle,time,2	BP	GO:0055114	oxidation-reduction process	HIBADH,CPT1B,ECI1,LDHD,DHRS7C,MSRB2,MLYCD,FXN,DECR2,ACADS,PPP1R1A,SLC25A12,ALDH4A1,ACTN3,COQ10A	0.0611341	0.00012
acute,muscle,time,2	BP	GO:0019395	fatty acid oxidation	CPT1B,ECI1,MLYCD,DECR2,ACADS	0.0735773	0.00016
acute,muscle,time,2	BP	GO:0034440	lipid oxidation	CPT1B,ECI1,MLYCD,DECR2,ACADS	0.0796044	0.00018
acute,muscle,time,1	BP	GO:0002275	myeloid cell activation involved in immu...	DDOST,DBNL,APAF1,IMPDH2,ITGB2,KPNB1,RAB4B,DYSF,HAVCR2,AP1M1,GMFG,CD63,CD68,MVP	0.000308072	8.3e-08
acute,muscle,time,1	BP	GO:0002252	immune effector process	ARPC3,ACTR3,ZMPSTE24,DDOST,IFI6,DBNL,APAF1,IL10RB,IMPDH2,ITGB2,KPNB1,RAB4B,DYSF,HAVCR2,AP1M1,GMFG,CD63,CD68,MVP	0.00112589	3.9e-07
acute,muscle,time,1	BP	GO:0002274	myeloid leukocyte activation	DDOST,DBNL,APAF1,IMPDH2,ITGB2,KPNB1,RAB4B,DYSF,HAVCR2,AP1M1,GMFG,CD63,CD68,MVP	0.00181874	7e-07
acute,muscle,time,1	BP	GO:0043312	neutrophil degranulation	DDOST,DBNL,APAF1,IMPDH2,ITGB2,KPNB1,RAB4B,AP1M1,GMFG,CD63,CD68,MVP	0.0028344	1.2e-06
acute,muscle,time,1	BP	GO:0002283	neutrophil activation involved in immune...	DDOST,DBNL,APAF1,IMPDH2,ITGB2,KPNB1,RAB4B,AP1M1,GMFG,CD63,CD68,MVP	0.00300236	1.3e-06
acute,muscle,time,1	BP	GO:0006887	exocytosis	DDOST,DBNL,APAF1,IMPDH2,ITGB2,KPNB1,RAB4B,TIMP1,TUBA4A,AP1M1,HGS,GMFG,PREPL,CD63,CD68,MVP	0.00303123	1.4e-06
acute,muscle,time,1	BP	GO:0045055	regulated exocytosis	DDOST,DBNL,APAF1,IMPDH2,ITGB2,KPNB1,RAB4B,TIMP1,TUBA4A,AP1M1,GMFG,PREPL,CD63,CD68,MVP	0.00303123	1.4e-06
acute,muscle,time,1	BP	GO:0042119	neutrophil activation	DDOST,DBNL,APAF1,IMPDH2,ITGB2,KPNB1,RAB4B,AP1M1,GMFG,CD63,CD68,MVP	0.00313745	1.6e-06
acute,muscle,time,1	BP	GO:0002446	neutrophil mediated immunity	DDOST,DBNL,APAF1,IMPDH2,ITGB2,KPNB1,RAB4B,AP1M1,GMFG,CD63,CD68,MVP	0.00313745	1.6e-06
acute,muscle,time,1	BP	GO:0036230	granulocyte activation	DDOST,DBNL,APAF1,IMPDH2,ITGB2,KPNB1,RAB4B,AP1M1,GMFG,CD63,CD68,MVP	0.00334054	1.8e-06
acute,muscle,time,1	BP	GO:0002366	leukocyte activation involved in immune ...	DDOST,DBNL,APAF1,IMPDH2,ITGB2,KPNB1,RAB4B,DYSF,HAVCR2,AP1M1,GMFG,CD63,CD68,MVP	0.00340454	1.9e-06
acute,muscle,time,1	BP	GO:0002263	cell activation involved in immune respo...	DDOST,DBNL,APAF1,IMPDH2,ITGB2,KPNB1,RAB4B,DYSF,HAVCR2,AP1M1,GMFG,CD63,CD68,MVP	0.00357785	2.1e-06
acute,muscle,time,1	BP	GO:0043299	leukocyte degranulation	DDOST,DBNL,APAF1,IMPDH2,ITGB2,KPNB1,RAB4B,AP1M1,GMFG,CD63,CD68,MVP	0.00475099	3.2e-06
acute,muscle,time,1	BP	GO:0002444	myeloid leukocyte mediated immunity	DDOST,DBNL,APAF1,IMPDH2,ITGB2,KPNB1,RAB4B,AP1M1,GMFG,CD63,CD68,MVP	0.00609711	4.4e-06
acute,muscle,time,1	BP	GO:0032940	secretion by cell	DDOST,DBNL,APAF1,IMPDH2,ITGB2,KPNB1,RAB4B,SAA1,SPP1,TIMP1,TUBA4A,DYSF,HAVCR2,AP1M1,HGS,GMFG,PREPL,CD63,CD68,MVP	0.00620869	4.6e-06
acute,muscle,time,1	BP	GO:0018279	protein N-linked glycosylation via aspar...	DDOST,OSTC,RPN1,ALG8	0.0120631	1.3e-05
acute,muscle,time,1	BP	GO:0018196	peptidyl-asparagine modification	DDOST,OSTC,RPN1,ALG8	0.0135558	1.5e-05
acute,muscle,time,1	BP	GO:0006487	protein N-linked glycosylation	DDOST,ALG14,OSTC,RPN1,ALG8	0.018614	2.4e-05
acute,muscle,time,1	BP	GO:0002443	leukocyte mediated immunity	DDOST,DBNL,APAF1,IMPDH2,ITGB2,KPNB1,RAB4B,HAVCR2,AP1M1,GMFG,CD63,CD68,MVP	0.0210868	2.8e-05
acute,muscle,time,1	BP	GO:0009101	glycoprotein biosynthetic process	DDOST,ALG14,SDF2L1,OSTC,RPN1,BGN,SOAT1,ALG8	0.0611341	0.00012
acute,muscle,time,1	BP	GO:0001775	cell activation	DDOST,DBNL,APAF1,IMPDH2,ITGB2,KPNB1,RAB4B,SAA1,TIMP1,DYSF,HAVCR2,AP1M1,GMFG,CD63,CD68,MVP	0.0970534	0.00024
acute,muscle,time,4	BP	GO:0000122	negative regulation of transcription by ...	KLF2,EGR1,ERF,BCL6B,HES1,DNAJB1,ID1,ID2,ID3,NRARP,PDGFB,SOX18,SOX17	4.54685e-06	3.5e-10
acute,muscle,time,4	BP	GO:1903507	negative regulation of nucleic acid-temp...	TOB1,KLF2,EGR1,ERF,BCL6B,HES1,DNAJB1,ID1,ID2,ID3,NRARP,PDGFB,SOX18,SOX17	3.72409e-05	4.2e-09
acute,muscle,time,4	BP	GO:1902679	negative regulation of RNA biosynthetic ...	TOB1,KLF2,EGR1,ERF,BCL6B,HES1,DNAJB1,ID1,ID2,ID3,NRARP,PDGFB,SOX18,SOX17	3.72409e-05	4.3e-09
acute,muscle,time,4	BP	GO:0072359	circulatory system development	KLF2,EGR1,GJA4,NR4A1,HES1,ID1,ID2,ID3,LDLR,NRARP,PDGFB,SOX18,SOX17	5.34487e-05	7.2e-09
acute,muscle,time,4	BP	GO:0001568	blood vessel development	KLF2,EGR1,GJA4,NR4A1,HES1,ID1,LDLR,NRARP,PDGFB,SOX18,SOX17	5.40426e-05	7.8e-09
acute,muscle,time,4	BP	GO:0051253	negative regulation of RNA metabolic pro...	TOB1,KLF2,EGR1,ERF,BCL6B,HES1,DNAJB1,ID1,ID2,ID3,NRARP,PDGFB,SOX18,SOX17	6.4955e-05	1e-08
acute,muscle,time,4	BP	GO:0001944	vasculature development	KLF2,EGR1,GJA4,NR4A1,HES1,ID1,LDLR,NRARP,PDGFB,SOX18,SOX17	7.33609e-05	1.2e-08
acute,muscle,time,4	BP	GO:0072358	cardiovascular system development	KLF2,EGR1,GJA4,NR4A1,HES1,ID1,LDLR,NRARP,PDGFB,SOX18,SOX17	8.08329e-05	1.4e-08
acute,muscle,time,4	BP	GO:2000113	negative regulation of cellular macromol...	TOB1,KLF2,EGR1,ERF,BCL6B,HES1,DNAJB1,ID1,ID2,ID3,NRARP,PDGFB,SOX18,SOX17	0.000103928	1.9e-08
acute,muscle,time,4	BP	GO:0045892	negative regulation of transcription, DN...	KLF2,EGR1,ERF,BCL6B,HES1,DNAJB1,ID1,ID2,ID3,NRARP,PDGFB,SOX18,SOX17	0.000132272	2.8e-08
acute,muscle,time,4	BP	GO:0045934	negative regulation of nucleobase-contai...	TOB1,KLF2,EGR1,ERF,BCL6B,HES1,DNAJB1,ID1,ID2,ID3,NRARP,PDGFB,SOX18,SOX17	0.000142901	3.3e-08
acute,muscle,time,4	BP	GO:0010558	negative regulation of macromolecule bio...	TOB1,KLF2,EGR1,ERF,BCL6B,HES1,DNAJB1,ID1,ID2,ID3,NRARP,PDGFB,SOX18,SOX17	0.000162128	3.9e-08
acute,muscle,time,4	BP	GO:0001656	metanephros development	EGR1,HES1,ID2,ID3,PDGFB	0.00123073	4.5e-07
acute,muscle,time,4	BP	GO:0045668	negative regulation of osteoblast differ...	TOB1,ID1,ID2,ID3	0.00200433	8.1e-07
acute,muscle,time,4	BP	GO:0045596	negative regulation of cell differentiat...	TOB1,HES1,ID1,ID2,ID3,LDLR,NRARP,PDGFB,SOX17	0.00334054	1.8e-06
acute,muscle,time,4	BP	GO:0051093	negative regulation of developmental pro...	TOB1,KLF2,HES1,ID1,ID2,ID3,LDLR,NRARP,PDGFB,SOX17	0.00373491	2.3e-06
acute,muscle,time,4	BP	GO:0051241	negative regulation of multicellular org...	TOB1,KLF2,HES1,ID1,ID2,ID3,LDLR,NRARP,PDGFB,SOX17,TRIM63	0.00443222	2.9e-06
acute,muscle,time,4	BP	GO:0071236	cellular response to antibiotic	KLF2,EGR1,ID3,PDGFB,PYCR1	0.00562943	3.9e-06
acute,muscle,time,4	BP	GO:0048514	blood vessel morphogenesis	KLF2,NR4A1,HES1,ID1,LDLR,NRARP,SOX18,SOX17	0.0068868	5.5e-06
acute,muscle,time,4	BP	GO:0035239	tube morphogenesis	KLF2,NR4A1,HES1,ID1,ID2,LDLR,NRARP,SOX18,SOX17	0.00860479	7.5e-06
acute,muscle,time,4	BP	GO:0030279	negative regulation of ossification	TOB1,ID1,ID2,ID3	0.00860479	7.6e-06
acute,muscle,time,4	BP	GO:0072012	glomerulus vasculature development	EGR1,HES1,PDGFB	0.0101807	9.5e-06
acute,muscle,time,4	BP	GO:0072001	renal system development	EGR1,HES1,ID2,ID3,PDGFB,SOX17	0.0101807	9.6e-06
acute,muscle,time,4	BP	GO:0045686	negative regulation of glial cell differ...	HES1,ID2,LDLR	0.010785	1.1e-05
acute,muscle,time,4	BP	GO:0061437	renal system vasculature development	EGR1,HES1,PDGFB	0.0114416	1.2e-05
acute,muscle,time,4	BP	GO:0061440	kidney vasculature development	EGR1,HES1,PDGFB	0.0114416	1.2e-05
acute,muscle,time,4	BP	GO:0046677	response to antibiotic	KLF2,EGR1,ID1,ID3,PDGFB,PYCR1	0.0135558	1.5e-05
acute,muscle,time,4	BP	GO:0048710	regulation of astrocyte differentiation	HES1,ID2,LDLR	0.0135558	1.5e-05
acute,muscle,time,4	BP	GO:0001655	urogenital system development	EGR1,HES1,ID2,ID3,PDGFB,SOX17	0.0160539	1.9e-05
acute,muscle,time,4	BP	GO:0030855	epithelial cell differentiation	KLF2,HES1,ID1,ID2,ID3,PDGFB,SOX18,SOX17	0.0167626	2e-05
acute,muscle,time,4	BP	GO:0060429	epithelium development	KLF2,GJA4,HES1,ID1,ID2,ID3,NRARP,PDGFB,SOX18,SOX17	0.018614	2.4e-05
acute,muscle,time,4	BP	GO:0071229	cellular response to acid chemical	KLF2,EGR1,ID3,LDLR,PDGFB	0.0210868	2.8e-05
acute,muscle,time,4	BP	GO:0035295	tube development	KLF2,NR4A1,HES1,ID1,ID2,LDLR,NRARP,SOX18,SOX17	0.0270213	3.9e-05
acute,muscle,time,4	BP	GO:0007507	heart development	HES1,ID1,ID2,ID3,PDGFB,SOX18,SOX17	0.0270213	3.9e-05
acute,muscle,time,4	BP	GO:0045667	regulation of osteoblast differentiation	TOB1,ID1,ID2,ID3	0.0280332	4.1e-05
acute,muscle,time,4	BP	GO:0072210	metanephric nephron development	EGR1,HES1,PDGFB	0.0298793	4.6e-05
acute,muscle,time,4	BP	GO:0050673	epithelial cell proliferation	NR4A1,HES1,ID1,ID2,NRARP,PDGFB	0.0309847	4.8e-05
acute,muscle,time,4	BP	GO:0014014	negative regulation of gliogenesis	HES1,ID2,LDLR	0.0337925	5.3e-05
acute,muscle,time,4	BP	GO:0003158	endothelium development	GJA4,ID1,SOX18,SOX17	0.0344377	5.6e-05
acute,muscle,time,4	BP	GO:0043534	blood vessel endothelial cell migration	NR4A1,ID1,PDGFB,SOX18	0.0344377	5.6e-05
acute,muscle,time,4	BP	GO:0043620	regulation of DNA-templated transcriptio...	KLF2,EGR1,DNAJB1,TCIM	0.0368582	6.1e-05
acute,muscle,time,4	BP	GO:0051101	regulation of DNA binding	HES1,ID1,ID2,ID3	0.0368582	6.1e-05
acute,muscle,time,4	BP	GO:0048568	embryonic organ development	HES1,ID2,ID3,PDGFB,SOX18,SOX17	0.0450355	7.8e-05
acute,muscle,time,4	BP	GO:0008284	positive regulation of cell proliferatio...	EGR1,SERTAD1,NR4A1,HES1,ID1,ID2,NRARP,PDGFB	0.0541292	9.9e-05
acute,muscle,time,4	BP	GO:0051726	regulation of cell cycle	RASSF1,SERTAD1,NR4A1,HES1,ID1,ID2,ID3,PDGFB,TCIM	0.0574476	0.00011
acute,muscle,time,4	BP	GO:0001822	kidney development	EGR1,HES1,ID2,ID3,PDGFB	0.0574476	0.00011
acute,muscle,time,4	BP	GO:0043392	negative regulation of DNA binding	ID1,ID2,ID3	0.0574476	0.00011
acute,muscle,time,4	BP	GO:0071363	cellular response to growth factor stimu...	TOB1,EGR1,NR4A1,HES1,ID1,PDGFB,SPRY4	0.0640315	0.00013
acute,muscle,time,4	BP	GO:0050768	negative regulation of neurogenesis	HES1,ID1,ID2,ID3,LDLR	0.0640315	0.00013
acute,muscle,time,4	BP	GO:0045944	positive regulation of transcription by ...	KLF2,EGR1,SERTAD1,NR4A1,HES1,PDGFB,SOX18,SOX17,CSRNP1	0.0640315	0.00013
acute,muscle,time,4	BP	GO:0030509	BMP signaling pathway	TOB1,EGR1,HES1,ID1	0.0640315	0.00013
acute,muscle,time,4	BP	GO:0032835	glomerulus development	EGR1,HES1,PDGFB	0.0735773	0.00016
acute,muscle,time,4	BP	GO:0070848	response to growth factor	TOB1,EGR1,NR4A1,HES1,ID1,PDGFB,SPRY4	0.0735773	0.00016
acute,muscle,time,4	BP	GO:0051961	negative regulation of nervous system de...	HES1,ID1,ID2,ID3,LDLR	0.0768163	0.00017
acute,muscle,time,4	BP	GO:0071772	response to BMP	TOB1,EGR1,HES1,ID1	0.0796044	0.00018
acute,muscle,time,4	BP	GO:0071773	cellular response to BMP stimulus	TOB1,EGR1,HES1,ID1	0.0796044	0.00018
acute,muscle,time,4	BP	GO:0051100	negative regulation of binding	ID1,ID2,ID3,PDGFB	0.0822763	0.00019
acute,muscle,time,4	BP	GO:0001525	angiogenesis	KLF2,NR4A1,ID1,NRARP,SOX18,SOX17	0.0822763	0.00019
acute,muscle,time,4	BP	GO:0003143	embryonic heart tube morphogenesis	HES1,SOX18,SOX17	0.0858909	0.0002
acute,muscle,time,4	BP	GO:0048469	cell maturation	KLF2,HES1,ID2,SOX18	0.0925674	0.00022
acute,muscle,time,4	BP	GO:0009790	embryo development	KLF2,HES1,ID2,ID3,NRARP,PDGFB,SOX18,SOX17	0.0963848	0.00023
acute,muscle,time,4	BP	GO:0010721	negative regulation of cell development	HES1,ID1,ID2,ID3,LDLR	0.0970534	0.00024
acute,muscle,time,4	BP	GO:0045685	regulation of glial cell differentiation	HES1,ID2,LDLR	0.0970534	0.00024
acute,muscle,time,4	BP	GO:0050678	regulation of epithelial cell proliferat...	NR4A1,HES1,ID1,NRARP,PDGFB	0.0999308	0.00025
acute,muscle,time,3	BP	GO:0051894	positive regulation of focal adhesion as...	SMAD3,SDC4,VEGFA	0.00812311	6.8e-06
acute,muscle,time,3	BP	GO:1903393	positive regulation of adherens junction...	SMAD3,SDC4,VEGFA	0.0120631	1.3e-05
acute,muscle,time,3	BP	GO:1901890	positive regulation of cell junction ass...	SMAD3,SDC4,VEGFA	0.0139735	1.6e-05
acute,muscle,time,3	BP	GO:0043085	positive regulation of catalytic activit...	TBC1D8,SIPA1L3,DOK7,IL6R,SMAD3,MBP,PRKAG2,SDC4,VEGFA,MAP3K14	0.0153336	1.8e-05
acute,muscle,time,3	BP	GO:0014888	striated muscle adaptation	PPARGC1A,FOXO1,SMAD3	0.029313	4.4e-05
acute,muscle,time,3	BP	GO:0001954	positive regulation of cell-matrix adhes...	SMAD3,SDC4,VEGFA	0.0366805	6e-05
acute,muscle,time,3	BP	GO:0051893	regulation of focal adhesion assembly	SMAD3,SDC4,VEGFA	0.0541292	9.8e-05
acute,muscle,time,3	BP	GO:0090109	regulation of cell-substrate junction as...	SMAD3,SDC4,VEGFA	0.0541292	9.8e-05
acute,muscle,time,3	BP	GO:0045860	positive regulation of protein kinase ac...	DOK7,IL6R,PRKAG2,SDC4,VEGFA,MAP3K14	0.0574476	0.00011
acute,muscle,time,3	BP	GO:1903391	regulation of adherens junction organiza...	SMAD3,SDC4,VEGFA	0.0683095	0.00014
acute,muscle,time,3	BP	GO:0010562	positive regulation of phosphorus metabo...	PPARGC1A,DOK7,IL6R,SMAD3,PRKAG2,SDC4,VEGFA,MAP3K14	0.0711836	0.00015
acute,muscle,time,3	BP	GO:0045937	positive regulation of phosphate metabol...	PPARGC1A,DOK7,IL6R,SMAD3,PRKAG2,SDC4,VEGFA,MAP3K14	0.0711836	0.00015
acute,muscle,time,3	BP	GO:0033674	positive regulation of kinase activity	DOK7,IL6R,PRKAG2,SDC4,VEGFA,MAP3K14	0.0735773	0.00016
acute,muscle,time,3	BP	GO:0007045	cell-substrate adherens junction assembl...	SMAD3,SDC4,VEGFA	0.0970534	0.00024
acute,muscle,time,3	BP	GO:0048041	focal adhesion assembly	SMAD3,SDC4,VEGFA	0.0970534	0.00024
acute,muscle,training,2	BP	GO:0045943	positive regulation of transcription by ...	PWP1,DHX33,WDR75,EIF2AK3	0.00399723	2.5e-06
acute,muscle,training,2	BP	GO:0006360	transcription by RNA polymerase I	PWP1,DHX33,TAF1D,WDR75,EIF2AK3	0.0101807	9.6e-06
acute,muscle,training,2	BP	GO:0006356	regulation of transcription by RNA polym...	PWP1,DHX33,WDR75,EIF2AK3	0.0114416	1.2e-05
acute,muscle,training,2	BP	GO:0006413	translational initiation	NCBP2,DHX33,EIF3D,EIF2B4,EIF2AK3,EIF5B	0.0925674	0.00022
acute,muscle,avg_age,1	BP	GO:0035886	vascular smooth muscle cell differentiat...	CTH,HEY2,NFATC1	0.0280332	4.1e-05
acute,muscle,avg_age,1	BP	GO:0051150	regulation of smooth muscle cell differe...	CTH,HEY2,NFATC1	0.0465092	8.1e-05
acute,muscle,base_model,2	BP	GO:0040012	regulation of locomotion	RHOC,LBP,LMNA,RCC2,SOD2,TRIM25,SPHK1	0.0796044	0.00018
acute,muscle,time;avg_age,1	BP	GO:0071396	cellular response to lipid	FHL2,CXCL2,NR4A2,DDIT4,CX3CL1,NR4A3	0.00662541	5.1e-06
acute,muscle,time;avg_age,1	BP	GO:0043066	negative regulation of apoptotic process	DNMT1,FHL2,NR4A2,ANGPTL4,CX3CL1,NR4A3	0.025982	3.7e-05
acute,muscle,time;avg_age,1	BP	GO:0043069	negative regulation of programmed cell d...	DNMT1,FHL2,NR4A2,ANGPTL4,CX3CL1,NR4A3	0.0285293	4.2e-05
acute,muscle,time;avg_age,1	BP	GO:0071383	cellular response to steroid hormone sti...	FHL2,NR4A2,DDIT4,NR4A3	0.029313	4.4e-05
acute,muscle,time;avg_age,1	BP	GO:0048661	positive regulation of smooth muscle cel...	DNMT1,CX3CL1,NR4A3	0.031435	4.9e-05
acute,muscle,time;avg_age,1	BP	GO:0033993	response to lipid	FHL2,CXCL2,NR4A2,DDIT4,CX3CL1,NR4A3	0.0344377	5.6e-05
acute,muscle,time;avg_age,1	BP	GO:0060548	negative regulation of cell death	DNMT1,FHL2,NR4A2,ANGPTL4,CX3CL1,NR4A3	0.0419255	7.1e-05
acute,muscle,time;avg_age,1	BP	GO:1901214	regulation of neuron death	NR4A2,DDIT4,CX3CL1,NR4A3	0.0541292	0.0001
acute,muscle,time;avg_age,1	BP	GO:1901342	regulation of vasculature development	DNMT1,EPHA2,ANGPTL4,CX3CL1	0.0640315	0.00013
acute,muscle,time;avg_age,1	BP	GO:0070997	neuron death	NR4A2,DDIT4,CX3CL1,NR4A3	0.0711836	0.00015
acute,muscle,time;avg_age,1	BP	GO:1901701	cellular response to oxygen-containing c...	DNMT1,CXCL2,NR4A2,DDIT4,CX3CL1,NR4A3	0.0735773	0.00016
acute,muscle,time;avg_age,1	BP	GO:0048660	regulation of smooth muscle cell prolife...	DNMT1,CX3CL1,NR4A3	0.0822763	0.00019
acute,muscle,time;avg_age,1	BP	GO:0048659	smooth muscle cell proliferation	DNMT1,CX3CL1,NR4A3	0.0858909	0.0002
acute,muscle,time;avg_age,1	BP	GO:0043524	negative regulation of neuron apoptotic ...	NR4A2,CX3CL1,NR4A3	0.0925674	0.00022
acute,muscle,time;avg_age,1	BP	GO:0048545	response to steroid hormone	FHL2,NR4A2,DDIT4,NR4A3	0.0970534	0.00024
acute,blood,base_model,2	BP	GO:0030010	establishment of cell polarity	CRKL,HSP90AA1,PAFAH1B1,ARHGEF2	0.0574476	0.00011
longterm,muscle,prop_males,1	BP	GO:0016569	covalent chromatin modification	TRIM16,KAT7,SGF29,LRRK2,SNW1,PAXIP1,SUZ12,NIPBL,PPHLN1,ARID4B,KDM3B,MAPK8,KAT14,KMT2C,ARID4A,RLF,SUDS3,CDC73,KMT2D,NCOA3,EED,HDAC3,ASH2L	0.000128673	2.6e-08
longterm,muscle,prop_males,1	BP	GO:0016570	histone modification	TRIM16,KAT7,SGF29,LRRK2,SNW1,PAXIP1,SUZ12,NIPBL,ARID4B,KDM3B,MAPK8,KAT14,KMT2C,ARID4A,RLF,SUDS3,CDC73,KMT2D,NCOA3,EED,HDAC3,ASH2L	0.000255823	6.4e-08
longterm,muscle,prop_males,1	BP	GO:0034968	histone lysine methylation	SNW1,PAXIP1,SUZ12,ARID4B,KMT2C,ARID4A,RLF,KMT2D,EED,ASH2L	0.00327181	1.7e-06
longterm,muscle,prop_males,1	BP	GO:0045944	positive regulation of transcription by ...	SLC38A3,KAT7,ERLIN2,EGFR,IKZF2,SNW1,PAXIP1,SETX,NIPBL,TBK1,HIF1A,HLF,JUP,NFATC1,NFIB,PAX3,ARID4B,RNF111,PHIP,CAND1,KMT2C,ARID4A,RLF,TCEA1,ZIC1,ZNF24,ZNF148,CDC73,MLLT10,KMT2D,NCOA3,HDAC3,ASH2L,ACVR2A,MED12	0.00368777	2.2e-06
longterm,muscle,prop_males,1	BP	GO:0018022	peptidyl-lysine methylation	SNW1,PAXIP1,SUZ12,ARID4B,KMT2C,ARID4A,RLF,KMT2D,EED,ASH2L	0.0067173	5.3e-06
longterm,muscle,prop_males,1	BP	GO:0051568	histone H3-K4 methylation	SNW1,PAXIP1,KMT2C,ARID4A,RLF,KMT2D,ASH2L	0.00785502	6.5e-06
longterm,muscle,prop_males,1	BP	GO:0006325	chromatin organization	TRIM16,KAT7,SGF29,LRRK2,SNW1,PAXIP1,SUZ12,NIPBL,CECR2,PPHLN1,ARID4B,KDM3B,MAPK8,KAT14,KMT2C,ARID4A,RLF,SUDS3,ACTR6,CDC73,KMT2D,NCOA3,H4C3,EED,HDAC3,ASH2L	0.0083851	7.1e-06
longterm,muscle,prop_males,1	BP	GO:0043414	macromolecule methylation	MTERF4,TRMT44,SNW1,PAXIP1,SUZ12,ARID4B,METTL14,KMT2C,ARID4A,RLF,FBXO11,THUMPD2,KMT2D,EED,ASH2L	0.00860479	7.7e-06
longterm,muscle,prop_males,1	BP	GO:0051276	chromosome organization	TRIM16,STAG2,KAT7,SGF29,ESCO1,LRRK2,SNW1,PAXIP1,ACIN1,SETX,SUZ12,NIPBL,CECR2,MSH6,APC,PARN,PPHLN1,ARID4B,KDM3B,MAPK8,KAT14,KMT2C,ARID4A,RLF,SUDS3,ACTR6,CDC73,KMT2D,NCOA3,H4C3,MCM8,EED,HDAC3,ASH2L	0.00940822	8.6e-06
longterm,muscle,prop_males,1	BP	GO:0016571	histone methylation	SNW1,PAXIP1,SUZ12,ARID4B,KMT2C,ARID4A,RLF,KMT2D,EED,ASH2L	0.010189	1e-05
longterm,muscle,prop_males,1	BP	GO:0016241	regulation of macroautophagy	LRRK2,ATP6V0A2,TBK1,HTT,HIF1A,TOMM7,VPS13C,PRKAB1,MAPK8,EXOC4,MTMR3	0.010189	1e-05
longterm,muscle,prop_males,1	BP	GO:0018205	peptidyl-lysine modification	TRIM16,KAT7,SGF29,ESCO1,SNW1,PAXIP1,NUP160,SUZ12,ARID4B,KAT14,KMT2C,ARID4A,RLF,KMT2D,NCOA3,EED,ASH2L	0.010785	1.1e-05
longterm,muscle,prop_males,1	BP	GO:0006479	protein methylation	SNW1,PAXIP1,SUZ12,ARID4B,KMT2C,ARID4A,RLF,FBXO11,KMT2D,EED,ASH2L	0.0139735	1.6e-05
longterm,muscle,prop_males,1	BP	GO:0008213	protein alkylation	SNW1,PAXIP1,SUZ12,ARID4B,KMT2C,ARID4A,RLF,FBXO11,KMT2D,EED,ASH2L	0.0139735	1.6e-05
longterm,muscle,prop_males,1	BP	GO:0016236	macroautophagy	ATG7,LRRK2,ATP6V0A2,TBK1,HTT,HIF1A,TOMM7,VPS13C,ATG16L1,ATG2B,PRKAB1,MAPK8,EXOC4,MTMR3	0.0180033	2.2e-05
longterm,muscle,prop_males,1	BP	GO:0016482	cytosolic transport	LRRK2,LMTK2,DOP1A,EHD3,VPS13C,KIF16B,CLTCL1,EEA1,RAB9A,STX8	0.0215279	2.9e-05
longterm,muscle,prop_males,1	BP	GO:0032259	methylation	MTERF4,TRMT44,SNW1,PAXIP1,SUZ12,ARID4B,METTL14,KMT2C,ARID4A,RLF,FBXO11,THUMPD2,KMT2D,EED,ASH2L	0.0344377	5.6e-05
longterm,muscle,prop_males,1	BP	GO:0010506	regulation of autophagy	ATG7,LRRK2,TAB2,ATP6V0A2,TBK1,HTT,HIF1A,TPCN1,TOMM7,VPS13C,PRKAB1,MAPK8,EXOC4,MTMR3	0.0376291	6.3e-05
longterm,muscle,prop_males,1	BP	GO:1903599	positive regulation of autophagy of mito...	HTT,HIF1A,TOMM7,VPS13C	0.0541292	0.0001
longterm,muscle,prop_males,1	BP	GO:0031398	positive regulation of protein ubiquitin...	MALT1,LRRK2,PAXIP1,ANGPT1,XIAP,NDFIP2,RNF111,HDAC3	0.0574476	0.00011
longterm,muscle,base_model,2	BP	GO:0030198	extracellular matrix organization	RAMP2,COL1A1,COL4A1,COL4A2,COL5A2,A2M,HSPG2,ICAM2,ITGA1,KDR,LAMA4,LAMB1,NID1,PECAM1,CSGALNACT1,SULF2,BGN,FSCN1,PXDN,SERPINH1	3.22177e-09	5.1e-14
longterm,muscle,base_model,2	BP	GO:0043062	extracellular structure organization	RAMP2,COL1A1,COL4A1,COL4A2,COL5A2,A2M,HSPG2,ICAM2,ITGA1,KDR,LAMA4,LAMB1,NID1,PECAM1,CSGALNACT1,SULF2,BGN,FSCN1,PXDN,SERPINH1,CD34	3.22177e-09	6.2e-14
longterm,muscle,base_model,2	BP	GO:0001525	angiogenesis	RAMP2,PLK2,COL4A1,COL4A2,CLEC14A,APLNR,EFNA1,ELK3,HSPG2,KDR,MCAM,ATP5F1B,PECAM1,PRCP,ECSCR,TEK,VEGFB,MMRN2,CAV1,NRP1,CD34	7.27496e-08	2.1e-12
longterm,muscle,base_model,2	BP	GO:0001944	vasculature development	RAMP2,PLK2,COL1A1,COL4A1,COL4A2,CLEC14A,APLNR,EFNA1,ELK3,ARHGEF15,HSPG2,KDR,MCAM,ATP5F1B,PCSK5,PECAM1,PRCP,ECSCR,TEK,VEGFB,MMRN2,CAV1,NRP1,CD34	8.31424e-08	3.2e-12
longterm,muscle,base_model,2	BP	GO:0072358	cardiovascular system development	RAMP2,PLK2,COL1A1,COL4A1,COL4A2,CLEC14A,APLNR,EFNA1,ELK3,ARHGEF15,HSPG2,KDR,MCAM,ATP5F1B,PCSK5,PECAM1,PRCP,ECSCR,TEK,VEGFB,MMRN2,CAV1,NRP1,CD34	8.72995e-08	4.2e-12
longterm,muscle,base_model,2	BP	GO:0001568	blood vessel development	RAMP2,PLK2,COL1A1,COL4A1,COL4A2,CLEC14A,APLNR,EFNA1,ELK3,HSPG2,KDR,MCAM,ATP5F1B,PCSK5,PECAM1,PRCP,ECSCR,TEK,VEGFB,MMRN2,CAV1,NRP1,CD34	1.73213e-07	1e-11
longterm,muscle,base_model,2	BP	GO:0048514	blood vessel morphogenesis	RAMP2,PLK2,COL4A1,COL4A2,CLEC14A,APLNR,EFNA1,ELK3,HSPG2,KDR,MCAM,ATP5F1B,PECAM1,PRCP,ECSCR,TEK,VEGFB,MMRN2,CAV1,NRP1,CD34	7.12649e-07	4.8e-11
longterm,muscle,base_model,2	BP	GO:0048646	anatomical structure formation involved ...	RAMP2,PLK2,COL1A1,COL4A1,COL4A2,COL5A2,CLEC14A,APLNR,EFNA1,ELK3,EHD2,HSPG2,KDR,LAMB1,TM4SF1,MCAM,ATP5F1B,PECAM1,PRCP,ECSCR,TEK,VEGFB,MMRN2,CAV1,NRP1,CD34	9.69995e-06	8.4e-10
longterm,muscle,base_model,2	BP	GO:0072359	circulatory system development	RAMP2,PLK2,COL1A1,COL4A1,COL4A2,CLEC14A,APLNR,EFNA1,ELK3,ARHGEF15,HSPG2,KDR,MCAM,ATP5F1B,PCSK5,PECAM1,PRCP,ECSCR,TEK,CLDN5,VEGFB,MMRN2,CAV1,NRP1,CD34	3.22177e-05	3.1e-09
longterm,muscle,base_model,2	BP	GO:0035295	tube development	RAMP2,PLK2,COL4A1,COL4A2,CLEC14A,APLNR,EDNRB,EFNA1,ELK3,HSPG2,KDR,LIPA,MCAM,ATP5F1B,PCSK5,PECAM1,PRCP,ECSCR,TEK,VEGFB,MMRN2,CAV1,NRP1,CD34	5.34487e-05	6.8e-09
longterm,muscle,base_model,2	BP	GO:0035239	tube morphogenesis	RAMP2,PLK2,COL4A1,COL4A2,CLEC14A,APLNR,EFNA1,ELK3,HSPG2,KDR,MCAM,ATP5F1B,PECAM1,PRCP,ECSCR,TEK,VEGFB,MMRN2,CAV1,NRP1,CD34	0.000109124	2.1e-08
longterm,muscle,base_model,2	BP	GO:0045765	regulation of angiogenesis	RAMP2,PLK2,COL4A2,APLNR,EFNA1,HSPG2,KDR,ECSCR,TEK,VEGFB,MMRN2,NRP1,CD34	0.000135558	3e-08
longterm,muscle,base_model,2	BP	GO:0002040	sprouting angiogenesis	RAMP2,PLK2,CLEC14A,APLNR,KDR,TEK,VEGFB,MMRN2,NRP1	0.000265594	6.9e-08
longterm,muscle,base_model,2	BP	GO:2000145	regulation of cell motility	CDK6,PLK2,COL1A1,DAB2,ACE,EFNA1,F2R,KDR,RHOC,LAMA4,LAMB1,MCAM,ATP5F1B,PECAM1,PRCP,TEK,VEGFB,MCTP1,MMRN2,CAV1,NRP1	0.000315368	8.8e-08
longterm,muscle,base_model,2	BP	GO:1901342	regulation of vasculature development	RAMP2,PLK2,COL4A2,APLNR,EFNA1,HSPG2,KDR,ECSCR,TEK,VEGFB,MMRN2,NRP1,CD34	0.000346427	1e-07
longterm,muscle,base_model,2	BP	GO:0030334	regulation of cell migration	PLK2,COL1A1,DAB2,ACE,EFNA1,F2R,KDR,RHOC,LAMA4,LAMB1,MCAM,ATP5F1B,PECAM1,PRCP,TEK,VEGFB,MCTP1,MMRN2,CAV1,NRP1	0.000469352	1.4e-07
longterm,muscle,base_model,2	BP	GO:0031589	cell-substrate adhesion	CDK6,COL1A1,EFNA1,HSPG2,ITGA1,KDR,LAMB1,NID1,PECAM1,TEK,MMRN2,NRP1,CD34	0.000617073	1.9e-07
longterm,muscle,base_model,2	BP	GO:0016477	cell migration	PLK2,COL1A1,DAB2,CLEC14A,ACE,EDNRB,EFNA1,F2R,HSPG2,ITGA1,KDR,RHOC,LAMA4,LAMB1,MCAM,ATP5F1B,PECAM1,PRCP,FSCN1,TEK,VEGFB,MCTP1,MMRN2,CAV1,NRP1,CD34	0.00075584	2.4e-07
longterm,muscle,base_model,2	BP	GO:0040012	regulation of locomotion	CDK6,PLK2,COL1A1,DAB2,ACE,EFNA1,F2R,KDR,RHOC,LAMA4,LAMB1,MCAM,ATP5F1B,PECAM1,PRCP,TEK,VEGFB,MCTP1,MMRN2,CAV1,NRP1	0.000978146	3.2e-07
longterm,muscle,base_model,2	BP	GO:0051270	regulation of cellular component movemen...	CDK6,PLK2,COL1A1,DAB2,ACE,EFNA1,F2R,KDR,RHOC,LAMA4,LAMB1,MCAM,ATP5F1B,PECAM1,PRCP,TEK,VEGFB,MCTP1,MMRN2,CAV1,NRP1	0.00112589	3.8e-07
longterm,muscle,base_model,2	BP	GO:0071711	basement membrane organization	RAMP2,COL4A1,LAMB1,NID1,PXDN	0.00123073	4.5e-07
longterm,muscle,base_model,2	BP	GO:0043542	endothelial cell migration	PLK2,CLEC14A,EFNA1,KDR,ATP5F1B,PECAM1,PRCP,TEK,MMRN2,NRP1	0.00170549	6.4e-07
longterm,muscle,base_model,2	BP	GO:0043534	blood vessel endothelial cell migration	PLK2,CLEC14A,EFNA1,KDR,ATP5F1B,PRCP,MMRN2,NRP1	0.00187577	7.4e-07
longterm,muscle,base_model,2	BP	GO:0003018	vascular process in circulatory system	RAMP2,ACE,EDNRB,F2R,GUCY1A1,ITGA1,AVPR1A,TEK,CAV1	0.00229608	9.5e-07
longterm,muscle,base_model,2	BP	GO:0008217	regulation of blood pressure	RAMP2,ACE,EDNRB,F2R,GUCY1A1,PCSK5,AVPR1A,PRCP,CD34	0.00303123	1.4e-06
longterm,muscle,base_model,2	BP	GO:0034330	cell junction organization	RAMP2,ACE,F2R,KDR,RHOC,PECAM1,FSCN1,TEK,CLDN5,CAV1,NRP1	0.00305671	1.5e-06
longterm,muscle,base_model,2	BP	GO:0030335	positive regulation of cell migration	PLK2,COL1A1,DAB2,F2R,KDR,RHOC,LAMB1,MCAM,ATP5F1B,PECAM1,TEK,VEGFB,CAV1,NRP1	0.00340454	1.9e-06
longterm,muscle,base_model,2	BP	GO:0043535	regulation of blood vessel endothelial c...	PLK2,EFNA1,KDR,ATP5F1B,PRCP,MMRN2,NRP1	0.00357785	2.1e-06
longterm,muscle,base_model,2	BP	GO:0034329	cell junction assembly	RAMP2,ACE,KDR,RHOC,PECAM1,FSCN1,TEK,CLDN5,CAV1,NRP1	0.00357785	2.1e-06
longterm,muscle,base_model,2	BP	GO:0007155	cell adhesion	CDK6,CNN3,COL1A1,EFNA1,PCDH17,HSPG2,ICAM2,IGF2,IGFBP7,ITGA1,KDR,LAMA4,LAMB1,MCAM,NID1,ATP5F1B,PECAM1,TEK,CLDN5,MMRN2,SVEP1,CAV1,NRP1,CD34	0.00373491	2.3e-06
longterm,muscle,base_model,2	BP	GO:0022610	biological adhesion	CDK6,CNN3,COL1A1,EFNA1,PCDH17,HSPG2,ICAM2,IGF2,IGFBP7,ITGA1,KDR,LAMA4,LAMB1,MCAM,NID1,ATP5F1B,PECAM1,TEK,CLDN5,MMRN2,SVEP1,CAV1,NRP1,CD34	0.00409413	2.6e-06
longterm,muscle,base_model,2	BP	GO:2000147	positive regulation of cell motility	PLK2,COL1A1,DAB2,F2R,KDR,RHOC,LAMB1,MCAM,ATP5F1B,PECAM1,TEK,VEGFB,CAV1,NRP1	0.00451861	3e-06
longterm,muscle,base_model,2	BP	GO:0008015	blood circulation	RAMP2,ACE,EDNRB,F2R,GUCY1A1,ITGA1,KCNJ8,PCSK5,AVPR1A,PRCP,TEK,VEGFB,CAV1,CD34	0.00526959	3.6e-06
longterm,muscle,base_model,2	BP	GO:0050673	epithelial cell proliferation	CDK6,APLNR,EDNRB,IGFBP4,KDR,LAMB1,SULF2,TEK,VEGFB,CAV1,NRP1,CD34	0.00603906	4.3e-06
longterm,muscle,base_model,2	BP	GO:0051272	positive regulation of cellular componen...	PLK2,COL1A1,DAB2,F2R,KDR,RHOC,LAMB1,MCAM,ATP5F1B,PECAM1,TEK,VEGFB,CAV1,NRP1	0.00603906	4.3e-06
longterm,muscle,base_model,2	BP	GO:0003013	circulatory system process	RAMP2,ACE,EDNRB,F2R,GUCY1A1,ITGA1,KCNJ8,PCSK5,AVPR1A,PRCP,TEK,VEGFB,CAV1,CD34	0.00615363	4.5e-06
longterm,muscle,base_model,2	BP	GO:0045216	cell-cell junction organization	RAMP2,ACE,F2R,RHOC,PECAM1,FSCN1,CLDN5,CAV1	0.00657772	5e-06
longterm,muscle,base_model,2	BP	GO:0022603	regulation of anatomical structure morph...	RAMP2,PLK2,COL4A2,COL5A2,DAB2,APLNR,EFNA1,EHD2,HSPG2,KDR,RHOC,ASPN,SULF2,HECW2,ECSCR,TEK,VEGFB,MMRN2,NRP1,CD34	0.00657772	5e-06
longterm,muscle,base_model,2	BP	GO:0040017	positive regulation of locomotion	PLK2,COL1A1,DAB2,F2R,KDR,RHOC,LAMB1,MCAM,ATP5F1B,PECAM1,TEK,VEGFB,CAV1,NRP1	0.00709156	5.8e-06
longterm,muscle,base_model,2	BP	GO:0003094	glomerular filtration	F2R,MCAM,SULF2,CD34	0.00709156	5.8e-06
longterm,muscle,base_model,2	BP	GO:0097205	renal filtration	F2R,MCAM,SULF2,CD34	0.00840766	7.2e-06
longterm,muscle,base_model,2	BP	GO:0003014	renal system process	EDNRB,F2R,MCAM,PCSK5,AVPR1A,SULF2,CD34	0.00860479	7.7e-06
longterm,muscle,base_model,2	BP	GO:0010594	regulation of endothelial cell migration	PLK2,EFNA1,KDR,ATP5F1B,PRCP,TEK,MMRN2,NRP1	0.00873437	7.9e-06
longterm,muscle,base_model,2	BP	GO:0045766	positive regulation of angiogenesis	RAMP2,PLK2,APLNR,KDR,TEK,VEGFB,NRP1,CD34	0.010189	9.8e-06
longterm,muscle,base_model,2	BP	GO:0010631	epithelial cell migration	PLK2,CLEC14A,EFNA1,KDR,ATP5F1B,PECAM1,PRCP,TEK,MMRN2,NRP1	0.010189	1e-05
longterm,muscle,base_model,2	BP	GO:0007043	cell-cell junction assembly	RAMP2,ACE,RHOC,PECAM1,FSCN1,CLDN5,CAV1	0.010785	1.1e-05
longterm,muscle,base_model,2	BP	GO:0090132	epithelium migration	PLK2,CLEC14A,EFNA1,KDR,ATP5F1B,PECAM1,PRCP,TEK,MMRN2,NRP1	0.010785	1.1e-05
longterm,muscle,base_model,2	BP	GO:0090130	tissue migration	PLK2,CLEC14A,EFNA1,KDR,ATP5F1B,PECAM1,PRCP,TEK,MMRN2,NRP1	0.0120631	1.3e-05
longterm,muscle,base_model,2	BP	GO:1901888	regulation of cell junction assembly	ACE,KDR,TEK,CLDN5,CAV1,NRP1	0.0139735	1.6e-05
longterm,muscle,base_model,2	BP	GO:0061437	renal system vasculature development	PECAM1,TEK,NRP1,CD34	0.0153336	1.8e-05
longterm,muscle,base_model,2	BP	GO:0061440	kidney vasculature development	PECAM1,TEK,NRP1,CD34	0.0153336	1.8e-05
longterm,muscle,base_model,2	BP	GO:1904018	positive regulation of vasculature devel...	RAMP2,PLK2,APLNR,KDR,TEK,VEGFB,NRP1,CD34	0.0182469	2.3e-05
longterm,muscle,base_model,2	BP	GO:0035296	regulation of tube diameter	ACE,EDNRB,F2R,GUCY1A1,ITGA1,AVPR1A,CAV1	0.0182469	2.3e-05
longterm,muscle,base_model,2	BP	GO:0050880	regulation of blood vessel size	ACE,EDNRB,F2R,GUCY1A1,ITGA1,AVPR1A,CAV1	0.0182469	2.3e-05
longterm,muscle,base_model,2	BP	GO:0097746	regulation of blood vessel diameter	ACE,EDNRB,F2R,GUCY1A1,ITGA1,AVPR1A,CAV1	0.0182469	2.3e-05
longterm,muscle,base_model,2	BP	GO:0035150	regulation of tube size	ACE,EDNRB,F2R,GUCY1A1,ITGA1,AVPR1A,CAV1	0.0191044	2.5e-05
longterm,muscle,base_model,2	BP	GO:0001667	ameboidal-type cell migration	PLK2,CLEC14A,EDNRB,EFNA1,KDR,ATP5F1B,PECAM1,PRCP,TEK,MMRN2,NRP1	0.0215279	2.9e-05
longterm,muscle,base_model,2	BP	GO:0001935	endothelial cell proliferation	APLNR,KDR,TEK,VEGFB,CAV1,NRP1,CD34	0.0248842	3.4e-05
longterm,muscle,base_model,2	BP	GO:0002042	cell migration involved in sprouting ang...	PLK2,CLEC14A,KDR,MMRN2,NRP1	0.0250861	3.5e-05
longterm,muscle,base_model,2	BP	GO:0032835	glomerulus development	NID1,PECAM1,SULF2,TEK,CD34	0.0250861	3.5e-05
longterm,muscle,base_model,2	BP	GO:0050678	regulation of epithelial cell proliferat...	CDK6,APLNR,EDNRB,KDR,LAMB1,SULF2,TEK,VEGFB,CAV1,NRP1	0.0254518	3.6e-05
longterm,muscle,base_model,2	BP	GO:0009611	response to wounding	COL1A1,A2M,ELK3,F2R,SYT11,EHD2,RHOC,MCAM,PECAM1,PRCP,SULF2,CAV1,NRP1,CD34	0.0298793	4.6e-05
longterm,muscle,base_model,2	BP	GO:1901890	positive regulation of cell junction ass...	KDR,TEK,CAV1,NRP1	0.0298793	4.6e-05
longterm,muscle,base_model,2	BP	GO:0006936	muscle contraction	EDNRB,F2R,GUCY1A1,ITGA1,KCNJ8,SULF2,TPM4,VEGFB,CALD1,CAV1	0.0344377	5.6e-05
longterm,muscle,base_model,2	BP	GO:0007160	cell-matrix adhesion	CDK6,ITGA1,KDR,NID1,PECAM1,TEK,NRP1,CD34	0.0344377	5.6e-05
longterm,muscle,base_model,2	BP	GO:0016525	negative regulation of angiogenesis	PLK2,COL4A2,HSPG2,ECSCR,TEK,MMRN2	0.0409773	6.9e-05
longterm,muscle,base_model,2	BP	GO:0072001	renal system development	COL4A1,ACE,NID1,PCSK5,PECAM1,SULF2,TEK,NRP1,CD34	0.042863	7.3e-05
longterm,muscle,base_model,2	BP	GO:0010632	regulation of epithelial cell migration	PLK2,EFNA1,KDR,ATP5F1B,PRCP,TEK,MMRN2,NRP1	0.043206	7.4e-05
longterm,muscle,base_model,2	BP	GO:2000181	negative regulation of blood vessel morp...	PLK2,COL4A2,HSPG2,ECSCR,TEK,MMRN2	0.0441259	7.6e-05
longterm,muscle,base_model,2	BP	GO:0010811	positive regulation of cell-substrate ad...	CDK6,KDR,NID1,TEK,MMRN2,NRP1	0.0541292	9.6e-05
longterm,muscle,base_model,2	BP	GO:0042310	vasoconstriction	ACE,EDNRB,F2R,AVPR1A,CAV1	0.0541292	0.0001
longterm,muscle,base_model,2	BP	GO:0001990	regulation of systemic arterial blood pr...	ACE,F2R,PCSK5,AVPR1A	0.0541292	0.0001
longterm,muscle,base_model,2	BP	GO:0051241	negative regulation of multicellular org...	CDK6,PLK2,COL4A2,COL5A2,EDNRB,EFNA1,F2R,ARHGEF15,SYT11,GUCY1A1,HSPG2,LAMA4,ASPN,AVPR1A,ECSCR,TEK,MMRN2,NRP1,CD34	0.0541292	0.0001
longterm,muscle,base_model,2	BP	GO:0001570	vasculogenesis	RAMP2,APLNR,KDR,CAV1,CD34	0.0574476	0.00011
longterm,muscle,base_model,2	BP	GO:0007167	enzyme linked receptor protein signaling...	COL1A1,COL4A1,COL4A2,DAB2,EFNA1,IGF2,IGFBP4,ITGA1,KDR,ASPN,SULF2,TEK,CLDN5,VEGFB,MMRN2,CAV1,NRP1	0.0611341	0.00012
longterm,muscle,base_model,2	BP	GO:1903670	regulation of sprouting angiogenesis	PLK2,APLNR,KDR,MMRN2,NRP1	0.0611341	0.00012
longterm,muscle,base_model,2	BP	GO:1901343	negative regulation of vasculature devel...	PLK2,COL4A2,HSPG2,ECSCR,TEK,MMRN2	0.0640315	0.00013
longterm,muscle,base_model,2	BP	GO:0042060	wound healing	COL1A1,A2M,ELK3,F2R,SYT11,EHD2,RHOC,MCAM,PECAM1,PRCP,CAV1,CD34	0.0640315	0.00013
longterm,muscle,base_model,2	BP	GO:1903672	positive regulation of sprouting angioge...	PLK2,APLNR,KDR,NRP1	0.0711836	0.00015
longterm,muscle,base_model,2	BP	GO:0097756	negative regulation of blood vessel diam...	ACE,EDNRB,F2R,AVPR1A,CAV1	0.0711836	0.00015
longterm,muscle,base_model,2	BP	GO:0090049	regulation of cell migration involved in...	PLK2,KDR,MMRN2,NRP1	0.0735773	0.00016
longterm,muscle,base_model,2	BP	GO:0001936	regulation of endothelial cell prolifera...	APLNR,KDR,TEK,VEGFB,CAV1,NRP1	0.0735773	0.00016
longterm,muscle,base_model,2	BP	GO:0001655	urogenital system development	COL4A1,ACE,NID1,PCSK5,PECAM1,SULF2,TEK,NRP1,CD34	0.0796044	0.00018
longterm,muscle,base_model,2	BP	GO:0060976	coronary vasculature development	APLNR,PCSK5,VEGFB,NRP1	0.0822763	0.00019
longterm,muscle,base_model,2	BP	GO:0003044	regulation of systemic arterial blood pr...	ACE,F2R,PCSK5,AVPR1A	0.0925674	0.00022
longterm,muscle,base_model,2	BP	GO:0030199	collagen fibril organization	COL1A1,COL5A2,PXDN,SERPINH1	0.0970534	0.00024
longterm,muscle,base_model,2	BP	GO:2000351	regulation of endothelial cell apoptotic...	RAMP2,KDR,ECSCR,TEK	0.0970534	0.00024
longterm,muscle,base_model,2	BP	GO:0003073	regulation of systemic arterial blood pr...	ACE,F2R,PCSK5,AVPR1A,PRCP	0.0999308	0.00025
longterm,muscle,time;avg_age,1	BP	GO:0060333	interferon-gamma-mediated signaling path...	HLA-DRA,HLA-F,CD44	0.0191044	2.5e-05
longterm,muscle,time;avg_age,1	BP	GO:0071346	cellular response to interferon-gamma	HLA-DRA,HLA-F,CD44	0.0822763	0.00019
longterm,muscle,time;avg_age,1	BP	GO:0034341	response to interferon-gamma	HLA-DRA,HLA-F,CD44	0.0999308	0.00025
longterm,muscle,avg_age,1	BP	GO:0090503	RNA phosphodiester bond hydrolysis, exon...	REXO2,CNOT7,EXOSC10	0.0711836	0.00015
longterm,blood,base_model,2	BP	GO:0006614	SRP-dependent cotranslational protein ta...	RPL21,RPL24,RPS25	0.0173213	2.1e-05
longterm,blood,base_model,2	BP	GO:0006613	cotranslational protein targeting to mem...	RPL21,RPL24,RPS25	0.018614	2.4e-05
longterm,blood,base_model,2	BP	GO:0045047	protein targeting to ER	RPL21,RPL24,RPS25	0.0228494	3.1e-05
longterm,blood,base_model,2	BP	GO:0072599	establishment of protein localization to...	RPL21,RPL24,RPS25	0.0250861	3.5e-05
longterm,blood,base_model,2	BP	GO:0000184	nuclear-transcribed mRNA catabolic proce...	RPL21,RPL24,RPS25	0.0290189	4.3e-05
longterm,blood,base_model,2	BP	GO:0070972	protein localization to endoplasmic reti...	RPL21,RPL24,RPS25	0.0372459	6.2e-05
longterm,blood,base_model,2	BP	GO:0019083	viral transcription	RPL21,RPL24,RPS25	0.0683095	0.00014
longterm,blood,base_model,2	BP	GO:0006612	protein targeting to membrane	RPL21,RPL24,RPS25	0.0768163	0.00017
longterm,blood,base_model,2	BP	GO:0019080	viral gene expression	RPL21,RPL24,RPS25	0.0768163	0.00017
longterm,blood,base_model,2	BP	GO:0006413	translational initiation	RPL21,RPL24,RPS25	0.0768163	0.00017
longterm,blood,base_model,2	BP	GO:0000956	nuclear-transcribed mRNA catabolic proce...	RPL21,RPL24,RPS25	0.0898143	0.00021
longterm,blood,base_model,2	BP	GO:0006886	intracellular protein transport	SVIP,SNX5,RPL21,RPL24,RPS25	0.0970534	0.00024
longterm,blood,base_model,1	BP	GO:0050906	detection of stimulus involved in sensor...	OR52K2,OR2A14,TAS2R39,OR2A42,ARRB2	0.0491088	8.6e-05
