# Supplementary material for: Time trajectories in the transcriptomic response to exercise - a meta-analysis
Source: Nat Commun. 2021 Jun 9;12:3471. doi: 10.1038/s41467-021-23579-x (PMC8190306; doi:10.1038/s41467-021-23579-x)
Supplement: Supplementary file 12 — Dataset 11 [file 41467_2021_23579_MOESM12_ESM.xlsx]

## Sheet: Sheet1
Discovered in	Description	q-value	geneID	pvalue
acute,muscle,time,2	Protein localization	0.000174196	5827/26063/23417/197257/8604/25813/2395	2.42902e-05
acute,muscle,time,2	Fatty acid metabolism	0.000212973	35/641371/26063/23417/1632/1375/6256	3.83561e-05
acute,muscle,time,2	Mitochondrial protein import	0.000950601	197257/8604/25813/2395	0.000372533
acute,muscle,time,2	Glyoxylate metabolism and glycine degradation	0.00128198	8659/5827/11019	0.000537044
acute,muscle,time,2	Mitochondrial Fatty Acid Beta-Oxidation	0.00207018	35/641371/1632	0.000923188
acute,muscle,time,1	Neutrophil degranulation	5.04764e-05	1650/317/967/9961/968/3837/8907/53916/9535/3689/3615/28988	2.04634e-06
acute,muscle,time,1	Asparagine N-linked glycosylation	0.000344034	1650/199857/79053/10381/7277/6184/2762/11014	9.29823e-05
acute,muscle,time,1	Endosomal Sorting Complex Required For Transport (ESCRT)	0.00119282	29082/9146/10254	0.000491637
acute,muscle,time,1	Clathrin-mediated endocytosis	0.00923622	10094/9146/10096/10254	0.00549181
acute,muscle,time,1	Biosynthesis of the N-glycan precursor (dolichol lipid-linked oligosaccharide, LLO) and transfer to a nascent protein	0.0102221	199857/79053/2762	0.00621614
acute,muscle,time,1	Signaling by MET	0.010855	9146/53916/10254	0.00667433
acute,muscle,time,1	Regulation of PLK1 Activity at G2/M Transition	0.0131749	79866/7283/7277	0.00870571
acute,muscle,time,1	Infectious disease	0.0148592	29082/9688/3837/9146/8907/10254	0.0100411
acute,muscle,time,1	Recruitment of NuMA to mitotic centrosomes	0.0148592	10381/7283/7277	0.0101404
acute,muscle,time,1	COPI-dependent Golgi-to-ER retrograde traffic	0.0163542	10381/7277/11014	0.0113816
acute,muscle,time,1	COPI-mediated anterograde transport	0.0174326	10381/7277/11014	0.0123677
acute,muscle,time,1	G2/M Transition	0.0189448	79866/10381/7283/7277	0.0143366
acute,muscle,time,1	Mitotic G2-G2/M phases	0.0194357	79866/10381/7283/7277	0.0148395
acute,muscle,time,1	Interleukin-4 and Interleukin-13 signaling	0.0202707	6288/3689/7076	0.0156139
acute,muscle,time,1	MHC class II antigen presentation	0.0262129	10381/8907/7277	0.0210766
acute,muscle,time,1	Host Interactions of HIV factors	0.030094	9688/3837/8907	0.0244005
acute,muscle,time,1	Platelet degranulation	0.0302033	967/7277/7076	0.0248973
acute,muscle,time,1	Golgi-to-ER retrograde transport	0.030562	10381/7277/11014	0.0253995
acute,muscle,time,1	HIV Infection	0.03086	29082/9688/3837/8907	0.0258557
acute,muscle,time,1	Response to elevated platelet cytosolic Ca2+	0.0320044	967/7277/7076	0.0274632
acute,muscle,time,1	Diseases of glycosylation	0.0365443	199857/79053/633	0.0318528
acute,muscle,time,1	ER to Golgi Anterograde Transport	0.0430286	10381/7277/11014	0.037828
acute,muscle,time,1	Apoptosis	0.0600081	317/3837/28988	0.0543316
acute,muscle,time,1	Programmed Cell Death	0.0620541	317/3837/28988	0.0566034
acute,muscle,time,1	Extracellular matrix organization	0.0636511	3689/6696/7076/633	0.0586397
acute,muscle,time,1	Transport to the Golgi and subsequent modification	0.0636511	10381/7277/11014	0.0589203
acute,muscle,time,1	Signaling by Rho GTPases	0.0727617	397/10094/10381/10096/7277	0.068337
acute,muscle,time,1	Signaling by Interleukins	0.0740208	6288/3588/3689/84868/7076	0.0719896
acute,muscle,time,1	Cilium Assembly	0.0740208	10381/7283/7277	0.0720202
acute,muscle,time,1	Intra-Golgi and retrograde Golgi-to-ER traffic	0.0740208	10381/7277/11014	0.0720202
acute,muscle,time,1	Mitotic Prometaphase	0.0740208	10381/7283/7277	0.0720202
acute,muscle,time,1	Interferon Signaling	0.0740208	2537/9688/3837	0.0720202
acute,muscle,time,1	RHO GTPase Effectors	0.0749177	10094/10381/10096/7277	0.0733991
acute,muscle,time,1	Cellular responses to stress	0.0824202	26277/9688/10381/7277/23466	0.0813064
acute,muscle,time,1	Cellular responses to external stimuli	0.0900574	26277/9688/10381/7277/23466	0.0894489
acute,muscle,time,4	PIP3 activates AKT signaling	0.00840516	3164/5155/1958	0.00494087
acute,muscle,time,4	Intracellular signaling by second messengers	0.0116392	3164/5155/1958	0.00739243
acute,muscle,time,4	Diseases of signal transduction	0.0178685	3164/5155/3280	0.0131233
acute,muscle,time,4	Cellular responses to stress	0.0302033	3337/2077/3397	0.0247655
acute,muscle,time,4	Cellular responses to external stimuli	0.0313788	3337/2077/3397	0.0267144
acute,muscle,time,3	FOXO-mediated transcription of oxidative stress, metabolic and neuronal genes	0.000117918	2308/4088/10891	1.11544e-05
acute,muscle,time,3	FOXO-mediated transcription	0.000443455	2308/4088/10891	0.000128842
acute,muscle,time,3	Interleukin-4 and Interleukin-13 signaling	0.00135782	3570/2308/7422	0.000577993
acute,muscle,time,3	Signaling by Interleukins	0.00811295	3570/2308/4088/7422	0.00471428
acute,muscle,training;avg_age,1	Platelet activation, signaling and aggregation	0.00690487	8527/3700/55664	0.00387233
acute,muscle,training;avg_age,1	Signaling by Receptor Tyrosine Kinases	0.0250518	23768/9306/253260	0.0198045
acute,muscle,training,3	Mitochondrial translation initiation	0.00567464	54948/51650/64975	0.00292991
acute,muscle,training,3	Mitochondrial translation elongation	0.00567464	54948/51650/64975	0.00292991
acute,muscle,training,3	Mitochondrial translation termination	0.00567464	54948/51650/64975	0.00292991
acute,muscle,training,3	Mitochondrial translation	0.00638695	54948/51650/64975	0.00353871
acute,muscle,avg_age,1	Signaling by Receptor Tyrosine Kinases	0.0346597	8503/5519/2321/523	0.029976
acute,muscle,avg_age,1	Diseases of signal transduction	0.0727617	8503/5519/23493	0.0679939
acute,muscle,base_model,2	Signaling by Interleukins	0.0430286	3929/4615/6648	0.0380862
acute,blood,base_model,2	Mitotic G2-G2/M phases	0.00085133	4659/3320/5048/1871	0.000316373
acute,blood,base_model,2	Regulation of PLK1 Activity at G2/M Transition	0.00108698	4659/3320/5048	0.000440668
acute,blood,base_model,2	G2/M Transition	0.00765225	4659/3320/5048	0.00436453
acute,blood,base_model,2	Signaling by Rho GTPases	0.0112537	9181/4659/5048/10672	0.00699553
acute,blood,base_model,2	Signaling by Interleukins	0.0116392	4170/29110/3320/1399	0.00738296
acute,blood,base_model,2	Neutrophil degranulation	0.0127359	317/6515/3320/2992	0.00826111
acute,blood,base_model,2	Signaling by Receptor Tyrosine Kinases	0.0530459	3320/2591/1399	0.0476696
longterm,muscle,prop_males,1	Chromatin modifying enzymes	6.71034e-05	51742/8726/64426/8085/5926/112869/23512/11143/5077/57325/51780/8841/8364/58508/9070	4.1925e-06
longterm,muscle,prop_males,1	Chromatin organization	6.71034e-05	51742/8726/64426/8085/5926/112869/23512/11143/5077/57325/51780/8841/8364/58508/9070	4.1925e-06
longterm,muscle,prop_males,1	Activation of anterior HOX genes in hindbrain development during early embryogenesis	0.000212973	8726/8085/23512/8202/8841/8364/58508/22976/9070	3.76241e-05
longterm,muscle,prop_males,1	Activation of HOX genes during differentiation	0.000212973	8726/8085/23512/8202/8841/8364/58508/22976/9070	3.76241e-05
longterm,muscle,prop_males,1	Deactivation of the beta-catenin transactivating complex	0.000706576	8085/324/9070/7088/331	0.000243482
longterm,muscle,prop_males,1	PKMTs methylate histone lysines	0.000977339	8726/8085/23512/8364/58508/9070	0.000389615
longterm,muscle,prop_males,1	Mitotic Telophase/Cytokinesis	0.00146486	25836/10112/10735	0.000633451
longterm,muscle,base_model,2	Extracellular matrix organization	5.03519e-10	3339/4811/871/2/1284/1282/5479/1277/3384/5175/7837/1290/3791/3672/3910/3912/54829/633	3.40215e-12
longterm,muscle,base_model,2	Laminin interactions	1.11783e-07	3339/4811/1284/1282/3672/3910/3912	1.51058e-09
longterm,muscle,base_model,2	ECM proteoglycans	1.75576e-07	3339/1284/1282/1277/1290/3910/3912/54829/633	3.55896e-09
longterm,muscle,base_model,2	Integrin cell surface interactions	3.61098e-07	3339/1284/1282/1277/3384/5175/1290/3791/3672	9.7594e-09
longterm,muscle,base_model,2	Non-integrin membrane-ECM interactions	6.32747e-06	3339/1284/1282/1277/1290/3910/3912	2.13766e-07
longterm,muscle,base_model,2	Collagen formation	6.71034e-05	871/1284/1282/5479/1277/7837/1290	3.90792e-06
longterm,muscle,base_model,2	Crosslinking of collagen fibrils	9.6027e-05	1284/1282/1277/7837	7.51206e-06
longterm,muscle,base_model,2	Degradation of the extracellular matrix	9.6027e-05	3339/4811/2/1284/1282/1277/1290/3912	7.78597e-06
longterm,muscle,base_model,2	Collagen biosynthesis and modifying enzymes	0.000100455	871/1284/1282/5479/1277/1290	8.82372e-06
longterm,muscle,base_model,2	MET activates PTK2 signaling	0.000258772	1277/1290/3910/3912	6.29446e-05
longterm,muscle,base_model,2	Assembly of collagen fibrils and other multimeric structures	0.000309871	1284/1282/1277/7837/1290	7.95615e-05
longterm,muscle,base_model,2	Platelet activation, signaling and aggregation	0.000402272	8407/3481/7423/2/1277/5175/11343/2149/2791	0.000114158
longterm,muscle,base_model,2	Signaling by Receptor Tyrosine Kinases	0.000495279	8829/3481/7423/1284/1282/1277/1290/3791/3910/857/3912/5125	0.000150591
longterm,muscle,base_model,2	Anchoring fibril formation	0.000518457	1284/1282/1277	0.000161142
longterm,muscle,base_model,2	Smooth Muscle Contraction	0.00061235	7171/2982/3672/800	0.0001986
longterm,muscle,base_model,2	MET promotes cell motility	0.000647814	1277/1290/3910/3912	0.000218856
longterm,muscle,base_model,2	Collagen chain trimerization	0.000805751	1284/1282/1277/1290	0.000288546
longterm,muscle,base_model,2	Scavenging by Class A Receptors	0.00088806	1284/1282/1277	0.000336023
longterm,muscle,base_model,2	Immunoregulatory interactions between a Lymphoid and a non-Lymphoid cell	0.000950601	947/9976/146894/1277/3384/3106	0.000366538
longterm,muscle,base_model,2	Collagen degradation	0.00267145	1284/1282/1277/1290	0.00120937
longterm,muscle,base_model,2	Platelet degranulation	0.00521878	8407/3481/7423/2/5175	0.0025036
longterm,muscle,base_model,2	Signaling by MET	0.00541284	1277/1290/3910/3912	0.00263327
longterm,muscle,base_model,2	Formation of Fibrin Clot (Clotting Cascade)	0.00567464	5547/2/2149	0.00285326
longterm,muscle,base_model,2	Response to elevated platelet cytosolic Ca2+	0.00567464	8407/3481/7423/2/5175	0.00295235
longterm,muscle,base_model,2	Diseases associated with glycosaminoglycan metabolism	0.00624915	3339/4969/633	0.00329347
longterm,muscle,base_model,2	Binding and Uptake of Ligands by Scavenger Receptors	0.00638695	1284/1282/1277	0.00352831
longterm,muscle,base_model,2	NCAM1 interactions	0.00638695	1284/1282/1290	0.00352831
longterm,muscle,base_model,2	Chondroitin sulfate/dermatan sulfate metabolism	0.00960734	3339/55790/633	0.00577739
longterm,muscle,base_model,2	Signaling by VEGF	0.0120856	8829/7423/3791/857	0.00775764
longterm,muscle,base_model,2	Signaling by PDGF	0.0131749	1284/1282/1290	0.00872389
longterm,muscle,base_model,2	NCAM signaling for neurite out-growth	0.0158727	1284/1282/1290	0.0109393
longterm,muscle,base_model,2	Semaphorin interactions	0.0169464	389/8829/3672	0.0119083
longterm,muscle,base_model,2	Glycosaminoglycan metabolism	0.0177777	3339/55790/4969/633	0.0128528
longterm,muscle,base_model,2	Regulation of Insulin-like Growth Factor (IGF) transport and uptake by Insulin-like Growth Factor Binding Proteins (IGFBPs)	0.0177777	3481/3487/3490/3912	0.0128528
longterm,muscle,base_model,2	Plasma lipoprotein assembly, remodeling, and clearance	0.0186539	3988/2/5125	0.0139904
longterm,muscle,base_model,2	Interferon alpha/beta signaling	0.0186539	10410/3429/3106	0.0139904
longterm,muscle,base_model,2	Cell surface interactions at the vascular wall	0.0230711	1277/5175/857/7010	0.0179268
longterm,muscle,base_model,2	G alpha (q) signalling events	0.0250518	552/1910/11343/2149/2791	0.0197741
longterm,muscle,base_model,2	G alpha (12/13) signalling events	0.0251479	389/22899/2791	0.0200503
longterm,muscle,base_model,2	Platelet homeostasis	0.0313788	5175/2982/2791	0.0265602
longterm,muscle,time;avg_age,1	Interferon Signaling	6.71034e-05	960/7318/3134/3122	4.53401e-06
longterm,muscle,time;avg_age,1	Interferon gamma signaling	0.000174196	960/3134/3122	2.39267e-05
longterm,muscle,avg_age;prop_males,1	O-linked glycosylation	0.000212973	10678/81792/9509	4.20263e-05
longterm,blood,base_model,2	Peptide chain elongation	0.000174196	6144/6230/6152	2.16564e-05
longterm,blood,base_model,2	Viral mRNA Translation	0.000174196	6144/6230/6152	2.16564e-05
longterm,blood,base_model,2	Eukaryotic Translation Elongation	0.000174196	6144/6230/6152	2.4717e-05
longterm,blood,base_model,2	Selenocysteine synthesis	0.000174196	6144/6230/6152	2.4717e-05
longterm,blood,base_model,2	Eukaryotic Translation Termination	0.000174196	6144/6230/6152	2.4717e-05
longterm,blood,base_model,2	Nonsense Mediated Decay (NMD) independent of the Exon Junction Complex (EJC)	0.000177256	6144/6230/6152	2.63489e-05
longterm,blood,base_model,2	Formation of a pool of free 40S subunits	0.000203774	6144/6230/6152	3.16677e-05
longterm,blood,base_model,2	L13a-mediated translational silencing of Ceruloplasmin expression	0.000212973	6144/6230/6152	4.20263e-05
longterm,blood,base_model,2	SRP-dependent cotranslational protein targeting to membrane	0.000212973	6144/6230/6152	4.31702e-05
longterm,blood,base_model,2	GTP hydrolysis and joining of the 60S ribosomal subunit	0.000212973	6144/6230/6152	4.31702e-05
longterm,blood,base_model,2	Nonsense-Mediated Decay (NMD)	0.000216102	6144/6230/6152	4.67248e-05
longterm,blood,base_model,2	Nonsense Mediated Decay (NMD) enhanced by the Exon Junction Complex (EJC)	0.000216102	6144/6230/6152	4.67248e-05
longterm,blood,base_model,2	Selenoamino acid metabolism	0.000218858	6144/6230/6152	5.04671e-05
longterm,blood,base_model,2	Eukaryotic Translation Initiation	0.000218858	6144/6230/6152	5.1757e-05
longterm,blood,base_model,2	Cap-dependent Translation Initiation	0.000218858	6144/6230/6152	5.1757e-05
longterm,blood,base_model,2	Influenza Viral RNA Transcription and Replication	0.000295135	6144/6230/6152	7.37839e-05
longterm,blood,base_model,2	Influenza Life Cycle	0.000344034	6144/6230/6152	9.14397e-05
longterm,blood,base_model,2	Influenza Infection	0.000402272	6144/6230/6152	0.000111666
longterm,blood,base_model,2	Regulation of expression of SLITs and ROBOs	0.000495279	6144/6230/6152	0.00014978
longterm,blood,base_model,2	Major pathway of rRNA processing in the nucleolus and cytosol	0.000577368	6144/6230/6152	0.000183353
longterm,blood,base_model,2	rRNA processing in the nucleus and cytosol	0.000647814	6144/6230/6152	0.000214817
longterm,blood,base_model,2	rRNA processing	0.000710441	6144/6230/6152	0.000249614
longterm,blood,base_model,2	Signaling by ROBO receptors	0.000833802	6144/6230/6152	0.000304225
longterm,blood,base_model,2	Translation	0.00166241	6144/6230/6152	0.000730114
longterm,blood,base_model,2	Metabolism of amino acids and derivatives	0.00319728	6144/6230/6152	0.00146902
longterm,blood,base_model,2	Infectious disease	0.00340391	6144/6230/6152	0.00158696
longterm,blood,base_model,1	Glycerophospholipid biosynthesis	0.00499069	9489/56261/114884	0.00236046
longterm,blood,base_model,1	G alpha (s) signalling events	0.00628512	119774/409/135941/402317	0.00335489
longterm,blood,base_model,1	Olfactory Signaling Pathway	0.00765225	119774/135941/402317	0.00439488
longterm,blood,base_model,1	Phospholipid metabolism	0.0144895	9489/56261/114884	0.0096923
longterm,blood,base_model,1	Signaling by NOTCH	0.0178685	192670/409/3516	0.0131599
longterm,blood,base_model,1	Diseases of signal transduction	0.050211	409/3516/2549	0.0447828
