# Supplementary material for: Time trajectories in the transcriptomic response to exercise - a meta-analysis
Source: Nat Commun. 2021 Jun 9;12:3471. doi: 10.1038/s41467-021-23579-x (PMC8190306; doi:10.1038/s41467-021-23579-x)
Supplement: Supplementary file 16 — Source Data [file 41467_2021_23579_MOESM16_ESM.xlsx]

## Sheet: Figure 2A
Covered groups (codes)	size		Group name	Group code
A	7		acute,mucle	A
B	44		longterm,muscle	B
C	12		acute,blood	C
D	26		longterm,blood	D
A,B	11
A,C	0
A,D	4
B,C	35
B,D	9
C,D	0
A,B,C	0
A,D,C	1
A,B,D	3
B,C,D	0
A,B,C,D	2

## Sheet: Figure 2B
Cohort	time	gse	tissue	training	avg_age	age_sd	prop_males	N	yi	vi	tstat	sdd	df	p
A_11	0-1h	GSE41769	muscle	EE	52.1111	4.68902	1	18	-0.0391228	0.00395547	-0.622059	0.0628925	8	0.551216
A_26	0-1h	GSE107934	muscle	EE	27	3	1	17	-0.275258	0.0256668	-1.71812	0.160209	5	0.146416
A_33	0-1h	GSE43219	muscle	EE	33	2	0.642857	28	-0.0535714	0.00284243	-1.00482	0.0533144	13	0.333321
A_1	2-5h	GSE59088	muscle	EE	23.9	0.8	1	18	-0.0960849	0.0567314	-0.403407	0.238183	5	0.703322
A_1	2-5h	GSE59088	muscle	EE	23.9	0.8	1	18	-0.133042	0.072721	-0.493353	0.269668	5	0.642667
A_2	2-5h	GSE59088	muscle	RE	23.9	0.8	1	18	-0.341461	0.0278662	-2.04551	0.166932	5	0.096191
A_2	2-5h	GSE59088	muscle	RE	23.9	0.8	1	18	-0.0371578	0.0586132	-0.15348	0.242102	5	0.884022
A_6	2-5h	GSE27285	muscle	EE	32.8	0	1	24	0.020838	0.0200767	0.147065	0.141692	7	0.887227
A_7	2-5h	GSE28998	muscle	RE	23.5	0	0.571429	14	0.199264	0.00822872	2.19666	0.0907123	6	0.0704251
A_9	2-5h	GSE28392	muscle	RE	47.8	1	0	20	-0.257345	0.0107231	-2.48517	0.103552	6	0.0474716
A_10	2-5h	GSE28392	muscle	RE	47.8	1	0	25	0.060343	0.0304643	0.345726	0.17454	10	0.736712
A_24	2-5h	GSE87749	muscle	EE	22.6	0	1	20	0.0274211	0.00717449	0.323735	0.0847023	9	0.753535
A_26	2-5h	GSE107934	muscle	EE	27	3	1	17	-0.443117	0.0483011	-2.01623	0.219775	4	0.113986
A_27	2-5h	GSE107934	muscle	RE	27	3	1	12	-0.0519783	0.0634916	-0.206283	0.251975	5	0.844707
A_29	2-5h	GSE19062	muscle	RE	21.375	2.28059	1	24	-0.137195	0.00564465	-1.82608	0.0751309	7	0.110579
A_34	2-5h	GSE43856	muscle	EE	25	4	1	32	0.125897	0.0832419	0.436361	0.288517	7	0.675717
A_6	>20h	GSE27285	muscle	EE	32.8	0	1	24	-0.109476	0.00761542	-1.2545	0.0872664	7	0.249923
A_18	>20h	GSE45426	muscle	RE	22	0	1	19	-0.379803	0.0535783	-1.64083	0.23147	6	0.151942
A_18	>20h	GSE45426	muscle	RE	22	0	1	19	-0.563373	0.0414359	-2.76762	0.203558	4	0.0504537
A_25	>20h	GSE106865	muscle	RE	26	2	1	20	-0.796521	0.0360747	-4.19369	0.189933	9	0.00232836
A_29	>20h	GSE19062	muscle	RE	21.375	2.28059	1	24	-0.389595	0.0625027	-1.55834	0.250005	7	0.163112
A_34	>20h	GSE43856	muscle	EE	25	4	1	32	-2.13651	0.783163	-2.41423	0.884965	7	0.0464843
A_34	>20h	GSE43856	muscle	EE	25	4	1	32	-0.46499	0.0920293	-1.53278	0.303363	7	0.169194

## Sheet: Figure 3A
V1	time	gse	tissue	training	avg_age	age_sd	prop_males	N	yi	vi	tstat	sdd	df	p
A_11	0-1h	GSE41769	muscle	EE	52.1111	4.68902	1	18	0.227247	0.0026669	4.40042	0.0516421	8	0.00228548
A_26	0-1h	GSE107934	muscle	EE	27	3	1	17	0.877881	0.0218773	5.93524	0.14791	5	0.00193789
A_33	0-1h	GSE43219	muscle	EE	33	2	0.642857	28	-0.0328571	0.00943344	-0.338294	0.0971259	13	0.740542
A_1	2-5h	GSE59088	muscle	EE	23.9	0.8	1	18	1.44367	0.024819	9.16381	0.15754	5	0.000259448
A_1	2-5h	GSE59088	muscle	EE	23.9	0.8	1	18	1.15916	0.0196875	8.26132	0.140312	5	0.000423824
A_2	2-5h	GSE59088	muscle	RE	23.9	0.8	1	18	0.965024	0.0576611	4.0188	0.240127	5	0.0101328
A_2	2-5h	GSE59088	muscle	RE	23.9	0.8	1	18	1.23621	0.0217768	8.37711	0.14757	5	0.000396928
A_6	2-5h	GSE27285	muscle	EE	32.8	0	1	24	2.75263	0.0103681	27.0333	0.101824	7	2.42997e-08
A_7	2-5h	GSE28998	muscle	RE	23.5	0	0.571429	14	0.450663	0.0173396	3.42242	0.13168	6	0.0141018
A_9	2-5h	GSE28392	muscle	RE	47.8	1	0	20	1.37881	0.421219	2.12446	0.649014	6	0.0778022
A_10	2-5h	GSE28392	muscle	RE	47.8	1	0	25	0.974842	0.220171	2.07756	0.469224	10	0.0644609
A_24	2-5h	GSE87749	muscle	EE	22.6	0	1	20	0.427385	0.00121533	12.2595	0.0348615	9	6.41575e-07
A_26	2-5h	GSE107934	muscle	EE	27	3	1	17	0.6722	0.0218705	4.54538	0.147887	4	0.0104543
A_27	2-5h	GSE107934	muscle	RE	27	3	1	12	-0.142697	0.0123172	-1.28576	0.110983	5	0.254851
A_29	2-5h	GSE19062	muscle	RE	21.375	2.28059	1	24	1.48245	0.0614141	5.98199	0.247819	7	0.000552096
A_34	2-5h	GSE43856	muscle	EE	25	4	1	32	2.45639	0.0196768	17.5114	0.140274	7	4.87564e-07
A_6	>20h	GSE27285	muscle	EE	32.8	0	1	24	-0.0754703	0.0109385	-0.721603	0.104587	7	0.493931
A_18	>20h	GSE45426	muscle	RE	22	0	1	19	-0.434077	0.0394071	-2.18665	0.198512	6	0.0714038
A_18	>20h	GSE45426	muscle	RE	22	0	1	19	-0.53823	0.0109028	-5.15464	0.104417	4	0.00672285
A_25	>20h	GSE106865	muscle	RE	26	2	1	20	-0.826362	0.0141004	-6.95914	0.118745	9	6.61721e-05
A_29	>20h	GSE19062	muscle	RE	21.375	2.28059	1	24	-0.238975	0.0469981	-1.10233	0.21679	7	0.306768
A_34	>20h	GSE43856	muscle	EE	25	4	1	32	-0.303424	0.101169	-0.95395	0.318071	7	0.371882
A_34	>20h	GSE43856	muscle	EE	25	4	1	32	-0.338197	0.0562502	-1.42596	0.237171	7	0.196914

## Sheet: Figure 3B
V1	time	gse	tissue	training	avg_age	age_sd	prop_males	N	yi	vi	tstat	sdd	df	p
L_1	< 150 d	GSE59088	muscle	EE	23.9	0.8	1	12	0.647753	0.0160499	5.11297	0.126688	5	0.00372914
L_2	< 150 d	GSE59088	muscle	RE	23.9	0.8	1	12	0.321432	0.00828055	3.53232	0.0909975	5	0.0166985
L_5	< 150 d	GSE28998	muscle	RE	23.5	0	0.571429	14	1.39058	0.0629162	5.5439	0.250831	6	0.0014543
L_7	< 150 d	GSE28392	muscle	RE	54	1	0	20	1.35161	0.148333	3.5094	0.38514	9	0.00662484
L_12	< 150 d	GSE47881	muscle	RE	51.5955	16.754	0.550562	89	0.470063	0.00602557	6.0556	0.0776245	43	3.03514e-07
L_13	< 150 d	GSE53598	muscle	RE	59.1111	3.6861	1	36	0.659136	0.0117309	6.08569	0.108309	17	1.21176e-05
L_20	< 150 d	GSE58250	muscle	EE	51.2857	4.2504	0.285714	14	1.01067	0.0271689	6.13162	0.16483	6	0.000860478
L_21	< 150 d	GSE58250	muscle	RE	48.25	6.10464	0.25	16	0.769914	0.0185769	5.64879	0.136297	7	0.000775458
L_26	< 150 d	GSE97084	muscle	RE	46.7241	22.8846	0.448276	29	0.402355	0.00426965	6.15762	0.0653426	13	3.44528e-05
L_27	< 150 d	GSE97084	muscle	EE	43.9474	22.516	0.578947	38	0.567134	0.00671204	6.92242	0.081927	18	1.80296e-06
L_28	< 150 d	GSE97084	muscle	RE	45	22.6779	0.555556	36	0.527343	0.0018629	12.2179	0.0431614	17	7.63673e-10
L_29	< 150 d	GSE106865	muscle	RE	26	2	1	20	-0.113985	0.353982	-0.191584	0.594964	9	0.852321
L_33	< 150 d	GSE117070	muscle	EE	34.28	14.4022	0.585366	82	0.277513	0.00900018	2.92521	0.0948693	40	0.00564747
L_35	< 150 d	GSE27536	muscle	EE	65	0	0.833333	24	1.55469	0.0238346	10.0703	0.154385	11	6.89319e-07
L_36	< 150 d	GSE60833	muscle	EE	27.5106	3.76986	0.531915	47	0.321092	0.00463273	4.71749	0.0680641	20	0.00013196
L_37	< 150 d	GSE60591	muscle	EE	26.9697	3.96457	0.515152	33	0.672365	0.0110095	6.40798	0.104926	10	7.75285e-05
L_14	,> 150 d	GSE48278	muscle	EE	55.4	5.86156	0.5	20	0.126474	0.00967186	1.28602	0.0983456	9	0.230536
L_16	,> 150 d	GSE48278	muscle	EE	52.4	5.87949	0.5	20	0.110974	0.0196678	0.791305	0.140242	9	0.449116
L_17	,> 150 d	GSE48278	muscle	EE	50.6	8.3754	0.5	20	0.38198	0.0530223	1.65886	0.230266	9	0.131517
L_18	,> 150 d	GSE48278	muscle	RE	47.875	10.2429	0.5	16	0.414591	0.0457011	1.93935	0.213778	7	0.0936247
L_19	,> 150 d	GSE48278	muscle	RE	52.1111	9.60936	0.444444	18	0.0668444	0.043701	0.319757	0.209048	8	0.757344
L_25	,> 150 d	GSE83352	muscle	EE	50.6429	9.99475	0.452381	84	0.289794	0.0113724	2.71746	0.106641	41	0.0095936
L_31	,> 150 d	GSE117525	muscle	RE	76.5484	6.984	0.354839	62	0.458573	0.00607718	5.88244	0.0779563	30	1.9375e-06
L_32	,> 150 d	GSE117525	muscle	RE	69.8537	4.93694	0.634146	82	0.578499	0.00422565	8.89931	0.065005	40	4.98583e-11

## Sheet: Figure 3C
Acute muscle (wilcoxon paired p: 1.525566e-88)			Acute blood (p=6.222399e-08)			Longterm muscle (p=3.110914e-68)
untrained	exercise		untrained	exercise		untrained	exercise
0.00295513	0.446384		NA	0.134464		0.0381291	0.210831
0.202222	1.08286		NA	0.138664		0.00637437	0.227546
0.167274	0.347466		0.0783808	0.132912		0.0256636	0.183765
0.0523533	0.195197		0.0215101	0.103778		0.0626019	0.514944
0.107523	0.330675		0.0299476	0.10757		0.021467	0.181114
0.023482	0.582977		0.0454382	0.100575		0.0702676	0.126831
0.218579	0.435428		0.0230745	0.12747		0.0873506	0.169454
0.0163545	0.201605		0.201827	0.153134		0.24091	0.351104
0.0438548	0.274463		0.0753369	0.115915		0.213412	0.236087
0.0692458	0.275151		0.0733764	0.131765		0.330854	0.364284
0.0169961	0.287855		0.0525243	0.108759		0.0325257	0.193203
0.0353662	0.223291		0.0386532	0.112761		0.0827847	0.104102
0.219635	0.369978		0.0987699	0.120475		0.000979606	0.219707
0.273975	0.526867		0.0740222	0.114506		0.0924155	0.277236
0.0281756	0.291212		0.021406	0.131138		0.138504	0.151599
0.00968108	0.447804		0.0572431	0.102558		0.0391317	0.112564
0.0228112	0.465623		0.0184772	0.110134		0.0581098	0.132396
0.0788307	0.153359		0.196087	0.137157		0.0614161	0.153294
0.00723976	0.552835		0.106566	0.100481		0.0191525	0.202958
0.0148714	0.398809		0.119896	0.271807		0.179401	0.1005
0.409504	0.280029		0.00766063	0.101306		0.11445	0.227911
0.165208	0.474407		0.0105776	0.358734		0.055715	0.117725
0.0509119	0.253096		0.0757741	0.113996		0.0809312	0.161353
0.217321	0.150803		0.0127585	0.132252		0.0599287	0.140054
0.0364567	0.221847		0.0155551	0.118589		0.027444	0.146277
0.106548	0.65211		0.0512134	0.103645		0.0568577	0.199851
0.0549899	0.146892		0.0234513	0.10361		0.0856137	0.265829
0.044782	0.241336		0.0816706	0.100584		0.274742	0.229543
0.131877	0.442511		0.0482484	0.100351		0.0481851	0.450826
0.000846708	0.540662		0.0242144	0.105829		0.036572	0.170821
0.00880588	0.601267		0.030051	0.111601		0.147751	0.242146
0.0608059	0.110744		0.0304606	0.103478		0.155688	0.25435
0.0400292	0.157607		0.0510632	0.111894		0.0370751	0.132865
0.0626631	0.391182		0.0192509	0.108191		0.0273985	0.16943
0.201543	0.183535		0.0256181	0.118896		0.0190097	0.112598
0.0668685	0.322571		0.0603902	0.267773		0.0593331	0.185909
0.0791712	0.237952		0.0709646	0.105577		0.124577	0.192267
0.00245399	0.258849					0.112841	0.143676
0.10161	0.268329					0.103154	0.242119
0.0259339	0.90954					0.0312704	0.198983
0.0968905	0.577072					0.00581975	0.131915
0.00347963	0.33278					0.0768341	0.187452
0.0594976	0.187062					0.058315	0.16391
0.0589529	0.170596					0.0156043	0.119704
0.0156629	0.249922					0.135633	0.238041
0.124096	0.351734					0.00592007	0.1414
0.24868	0.863325					0.0530741	0.162126
0.0312592	0.27728					0.0362417	0.229368
0.0309632	0.389151					0.0944242	0.129946
0.0571014	0.153982					0.0400818	0.12006
0.216082	0.219213					0.100129	0.179682
0.0121629	0.1819					0.082573	0.322521
0.0273692	0.386905					0.095191	0.213953
0.0334165	0.148987					0.0114048	0.185067
0.109282	0.373224					0.0671585	0.118716
0.0194685	0.43199					0.0427575	0.23973
0.0392605	0.207027					0.0345638	0.100725
0.0286322	0.311786					0.12351	0.22877
0.15432	0.374132					0.0332763	0.105822
0.0913299	0.215146					0.10177	0.15362
0.0223794	0.193764					0.0679291	0.28803
0.156052	0.84242					0.0721477	0.170728
0.264013	0.763068					0.0378911	0.170209
0.0303013	0.642508					0.0435817	0.144889
0.0094385	1.42328					0.22204	0.181251
0.0132061	0.377185					0.0599567	0.171428
0.0613871	0.140372					0.032207	0.219827
0.0821351	0.420494					0.147075	0.219465
0.167939	0.274882					0.0489626	0.207839
0.0256438	0.275233					0.0175629	0.178916
0.00587169	0.225047					0.112613	0.35479
0.0613937	1.63525					0.171044	0.140288
0.0748075	0.197216					0.0409669	0.106767
0.0737683	0.344983					0.0595844	0.232065
0.0308024	0.456621					0.054769	0.187854
0.161584	0.413667					0.0690601	0.11743
0.222382	0.412516					0.00659293	0.140091
0.144612	0.384037					0.0225615	0.20788
0.0279317	0.449802					0.0380699	0.233271
0.105523	0.317849					0.0327454	0.186365
0.000726195	0.314426					0.0394163	0.138877
0.0326639	0.301071					0.00664759	0.297785
0.0487159	0.17558					0.095229	0.208575
0.0706094	0.241003					0.0599652	0.296278
0.0386188	0.138019					0.00274199	0.186972
0.00800533	0.380577					0.0454095	0.180592
0.066357	0.746524					0.0172676	0.208007
0.00239702	0.292204					0.0480241	0.11144
0.0819613	0.220834					0.183121	0.138156
0.291074	0.344505					0.0460994	0.233897
0.149286	0.222646					0.18454	0.138591
0.0623667	0.244968					0.108016	0.280286
0.0442801	0.157917					0.00725398	0.196428
0.0291938	0.208484					0.0201661	0.23938
0.133144	0.354503					0.0287706	0.126178
0.0479268	0.2134					0.173253	0.128598
0.103281	0.548976					0.0339267	0.224213
0.0182692	0.606783					0.0788521	0.283463
0.136881	0.133077					0.0717656	0.22778
0.10659	0.336318					0.04116	0.106949
0.0658915	0.8668					0.0207186	0.162923
0.0526705	0.194915					0.03436	0.200441
0.0265507	0.208056					0.131786	0.229876
0.0283567	0.901436					0.0305749	0.130478
0.0168494	0.241454					0.189489	0.237175
0.0619874	0.199232					0.00605795	0.218409
0.160415	0.445272					0.0367322	0.520582
0.0839005	0.202083					0.115831	0.107251
0.0524833	0.201075					0.0424772	0.257254
0.173156	0.357253					0.0294518	0.359849
0.0282185	0.313327					0.497788	0.23943
0.0210703	0.197384					0.0233836	0.214785
0.0678187	0.241557					0.060891	0.613279
0.114887	0.332816					0.0428295	0.214591
0.259673	0.329029					0.0293737	0.231205
0.0325944	0.314868					0.211487	0.244912
0.0790243	0.751544					0.030315	0.197695
0.0870192	0.380043					0.014038	0.158296
0.317108	0.542111					0.186906	0.269665
0.0264673	0.276486					0.0403793	0.176625
0.0799551	0.264986					0.0329172	0.24805
0.118998	0.264326					0.119177	0.142092
0.0195878	0.206605					0.129883	0.22718
0.00638637	0.282067					0.0171547	0.216862
0.00730519	1.58101					0.0588823	0.180661
0.25235	0.539718					0.0584212	0.144129
0.0655877	0.189766					0.0475621	0.185546
0.0892767	0.320476					0.0183141	0.275793
0.0800886	0.245464					0.0148696	0.405512
0.0587546	0.194482					0.0660769	0.183974
0.130091	0.344713					0.0474497	0.222645
0.0621214	0.170211					0.0337599	0.509107
0.0730739	0.237452					0.0722263	0.117091
0.0162134	0.281301					0.122174	0.208359
0.0433264	0.300388					0.0550214	0.227783
0.034323	0.271589					0.0592447	0.189818
0.0786469	0.247959					0.141008	0.102216
0.266923	0.532917					0.00764378	0.126743
0.00489329	0.167649					0.0373399	0.583377
0.0426435	0.31948					0.0669981	0.1788
0.0503426	0.515708					0.0698286	0.176818
0.00935041	0.409791					0.00386461	0.150332
0.273942	0.564807					0.0589285	0.154314
0.23376	0.489648					0.0209164	0.149547
0.0133765	0.192434					0.126695	0.160806
0.0148187	0.466197					0.0946887	0.114693
0.0435799	0.34511					0.00361303	0.11085
0.0485389	0.196002					0.0545177	0.190575
0.166303	0.242485					0.0173033	0.370094
0.0404207	0.587414					0.0783427	0.179993
0.0637184	0.205708					0.0429596	0.103669
0.0025656	0.167849					0.0460096	0.151914
0.0378276	0.58096					0.0628036	0.146378
0.0488009	0.183061					0.18828	0.138472
0.0352841	0.23317					0.0351309	0.153773
0.196197	0.446497					0.00177098	0.288724
0.0195023	0.148883					0.0383175	0.163301
0.103934	0.377252					0.020623	0.157305
0.047133	0.450049					0.00225242	0.308483
0.146238	0.815904					0.0884791	0.225334
0.147384	0.447375					0.0237986	0.253074
0.0674774	0.318099					0.0131292	0.11339
0.00595331	0.329695					0.0180897	0.231854
0.111571	0.201813					0.0232653	0.140907
0.0145071	0.233816					0.0422193	0.200516
0.0348826	0.313132					0.0040987	0.210076
0.0804731	0.327946					0.0642736	0.209202
0.0461649	0.204597					0.0110607	0.153708
0.0492888	0.222487					0.0746552	0.148645
0.0333989	0.186586					0.0478032	0.198053
0.112375	0.382597					0.0393191	0.123268
0.224332	0.131491					0.110009	0.232124
0.00781802	0.264903					0.0757308	0.19881
0.0253963	0.23963					0.209072	0.158824
0.072498	0.478063					0.111283	0.295961
0.0241917	0.327638					0.051894	0.126636
0.00834305	0.212319					0.0106248	0.770661
0.19985	0.293978					0.120318	0.254395
0.0528797	0.415574					0.01487	0.127297
0.0175064	0.464017					0.0694375	0.197018
0.0117534	0.379244					0.203225	0.515634
0.137602	0.449442					0.0121799	0.220888
0.127353	1.5161					0.19226	0.199458
0.0102831	0.201462					0.0209421	0.205646
0.133076	0.324884					0.160224	0.685313
0.0412311	0.716539					0.042809	0.338738
0.034821	0.133931					0.0485947	0.11865
0.0373688	0.139186					0.126609	0.307237
0.0216148	0.186582					0.0318573	0.248563
0.00767684	0.137792					0.0269521	0.232072
0.0234318	2.10513					0.110215	0.106774
0.127488	0.268778					0.0301088	0.192524
0.0695141	0.257728					0.0665754	0.162807
0.300582	0.433959					0.0179976	0.173914
0.059049	0.390617					0.0141573	0.283692
0.0288072	0.188486					0.0568585	0.175856
0.09282	0.390935					0.0540364	0.183625
0.0740735	0.126137					0.0970845	0.190801
0.11222	1.27353					0.0799011	0.119385
0.0256069	0.230046					0.0540681	0.107084
0.031719	0.351056					0.0883933	0.244807
0.0703455	0.353275					0.0428754	0.154634
0.00792104	0.194396					0.0184072	0.16114
0.0300975	0.24284					0.0864922	0.120994
0.112789	0.175923					0.0172953	0.170972
0.0355734	0.352492					0.0322213	0.157222
0.0138793	0.184154					0.0198621	0.177823
0.0302123	0.206129					0.0300316	0.142582
0.0897672	0.200369					0.0466784	0.1479
0.0411123	0.353106					0.0788345	0.143423
0.0629202	0.205023					0.0698599	0.232282
0.0427117	0.297888					0.0873313	0.320362
0.0577626	0.303629					0.063313	0.25769
0.0225496	0.330878					0.0554268	0.202592
0.0467633	0.177593					0.10643	0.436562
0.230264	0.54785					0.0243325	0.312468
0.00655278	0.109639					0.0691078	0.296437
0.0265092	0.227483					0.0324526	0.114463
0.0228283	0.336151					0.0476029	0.378435
0.00322878	0.719639					0.0877633	0.19478
0.148436	0.486953					0.0567354	0.161972
0.00916197	0.411757					0.0220418	0.203574
0.0195835	0.18346					0.0657004	0.152499
0.0545749	0.2513					0.121222	0.231579
0.0750917	0.155124					0.310479	0.281805
0.0553528	0.134431					0.00443938	0.338772
0.0474038	0.133979					0.0253066	0.228793
0.157359	0.573283					0.0771343	0.330045
0.13405	0.165975					0.0275258	0.173306
0.0850696	0.241385					0.0417605	0.352419
0.0139111	0.50583					0.0189644	0.22335
0.0442411	0.276617					0.0173627	0.200786
0.10956	0.393776					0.029651	0.229259
0.0988756	0.282892					0.041466	0.266097
0.0275101	0.241331					0.00457913	0.240772
0.0994437	0.530414					0.180685	0.336922
0.175202	0.410922					0.0412758	0.434637
0.00834824	0.218948					0.267838	0.160696
0.0142287	0.165197					0.159815	0.207002
0.202126	0.170732					0.0634904	0.108309
0.0811339	0.352835					0.241495	0.199299
0.0872576	0.2051					0.0218242	0.12449
0.0568594	0.280442					0.0714253	0.177771
0.00128352	0.343705					0.144511	0.104492
0.077397	0.874906					0.0032224	0.193593
0.0219659	0.566446					0.0391767	0.163127
0.0645532	0.230059					0.0381514	0.255873
0.000867072	0.361447					0.0203715	0.178464
0.00125247	0.936896					0.0084821	0.173192
0.0263376	0.491					0.0302929	0.16101
0.0669295	0.145319					0.146406	0.415706
0.0194669	0.312416					0.0157176	0.243804
0.00394835	0.167636					0.0504304	0.137071
0.0789843	0.366425					0.0180228	0.446494
0.054574	0.162225					0.189236	0.472969
0.829997	1.07719					0.0231665	0.267587
0.0171287	0.61463					0.0390287	0.146009
0.689841	1.26508					0.177424	0.252415
0.0239489	0.188779					0.0177685	0.309461
0.0378311	0.233488					0.0867837	0.157785
0.0599588	0.69273					0.0210582	0.161852
0.0537654	0.14196					0.0755574	0.310177
0.0177678	0.356487					0.0727996	0.342785
0.045346	0.19663					0.0382578	0.279399
0.0124734	0.254464					0.0540069	0.211885
0.0866603	0.18994					0.0407874	0.208039
0.0560301	0.160937					0.0881308	0.129998
0.0632078	0.284585					0.0503886	0.296569
0.0176898	0.188506					0.0523637	0.147478
0.0119601	0.26912					0.0110463	0.285765
0.00962744	0.1801					0.0191249	0.229415
0.035934	0.180224					0.174442	0.24317
0.107515	0.206381					0.0346006	0.194665
0.0116062	0.247504					0.00405411	0.115093
0.0329554	0.46634					0.0067492	0.162775
0.0884834	0.698954					0.0677931	0.248693
0.0595391	0.183368					0.170616	0.162013
0.052694	0.385556					0.121375	0.188067
0.00703077	0.158944					0.0169785	0.17272
0.0981016	0.379593					0.0492654	0.461501
0.0264637	0.102767					0.0541308	0.136381
0.0776745	0.392534					0.0616004	0.235052
0.0504554	0.38586					0.0188158	0.172359
0.0366619	0.38637					0.0560896	0.249879
0.0226683	0.555381					0.0365021	0.256792
0.156592	0.257657					0.0815839	0.297834
0.0200045	0.248739					0.179483	0.264436
0.0692879	0.711062					0.0449673	0.142597
0.06205	0.346375					0.0348573	0.256078
0.0145568	0.542041					0.00868187	0.171794
0.0268656	0.202889					0.0260126	0.103619
0.054478	0.368319					0.0488679	0.18423
0.024174	0.44873					0.00198251	0.147077
0.0541467	0.363513					0.00765517	0.157365
0.13019	0.52442					0.0710623	0.125054
0.107458	0.239286					0.103107	0.178202
0.00416913	0.188373					0.0790676	0.187852
0.0335455	0.358492					0.0177804	0.12775
0.071488	0.355298					0.0520265	0.221564
0.0514412	0.100441					0.0510988	0.138818
0.0288521	0.129068					0.0256887	0.168604
0.0358639	0.220582					0.0236476	0.161587
0.0596375	0.207287					0.0587607	0.237262
0.010202	0.508244					0.0209559	0.110256
0.0444377	0.544177					0.00823906	0.225796
0.00292922	0.302007					0.1703	0.187358
0.00877423	0.302988					0.0527979	0.233628
0.0687991	0.221862					0.0120724	0.130266
0.0299819	0.24563					0.0534611	0.207846
0.0116647	0.358161					0.125745	0.252723
0.138258	0.133046					0.00837013	0.252818
0.0649259	0.338282					0.0846379	0.202645
0.0674672	0.235505					0.0160714	0.111172
0.0590929	0.306563					0.0467906	0.125049
0.0319915	0.201272					0.388617	0.114905
0.0895543	0.398887					0.0258981	0.189715
0.199504	0.66582					0.0209033	0.165707
0.0188061	0.270558					0.00755018	0.196084
0.0424755	0.267015					0.0135832	0.172103
0.0876285	0.386754					0.0572348	0.170593
0.0153215	0.718645					0.0235619	0.184854
0.06135	0.126561					0.0561836	0.111581
0.188254	1.49324					0.087883	0.196904
0.0307229	0.392495					0.00358721	0.189399
0.0749322	0.222524					0.0778667	0.226952
0.0882157	0.336419					0.00980621	0.19469
0.0577384	0.107252					0.0383458	0.187358
0.0194207	0.548975					0.0462221	0.135898
0.0531139	0.286519					0.0167643	0.310048
0.149563	1.08045					0.126864	0.282807
0.0415695	0.708558					0.265178	0.208441
0.0721023	0.481827					0.0152793	0.136473
0.109784	0.398924					0.189203	0.195087
0.2711	0.228899					0.255747	0.157252
0.0192837	0.263755					0.0460621	0.278297
0.0257718	0.325321					0.0493641	0.189973
0.00648265	0.33177					0.00734786	0.221852
0.112614	0.787881					0.0327459	0.203485
0.0160928	0.24911					0.0962205	0.390308
0.027739	0.253511					0.00772545	0.267917
0.0194122	0.362312					0.0411192	0.184509
0.116577	0.359119					0.0416794	0.149667
0.112389	0.204905					0.00140059	0.366042
0.121232	0.216435					0.0337097	0.174495
0.08973	0.474934					0.0523836	0.165315
0.0263138	0.134891					0.0435059	0.115667
0.117486	0.453585					0.00880286	0.393774
0.0589937	0.412625					0.0464479	0.138069
0.367249	0.859953					0.0185357	0.164347
0.027362	0.301704					0.0674253	0.192674
0.00495577	0.298107					0.0138058	0.201285
0.0599635	0.20713					0.0720938	0.182643
0.090905	0.143278					0.0758268	0.139237
0.0135887	0.300482					0.0312136	0.103803
0.0606135	0.166691					0.0670447	0.228368
0.00631928	0.182834					0.0587395	0.14898
0.088467	0.210763					0.0597522	0.103107
0.0988801	0.248568					0.00238601	0.233422
0.165584	0.387306					0.045467	0.163954
0.258046	0.490526					0.0889216	0.304758
0.0099484	0.286896					0.10148	0.327438
0.0615573	0.361582					0.205551	0.232299
0.138819	0.291261					0.0233393	0.161917
0.145443	0.201165					0.0358706	0.204072
0.0417404	0.365347					0.00885622	0.17985
0.0629885	0.226601					0.0637066	0.139771
0.0189271	0.227895					0.0855132	0.348636
0.030714	0.262491					0.115937	0.172702
0.0860307	0.270382					0.0222732	0.147438
0.0546818	1.3447					0.0135543	0.288544
0.0398081	0.371673					0.0435254	0.140667
0.0135464	0.536891					0.0454752	0.141081
0.0834884	0.16817					0.0669806	0.135696
0.0412605	0.153054					0.00166995	0.106077
0.0654797	0.601359					0.166848	0.179535
0.0729511	0.228211					0.207577	0.13838
0.0475319	0.267257					0.144739	0.201124
0.109846	0.317322					0.104155	0.163109
0.0216667	0.306053					0.0626321	0.256907
0.12331	1.2502					0.0743899	0.448914
0.0121376	0.28995					0.088843	0.11313
0.0686464	0.173037					0.0646742	0.397006
0.0136338	0.41516					0.0392858	0.120384
0.113882	0.187339					0.00329888	0.14112
0.0318619	0.294236					0.0243685	0.132908
0.0740558	0.356966					0.0617053	0.157048
0.0767421	0.274735					0.00129784	0.172079
0.262781	0.637783					0.0279449	0.119488
0.17959	0.984106					0.0860173	0.162318
0.0334294	0.247552					0.0680555	0.122443
0.0132894	0.277019					0.0866174	0.114939
0.0790613	0.278992					0.022656	0.225733
0.0323828	0.229406					0.00585474	0.259909
0.0297081	0.483877					0.0159048	0.168869
0.00788323	0.899812					0.135868	0.209883
0.0582985	0.550375					0.0157917	0.169884
0.0691452	0.274824					0.109899	0.691487
0.0767942	0.194061					0.211392	0.257338
0.0151495	0.222782					0.0225636	0.11893
0.0184343	0.25477					0.117619	0.119858
0.0123775	0.190597					0.00735366	0.346445
0.00935157	0.972109					0.0315039	0.172891
0.22676	2.13791					0.156835	0.120464
0.202408	0.297636					0.188883	0.440606
0.0777152	0.245104					0.112672	0.252772
0.194678	0.305705					0.00710553	0.123785
0.0823821	0.345787					0.381263	0.555147
0.0403548	0.223328					0.0556171	0.365522
0.00487738	0.122492					0.021511	0.163252
0.126854	0.29222					0.0147028	0.261588
0.612138	1.48411					0.0106616	0.194926
0.0756792	0.30531					0.0420644	0.120196
0.122744	0.130204					0.261063	0.627018
0.021996	0.13131					0.232874	0.350356
0.12883	0.258168					0.0528002	0.356045
0.0246076	0.185739					0.0860168	0.18221
0.143779	0.432617					0.113462	0.144855
0.0900792	0.2428					0.0328807	0.103186
0.0217033	0.223928					0.00954311	0.162969
0.0499032	0.403126					0.0606659	0.19926
0.0911915	0.343437					0.0127282	0.1814
0.0161658	0.221461					0.0604517	0.102237
0.0482865	0.256134					0.0395109	0.221483
0.0814689	0.378921					0.0948589	0.278567
0.0131719	0.170886					0.036587	0.267131
0.0187625	0.27074					0.033364	0.201876
0.09148	0.250206					0.0598034	0.238585
0.0537298	0.219225					0.0481613	0.138729
0.00137796	0.865389					0.0395377	0.142174
0.0480405	0.224894					0.0399492	0.154446
0.0216431	0.544541					0.0572724	0.363623
0.139505	0.277177					0.0936408	0.115042
0.0386316	0.28852					0.0565913	0.105084
0.0431002	0.570169					0.0948932	0.420017
0.0946334	0.418786					0.0323956	0.130952
0.116558	0.499501					0.0772464	0.422262
0.00872281	0.180242					0.0585546	0.149555
0.0141277	0.245229					0.0064751	0.193473
0.154995	0.496315					0.045325	0.135168
0.502018	0.477613					0.164956	0.143807
0.0483222	0.207281					0.247558	0.126701
0.0454049	0.378907
0.244677	0.159088
0.00607327	0.1167
0.100431	0.504869
0.131674	0.320952
0.126448	0.293174
0.0290276	0.185701
0.197738	0.340021
0.0307579	0.145009
0.0665854	1.52077
0.0404805	0.181013
0.0193586	0.440251
0.496056	0.486108
0.0917625	0.307561
0.0790559	0.31423
0.034295	0.173381
0.038423	0.373798
0.026127	0.225319
0.0724891	0.373331
0.00759378	0.206228
0.0435445	0.261132
0.0404433	0.111484
0.0551585	0.252117
0.0620973	0.470523
0.0377094	0.443486
0.0633969	0.715736
0.268691	0.58874
0.129257	1.07388
0.0884652	0.403672
0.00737554	0.327478
0.0590352	0.327771
0.0531796	0.167266
0.0690353	0.258964
0.0646488	0.176029
0.00791115	0.370141
0.184709	0.371922
0.00102365	0.249027
0.122589	0.474248
0.00694196	0.355343
0.151936	0.2883
0.212579	0.413689
0.0107643	0.196365
0.198769	0.586149
0.326475	0.196305
0.0529804	0.140551
0.0337821	0.610203
0.295372	2.09732
0.0217032	0.292009
0.0290298	0.197638
0.217071	1.04433
0.120781	0.158162
0.0551409	0.223579
0.086614	0.292705
0.0425907	0.183044
0.0189361	0.114254
0.10068	0.23044
0.227486	0.2572
0.0711972	0.304516
0.0571736	0.168627
0.10842	0.266031
0.0259405	0.492693
0.0167679	0.26328
0.0320996	0.157443
0.0743769	0.114969
0.0152417	0.265925
0.00931672	0.385873
0.0258183	0.335753
0.065684	0.301582
0.330753	1.21726
0.049179	0.220291
0.0948708	0.332633
0.0507303	0.371054
0.142244	0.330442
0.064125	0.244077
0.0920082	0.512842
0.0819808	0.352862
0.0164876	0.150112
0.00760036	0.185601
0.148006	1.00429
0.082378	0.309139
0.00149374	0.361952
0.106035	0.219367
0.0143691	0.304251
0.00239465	0.301131
0.0985048	0.516373
0.064397	0.108489
0.0544688	0.106763
0.192562	0.133302
0.0142654	0.140095
0.0377568	0.207135
0.0962685	0.118873
0.0926427	0.247642
0.175991	0.128834
0.0586038	0.140136
0.226166	0.147876
0.0998128	0.103784

## Sheet: Figure 3D
	A_15, E, 1, 22, 1.0	A_16, E, 1, 22, 1.0	A_20, E, 1, 56, 1.0	A_20, E, 3, 56, 1.0	A_28, E, 1, 31, 0.3	A_28, E, 2, 31, 0.3	A_28, E, 3, 31, 0.3	A_30, E, 1, 13, 0.0	A_31, E, 1, 14, 1.0	A_4, E, 1, 31, 0.4
SNHG12	2.1522	2.02563	0.640135	2.34271	0.818533	1.83743	1.5192	3.96843	2.50164	0
SNORA61	1.90234	2.79932	0.640135	2.34271	-0.298914	2.35777	-0.0641726	3.96843	2.50164	0
MCL1	1.51512	2.22168	0.976604	-0.611113	3.72365	1.28319	0.155194	4	3.75199	4
ARHGEF2	0.737886	1.30131	2.06913	-0.309419	1.58467	2.65613	-0.0661144	4	4	3.54574
TBK1	0.429969	-0.0089973	-1.04978	-0.510263	1.17498	2.45573	0.736401	4	3.0888	0.271741
APAF1	1.61358	0.863511	-1.63141	-0.692718	2.36197	1.67131	0.624333	3.39681	2.67454	4
SLC2A3	1.3413	1.71173	1.78497	-0.231671	1.37738	0.427581	-0.343752	3.03474	2.99194	0
PPP1R12A	0.492877	0.648051	-0.860213	-0.203992	3.32493	1.88532	3.67564	4	2.6822	0
FBXO34	1.33543	1.24096	-0.869453	0.619082	2.64263	0.865784	0.981037	4	4	3.28787
HSP90AA1	2.67588	0.291095	1.21721	-0.114198	3.12868	2.19564	0.0146919	4	4	-0.83863
PAFAH1B1	1.69435	1.2907	0.883676	-0.753239	0.621482	1.19642	0.14869	4	2.85897	3.83912
CPD	0.89089	1.68342	-1.88819	-0.754747	1.23422	0.768359	0.715426	4	3.33775	3.81653
NFE2L1	1.14413	3.34982	1.81426	0.921533	3.89767	2.44498	-0.310031	4	4	2.70811
TOB1	1.3331	2.97437	1.30851	-0.945036	2.92804	0.171449	0.644305	0.814435	1.11153	2.35047
GNA13	1.05357	2.74438	-0.419747	-0.244165	2.11381	0.799583	0.480445	4	3.37373	2.04101
TSHZ1	1.07085	0.93035	1.42481	-1.45764	1.80485	-0.264173	0.0235057	3.56464	2.92065	2.97716
MIDN	0.613121	3.74891	1.59961	-0.838869	0.858997	2.28151	-0.424842	3.72525	4	4
MAST3	0.645145	2.5446	1.67848	-0.0191076	1.68657	0.964327	-0.84214	2.7632	3.29893	0
PSD4	0.69941	2.25418	1.68645	0.462604	-0.0360977	2.60484	-1.30299	4	2.46187	2.55499
GALNT3	2.14222	2.43785	-1.36328	-0.214815	0.0563717	0.154379	0.0518439	4	4	0
MORC3	1.328	-0.348879	-0.923685	0.105578	2.70512	1.94196	0.146853	2.61261	1.75315	2.30178
CRKL	1.7822	3.07597	1.81501	1.43844	2.03525	2.91677	-0.0483505	4	3.60906	3.80326
DIPK2A	1.66195	-0.867112	0.209585	0.290552	2.72407	1.96529	0.944189	4	4	0.444219
GYG1	0.868258	2.30769	1.83181	-0.506725	0.296293	-1.16188	1.61527	3.35094	1.23928	2.25316
TMEM33	1.56781	1.29494	-0.591157	-0.0368457	2.25658	1.34608	0.444023	4	1.67066	2.54647
USP38	0.492758	0.401453	-1.83387	-0.855247	0.813168	0.98839	0.891005	4	1.77287	3.25699
RNF145	1.01498	0.951131	0.766406	0.546682	1.47905	-0.328426	0.817263	4	4	3.6251
E2F3	0.12001	1.99192	-2.83539	-0.935729	1.55345	0.8461	1.27273	4	2.07553	4
BTN2A1	0.894748	2.97532	-0.135894	-0.0905309	2.71622	4	-0.386154	4	4	3.60545
MICB	1.33398	2.99011	2.19159	0.118372	0.789896	-0.028808	-0.558851	4	4	2.66519
OSTM1	0.570662	1.16099	-1.59917	-0.643092	1.26274	1.30225	4	4	2.32247	0
RSBN1L	1.45542	1.38514	0.839725	-0.539331	0.598837	1.02274	0.0635677	4	4	1.92846
ZNF786	2.14061	0.0260762	2.53569	0.946858	-0.616102	0.145712	-0.489035	3.95045	2.30603	0

## Sheet: Figure 4A
Cluster	mean 0-1h	mean 2-5h	mean >20h	sd 0-1h	sd 2-5h	sd >20h
Early-mid	3.4759	3.51481	-1.22441	2.68784	1.42103	1.32554
Early-only	7.35889	-0.188915	-0.345232	2.95998	1.33211	0.965965
Late-up	-0.19614	-0.161555	2.41694	1.68081	0.730163	0.940833
Late-down	0.234389	-0.00481142	-2.7322	1.15721	0.856697	0.715171

## Sheet: Figure 4B
Node table					Edges (node A | node B | edge type)
Node id	Gene Symbol	Entrez gene id	Cluster		H__sapiens__1_-739972|H__sapiens__1_-702595|Physical Interactions
H__sapiens__1_-706078	EGR1	1958	early only		H__sapiens__1_-712166|H__sapiens__1_-701267|Physical Interactions
H__sapiens__1_-706826	IFI6	2537	late up		H__sapiens__1_-712166|H__sapiens__1_-718359|Physical Interactions
H__sapiens__1_-704505	KPNB1	3837	late up		H__sapiens__1_-712166|H__sapiens__1_-739972|Pathway
H__sapiens__1_-703701	NUP93	9688	late up		H__sapiens__1_-703237|H__sapiens__1_-705830|Pathway
H__sapiens__1_-718152	NCOR2	9612	late down		H__sapiens__1_-704261|H__sapiens__1_-705345|Physical Interactions
H__sapiens__1_-704687	PPARGC1A	10891	early-mid		H__sapiens__1_-704261|H__sapiens__1_-704839|Pathway
H__sapiens__1_-708596	PREPL	9581	late up		H__sapiens__1_-704261|H__sapiens__1_-703237|Pathway
H__sapiens__1_-717242	RXRA	6256	late down		H__sapiens__1_-704839|H__sapiens__1_-705345|Physical Interactions
H__sapiens__1_-716984	HGS	9146	late up		H__sapiens__1_-710338|H__sapiens__1_-704687|Pathway
H__sapiens__1_-701267	DPF1	8193	late down		H__sapiens__1_-710338|H__sapiens__1_-711516|Pathway
H__sapiens__1_-705353	STAM2	10254	late up		H__sapiens__1_-705830|H__sapiens__1_-721002|Physical Interactions
H__sapiens__1_-716581	CBX6	23466	late up		H__sapiens__1_-701096|H__sapiens__1_-705830|Pathway
H__sapiens__1_-706754	ID1	3397	early only		H__sapiens__1_-709903|H__sapiens__1_-715422|Physical Interactions
H__sapiens__1_-705255	HES1	3280	early only		H__sapiens__1_-709903|H__sapiens__1_-705474|Physical Interactions
H__sapiens__1_-716723	SRPK3	26576	late down		H__sapiens__1_-709903|H__sapiens__1_-704261|Physical Interactions
H__sapiens__1_-705252	COL7A1	1294	late down		H__sapiens__1_-709903|H__sapiens__1_-702867|Physical Interactions
H__sapiens__1_-705678	ID3	3399	early only		H__sapiens__1_-709903|H__sapiens__1_-715271|Physical Interactions
H__sapiens__1_-705460	ID2	3398	early only		H__sapiens__1_-709903|H__sapiens__1_-705353|Pathway
H__sapiens__1_-711456	ITGB2	3689	late up		H__sapiens__1_-709903|H__sapiens__1_-716984|Pathway
H__sapiens__1_-747857	TUBB3	10381	late up		H__sapiens__1_-709903|H__sapiens__1_-740948|Pathway
H__sapiens__1_-715422	IMPDH2	3615	late up		H__sapiens__1_-716723|H__sapiens__1_-705685|Physical Interactions
H__sapiens__1_-703632	TIMP1	7076	late up		H__sapiens__1_-716581|H__sapiens__1_-718152|Physical Interactions
H__sapiens__1_-705084	VEGFA	7422	early-mid		H__sapiens__1_-706347|H__sapiens__1_-705685|Physical Interactions
H__sapiens__1_-721270	CPT1B	1375	late down		H__sapiens__1_-706347|H__sapiens__1_-708759|Physical Interactions
H__sapiens__1_-706358	NR4A1	3164	early only		H__sapiens__1_-704357|H__sapiens__1_-711164|Physical Interactions
H__sapiens__1_-712987	SMAD3	4088	early-mid		H__sapiens__1_-709071|H__sapiens__1_-704442|Physical Interactions
H__sapiens__1_-709030	NOL3	8996	late down		H__sapiens__1_-711164|H__sapiens__1_-704229|Physical Interactions
H__sapiens__1_-702005	RASSF1	11186	early only		H__sapiens__1_-702945|H__sapiens__1_-709030|Physical Interactions
H__sapiens__1_-708759	GABARAPL1	23710	early-mid		H__sapiens__1_-702945|H__sapiens__1_-704357|Physical Interactions
H__sapiens__1_-704796	PRDM4	11108	late up		H__sapiens__1_-702945|H__sapiens__1_-703028|Physical Interactions
H__sapiens__1_-701305	MVP	9961	late up		H__sapiens__1_-707513|H__sapiens__1_-705830|Physical Interactions
H__sapiens__1_-718310	SERTAD1	29950	early only		H__sapiens__1_-705685|H__sapiens__1_-712423|Physical Interactions
H__sapiens__1_-713532	XPO6	23214	late up		H__sapiens__1_-718310|H__sapiens__1_-704796|Physical Interactions
H__sapiens__1_-715271	CASKIN2	57513	early only		H__sapiens__1_-701305|H__sapiens__1_-718310|Physical Interactions
H__sapiens__1_-702867	PABPC4	8761	late down		H__sapiens__1_-702005|H__sapiens__1_-707436|Physical Interactions
H__sapiens__1_-702595	ZMPSTE24	10269	late up		H__sapiens__1_-702005|H__sapiens__1_-706754|Physical Interactions
H__sapiens__1_-718359	SND1	27044	late up		H__sapiens__1_-702005|H__sapiens__1_-702657|Physical Interactions
H__sapiens__1_-705685	EBNA1BP2	10969	late up		H__sapiens__1_-702005|H__sapiens__1_-713532|Physical Interactions
H__sapiens__1_-712423	SOX17	64321	early only		H__sapiens__1_-702005|H__sapiens__1_-708759|Physical Interactions
H__sapiens__1_-707513	DNAJB1	3337	early only		H__sapiens__1_-712987|H__sapiens__1_-716984|Physical Interactions
H__sapiens__1_-702945	TINF2	26277	late up		H__sapiens__1_-712987|H__sapiens__1_-713532|Physical Interactions
H__sapiens__1_-703028	FKBP5	2289	early-mid		H__sapiens__1_-712987|H__sapiens__1_-705474|Physical Interactions
H__sapiens__1_-705081	GMDS	2762	late up		H__sapiens__1_-712987|H__sapiens__1_-709071|Physical Interactions
H__sapiens__1_-710971	ANKRD9	122416	late down		H__sapiens__1_-712987|H__sapiens__1_-710338|Physical Interactions
H__sapiens__1_-704949	NEDD9	4739	early only		H__sapiens__1_-712987|H__sapiens__1_-704949|Physical Interactions
H__sapiens__1_-711164	TRIM63	84676	early only		H__sapiens__1_-712987|H__sapiens__1_-705081|Physical Interactions
H__sapiens__1_-704229	HIBADH	11112	late down		H__sapiens__1_-712987|H__sapiens__1_-704796|Physical Interactions
H__sapiens__1_-709071	TOB1	10140	early only		H__sapiens__1_-712987|H__sapiens__1_-704505|Pathway
H__sapiens__1_-704442	CPEB3	22849	late down		H__sapiens__1_-712987|H__sapiens__1_-705252|Pathway
H__sapiens__1_-704357	AK1	203	late down		H__sapiens__1_-712987|H__sapiens__1_-705084|Pathway
H__sapiens__1_-708055	CD63	967	late up		H__sapiens__1_-712987|H__sapiens__1_-703632|Pathway
H__sapiens__1_-709903	SH3KBP1	30011	late down		H__sapiens__1_-712987|H__sapiens__1_-709030|Pathway
H__sapiens__1_-721002	TBC1D8	11138	early-mid		H__sapiens__1_-706358|H__sapiens__1_-708596|Physical Interactions
H__sapiens__1_-740948	ACTN3	89	late down		H__sapiens__1_-706358|H__sapiens__1_-717242|Physical Interactions
H__sapiens__1_-701096	MAP3K14	9020	early-mid		H__sapiens__1_-706358|H__sapiens__1_-718152|Physical Interactions
H__sapiens__1_-713467	MAT2A	4144	early-mid		H__sapiens__1_-703632|H__sapiens__1_-708055|Physical Interactions
H__sapiens__1_-705830	SPP1	6696	late up		H__sapiens__1_-715422|H__sapiens__1_-710971|Physical Interactions
H__sapiens__1_-710338	FOXO1	2308	early-mid		H__sapiens__1_-711456|H__sapiens__1_-705252|Pathway
H__sapiens__1_-711516	IL6R	3570	early-mid		H__sapiens__1_-711456|H__sapiens__1_-740948|Pathway
H__sapiens__1_-704839	ARPC3	10094	late up		H__sapiens__1_-705460|H__sapiens__1_-705255|Physical Interactions
H__sapiens__1_-705345	ACTR3	10096	late up		H__sapiens__1_-705460|H__sapiens__1_-704949|Physical Interactions
H__sapiens__1_-704261	WASL	8976	late down		H__sapiens__1_-705678|H__sapiens__1_-705255|Physical Interactions
H__sapiens__1_-703237	PDGFB	5155	early only		H__sapiens__1_-705252|H__sapiens__1_-740948|Pathway
H__sapiens__1_-706347	OPTN	10133	late down		H__sapiens__1_-706754|H__sapiens__1_-705255|Physical Interactions
H__sapiens__1_-702657	MAST2	23139	late down		H__sapiens__1_-716984|H__sapiens__1_-705084|Physical Interactions
H__sapiens__1_-712166	RPN1	6184	late up		H__sapiens__1_-716984|H__sapiens__1_-713467|Physical Interactions
H__sapiens__1_-739972	DDOST	1650	late up		H__sapiens__1_-716984|H__sapiens__1_-705353|Physical Interactions
H__sapiens__1_-706936	TUBA4A	7277	late up		H__sapiens__1_-717242|H__sapiens__1_-718152|Physical Interactions
H__sapiens__1_-707436	TUBG1	7283	late up		H__sapiens__1_-717242|H__sapiens__1_-704687|Physical Interactions
H__sapiens__1_-705474	SLC25A12	8604	late down		H__sapiens__1_-717242|H__sapiens__1_-721270|Pathway
					H__sapiens__1_-718152|H__sapiens__1_-704687|Pathway
					H__sapiens__1_-704505|H__sapiens__1_-703701|Physical Interactions
					H__sapiens__1_-706078|H__sapiens__1_-705084|Pathway
					H__sapiens__1_-706078|H__sapiens__1_-703237|Pathway
					H__sapiens__1_-706078|H__sapiens__1_-703632|Pathway
					H__sapiens__1_-706078|H__sapiens__1_-715422|Pathway
					H__sapiens__1_-706078|H__sapiens__1_-706826|Pathway
					H__sapiens__1_-707436|H__sapiens__1_-712166|Physical Interactions
					H__sapiens__1_-707436|H__sapiens__1_-707513|Physical Interactions
					H__sapiens__1_-706936|H__sapiens__1_-747857|Physical Interactions
					H__sapiens__1_-706936|H__sapiens__1_-707436|Pathway

## Sheet: Figure 4C
Input to DREM:
	1h	4h	24h
CPTP	-0.268273	-0.302334	-2.69768
TMEM50A	-1.09403	-0.697799	2.09376
EXTL1	2.69327	-1.10629	-3.20025
TINAGL1	4.6009	1.1763	-0.864777
GJA4	3.56181	-1.15468	-0.280474
ZMPSTE24	-1.29138	0.21192	2.12607
MAST2	1.32616	1.3495	-1.47455
S100A1	2.80333	-0.691251	-2.20929
IL6R	1.3091	4.1254	1.79372
DUSP23	0.663566	-0.5556	2.57146
SOAT1	-1.20831	2.46386	1.43441
PERM1	2.46532	0.536073	-2.4343
TMEM52	-0.178507	-0.686557	-3.98936
RERE	0.681624	1.16363	-2.13163
ALDH4A1	1.48615	-0.497864	-2.51978
DDOST	-0.97343	-0.950734	2.47985
ID3	11.9871	-1.7283	-1.37727
TRIM63	5.25463	2.22734	0.125493
IFI6	0.108122	-0.479165	1.63647
YARS1	0.926028	0.56116	2.78591
PABPC4	0.102197	0.591649	-2.20647
EBNA1BP2	-0.605203	-0.508244	3.86671
COA7	-0.117375	3.73782	-0.821188
YIPF1	0.674053	-0.207944	3.37039
ALG14	-0.0334538	-0.867771	2.26175
SLC19A2	8.64021	2.765	-0.726035
SLC41A1	0.71601	0.822168	-3.2563
OPTN	-1.07336	-0.331198	-3.46582
MSRB2	0.117734	-0.193384	-2.64142
IDI2	0.749028	0.410612	-2.49148
IDI1	2.45231	3.21471	-1.27479
CPEB3	-0.720714	-0.263523	-3.48026
ALDH18A1	0.977616	-0.147317	1.24922
FAM53B	0.230259	0.442631	-1.89042
SAA1	0.958162	0.738695	2.32425
HTATIP2	-0.491314	0.202305	2.68725
ACTN3	-0.238897	-0.693386	-2.69879
CARNS1	-0.943802	-0.153832	-2.37806
SCT	0.592874	0.212507	-1.47667
SAA2	0.778652	0.778741	2.32622
SNHG1	-2.74563	1.19769	0.355893
ALG8	-0.24176	-0.144264	2.74228
GABARAPL1	10.3066	4.74637	0.87454
SSPN	-1.35907	-0.452066	-2.74192
CCDC91	-0.982163	0.159694	2.24857
NR4A1	11.5363	2.32139	-0.583793
COQ10A	-1.84785	-0.95813	-3.47627
APAF1	0.131793	-0.968361	2.48056
ACADS	0.961571	0.533076	-2.54709
PXMP2	0.710657	-0.291438	-2.85035
ARHGDIB	-0.753676	-0.952455	1.71105
SPRYD3	0.34512	-0.763705	1.78247
PPP1R1A	-0.877298	-0.760085	-1.84013
CD63	0.0573103	1.53967	3.09872
TSPAN8	-0.143397	-0.0872036	-3.60151
PRDM4	-0.419974	-0.969478	1.86404
ARPC3	0.26445	-0.369618	2.13385
NCOR2	-0.868531	0.908333	-2.22244
BORA	-2.3963	-0.0593396	2.03629
TM9SF2	0.170164	-0.558058	2.30801
FOXO1	1.9628	3.78695	-1.89214
SAMD4A	0.834284	0.934832	-2.25833
ACOT1	0.317519	-0.053895	-1.86568
CHMP4A	-0.0911843	-0.487686	2.46091
TINF2	-0.974176	-0.591234	2.42076
ANKRD9	1.67086	1.05074	-2.07109
SMAD3	2.92501	2.98814	-2.59856
C15orf61	-0.937358	0.0246311	-2.1205
ARNT2	0.793394	-0.356237	-3.71278
ABHD17C	0.533827	-0.0182732	1.68883
DECR2	0.873137	-0.851179	-2.61898
MVP	0.360596	0.868027	2.27867
HNRNPA1P33	0.190013	0.0716521	1.3658
NUP93	0.621731	-0.509245	2.26814
NOL3	1.073	-0.287444	-3.03268
MLYCD	1.0521	0.872378	-1.68458
TUBB3	2.11765	-0.321256	2.14592
ECI1	0.322855	-0.342417	-2.29543
ADCY9	-1.35335	-0.105498	-2.69557
XPO6	-0.599192	-0.0965842	2.1076
CIAO2B	-0.771454	-0.623685	1.91707
FHOD1	1.13641	-0.889444	-2.87645
LDHD	0.613279	0.302668	-2.70285
SNAI3	0.602162	0.546931	-3.10525
VPS9D1	0.922233	-0.416662	-1.61488
BCL6B	8.77462	-1.28325	-1.38125
CD68	0.676932	0.671401	5.85228
TUBG1	-0.0827151	-1.4122	3.31056
G6PC3	0.565267	-1.48497	1.59981
KPNB1	0.723563	-0.0750622	2.85204
HGS	0.877485	-0.408714	2.72755
RILP	0.349337	-0.237678	-2.63906
DHRS7C	-1.05876	-0.58168	-2.55235
PMP22	3.93098	4.5569	-0.0255442
MAP3K14	2.09581	2.04035	0.716073
TOB1	3.16546	0.539023	-2.14983
CASKIN2	5.85704	-0.471714	-0.659961
PYCR1	5.65242	0.65995	0.017174
CNDP2	0.392816	-0.266483	3.00837
MBP	0.637499	3.43978	-1.89319
CNN2	5.11987	0.223221	0.272048
LDLR	13.2772	-0.080948	0.589213
AP1M1	0.785778	-0.536879	3.00276
KLF2	6.67837	-1.73951	-1.23206
LRP3	0.90212	-0.457665	-1.32301
ZNF540	0.117957	2.34351	-2.46086
SIPA1L3	2.34069	1.37033	-2.05316
LTBP4	-0.990408	-1.14041	-2.64899
RAB4B	-0.64278	-0.326892	2.65051
PTOV1	0.927245	-0.372985	-2.42621
ZNF524	0.507402	-0.24973	-2.66086
MKNK2	2.11347	2.77514	-0.318999
DNAJB1	10.8239	0.557203	-0.249553
HSPB6	1.62552	0.231206	-2.2008
DPF1	0.118441	-0.260031	-1.50733
GMFG	-1.68853	-1.06971	1.61703
SERTAD1	5.97652	1.62879	-0.41658
ERF	6.18931	-0.830023	-0.739187
ID2	7.84729	-1.61877	-0.154188
LPIN1	0.725867	2.70645	-2.75705
DYSF	0.625539	-0.0285774	1.99292
MAT2A	4.71403	2.5699	-2.32473
ACTR3	1.38428	-0.339646	2.73073
DNAJC10	-1.76997	0.0204	2.01674
RAMP1	1.03727	-0.829887	-3.12872
FEZ2	-0.488494	0.115418	-4.16667
PREPL	0.563888	0.649928	3.66263
ATP6V1E2	0.228972	0.170037	-2.81864
ST3GAL5	0.540208	3.10256	-2.91315
TBC1D8	-0.0816228	2.76914	-0.916877
STAM2	0.445269	-0.589097	2.24988
SLC25A12	-1.10217	-0.880859	-3.79735
TUBA4A	-0.121501	-2.27855	2.42874
SLC24A3	0.73406	0.607823	-2.44223
ID1	12.0449	-1.30139	-1.26432
MYLK2	-0.271471	-0.876672	-4.58866
RNF114	2.33388	3.7572	-1.1714
FAM210B	0.133491	0.743895	-2.60068
SDC4	8.29064	5.21443	-2.42019
STMN3	-0.73931	0.0430099	2.10718
UCKL1	1.65945	-0.518774	-3.4455
SOX18	3.11252	-2.648	-0.983801
IL10RB	0.483788	-0.890613	2.92822
ITGB2	-0.714419	-0.141378	2.35688
SDF2L1	0.991654	-0.267802	3.22722
MAFF	6.87161	5.2275	1.28146
SAMM50	0.192979	-0.798597	-3.56648
UPK3A	0.956935	-0.223022	-2.82019
ARVCF	1.10895	0.738659	-2.08861
MN1	0.429683	-0.291228	-3.86085
CBX6	1.70729	-0.509821	2.52795
PDGFB	4.91407	-1.01881	-1.71149
CPT1B	0.483507	-0.201053	-2.72822
MKRN2	2.06427	3.61881	-2.53332
LSMEM2	1.5627	-1.23019	-1.81122
ARL6IP5	-1.58666	-0.856693	3.28206
CADM2	1.23776	0.507599	-1.63219
HES1	9.43448	-0.782766	-1.16422
CSRNP1	10.7724	1.08852	0.877206
COL7A1	1.32273	0.586966	-3.11857
IMPDH2	0.0314695	-0.44512	3.29455
RASSF1	8.59951	-0.469488	0.931757
RPN1	0.201191	-0.0605108	2.23983
NMNAT3	0.570974	-0.117141	-3.54798
RARRES1	-0.729004	-0.511496	2.23879
TNFSF10	-5.96072	2.5768	-1.24741
SMCO1	-0.792347	-1.2058	-3.02639
DOK7	2.53011	3.03183	-1.51941
LIAS	-1.43222	0.163266	-3.53375
ART3	-0.289478	-1.24564	-4.59667
SPP1	0.161353	-0.000752214	2.34449
OSTC	1.02548	0.524594	2.99967
ALPK1	-1.15029	-0.145388	1.46594
PPARGC1A	3.33246	8.05279	-2.72873
EGR1	7.7798	2.51231	2.03372
SPRY4	4.77914	-0.481422	-0.819276
HAVCR2	-0.518383	0.0489814	2.60628
JARID2	1.72371	0.578023	-2.26946
VEGFA	7.68316	3.42266	-2.28258
SMPDL3A	5.00334	2.66819	-1.84036
ABRACL	2.69699	0.655977	2.91061
GMDS	1.35265	-0.371603	2.40219
NEDD9	7.46461	-1.54759	-0.903828
FKBP5	1.56296	2.16402	-1.48949
COQ3	0.544084	-0.766979	-2.81932
DBNL	0.212844	0.30346	4.34801
CASTOR3	0.240396	0.286826	-2.68772
RHBDD2	0.937768	-1.10271	3.03309
SND1	2.59624	-0.230483	1.82216
TMEM140	2.41956	2.85849	-0.914812
FMC1	-1.16056	-0.713986	-2.84705
GIMAP8	-8.00993	1.06009	-0.24364
KDELR2	-0.589641	-0.64486	2.23964
HIBADH	-0.87782	-0.302051	-3.35083
WASL	0.377698	0.133365	-1.83945
GIMAP6	-8.69668	0.661321	-0.319081
PRKAG2	3.25162	5.81833	-0.273917
TCIM	10.7321	-0.192959	-0.406756
SOX17	5.36679	-0.915486	0.461907
CA3	-0.0130597	-0.851644	-2.13587
CA2	-1.15348	-0.813355	-3.23556
NACA4P	0.909657	0.207392	1.50456
ZHX2	0.926869	1.25816	-2.16611
PEBP4	-0.906368	-0.755047	-2.97863
DUSP26	0.0289558	-0.802417	-3.30762
ANK1	0.585741	-0.843401	-2.8934
PCMTD1	0.472907	-0.410283	-3.84462
ST3GAL1	3.17239	1.52741	-3.66262
FBXL6	-1.11042	-0.925936	1.4321
FXN	-0.839929	0.280503	-2.76492
RXRA	1.31921	-0.263954	-3.29074
ALG2	8.30447	0.678283	1.36876
PTPN3	-0.641417	0.818998	-2.47834
AK1	0.103137	0.455846	-3.59069
NRARP	3.80024	-0.825767	0.653608
SH3KBP1	-0.356801	0.520222	-3.60556
SCML1	2.10395	2.65221	-2.04296
SMS	0.323039	0.123361	2.76724
TIMP1	0.468493	1.43886	5.23943
NXT2	-1.5345	-0.0829735	2.14114
BGN	-0.222689	0.256676	3.08141
SRPK3	1.26599	-0.412369	-2.01752
MXRA5	-0.542289	-0.045865	3.79457
PNPLA4	-0.43435	-0.640493	-3.27263

## Sheet: Figure 4D
SMAD3					NR4A1					HES1					ID1					SCN2B					SLC25A25
Subject	Pre	2h	6h		Subject	Pre	2h	6h		Subject	Pre	2h	6h		Subject	Pre	2h	6h		Subject	Pre	2h	6h		Subject	Pre	2h	6h
1	0.0579		0.063		1	0.2409		0.0844		1	0.0609		0.0255		1	0.0316		0.0147		1	0.012		0.0053		1	0.0897		0.0314
2	0.0464	0.0816	0.0673		2	0.2759	0.3562	0.1529		2	0.0404	0.0382	0.0627		2	0.0488	0.0209	0.0485		2	0.006	0.0109	0.0281		2	0.0841	0.1356	0.076
3	0.0673	0.0582	0.0362		3	0.0499	0.5864	0.1507		3	0.0409	0.0507	0.016		3	0.0245	0.0292	0.01		3	0.0059	0.0035	0.0054		3	0.0326	0.139	0.0219
4	0.0477	0.08	0.0575		4	0.1042	0.4339	0.0854		4	0.0275	0.0237	0.0257		4	0.0534	0.0225	0.0125		4	0.0091	0.0186	0.0146		4	0.1241	0.2102	0.0519
5	0.0398	0.0816	0.0711		5	0.0446	1.2807	0.0947		5	0.0523	0.0471	0.0503		5	0.0459	0.0591	0.0316		5	0.007	0.0268	0.0255		5	0.1044	0.4276	0.0954
6	0.0516	0.0802	0.0652		6	0.0686	0.9925	0.3131		6	0.0509	0.0708	0.0247		6	0.0423	0.0346	0.021		6	0.0075	0.0086	0.0118		6	0.0578	0.439	0.0684
7	0.0303	0.0697	0.0661		7	0.0382	0.106	0.0637		7	0.0364	0.0707	0.0605		7	0.0192	0.0219	0.0115		7	0.0062	0.0086	0.0049		7	0.0574	0.1155	0.0305
8	0.0384	0.0541	0.0648		8	0.215	0.1823	0.1065		8	0.0838	0.0635	0.0532		8	0.0296	0.0141	0.0073		8	0.0038	0.0037	0.0052		8	0.0389	0.0668	0.0363
9	0.0636	0.1349			9	0.1312	0.15			9	0.0903	0.0541			9	0.0344	0.0219			9	0.0078	0.0134			9	0.1144	0.0621
10	0.0973	0.1267	0.0925		10	0.1271	1.0122	0.1039		10	0.0625	0.0252	0.034		10	0.0419	0.0432	0.0234		10	0.0135	0.0213	0.013		10	0.1822	0.4329	0.1077
11	0.0559	0.1161	0.0525		11	0.2294	0.169	0.1102		11	0.1025	0.0481	0.054		11	0.0492	0.0124	0.0164		11	0.0069	0.0129	0.0071		11	0.1246	0.0445	0.0548
12	0.1016	0.0843	0.0658		12	0.1541	0.0951	0.0631		12	0.1243	0.0457	0.0491		12	0.0774	0.0202	0.0336		12	0.01	0.0061	0.0103		12	0.1564	0.0775	0.0383
13	0.0827	0.1172	0.0809		13	0.1663	0.1898	0.0947		13	0.0622	0.0462	0.0226		13	0.0477	0.0371	0.0322		13	0.0076	0.0093	0.0035		13	0.1659	0.1042	0.0638
14	0.0627	0.0904	0.0831		14	0.1208	1.3138	0.1669		14	0.0536	0.031	0.059		14	0.0354	0.0263	0.0208		14	0.0096	0.0139	0.021		14	0.0891	0.3342	0.0903
15	0.0973	0.1213	0.0678		15	0.1263	0.5546	0.0509		15	0.0892	0.0327	0.0305		15	0.0479	0.0446	0.0151		15	0.0121	0.0192	0.0075		15	0.169	0.4107	0.0646
16	0.1507	0.2018	0.122		16	0.2445	1.6717	0.1453		16	0.1161	0.0284	0.0918		16	0.0779	0.0594	0.046		16	0.016	0.0176	0.0239		16	0.2367	0.548	0.2105

[truncated: 18 more sheets: Figure 5A, Figure 5B, Figure 6A, Figure 6B, Figure 6C, Figure 6D, Figure 7, Supplementary Figure 1, Supplementary Figure 2A, Supplementary Figure 2B, Supplementary Figure 3A, Supplementary Figure 3B, Supplementary Figure 3C, Supplementary Figure 3D, Supplementary Figure 4A, Supplementary Figure 4B, Supplementary Figure 5, Supplementary Figure 6]
